# Supplementary material for: Predicting FOXM1-Mediated Gene Regulation through the Analysis of Genome-Wide FOXM1 Binding Sites in MCF-7, K562, SK-N-SH, GM12878 and ECC-1 Cell Lines
Source: Int J Mol Sci. 2020 Aug 26;21(17):6141. doi: 10.3390/ijms21176141 (PMC7503762; doi:10.3390/ijms21176141)
Supplement: Supplementary file 1 [file ijms-21-06141-s001.zip]

Archive with 6 entries (6 files):
- Supplementary_Figures.pdf
- Table_S1_List_of_ChIP-seq_data.xlsx
- Table_S2_FOXM1_target_sites.xlsx
- Table_S3_FOXM1-regulated_common_gene_set.xlsx
- Table_S4_FOXM1_Cluster.xlsx
- Table_S5_FOXM1_binding_sites_with_SE.xlsx
