# Supplementary material for: Predicting FOXM1-Mediated Gene Regulation through the Analysis of Genome-Wide FOXM1 Binding Sites in MCF-7, K562, SK-N-SH, GM12878 and ECC-1 Cell Lines
Source: Int J Mol Sci. 2020 Aug 26;21(17):6141. doi: 10.3390/ijms21176141 (PMC7503762; doi:10.3390/ijms21176141)
Supplement: Supplementary file 1 [file ijms-21-06141-s001.zip › Table_S1_List_of_ChIP-seq_data.xlsx]

## Sheet: Sheet1
List of ChIP-seq samples used in this study
ID	Alias	Accession number	Target (antibody)	Cell line	Control ID for peak calling
1	ECC1_Control_ENCFF000NPW_rep1	ENCFF000NPW	Control	ECC1
2	ECC1_Control_ENCFF000NQD_rep2	ENCFF000NQD	Control	ECC1
3	ECC1_FOXM1_ENCFF000NNH_rep1	ENCFF000NNH	FOXM1	ECC1	1,2
4	ECC1_FOXM1_ENCFF000NNC_rep2	ENCFF000NNC	FOXM1	ECC1	1,2
5	GM12878_Control_ENCFF000ODV_rep1	ENCFF000ODV	Control	GM12878
6	GM12878_Control_ENCFF000ODZ_rep2	ENCFF000ODZ	Control	GM12878
7	GM12878_FOXM1_ENCFF000NWG_rep1	ENCFF000NWG	FOXM1	GM12878	5,6
8	GM12878_FOXM1_ENCFF000NWE_rep2	ENCFF000NWE	FOXM1	GM12878	5,6
9	GM12878_H3K27ac_ENCFF000ASU_rep1	ENCFF000ASU	H3K27ac	GM12878	15,16
10	GM12878_H3K27ac_ENCFF000ASP_rep2	ENCFF000ASP	H3K27ac	GM12878	15,16
11	GM12878_H3K4me1_ENCFF000ASM_rep1	ENCFF000ASM	H3K4me1	GM12878	15,16
12	GM12878_H3K4me1_ENCFF000ATK_rep2	ENCFF000ATK	H3K4me1	GM12878	15,16
13	GM12878_H3K4me3_ENCFF825QGB_rep1	ENCFF829QGB	H3K4me3	GM12878	15,16
14	GM12878_H3K4me3_ENCFF598WCX_rep2	ENCFF598WCX	H3K4me3	GM12878	15,16
15	GM12878_hControl_ENCFF000ARK_rep1	ENCFF000ARK	Control	GM12878
16	GM12878_hControl_ENCFF000ARO_rep2	ENCFF000ARO	Control	GM12878
17	GSM648587_K562-NFYA	GSM648587	NFYA	K562
18	GSM648588_K562-NFYB	GSM648588	NFYB	K562
19	K562_Control_ENCLB783NHP_rep1	ENCLB783NHP	Control	K562
20	K562_Control_ENCLB359ZTD_rep2	ENCLB359ZTD	Control	K562
21	K562_FOXM1_ENCLB006HES_rep1	ENCLB006HES	FOXM1	K562	19,20
22	K562_FOXM1_ENCLB351DCF_rep2	ENCLB351DCF	FOXM1	K562	19,20
23	K562_H3K27ac_ENCFF000BXH_rep1	ENCFF000BXH	H3K27ac	K562	29,30
24	K562_H3K27ac_ENCFF000BXG_rep2	ENCFF000BXG	H3K27ac	K562	29,30
25	K562_H3K4me1_ENCFF000VDV_rep1	ENCFF000VDV	H3K4me1	K562	29,30
26	K562_H3K4me1_ENCFF000VDU_rep2	ENCFF000VDU	H3K4me1	K562	29,30
27	K562_H3K4me3_ENCFF894KBP_rep1	ENCFF894KBP	H3K4me3	K562	29,30
28	K562_H3K4me3_ENCFF010SAE_rep2	ENCFF010SAE	H3K4me3	K562	29,30
29	K562_hControl_ENCFF994FIB_rep2	ENCFF994FIB	Control	K562
30	K562_hControl_ENCFF000BWK_rep1	ENCFF000BWK	Control	K562
31	MCF7_Control_ENCFF000QQG_rep1	ENCFF000QQG	Control	MCF7
32	MCF7_Control_ENCFF000QQJ_rep2	ENCFF000QQJ	Control	MCF7
33	MCF7_FOXM1_ENCFF000QNC_rep1	ENCFF000QNC	FOXM1	MCF7	31,32
34	MCF7_FOXM1_ENCFF000QMZ_rep2	ENCFF000QMZ	FOXM1	MCF7	31,32
35	MCF7_H3K27ac_ENCFF000VHD_rep1	ENCFF000VHD	H3K27ac	MCF7	41,42
36	MCF7_H3K27ac_ENCFF000VHC_rep2	ENCFF000VHC	H3K27ac	MCF7	41,42
37	MCF7_H3K4me1_ENCFF461WBE_rep1	ENCFF461WBE	H3K4me1	MCF7	41,42
38	MCF7_H3K4me1_ENCFF428DVP_rep2	ENCFF428DVP	H3K4me1	MCF7	41,42
39	MCF7_H3K4me3_ENCFF211APE_rep1	ENCFF211APE	H3K4me3	MCF7	41,42
40	MCF7_H3K4me3_ENCFF923ABZ_rep2	ENCFF923ABZ	H3K4me3	MCF7	41,42
41	MCF7_hControl_ENCFF000VHL_rep1	ENCFF000VHL	Control	MCF7
42	MCF7_hControl_ENCFF000VHM_rep2	ENCFF000VHM	Control	MCF7
43	SKNSH_Control_ENCFF000RCK_rep1	ENCFF000RCK	Control	SK-N-SH
44	SKNSH_Control_ENCFF000RCP_rep2	ENCFF000RCP	Control	SK-N-SH
45	SKNSH_FOXM1_ENCFF000QYH_rep1	ENCFF000QYH	FOXM1	SK-N-SH	43,44
46	SKNSH_FOXM1_ENCFF000QYJ_rep2	ENCFF000QYJ	FOXM1	SK-N-SH	43,44
47	SKNSH_H3K27ac_ENCFF002ABL_rep1	ENCFF002ABL	H3K27ac	SK-N-SH	53,54
48	SKNSH_H3K27ac_ENCFF002ABN_rep2	ENCFF002ABN	H3K27ac	SK-N-SH	53,54
49	SKNSH_H3K4me1_ENCLB033YFV_rep1	ENCLB033YFV	H3K4me1	SK-N-SH	53,54
50	SKNSH_H3K4me1_ENCFF005JXT_rep2	ENCFF005JXT	H3K4me1	SK-N-SH	53,54
51	SKNSH_H3K4me3_ENCLB257LFP_rep1	ENCLB256LFP	H3K4me3	SK-N-SH	53,54
52	SKNSH_H3K4me3_ENCLB810UPC_rep2	ENCLB810UPC	H3K4me3	SK-N-SH	53,54
53	SKNSH_hControl_ENCFF002ABO_rep1	ENCFF002ABO	Control	SK-N-SH
54	SKNSH_hControl_ENCFF002ABM_rep2	ENCFF002ABM	Control	SK-N-SH
