# Supplementary material for: Predicting FOXM1-Mediated Gene Regulation through the Analysis of Genome-Wide FOXM1 Binding Sites in MCF-7, K562, SK-N-SH, GM12878 and ECC-1 Cell Lines
Source: Int J Mol Sci. 2020 Aug 26;21(17):6141. doi: 10.3390/ijms21176141 (PMC7503762; doi:10.3390/ijms21176141)
Supplement: Supplementary file 1 [file ijms-21-06141-s001.zip › Table_S2_FOXM1_target_sites.xlsx]

## Sheet: MCF-7_FOXM1
PeakID (cmd=annotatePeaks.pl MCF7_FOXM1.merged.bed hg38 -p 8 -m top2_motif.motif -d 03_tagdir/MCF7_FOXM1_merged)	Chr	Start	End	Annotation	Detailed Annotation	Distance to TSS	Nearest PromoterID	Entrez ID	Nearest Unigene	Nearest Refseq	Nearest Ensembl	Gene Name	Gene Alias	Gene Description	Gene Type	CpG%	GC%	NormReadCount	1-ATGASTCATN,BestGuess:Fra1(bZIP)/BT549-Fra1-ChIP-Seq(GSE46166)/Homer(0.987) Distance From Peak(sequence,strand,conservation)	1-ACATTCCW,BestGuess:TEAD3/MA0808.1/Jaspar(0.979) Distance From Peak(sequence,strand,conservation)	1-DDDATGASTCAT,BestGuess:BATF(bZIP)/Th17-BATF-ChIP-Seq(GSE39756)/Homer(0.983) Distance From Peak(sequence,strand,conservation)	1-NNWAACCACA,BestGuess:RUNX(Runt)/HPC7-Runx1-ChIP-Seq(GSE22178)/Homer(0.957) Distance From Peak(sequence,strand,conservation)	1-BCTTATCTBNNN,BestGuess:Gata4(Zf)/Heart-Gata4-ChIP-Seq(GSE35151)/Homer(0.982) Distance From Peak(sequence,strand,conservation)	1-KSYGATTGGCYS,BestGuess:NFY(CCAAT)/Promoter/Homer(0.966) Distance From Peak(sequence,strand,conservation)	1-TGTTTACYYA,BestGuess:FOXM1(Forkhead)/MCF7-FOXM1-ChIP-Seq(GSE72977)/Homer(0.965) Distance From Peak(sequence,strand,conservation)	1-GTCASSSTGACC,BestGuess:ERE(NR),IR3/MCF7-ERa-ChIP-Seq(Unpublished)/Homer(0.934) Distance From Peak(sequence,strand,conservation)	1-ATGASTCATN,BestGuess:Fra1(bZIP)/BT549-Fra1-ChIP-Seq(GSE46166)/Homer(0.994) Distance From Peak(sequence,strand,conservation)	1-AGGAATGY,BestGuess:TEAD4/MA0809.1/Jaspar(0.950) Distance From Peak(sequence,strand,conservation)
2-1072	chr2	11498609	11498843	Intergenic	Intergenic	-32549	NM_001278276	1876	Hs.603093	NM_198256	ENSG00000169016	E2F6	E2F-6	E2F transcription factor 6	protein-coding	0.021368	0.612766	118.39				151(TGTGGTAGGC,-,0.00)				63(GGGCAGCCTGCC,-,0.00),120(GGGCACACTGAC,-,0.00),121(GGCACACTGACC,+,0.00)
2-1424	chr21	42376378	42376619	intron (NR_046020, intron 11 of 12)	intron (NR_046020, intron 11 of 12)	-9963	NM_003225	7031	Hs.162807	NM_003225	ENSG00000160182	TFF1	BCEI|D21S21|HP1.A|HPS2|pNR-2|pS2	trefoil factor 1	protein-coding	0.058091	0.607438	110.64								121(GGTCACCCTGCC,-,0.00),122(GTCACCCTGCCA,+,0.00)
2-2408	chr8	127870665	127870897	intron (NR_003367, intron 1 of 8)	MIRb|SINE|MIR	74819	NR_031609	100302185		NR_031609	ENSG00000283710	MIR1204	hsa-mir-1204	microRNA 1204	ncRNA	0.00431	0.437768	109.13							12(TAGACAAACA,-,0.00),210(TGTTTGCCAA,+,0.00)
2-167	chr1	205750162	205750435	promoter-TSS (NM_022731)	promoter-TSS (NM_022731)	-54	NM_022731	64710	Hs.213061	NM_022731	ENSG00000069275	NUCKS1	JC7|NUCKS	nuclear casein kinase and cyclin dependent kinase substrate 1	protein-coding	0.058608	0.558394	108.06			19(ATGAATCAAACC,-,0.00),147(TTGAATCATCAC,-,0.00)			182(TCTGATAGGCTC,+,0.00)
2-1378	chr20	48076037	48076265	Intergenic	Intergenic	-86034	NR_110027	101927457	Hs.445823	NR_110027		LINC01522	-	long intergenic non-protein coding RNA 1522	ncRNA	0.004386	0.406114	107.84							143(TAAGCAAATA,-,0.00)
2-959	chr17	59756372	59756653	intron (NM_001329401, intron 4 of 9)	intron (NM_001329401, intron 4 of 9)	-48914	NM_001015509	51651	Hs.12677	NM_016077	ENSG00000141378	PTRH2	BIT1|CFAP37|CGI-147|IMNEPD|PTH|PTH 2|PTH2	peptidyl-tRNA hydrolase 2	protein-coding	0.003559	0.382979	101.38		220(AGGAATGT,-,0.00)			227(TTTTATCAGTTC,+,0.00)				56(GTGAATCAGC,+,0.00)	220(AGGAATGT,+,0.00),260(AAGAATGT,+,0.00)
2-2120	chr6	151658133	151658377	Intergenic	Intergenic	-32241	NM_001122742	2099	Hs.208124	NM_000125	ENSG00000091831	ESR1	ER|ESR|ESRA|ESTRR|Era|NR3A1	estrogen receptor 1	protein-coding	0.012295	0.363265	96.22							44(TCAGTAAATA,-,0.00)
2-2350	chr8	68854500	68854748	Intergenic	Intergenic	249566	NR_039986	100505718	Hs.122386	NR_039986	ENSG00000253658	LINC01592	-	long intergenic non-protein coding RNA 1592	ncRNA	0.004032	0.381526	96							34(AAGACAAACA,-,0.00),173(TGAGCAAACA,-,0.00),189(TGTTTACATA,+,0.00)	130(GTCAAGCTGTCC,+,0.00)
2-2411	chr8	128141948	128142194	Intergenic	Intergenic	-8045	NR_031613	100302281		NR_031613	ENSG00000221261	MIR1208	MIRN1208|hsa-mir-1208	microRNA 1208	ncRNA	0.020325	0.558704	95.14								121(GGACACGCTGAC,-,0.00),122(GACACGCTGACC,+,0.00)
2-2440	chr9	33234074	33234455	Intergenic	Intergenic	-5900	NM_014471	27290	Hs.555934	NM_014471	ENSG00000122711	SPINK4	HEL136|PEC-60|PEC60	serine peptidase inhibitor, Kazal type 4	protein-coding	0.002625	0.54712	92.34	45(CATGACTCAG,-,0.00),46(ATGACTCAGA,+,0.00)		46(ATGACTCAGACC,-,0.00)				93(TGTTTACCTC,+,0.00),167(TGTTGGCCCA,+,0.00)	199(TTCACTCTGACC,+,0.00)	45(CATGACTCAG,-,0.00),46(ATGACTCAGA,+,0.00)
2-1075	chr2	11532427	11532692	Intergenic	Intergenic	-1557	NM_014668	9687	Hs.467733	NM_014668	ENSG00000196208	GREB1	-	growth regulating estrogen receptor binding 1	protein-coding	0.015094	0.402256	91.7	161(GATGAATCAT,-,0.00)		159(ATGATGAATCAT,+,0.00),162(ATGAATCATACC,-,0.00)					107(GGTCATTCTGAC,-,0.00),108(GTCATTCTGACC,+,0.00)	161(GATGAATCAT,-,0.00),162(ATGAATCATA,+,0.00)
2-237	chr10	9188137	9188365	Intergenic	Intergenic	-87362	NR_108039	100507163	Hs.649223	NR_108039		LINC00709	-	long intergenic non-protein coding RNA 709	ncRNA	0	0.318777	90.62							56(AGAGTAAACA,-,0.00),90(AATGCAAATA,-,0.00),197(TATTTACATA,+,0.00)
2-1432	chr22	28813763	28814015	Intergenic	Intergenic	-13317	NM_001079539	7494	Hs.437638	NM_005080	ENSG00000100219	XBP1	TREB-5|TREB5|XBP-1|XBP2	X-box binding protein 1	protein-coding	0.007937	0.490119	88.68						83(TGACCAATGAGT,-,0.00)	168(ACAGCAAACA,-,0.00),183(TGAGCACACA,-,0.00)
2-1819	chr5	67235774	67236036	Intergenic	Intergenic	-39116	NM_005582	4064	Hs.87205	NM_005582	ENSG00000134061	CD180	LY64|Ly78|RP105	CD180 molecule	protein-coding	0.019084	0.441065	88.04		117(TGGAATGC,-,0.00)		30(TGTGGTTTAA,-,0.00)			77(AAAGCAAACA,-,0.00)			117(TGGAATGC,+,0.00)
2-1307	chr2	226119115	226119419	Intergenic	Intergenic	-23527	NR_046102	646736	Hs.712836	NR_046102		LOC646736	-	uncharacterized LOC646736	ncRNA	0.003289	0.337705	86.96	16(TCTGACTCAT,-,0.00),17(CTGACTCATC,+,0.00)		14(AATCTGACTCAT,+,0.00),17(CTGACTCATCAT,-,0.00),59(TACATGACTCAA,+,0.00),62(ATGACTCAATAA,-,0.00),76(GTGATGAGTAAG,+,0.00)				51(TAAGCAAATA,-,0.00),98(TGTTTGCCTA,+,0.00)		16(TCTGACTCAT,-,0.00),17(CTGACTCATC,+,0.00),61(CATGACTCAA,-,0.00),62(ATGACTCAAT,+,0.00),78(GATGAGTAAG,-,0.00)
2-2349	chr8	68853401	68853652	Intergenic	MIRb|SINE|MIR	250664	NR_039986	100505718	Hs.122386	NR_039986	ENSG00000253658	LINC01592	-	long intergenic non-protein coding RNA 1592	ncRNA	0.007968	0.380952	86.53		176(AAATTCCT,+,0.00)					59(TAAGTAAACT,-,0.00)			22(GCATTCTT,-,0.00),176(AAATTCCT,-,0.00)
2-562	chr12	74871890	74872134	Intergenic	Intergenic	334241	NM_001136262	552889	Hs.744849	NM_001136262	ENSG00000253719	ATXN7L3B	lnc-SCA7	ataxin 7 like 3B	protein-coding	0	0.326531	85.67								96(GGTCATCCTGCC,-,0.00),97(GTCATCCTGCCC,+,0.00)
2-1076	chr2	11539560	11539788	promoter-TSS (NM_148903)	promoter-TSS (NM_148903)	-280	NM_148903	9687	Hs.467733	NM_014668	ENSG00000196208	GREB1	-	growth regulating estrogen receptor binding 1	protein-coding	0.02193	0.489083	85.03								118(AGCACTGTGACC,+,0.00)
2-2407	chr8	127859728	127860052	intron (NR_003367, intron 1 of 8)	intron (NR_003367, intron 1 of 8)	63928	NR_031609	100302185		NR_031609	ENSG00000283710	MIR1204	hsa-mir-1204	microRNA 1204	ncRNA	0.030864	0.532308	83.73	167(GCTGAGTCAT,-,0.00),168(CTGAGTCATA,+,0.00)		165(AGGCTGAGTCAT,+,0.00),168(CTGAGTCATACA,-,0.00)	237(TGTGGTGAGC,-,0.00)	55(CCTTATCTGTAC,+,0.00)				167(GCTGAGTCAT,-,0.00),168(CTGAGTCATA,+,0.00)
2-1417	chr21	40324510	40324810	intron (NM_001271534, intron 8 of 32)	intron (NM_001271534, intron 8 of 32)	-58423	NR_038896	100506492	Hs.667053	NR_038896	ENSG00000235123	DSCAM-AS1	M41	DSCAM antisense RNA 1	ncRNA	0.003333	0.302326	82.23			282(TTGAATCATCAA,-,0.00)				139(TATGTAAACA,-,0.00)
2-2406	chr8	127800787	127801015	intron (NR_003367, intron 1 of 8)	L2a|LINE|L2	4939	NR_031609	100302185		NR_031609	ENSG00000283710	MIR1204	hsa-mir-1204	microRNA 1204	ncRNA	0.013158	0.510917	80.72				147(TGTGGTTAAG,-,0.00)	27(AGACAGATAAGG,-,0.00)
2-227	chr10	8726043	8726288	Intergenic	Intergenic	-131774	NR_134492	105376398	Hs.63158	NR_134492		LOC105376398	-	uncharacterized LOC105376398	ncRNA	0.008163	0.394309	79.86	89(AATGACTCAG,-,0.00),90(ATGACTCAGC,+,0.00)		87(ACAATGACTCAG,+,0.00),90(ATGACTCAGCAA,-,0.00)				66(TATTTGTTTA,+,0.00),70(TGTTTATTTT,+,0.00)		89(AATGACTCAG,-,0.00),90(ATGACTCAGC,+,0.00)
2-1074	chr2	11531013	11531250	Intergenic	Intergenic	-2985	NM_014668	9687	Hs.467733	NM_014668	ENSG00000196208	GREB1	-	growth regulating estrogen receptor binding 1	protein-coding	0.004219	0.554622	79.21								125(GTCAGTGTCACC,+,0.00)
2-1423	chr21	42366586	42367011	promoter-TSS (NM_003225)	promoter-TSS (NM_003225)	-263	NM_003225	7031	Hs.162807	NM_003225	ENSG00000160182	TFF1	BCEI|D21S21|HP1.A|HPS2|pNR-2|pS2	trefoil factor 1	protein-coding	0.021176	0.5	79.21			277(GAAGTGATTCAT,+,0.00)	134(TGTGGTGAGG,-,0.00)	4(CGTTAGATAACA,-,0.00)		253(AGGGTAAATA,-,0.00)	142(GGTCATCTTGGC,-,0.00),342(GGCCACCGTGAC,-,0.00),343(GCCACCGTGACC,+,0.00)	279(AGTGATTCAT,-,0.00),280(GTGATTCATA,+,0.00)
2-964	chr17	66952210	66952477	Intergenic	Intergenic	-12521	NM_014405	27092	Hs.514423	NM_014405	ENSG00000075461	CACNG4	-	calcium voltage-gated channel auxiliary subunit gamma 4	protein-coding	0.026217	0.529851	78.35		12(ACATTCCA,+,0.00)					90(TAAATAAATA,-,0.00)			12(ACATTCCA,-,0.00)
2-1560	chr3	160449829	160450063	promoter-TSS (NM_173084)	promoter-TSS (NM_173084)	-108	NM_173084	286827	Hs.212957	NM_173084	ENSG00000213186	TRIM59	IFT80L|MRF1|RNF104|TRIM57|TSBF1	tripartite motif containing 59	protein-coding	0.102564	0.668085	77.71						82(CGGCCAATGGGA,-,0.00)	114(AAAGTAAACG,-,0.00)
2-1565	chr3	161339734	161339969	Intergenic	MIR3|SINE|MIR	32232	NM_001040100	165679	Hs.369104	NM_145035	ENSG00000196542	SPTSSB	ADMP|C3orf57|SSSPTB	serine palmitoyltransferase small subunit B	protein-coding	0.004255	0.423729	77.71					177(GTTTATCTCAGT,+,0.00)
2-966	chr17	68035511	68035750	promoter-TSS (NM_001320611)	promoter-TSS (NM_001320611)	28	NM_002266	3838	Hs.594238	NM_002266	ENSG00000182481	KPNA2	IPOA1|QIP2|RCH1|SRP1-alpha|SRP1alpha	karyopherin subunit alpha 2	protein-coding	0.079498	0.595833	76.85						132(CCACCAATGGGC,-,0.00),163(CAGCCAATCGGA,-,0.00)	139(TGGGCACACA,-,0.00)
2-591	chr12	97568770	97569036	Intergenic	Intergenic	5091	NR_029678	406926		NR_029678	ENSG00000207586	MIR135A2	MIRN135-2|MIRN135A2|mir-135a-2	microRNA 135a-2	ncRNA	0.003759	0.370787	76.85	25(CATGAGTCAC,-,0.00),26(ATGAGTCACC,+,0.00)		26(ATGAGTCACCAA,-,0.00)	156(TGTGGTGTGT,-,0.00)			230(TGTTTATCTA,+,0.00)		25(CATGAGTCAC,-,0.00),26(ATGAGTCACC,+,0.00)
2-164	chr1	202112875	202113110	Intergenic	Intergenic	-9849	NM_004767	9283	Hs.132049	NM_004767	ENSG00000170075	GPR37L1	ET(B)R-LP-2|ETBR-LP-2|ETBRLP2	G protein-coupled receptor 37 like 1	protein-coding	0.012766	0.584746	76.85										67(GCATTCTT,-,0.00)
2-1112	chr2	43452362	43452677	intron (NM_001083953, intron 26 of 37)	intron (NM_001083953, intron 26 of 37)	143455	NM_001083953	63892	Hs.369592	NM_022065	ENSG00000115970	THADA	ARMC13|GITA	THADA, armadillo repeat containing	protein-coding	0	0.411392	75.98		127(ACATTCCA,+,0.00)								127(ACATTCCA,-,0.00)
2-1416	chr21	40320812	40321133	intron (NM_001271534, intron 8 of 32)	intron (NM_001271534, intron 8 of 32)	-62111	NR_038896	100506492	Hs.667053	NR_038896	ENSG00000235123	DSCAM-AS1	M41	DSCAM antisense RNA 1	ncRNA	0.006231	0.350932	75.77		291(AGGAATGT,-,0.00)					107(TATTTACTTT,+,0.00),261(TGAATAAATA,-,0.00)			291(AGGAATGT,+,0.00)
2-620	chr12	120495887	120496132	promoter-TSS (NR_038854)	promoter-TSS (NR_038854)	-47	NM_001037495	8655	Hs.5120	NM_003746	ENSG00000088986	DYNLL1	DLC1|DLC8|DNCL1|DNCLC1|LC8|LC8a|PIN|hdlc1	dynein light chain LC8-type 1	protein-coding	0.102041	0.658537	75.77				50(TGTGGTCTGC,-,0.00)		104(GGACCAATGGAA,-,0.00)				114(AAGAATGC,+,0.00)
2-1927	chr5	178078260	178078620	Intergenic	L3|LINE|CR1	-35115	NM_015111	23138	Hs.101761	NM_015111	ENSG00000145911	N4BP3	LZTS4	NEDD4 binding protein 3	protein-coding	0.030556	0.551247	75.55				93(AGAAACCGCA,+,0.00),155(TGTGGTGAAG,-,0.00)			143(TCTGTAAACA,-,0.00)
2-724	chr14	54396717	54396962	promoter-TSS (NM_001130851)	promoter-TSS (NM_001130851)	-29	NM_001330173	1033	Hs.84113	NM_005192	ENSG00000100526	CDKN3	CDI1|CIP2|KAP|KAP1	cyclin dependent kinase inhibitor 3	protein-coding	0.081633	0.642276	75.55				187(AGAAACCAGA,+,0.00)		79(CAGCCAATCAAC,-,0.00),203(TCTGATTGGTTG,+,0.00)
2-101	chr1	145708176	145708429	promoter-TSS (NM_001201325)	promoter-TSS (NM_001201325)	-902	NM_001201326	5174	Hs.444751	NM_002614	ENSG00000174827	PDZK1	CAP70|CLAMP|NHERF-3|NHERF3|PDZD1	PDZ domain containing 1	protein-coding	0.011858	0.559055	75.34				150(GCAAACCACA,+,0.00)
2-2405	chr8	127668558	127668869	Intergenic	Intergenic	65254	NR_117102	100270680	Hs.333720	NR_117101	ENSG00000249375	CASC11	CARLO7|CARLo-7|LINC00990|TCONS_00014535	cancer susceptibility 11 (non-protein coding)	ncRNA	0.003215	0.49359	75.34	7(ACTGAGTCAT,-,0.00),8(CTGAGTCATT,+,0.00)		5(TAACTGAGTCAT,+,0.00),8(CTGAGTCATTCT,-,0.00)	29(TGTGGTTTCC,-,0.00)					7(ACTGAGTCAT,-,0.00),8(CTGAGTCATT,+,0.00),197(CCTGATTCAT,-,0.00),198(CTGATTCATG,+,0.00)
2-158	chr1	202018525	202018939	Intergenic	Intergenic	8170	NM_004433	1999	Hs.603657	NM_004433	ENSG00000163435	ELF3	EPR-1|ERT|ESE-1|ESX	E74 like ETS transcription factor 3	protein-coding	0.024155	0.60241	74.69				4(GGAAGCCACA,+,0.00),270(TCTGGTTTCA,-,0.00)	59(TCTTATCTGCTT,+,0.00)		306(TGTTTACACA,+,0.00)
2-961	chr17	59786534	59786788	intron (NM_001329398, intron 6 of 11)	intron (NM_001329398, intron 6 of 11)	-54605	NR_029493	406991	Hs.444569	NR_029493	ENSG00000284190	MIR21	MIRN21|hsa-mir-21|miR-21|miRNA21	microRNA 21	ncRNA	0.007874	0.458824	74.48	138(GTGAGTCACA,+,0.00)		135(GGAGTGAGTCAC,+,0.00),138(GTGAGTCACAGT,-,0.00)	60(TGTGGTTTGT,-,0.00),164(TGTAACCACA,+,0.00)					137(AGTGAGTCAC,-,0.00),138(GTGAGTCACA,+,0.00)
2-1916	chr5	173535533	173535768	Intergenic	Intergenic	-43984	NR_027108	285593	Hs.409730	NR_027108	ENSG00000253955	LOC285593	-	uncharacterized LOC285593	ncRNA	0	0.461864	73.62	189(CTGAGTCACA,+,0.00)		189(CTGAGTCACATA,-,0.00)	122(TGTGGTTGAC,-,0.00)			199(TAAGCAAACA,-,0.00)		188(CCTGAGTCAC,-,0.00),189(CTGAGTCACA,+,0.00)
2-1567	chr3	161412179	161412448	Intergenic	Intergenic	-14114	NR_102265	101243545	Hs.737526	NR_102265	ENSG00000240567	LINC02067	-	long intergenic non-protein coding RNA 2067	ncRNA	0.003717	0.337037	73.4		145(AAATTCCT,+,0.00),197(TGGAATTT,-,0.00)	215(ATTAGTCACTTG,-,0.00)				83(TGTTTGCACT,+,0.00)		214(TATTAGTCAC,-,0.00)	145(AAATTCCT,-,0.00)
2-1822	chr5	69166940	69167189	promoter-TSS (NM_001354844)	promoter-TSS (NM_001354844)	54	NM_001354844	891	Hs.23960	NM_031966	ENSG00000134057	CCNB1	CCNB	cyclin B1	protein-coding	0.084337	0.648	73.19						120(CCGCCAATGGGA,-,0.00)
2-1388	chr20	60078511	60078780	Intergenic	Intergenic	-9041	NR_109916	729296	Hs.534781	NR_109916		LOC729296	-	uncharacterized LOC729296	ncRNA	0.007435	0.511111	73.19						138(AGGCCAATCAGT,-,0.00)	181(TAATCAAACA,-,0.00)
2-1433	chr22	28819463	28819718	Intergenic	Intergenic	-19018	NM_001079539	7494	Hs.437638	NM_005080	ENSG00000100219	XBP1	TREB-5|TREB5|XBP-1|XBP2	X-box binding protein 1	protein-coding	0.007843	0.480469	71.9							205(TGTGCAAACA,-,0.00)			143(AAGAATGT,+,0.00)
2-2395	chr8	116874693	116874931	promoter-TSS (NM_006265)	promoter-TSS (NM_006265)	-12	NR_037404	100500914		NR_037404	ENSG00000283956	MIR3610	mir-3610	microRNA 3610	ncRNA	0.088235	0.627615	71.25
2-912	chr16	85466040	85466281	Intergenic	Intergenic	-145263	NM_001134473	23199	Hs.461647	NM_014615	ENSG00000131149	GSE1	CRHSP24|KIAA0182	Gse1 coiled-coil protein	protein-coding	0.020747	0.570248	70.39		67(GGGAATGT,-,0.00)
2-1379	chr20	48158067	48158307	Intergenic	Intergenic	-168070	NR_110027	101927457	Hs.445823	NR_110027		LINC01522	-	long intergenic non-protein coding RNA 1522	ncRNA	0.008333	0.502075	69.31				15(CAAAACCGCA,+,0.00)
2-1387	chr20	60062955	60063262	intron (NM_173644, intron 2 of 3)	intron (NM_173644, intron 2 of 3)	7183	NM_173644	284756	Hs.335319	NM_173644		C20orf197	-	chromosome 20 open reading frame 197	protein-coding	0.009772	0.464286	69.1							142(TATTTAATTT,+,0.00)	91(GGTCAGGCTGAC,-,0.00),92(GTCAGGCTGACC,+,0.00)		281(AAGAATGT,+,0.00)
2-378	chr11	1796625	1796861	Intergenic	Intergenic	-32751	NM_001909	1509	Hs.654447	NM_001909	ENSG00000117984	CTSD	CLN10|CPSD|HEL-S-130P	cathepsin D	protein-coding	0.021186	0.548523	69.1							10(TAAGCAAACC,-,0.00)
2-958	chr17	59155576	59155860	promoter-TSS (NM_001330399)	promoter-TSS (NM_001330399)	219	NM_018304	55771	Hs.631750	NM_018304	ENSG00000068489	PRR11	-	proline rich 11	protein-coding	0.049296	0.512281	68.24					255(TGTTATCTGAGC,+,0.00)	33(TCTGATTGGCTG,+,0.00),61(CAGCCAATCACA,-,0.00)
2-159	chr1	202046298	202046557	Intergenic	Intergenic	35865	NM_004433	1999	Hs.603657	NM_004433	ENSG00000163435	ELF3	EPR-1|ERT|ESE-1|ESX	E74 like ETS transcription factor 3	protein-coding	0.011583	0.592308	68.02
2-2367	chr8	90912884	90913125	intron (NM_022351, intron 5 of 12)	intron (NM_022351, intron 5 of 12)	72253	NM_001190972	100127983	Hs.733266	NM_001190972	ENSG00000253250	C8orf88	-	chromosome 8 open reading frame 88	protein-coding	0.004149	0.396694	66.51					110(TGTTATCTGACC,+,0.00)
2-2366	chr8	90887687	90887940	intron (NM_022351, intron 5 of 12)	intron (NM_022351, intron 5 of 12)	96120	NM_022351	64168	Hs.719466	NM_022351	ENSG00000123119	NECAB1	EFCBP1|STIP-1	N-terminal EF-hand calcium binding protein 1	protein-coding	0.003953	0.409449	66.51				91(TGTGGTTTAC,-,0.00)			168(TGTATAAATA,-,0.00)	115(GGTCATGCTGAC,-,0.00),116(GTCATGCTGACT,+,0.00)
2-1420	chr21	40382857	40383087	promoter-TSS (NR_038899)	promoter-TSS (NR_038899)	-111	NR_038896	100506492	Hs.667053	NR_038896	ENSG00000235123	DSCAM-AS1	M41	DSCAM antisense RNA 1	ncRNA	0.008696	0.406926	66.3							103(AGTGCAAACA,-,0.00),124(GAGGCAAACA,-,0.00)
2-862	chr16	18801492	18801774	promoter-TSS (NM_015161)	promoter-TSS (NM_015161)	45	NM_015161	23204	Hs.634882	NM_015161	ENSG00000170540	ARL6IP1	AIP1|ARL6IP|ARMER|SPG61	ADP ribosylation factor like GTPase 6 interacting protein 1	protein-coding	0.102837	0.674912	65.87				44(ACCAACCACA,+,0.00)		164(GGGCCAACCGAA,-,0.00),250(TGCCCAATCAGC,-,0.00)
2-1401	chr21	15210307	15210544	Intergenic	Intergenic	-145620	NM_003489	8204	Hs.155017	NM_003489	ENSG00000180530	NRIP1	RIP140	nuclear receptor interacting protein 1	protein-coding	0.008439	0.546218	65.65				34(TGAGGTTAGA,-,0.00),208(GCTAGCCACA,+,0.00)				165(GGTCACTGTGGC,-,0.00)
2-2355	chr8	69111703	69111931	Intergenic	Intergenic	-7627	NR_039986	100505718	Hs.122386	NR_039986	ENSG00000253658	LINC01592	-	long intergenic non-protein coding RNA 1592	ncRNA	0	0.375546	65.22								91(GGCCAGCATGAC,-,0.00),92(GCCAGCATGACC,+,0.00)
2-2208	chr7	80876941	80877173	intron (NM_006379, intron 2 of 17)	intron (NM_006379, intron 2 of 17)	42294	NM_001350121	10512	Hs.269109	NM_006379	ENSG00000075223	SEMA3C	SEMAE|SemE	semaphorin 3C	protein-coding	0.012931	0.44206	65.22	177(CTGAGTCAGC,+,0.00)		174(CTTCTGAGTCAG,+,0.00),177(CTGAGTCAGCCT,-,0.00)				53(TGTTGACATT,+,0.00)		176(TCTGAGTCAG,-,0.00),177(CTGAGTCAGC,+,0.00)
2-758	chr14	93017415	93017667	intron (NM_001142593, intron 3 of 10)	intron (NM_001142593, intron 3 of 10)	-49911	NR_002808	319085	Hs.612888	NR_002808	ENSG00000258730	ITPK1-AS1	C14orf85|ITPK1-AS|ITPK1AS|NCRNA00203	ITPK1 antisense RNA 1	ncRNA	0.039683	0.636364	65.01							33(TGTTTATTTT,+,0.00)	102(GTCAGCGTCACC,+,0.00),147(GGGCAGCCTGAC,-,0.00),148(GGCAGCCTGACC,+,0.00)
2-1337	chr2	237559038	237559270	Intergenic	Intergenic	-7420	NM_015893	51052	Hs.247710	NM_015893	ENSG00000071677	PRLH	PRH|PRRP	prolactin releasing hormone	protein-coding	0.043103	0.540773	64.58
2-1109	chr2	43420362	43420606	intron (NM_001083953, intron 28 of 37)	intron (NM_001083953, intron 28 of 37)	175490	NM_001083953	63892	Hs.369592	NM_022065	ENSG00000115970	THADA	ARMC13|GITA	THADA, armadillo repeat containing	protein-coding	0	0.37551	64.36					208(TAACAGATAACA,-,0.00)		24(TAGGTACACA,-,0.00)
2-141	chr1	186153101	186153344	intron (NM_031935, intron 96 of 106)	intron (NM_031935, intron 96 of 106)	-143051	NM_001127710	10216	Hs.647723	NM_005807	ENSG00000116690	PRG4	CACP|HAPO|JCAP|MSF|SZP	proteoglycan 4	protein-coding	0.00823	0.278689	63.93							10(TGTTTAATTT,+,0.00),121(TGTTTATTCA,+,0.00)
2-163	chr1	202106392	202106620	Intergenic	Intergenic	-16335	NM_004767	9283	Hs.132049	NM_004767	ENSG00000170075	GPR37L1	ET(B)R-LP-2|ETBR-LP-2|ETBRLP2	G protein-coupled receptor 37 like 1	protein-coding	0.017544	0.620087	63.5	37(CGTGACTCAT,-,0.00),38(GTGACTCATC,+,0.00)		35(AACGTGACTCAT,+,0.00),38(GTGACTCATCCA,-,0.00)	140(CCTCACCGCA,+,0.00)			106(TGTTTACCCC,+,0.00)		37(CGTGACTCAT,-,0.00),38(GTGACTCATC,+,0.00)
2-452	chr11	86776265	86776554	Intergenic	CR1-16_AMi|LINE|CR1	-14650	NM_001293180	11098	Hs.25338	NM_007173	ENSG00000150687	PRSS23	SIG13|SPUVE|ZSIG13	serine protease 23	protein-coding	0.010381	0.403448	62.64					176(CCACAGATAAAC,-,0.00)		229(TAAGTCAACA,-,0.00),271(TATTTACCAT,+,0.00)	85(TGTCACGCTGAC,-,0.00),86(GTCACGCTGACT,+,0.00),231(AGTCAACATGAC,-,0.00),232(GTCAACATGACT,+,0.00)
2-971	chr17	74760720	74760983	intron (NM_004252, intron 1 of 5)	MIRc|SINE|MIR	12238	NR_037409	100500847		NR_037409	ENSG00000284186	MIR3615	mir-3615	microRNA 3615	ncRNA	0	0.545455	61.99					204(TGAGTGATAACA,-,0.00)
2-1967	chr6	26271332	26271590	promoter-TSS (NM_003534)	promoter-TSS (NM_003534)	-77	NM_003534	8355	Hs.247813	NM_003534	ENSG00000273983	HIST1H3G	H3/h|H3FH	histone cluster 1 H3 family member g	protein-coding	0.03876	0.46332	61.56			224(ATGAATCACTTC,-,0.00)			191(TGTGATTGGTGA,+,0.00),215(TCTGATTGGATG,+,0.00)			223(GATGAATCAC,-,0.00),224(ATGAATCACT,+,0.00)
2-361	chr10	115664765	115664997	intron (NM_207303, intron 26 of 28)	intron (NM_207303, intron 26 of 28)	529908	NR_145811	109623470		NR_145811		SNORD158	-	small nucleolar RNA, C/D box 158	snoRNA	0.00431	0.300429	61.56					212(CCAAAGATAAAA,-,0.00)		43(TGCTTACTTT,+,0.00),193(TGTTTATTTA,+,0.00),197(TATTTAATTT,+,0.00)	104(GGTCACCTTGCC,-,0.00),105(GTCACCTTGCCC,+,0.00)
2-1558	chr3	156812557	156812809	promoter-TSS (NR_003284)	promoter-TSS (NR_003284)	-662	NR_003284	647033	Hs.745109	NR_003284		PA2G4P4	PA2G4L1	proliferation-associated 2G4 pseudogene 4	pseudo	0.007937	0.482213	61.13				24(CAAAACCACA,+,0.00),170(ACAGACCACA,+,0.00)			163(AATGTCAACA,-,0.00)
2-614	chr12	116390458	116390709	Intergenic	MIRb|SINE|MIR	37735	NR_039683	100616309		NR_039683	ENSG00000264037	MIR4472-2	-	microRNA 4472-2	ncRNA	0.003984	0.444444	61.13								122(GGTCAAGGTGAC,-,0.00),123(GTCAAGGTGACC,+,0.00)
2-1912	chr5	172640973	172641242	promoter-TSS (NM_001308177)	promoter-TSS (NM_001308177)	-159	NM_001308178	54492	Hs.91521	NM_001142651	ENSG00000214357	NEURL1B	NEURL3|RNF67B|hNeur2|neur2	neuralized E3 ubiquitin protein ligase 1B	protein-coding	0.107807	0.733333	60.7
2-693	chr14	33781420	33781656	intron (NM_001164749, intron 9 of 11)	intron (NM_001164749, intron 9 of 11)	72601	NR_132771	106635522		NR_132771		SNORA89	-	small nucleolar RNA, H/ACA box 89	snoRNA	0.004237	0.392405	60.7				200(ATAAACCACA,+,0.00)			26(TGTGTAAACA,-,0.00)
2-1025	chr19	3505973	3506201	promoter-TSS (NM_016263)	promoter-TSS (NM_016263)	-210	NM_016263	51343	Hs.413133	NM_016263	ENSG00000105325	FZR1	CDC20C|CDH1|FZR|FZR2|HCDH|HCDH1	fizzy and cell division cycle 20 related 1	protein-coding	0.096491	0.668122	60.06
2-2023	chr6	82570099	82570336	Intergenic	Intergenic	205973	NM_001166392	7162	Hs.71947	NM_006670	ENSG00000146242	TPBG	5T4|5T4AG|M6P1|WAIF1	trophoblast glycoprotein	protein-coding	0.012658	0.394958	60.06					140(GTGAAGATAAAA,-,0.00)		85(TATGTACACA,-,0.00),207(TATTTACCCA,+,0.00),217(TGTTTGTACA,+,0.00)	115(GGTCATTATGAC,-,0.00)
2-778	chr15	39668546	39668776	intron (NM_001324338, intron 10 of 11)	intron (NM_001324338, intron 10 of 11)	87582	NM_003246	7057	Hs.164226	NM_003246	ENSG00000137801	THBS1	THBS|THBS-1|TSP|TSP-1|TSP1	thrombospondin 1	protein-coding	0.004348	0.445887	59.84				199(GCTTACCACA,+,0.00)			194(TGCTTGCTTA,+,0.00)	100(GGTCAGAGTGAC,-,0.00),101(GTCAGAGTGACC,+,0.00)
2-940	chr17	40448720	40448964	intron (NM_001552, intron 1 of 3)	intron (NM_001552, intron 1 of 3)	5418	NM_001552	3487	Hs.462998	NM_001552	ENSG00000141753	IGFBP4	BP-4|HT29-IGFBP|IBP4|IGFBP-4	insulin like growth factor binding protein 4	protein-coding	0.012295	0.522449	59.63							69(AAAGTCAACA,-,0.00)	104(AGTCAGCGTGCC,-,0.00),105(GTCAGCGTGCCC,+,0.00),148(GGTCAGAGTGCC,-,0.00),149(GTCAGAGTGCCC,+,0.00)
2-1291	chr2	220225191	220225432	Intergenic	Intergenic	-318746	NR_036228	100422959		NR_036228	ENSG00000266518	MIR4268	-	microRNA 4268	ncRNA	0	0.359504	59.41		233(AAATTCCA,+,0.00)					71(AGTGTAAACA,-,0.00)
2-84	chr1	109240166	109240394	Intergenic	Intergenic	-9739	NM_001408	1952	Hs.57652	NM_001408	ENSG00000143126	CELSR2	ADGRC2|CDHF10|EGFL2|Flamingo1|MEGF3	cadherin EGF LAG seven-pass G-type receptor 2	protein-coding	0.017544	0.58952	59.2	204(GTGAGTCAGA,+,0.00)		201(GGAGTGAGTCAG,+,0.00),204(GTGAGTCAGAGC,-,0.00)				174(TTAGCAAACA,-,0.00)	124(GGCACCTTGACC,+,0.00)	203(AGTGAGTCAG,-,0.00),204(GTGAGTCAGA,+,0.00)
2-1856	chr5	106241571	106241834	Intergenic	LTR40b|LTR|ERVL	769312	NR_104671	102467213	Hs.570923	NR_104671	ENSG00000251027	LINC01950	-	long intergenic non-protein coding RNA 1950	ncRNA	0	0.465909	59.2							53(TGTTTACCAT,+,0.00)	148(GGTCACAGTGCC,-,0.00),149(GTCACAGTGCCC,+,0.00)
2-1497	chr3	61627856	61628089	intron (NM_002841, intron 1 of 29)	intron (NM_002841, intron 1 of 29)	66403	NM_002841	5793	Hs.595541	NM_002841	ENSG00000144724	PTPRG	HPTPG|PTPG|R-PTP-GAMMA|RPTPG	protein tyrosine phosphatase, receptor type G	protein-coding	0	0.397436	59.2		93(ACATTCCT,+,0.00)		25(TGTGGTTTAA,-,0.00)	176(ACTGAGATAAGC,-,0.00)		86(TGGTCAAACA,-,0.00)			93(ACATTCCT,-,0.00)
2-1563	chr3	161272655	161272909	Intergenic	AluJb|SINE|Alu	51492	NM_001320227	51068	Hs.598836	NM_015938	ENSG00000169251	NMD3	CGI-07	NMD3 ribosome export adaptor	protein-coding	0.003937	0.411765	58.76							27(TAAGCAAATA,-,0.00)
2-1913	chr5	173453277	173453543	Intergenic	Intergenic	105955	NR_107023	102465862		NR_107023	ENSG00000274994	MIR8056	hsa-mir-8056	microRNA 8056	ncRNA	0.003759	0.426966	58.33		192(ACATTCCA,+,0.00)			127(TGTTATCACAAG,+,0.00)		105(TGTTTGCCGA,+,0.00)	114(AGTCACAGTGAC,-,0.00),115(GTCACAGTGACC,+,0.00)	33(GGTGAATCAG,-,0.00)	192(ACATTCCA,-,0.00)
2-1001	chr18	45802700	45802971	Intergenic	Intergenic	-22745	NM_213602	284266	Hs.287692	NM_213602	ENSG00000197046	SIGLEC15	CD33L3|HsT1361|SIGLEC-15	sialic acid binding Ig like lectin 15	protein-coding	0	0.411765	58.12	244(GTGAGTCACT,+,0.00)		241(ATAGTGAGTCAC,+,0.00),244(GTGAGTCACTCA,-,0.00)	204(CCTGACCACA,+,0.00)			35(TATTTGCTCA,+,0.00),80(ATGGTAAATA,-,0.00)		243(AGTGAGTCAC,-,0.00),244(GTGAGTCACT,+,0.00)
2-801	chr15	71096704	71097022	Intergenic	Intergenic	18637	NM_001102658	196993	Hs.646533	NM_001102658	ENSG00000225362	CT62	-	cancer/testis antigen 62	protein-coding	0.009434	0.420063	58.12					212(GACCAGATAAGC,-,0.00)
2-1113	chr2	43463230	43463480	intron (NM_001083953, intron 26 of 37)	intron (NM_001083953, intron 26 of 37)	132619	NM_001083953	63892	Hs.369592	NM_022065	ENSG00000115970	THADA	ARMC13|GITA	THADA, armadillo repeat containing	protein-coding	0.012	0.410359	58.12							90(AAAGCAAACA,-,0.00),181(TATTTATATA,+,0.00)
2-630	chr12	131860846	131861110	Intergenic	Intergenic	32585	NM_016155	4326	Hs.709245	NM_016155	ENSG00000198598	MMP17	MMP-17|MT4-MMP|MT4MMP|MTMMP4	matrix metallopeptidase 17	protein-coding	0.037879	0.664151	57.9				174(CCTGACCACA,+,0.00)				120(GGCAGCATGACC,+,0.00)
2-1667	chr4	74661741	74662013	Intergenic	Intergenic	132809	NM_001729	685	Hs.591704	NM_001729	ENSG00000174808	BTC	-	betacellulin	protein-coding	0.003676	0.399267	57.69		190(TGGAATTT,-,0.00)					34(TCAGCAAATA,-,0.00),42(TATTTGCTGA,+,0.00),76(CATTTACTCA,+,0.00)
2-2382	chr8	101437117	101437363	Intergenic	Intergenic	-55199	NM_001330593	79977	Hs.661088	NM_024915	ENSG00000083307	GRHL2	BOM|DFNA28|ECTDS|TFCP2L3	grainyhead like transcription factor 2	protein-coding	0.028455	0.558704	57.69		78(TGGAATGC,-,0.00),168(ACATTCCA,+,0.00)								78(TGGAATGC,+,0.00),168(ACATTCCA,-,0.00)
2-531	chr12	49264771	49265003	promoter-TSS (NM_032704)	promoter-TSS (NM_032704)	-112	NM_032704	84790	Hs.652390	NM_032704	ENSG00000167553	TUBA1C	TUBA6|bcm948	tubulin alpha 1c	protein-coding	0.068966	0.678112	57.47						148(CCGCCAATCAGC,-,0.00)
2-1568	chr3	161420825	161421064	Intergenic	L2a|LINE|L2	-5483	NR_102265	101243545	Hs.737526	NR_102265	ENSG00000240567	LINC02067	-	long intergenic non-protein coding RNA 2067	ncRNA	0.029289	0.433333	57.47		130(TGGAATTT,-,0.00)					60(AGAGTAAACA,-,0.00),163(AATGCAAACA,-,0.00)
2-2187	chr7	45543536	45543792	Intergenic	Intergenic	-30476	NM_001281768	107	Hs.192215	NM_021116	ENSG00000164742	ADCY1	AC1|DFNB44	adenylate cyclase 1	protein-coding	0.011719	0.373541	57.04							34(TAGGTAAACA,-,0.00),170(AGAGTAAACA,-,0.00)
2-1921	chr5	174483443	174483676	intron (NR_125806, intron 2 of 5)	intron (NR_125806, intron 2 of 5)	147205	NR_125806	101928176	Hs.436014	NR_125806	ENSG00000249306	LINC01411	-	long intergenic non-protein coding RNA 1411	ncRNA	0	0.470085	57.04							113(TGTTGACCTT,+,0.00)	141(GGTCACTGTGAC,-,0.00),142(GTCACTGTGACC,+,0.00)
2-425	chr11	69515344	69515578	Intergenic	Intergenic	29900	NR_120542	101928292	Hs.736219	NR_120542		LINC01488	BRCAT8	long intergenic non-protein coding RNA 1488	ncRNA	0.008547	0.523404	56.83				92(AGTAACCAGA,+,0.00)			74(TGTTTACCTA,+,0.00),167(TGTTTAATTT,+,0.00)	108(AGTCATCCTGAC,-,0.00),109(GTCATCCTGACC,+,0.00)
2-82	chr1	108876804	108877041	promoter-TSS (NM_013296)	promoter-TSS (NM_013296)	-59	NM_001321039	29899	Hs.584901	NM_013296	ENSG00000121957	GPSM2	CMCS|DFNB82|LGN|PINS	G protein signaling modulator 2	protein-coding	0.109705	0.722689	56.61						109(CGCCATTGGCCG,+,0.00)		28(TGTCACCTTGAC,-,0.00),29(GTCACCTTGACA,+,0.00)
2-1734	chr4	142615401	142615629	intron (NM_003866, intron 2 of 26)	MER49|LTR|ERV1	231020	NM_001101669	8821	Hs.176376	NM_003866	ENSG00000109452	INPP4B	-	inositol polyphosphate-4-phosphatase type II B	protein-coding	0.004386	0.388646	56.61		51(AGGAATGT,-,0.00)			64(GTTAAGATAAGG,-,0.00)			98(GGTCAGAGTGAC,-,0.00),99(GTCAGAGTGACC,+,0.00)		51(AGGAATGT,+,0.00)
2-544	chr12	52972066	52972303	Intergenic	MIR3|SINE|MIR	-22318	NM_001256293	3856	Hs.533782	NM_002273	ENSG00000170421	KRT8	CARD2|CK-8|CK8|CYK8|K2C8|K8|KO	keratin 8	protein-coding	0.008439	0.428571	56.4	137(GCTGACTCAT,-,0.00),138(CTGACTCATT,+,0.00)		135(AGGCTGACTCAT,+,0.00),138(CTGACTCATTTC,-,0.00)				0(AAAGTACACA,-,0.00)	131(GGTCAGGCTGAC,-,0.00),132(GTCAGGCTGACT,+,0.00)	137(GCTGACTCAT,-,0.00),138(CTGACTCATT,+,0.00)	95(AAGAATGC,+,0.00)
2-540	chr12	52895222	52895608	Intergenic	Intergenic	9669	NM_002273	3856	Hs.533782	NM_002273	ENSG00000170421	KRT8	CARD2|CK-8|CK8|CYK8|K2C8|K8|KO	keratin 8	protein-coding	0.005181	0.534884	55.97					297(GGCCAGATAAGA,-,0.00)		210(TGAGCAAACA,-,0.00),354(TATTGACTTA,+,0.00)
2-114	chr1	162159516	162159752	intron (NM_014697, intron 2 of 9)	intron (NM_014697, intron 2 of 9)	2527	NR_039798	100616386		NR_039798	ENSG00000266144	MIR4654	mir-4654	microRNA 4654	ncRNA	0.004237	0.451477	55.75							49(AGTGCAAACA,-,0.00),189(TCAGTAAACA,-,0.00)	89(GGTCATCTTGTC,-,0.00),90(GTCATCTTGTCC,+,0.00),169(GGCATGGTGCCC,+,0.00)
2-833	chr15	95895569	95895864	Intergenic	Intergenic	-430212	NM_001145155	7026	Hs.347991	NM_021005	ENSG00000185551	NR2F2	ARP1|CHTD4|COUPTF2|COUPTFB|COUPTFII|NF-E3|NR2F1|SVP40|TFCOUP2	nuclear receptor subfamily 2 group F member 2	protein-coding	0	0.371622	55.32							9(TATTTGTTTA,+,0.00),13(TGTTTATACA,+,0.00),126(TAAATAAACA,-,0.00)
2-1375	chr20	45812466	45812718	promoter-TSS (NM_007019)	promoter-TSS (NM_007019)	16	NR_104036	11065	Hs.93002	NM_007019	ENSG00000175063	UBE2C	UBCH10|dJ447F3.2	ubiquitin conjugating enzyme E2 C	protein-coding	0.09127	0.624506	55.32						84(TCTCATTGGCTG,+,0.00),115(ATTGATTGGTCG,+,0.00)
2-792	chr15	67125507	67125760	promoter-TSS (NM_001145102)	promoter-TSS (NM_001145102)	-83	NM_001145102	4088	Hs.727986	NM_005902	ENSG00000166949	SMAD3	HSPC193|HsT17436|JV15-2|LDS1C|LDS3|MADH3	SMAD family member 3	protein-coding	0.01581	0.448819	55.32	177(TCTGAGTCAT,-,0.00),178(CTGAGTCATG,+,0.00)		175(CCTCTGAGTCAT,+,0.00),178(CTGAGTCATGCC,-,0.00)				124(TGTTTATTTT,+,0.00)		177(TCTGAGTCAT,-,0.00),178(CTGAGTCATG,+,0.00)
2-1882	chr5	132378657	132378914	intron (NM_003060, intron 2 of 9)	intron (NM_003060, intron 2 of 9)	-8869	NR_110997	553103	Hs.570908	NR_110997	ENSG00000233006	MIR3936HG	SLC22A5-AS1	MIR3936 host gene	ncRNA	0.011673	0.492248	55.32			83(ATGATTCACTTC,-,0.00)					121(GGTCACTGTGAC,-,0.00),122(GTCACTGTGACT,+,0.00)	82(CATGATTCAC,-,0.00),83(ATGATTCACT,+,0.00)
2-956	chr17	57899874	57900111	intron (NM_001271875, intron 1 of 10)	intron (NM_001271875, intron 1 of 10)	3397	NM_001292025	404093	Hs.46679	NM_001271875	ENSG00000180891	CUEDC1	-	CUE domain containing 1	protein-coding	0	0.592437	54.67								113(GGTCAGGCTGAC,-,0.00),114(GTCAGGCTGACC,+,0.00)
2-536	chr12	52215730	52216029	intron (NR_027358, intron 3 of 4)	intron (NR_027358, intron 3 of 4)	4949	NR_027358	283404	Hs.662443	NR_027358	ENSG00000258279	LINC00592	-	long intergenic non-protein coding RNA 592	ncRNA	0.020067	0.556667	54.24		151(GCATTCCA,+,0.00)			87(CCTTATCATGAT,+,0.00),122(CAGAAGATAAGG,-,0.00)					151(GCATTCCA,-,0.00)
2-81	chr1	108456762	108457025	intron (NM_001143988, intron 6 of 14)	intron (NM_001143988, intron 6 of 14)	6611	NM_001143988	653149	Hs.712226	NM_001143987	ENSG00000186086	NBPF6	-	NBPF member 6	protein-coding	0	0.375	54.24							10(TGTTTGCACA,+,0.00),189(TATTTGCTCT,+,0.00),236(TGTTTACAGA,+,0.00)			140(ACATTCTT,-,0.00)
2-255	chr10	29124971	29125248	Intergenic	Intergenic	-163952	NM_032517	84569	Hs.558572	NM_032517	ENSG00000120563	LYZL1	KAAG648|LYC2|LYZD1|PRO1278|bA534G20.1	lysozyme like 1	protein-coding	0.021661	0.510791	54.24					100(AATCTGATAAAA,-,0.00)
2-1365	chr20	38926207	38926532	promoter-TSS (NM_030919)	promoter-TSS (NM_030919)	57	NM_030919	81610	Hs.726442	NM_030919	ENSG00000101447	FAM83D	C20orf129|CHICA|dJ616B8.3	family with sequence similarity 83 member D	protein-coding	0.098462	0.647239	53.81		10(AAATTCCT,+,0.00)				37(CAGCCAATAACG,-,0.00),109(CAGCCAATGGGA,-,0.00),140(CGGCCAATGGCG,-,0.00)				10(AAATTCCT,-,0.00)
2-2401	chr8	121151002	121151232	Intergenic	L2a|LINE|L2	-339048	NM_021021	6641	Hs.46701	NM_021021	ENSG00000172164	SNTB1	59-DAP|A1B|BSYN2|DAPA1B|SNT2|SNT2B1|TIP-43	syntrophin beta 1	protein-coding	0.004348	0.415584	53.38					64(CCTTATCAGAAA,+,0.00)		146(TGTTTACATA,+,0.00),199(TGTTTACCTT,+,0.00)
2-1434	chr22	28822965	28823223	Intergenic	Intergenic	-22522	NM_001079539	7494	Hs.437638	NM_005080	ENSG00000100219	XBP1	TREB-5|TREB5|XBP-1|XBP2	X-box binding protein 1	protein-coding	0.003876	0.428571	53.38		234(AGGAATGT,-,0.00)		227(TGGGGTTAGG,-,0.00)			132(AAATTAAACA,-,0.00)			234(AGGAATGT,+,0.00)
2-814	chr15	89115581	89115834	intron (NM_007011, intron 6 of 14)	intron (NM_007011, intron 6 of 14)	27557	NM_007011	11057	Hs.122337	NM_007011	ENSG00000140526	ABHD2	HS1-2|LABH2|PHPS1-2	abhydrolase domain containing 2	protein-coding	0.01581	0.543307	53.17	156(CTGAGTCAGG,+,0.00)		153(TGGCTGAGTCAG,+,0.00)	223(TACAACCACA,+,0.00)	175(CTTTATCTCAGC,+,0.00)				155(GCTGAGTCAG,-,0.00),156(CTGAGTCAGG,+,0.00)
2-535	chr12	52148771	52149002	Intergenic	Intergenic	43114	NM_001081492	144501	Hs.140978	NM_182507	ENSG00000167767	KRT80	KB20	keratin 80	protein-coding	0.021645	0.689655	52.95
2-501	chr12	12872231	12872664	Intergenic	Intergenic	-3030	NR_003932	387841	Hs.631728	NR_003932	ENSG00000234498	RPL13AP20	RPL13A_9_1211	ribosomal protein L13a pseudogene 20	pseudo	0.009238	0.421659	52.52			16(TTGACTAATTAC,-,0.00)		107(AAACAGATAAGT,-,0.00)	404(TGTGATTGGCCA,+,0.00)	65(TGTTTATTTA,+,0.00),359(TGTTTGCTTT,+,0.00)	341(GGTCAGGCTGAA,-,0.00)
2-760	chr14	95056512	95056744	Intergenic	Intergenic	76875	NM_001195573	23405	Hs.87889	NM_030621	ENSG00000100697	DICER1	DCR1|Dicer|Dicer1e|HERNA|K12H4.8-LIKE|MNG1|RMSE2	dicer 1, ribonuclease III	protein-coding	0.034483	0.596567	51.88							36(AAATCAAACA,-,0.00)
2-1311	chr2	226151229	226151465	intron (NR_046102, intron 2 of 6)	L1MEi|LINE|L1	8553	NR_046102	646736	Hs.712836	NR_046102		LOC646736	-	uncharacterized LOC646736	ncRNA	0.004237	0.434599	51.88				98(TGAAACCAGA,+,0.00)				108(GGGCAGCTTGAC,-,0.00),109(GGCAGCTTGACC,+,0.00)
2-2074	chr6	125202277	125202524	intron (NM_001003395, intron 1 of 6)	intron (NM_001003395, intron 1 of 6)	-1239	NM_001318907	7164	Hs.591347	NM_003287	ENSG00000111907	TPD52L1	D53	tumor protein D52 like 1	protein-coding	0.008097	0.443548	51.23	46(GATGACTCAG,-,0.00),47(ATGACTCAGC,+,0.00)	97(TGGAATGT,-,0.00)	44(AAGATGACTCAG,+,0.00),47(ATGACTCAGCAC,-,0.00)		167(AAGGAGATAAGA,-,0.00)				46(GATGACTCAG,-,0.00),47(ATGACTCAGC,+,0.00)	97(TGGAATGT,+,0.00)
2-294	chr10	60778292	60778520	promoter-TSS (NM_033379)	promoter-TSS (NM_033379)	-48	NM_001170407	983	Hs.732435	NM_001786	ENSG00000170312	CDK1	CDC2|CDC28A|P34CDC2	cyclin dependent kinase 1	protein-coding	0.065789	0.585153	51.02						104(TCTGATTGGCTG,+,0.00),136(CCCGATTGGTGA,+,0.00)
2-334	chr10	93435067	93435367	intron (NM_013451, intron 3 of 53)	intron (NM_013451, intron 3 of 53)	47100	NM_133337	26509	Hs.602086	NM_013451	ENSG00000138119	MYOF	FER1L3	myoferlin	protein-coding	0.013333	0.398671	51.02							164(TCAATAAACA,-,0.00),180(AGAACAAACA,-,0.00)	139(GTCAAAATGACC,+,0.00)
2-2516	chr9	128022258	128022510	Intergenic	Intergenic	-41851	NM_001035254	399665	Hs.535972	NM_203305	ENSG00000167106	FAM102A	C9orf132|EEIG1|SYM-3A|bA203J24.7	family with sequence similarity 102 member A	protein-coding	0.031746	0.592885	50.8							86(TCTGCAAACA,-,0.00)
2-1333	chr2	237041358	237041593	Intergenic	MLT1C|LTR|ERVL-MaLR	14692	NR_135202	93463	Hs.652810	NR_135202	ENSG00000124835	LOC93463	-	uncharacterized LOC93463	ncRNA	0.025532	0.487288	50.58
2-2384	chr8	102600984	102601212	Intergenic	CpG	49478	NM_024410	4956	Hs.159274	NM_024410	ENSG00000155087	ODF1	CT133|HSPB10|ODF|ODF2|ODF27|ODFP|ODFPG|ODFPGA|ODFPGB|RT7|SODF	outer dense fiber of sperm tails 1	protein-coding	0.070175	0.663755	50.37				60(TGCGGTTTTG,-,0.00)				106(TGTCAGCGTGAC,-,0.00),107(GTCAGCGTGACC,+,0.00)
2-1384	chr20	56735320	56735556	Intergenic	Intergenic	106136	NM_003222	7022	Hs.473152	NM_003222	ENSG00000087510	TFAP2C	AP2-GAMMA|ERF1|TFAP2G|hAP-2g	transcription factor AP-2 gamma	protein-coding	0.021186	0.527426	50.37					116(GTTTATCTTCAC,+,0.00)		41(TGTTGACTTT,+,0.00),150(TGTTTGCTTT,+,0.00)
2-2364	chr8	90754271	90754528	Intergenic	Intergenic	-37294	NM_022351	64168	Hs.719466	NM_022351	ENSG00000123119	NECAB1	EFCBP1|STIP-1	N-terminal EF-hand calcium binding protein 1	protein-coding	0	0.364341	50.15			129(GTGATTAGTCAG,+,0.00),132(ATTAGTCAGAAG,-,0.00)	80(TGATACCACA,+,0.00)				180(AGTCAAGCTGAC,-,0.00),181(GTCAAGCTGACC,+,0.00)	131(GATTAGTCAG,-,0.00)
2-688	chr14	23665344	23665670	Intergenic	Intergenic	29143	NM_182908	10202	Hs.272499	NM_005794	ENSG00000100867	DHRS2	HEP27|SDR25C1	dehydrogenase/reductase 2	protein-coding	0.003067	0.449541	50.15	100(AGTGAGTCAT,-,0.00),101(GTGAGTCATT,+,0.00)	225(GCATTCCA,+,0.00)	98(AAAGTGAGTCAT,+,0.00),101(GTGAGTCATTTC,-,0.00)				134(TGTTTACCAA,+,0.00)	184(GGGCACAGTGAC,-,0.00),185(GGCACAGTGACA,+,0.00)	100(AGTGAGTCAT,-,0.00),101(GTGAGTCATT,+,0.00)	225(GCATTCCA,-,0.00)
2-431	chr11	76772629	76772872	Intergenic	Intergenic	-9563	NM_001258210	25987	Hs.8361	NM_015516	ENSG00000182704	TSKU	E2IG4|LRRC54|TSK	tsukushi, small leucine rich proteoglycan	protein-coding	0.032922	0.467213	50.15					68(AGCATGATAACA,-,0.00)			136(GGTCACGGTGAC,-,0.00),137(GTCACGGTGACA,+,0.00)
2-160	chr1	202057062	202057357	Intergenic	Intergenic	46647	NM_004433	1999	Hs.603657	NM_004433	ENSG00000163435	ELF3	EPR-1|ERT|ESE-1|ESX	E74 like ETS transcription factor 3	protein-coding	0.020339	0.581081	49.94							44(TCTGCAAACA,-,0.00)
2-780	chr15	40382837	40383068	exon (NM_033286, exon 1 of 9)	exon (NM_033286, exon 1 of 9)	231	NM_033286	90417	Hs.525796	NM_033286	ENSG00000128944	KNSTRN	C15orf23|HSD11|SKAP|TRAF4AF1	kinetochore localized astrin (SPAG5) binding protein	protein-coding	0.082251	0.616379	49.72
2-1090	chr2	26785873	26786101	promoter-TSS (NM_001809)	promoter-TSS (NM_001809)	-27	NM_001809	1058	Hs.1594	NM_001809	ENSG00000115163	CENPA	CENP-A|CenH3	centromere protein A	protein-coding	0.100877	0.598253	49.51						49(TCTCATTGGCCC,+,0.00)
2-1400	chr21	15200051	15200290	Intergenic	L2c|LINE|L2	-135365	NM_003489	8204	Hs.155017	NM_003489	ENSG00000180530	NRIP1	RIP140	nuclear receptor interacting protein 1	protein-coding	0.008368	0.383333	49.29				64(TGCGGTTACT,-,0.00)			0(AGAGTAAATA,-,0.00),172(TGAACAAATA,-,0.00)	122(TGTCAGGATGAC,-,0.00),123(GTCAGGATGACT,+,0.00)
2-93	chr1	117268922	117269263	Intergenic	Intergenic	-26374	NR_126408	104355292	Hs.576446	NR_126408	ENSG00000235202	LINC01525	lnc-MAN1A2-1	long intergenic non-protein coding RNA 1525	ncRNA	0.01173	0.479532	49.08		273(TGGAATGC,-,0.00)			83(CAGCAGATAAAC,-,0.00)					193(AAGAATGT,+,0.00),273(TGGAATGC,+,0.00)
2-1623	chr3	193872344	193872620	Intergenic	Intergenic	-28473	NR_146718	105374285	Hs.552531	NR_146718		LINC02038	-	long intergenic non-protein coding RNA 2038	ncRNA	0.007246	0.512635	48.86	131(GGTGACTCAG,-,0.00)		129(ATGGTGACTCAG,+,0.00),132(GTGACTCAGCCC,-,0.00)	28(TGGGGTTACC,-,0.00),209(TGTGGTTTAG,-,0.00)				115(AGGCAGTCTGAC,-,0.00),116(GGCAGTCTGACT,+,0.00)	131(GGTGACTCAG,-,0.00),132(GTGACTCAGC,+,0.00)
2-478	chr11	119334267	119334515	promoter-TSS (NM_032015)	promoter-TSS (NM_032015)	-109	NM_032015	79102	Hs.524084	NM_032015	ENSG00000173456	RNF26	-	ring finger protein 26	protein-coding	0.068548	0.562249	48.86				184(TGTGGTTGGC,-,0.00)		71(GAACCAATCCCC,-,0.00),160(GGACCAATGAGT,-,0.00),198(ACCGATTGGCTG,+,0.00)	130(AAAGTAAATA,-,0.00)
2-1625	chr3	194159026	194159282	Intergenic	Intergenic	23012	NM_005524	3280	Hs.250666	NM_005524	ENSG00000114315	HES1	HES-1|HHL|HRY|bHLHb39	hes family bHLH transcription factor 1	protein-coding	0.007812	0.540856	48.86	10(AATGAGTCAC,-,0.00),11(ATGAGTCACA,+,0.00)		8(CTAATGAGTCAC,+,0.00),11(ATGAGTCACAGT,-,0.00)			22(TCACCAATCAGT,-,0.00)		15(GTCACAGTCACC,+,0.00)	10(AATGAGTCAC,-,0.00),11(ATGAGTCACA,+,0.00)
2-162	chr1	202086998	202087245	Intergenic	Intergenic	-35720	NM_004767	9283	Hs.132049	NM_004767	ENSG00000170075	GPR37L1	ET(B)R-LP-2|ETBR-LP-2|ETBRLP2	G protein-coupled receptor 37 like 1	protein-coding	0.016194	0.596774	48.43							131(TATTGACTTT,+,0.00)
2-1713	chr4	121823812	121824057	promoter-TSS (NM_001237)	promoter-TSS (NM_001237)	67	NM_001237	890	Hs.58974	NM_001237	ENSG00000145386	CCNA2	CCN1|CCNA	cyclin A2	protein-coding	0.085714	0.621951	48.43						120(GGACCAATGAAA,-,0.00)	182(AGGGTAAACC,-,0.00)
2-748	chr14	75260074	75260358	Intergenic	Intergenic	-18562	NM_005252	2353	Hs.25647	NM_005252	ENSG00000170345	FOS	AP-1|C-FOS|p55	Fos proto-oncogene, AP-1 transcription factor subunit	protein-coding	0.014085	0.361404	48.22					181(GACCTGATAACA,-,0.00)					83(AAGAATGC,+,0.00)
2-1573	chr3	168870833	168871093	Intergenic	Intergenic	-30982	NR_109989	100507661	Hs.65918	NR_109989	ENSG00000242268	LINC02082	-	long intergenic non-protein coding RNA 2082	ncRNA	0.003846	0.386973	48.22	190(AATGAATCAT,-,0.00)		124(TTTTTGACTCAG,+,0.00),127(TTGACTCAGAGT,-,0.00),188(ACAATGAATCAT,+,0.00),191(ATGAATCATCAT,-,0.00)	61(TGTGGTGTTG,-,0.00)			179(TGTTTGCAAA,+,0.00),181(TTTGCAAACA,-,0.00)		190(AATGAATCAT,-,0.00),191(ATGAATCATC,+,0.00)
2-1356	chr20	31739037	31739335	promoter-TSS (NM_012112)	promoter-TSS (NM_012112)	85	NM_012112	22974	Hs.244580	NM_012112	ENSG00000088325	TPX2	C20orf1|C20orf2|DIL-2|DIL2|FLS353|GD:C20orf1|HCA519|HCTP4|REPP86|p100	TPX2, microtubule nucleation factor	protein-coding	0.07047	0.551839	48						165(GGGCCAATCGGG,-,0.00),201(TCTGATTGGTGC,+,0.00)
2-1540	chr3	129908440	129908700	non-coding (NR_037893, exon 3 of 3)	non-coding (NR_037893, exon 3 of 3)	14699	NR_037893	100507032	Hs.529562	NR_037893	ENSG00000271270	TMCC1-AS1	-	TMCC1 antisense RNA 1 (head to head)	ncRNA	0	0.463602	48		218(GCATTCCT,+,0.00)			147(GGTTATCTTGAG,+,0.00)		95(AAGGCAAACA,-,0.00)			218(GCATTCCT,-,0.00)
2-840	chr15	98749244	98749495	intron (NM_000875, intron 2 of 20)	intron (NM_000875, intron 2 of 20)	-35057	NR_039864	100616432		NR_039864	ENSG00000264480	MIR4714	-	microRNA 4714	ncRNA	0.003984	0.365079	48								126(GGTCATTCTGAC,-,0.00),127(GTCATTCTGACA,+,0.00)
2-1363	chr20	36835669	36835922	intron (NM_080627, intron 2 of 14)	intron (NM_080627, intron 2 of 14)	24078	NM_199181	140710	Hs.460807	NM_080627	ENSG00000149639	SOGA1	C20orf117|KIAA0889|SOGA	suppressor of glucose, autophagy associated 1	protein-coding	0.067194	0.688976	47.79				106(TCAAACCCCA,+,0.00)		92(GCTGATTGGCTA,+,0.00)
2-2150	chr7	16847375	16847697	Intergenic	Intergenic	34453	NM_176813	155465	Hs.100686	NM_176813	ENSG00000173467	AGR3	AG-3|AG3|BCMP11|HAG3|PDIA18|hAG-3	anterior gradient 3, protein disulphide isomerase family member	protein-coding	0.012422	0.44582	47.79		212(AAATTCCA,+,0.00)			203(TGCCTGATAAAA,-,0.00)		0(TATTTATTCT,+,0.00),15(AGTGCAAATA,-,0.00),23(TATTTGTCCA,+,0.00),83(TGAGCCAACA,-,0.00)
2-962	chr17	59829229	59829503	intron (NM_001329394, intron 10 of 11)	intron (NM_001329394, intron 10 of 11)	-11900	NR_029493	406991	Hs.444569	NR_029493	ENSG00000284190	MIR21	MIRN21|hsa-mir-21|miR-21|miRNA21	microRNA 21	ncRNA	0.00365	0.407273	47.79	82(AATGAGTCAG,-,0.00),83(ATGAGTCAGC,+,0.00),235(CTGAGTCACT,+,0.00)		80(TTAATGAGTCAG,+,0.00),83(ATGAGTCAGCAT,-,0.00),232(ATTCTGAGTCAC,+,0.00),235(CTGAGTCACTAT,-,0.00)				10(TGTTTATTTT,+,0.00),35(CATTTACTTA,+,0.00)		82(AATGAGTCAG,-,0.00),83(ATGAGTCAGC,+,0.00),234(TCTGAGTCAC,-,0.00),235(CTGAGTCACT,+,0.00)
2-1039	chr19	16464006	16464254	intron (NM_001258374, intron 1 of 23)	intron (NM_001258374, intron 1 of 23)	7882	NR_047666	58513	Hs.654639	NM_021235	ENSG00000127527	EPS15L1	EPS15R	epidermal growth factor receptor pathway substrate 15 like 1	protein-coding	0.016129	0.53012	47.57		151(ACATTCCA,+,0.00)		156(CCACACCACA,+,0.00),198(TGTGGTCATC,-,0.00)	138(TGTTATCAGGTC,+,0.00)		123(TCAGTAAACA,-,0.00)	101(TGTCAGCCTGAC,-,0.00),102(GTCAGCCTGACC,+,0.00)		151(ACATTCCA,-,0.00)
2-2359	chr8	85840880	85841150	Intergenic	Intergenic	-13073	NR_003594	100288527	Hs.535056	NR_003594		REXO1L2P	-	REXO1 like 2, pseudogene	pseudo	0	0.424354	47.57	114(CTGAGTCACC,+,0.00)		111(TGTCTGAGTCAC,+,0.00),114(CTGAGTCACCTT,-,0.00)	69(TGTGGTGGCA,-,0.00),252(AGAGACCACA,+,0.00)				117(AGTCACCTTGAC,-,0.00),118(GTCACCTTGACC,+,0.00)	113(TCTGAGTCAC,-,0.00),114(CTGAGTCACC,+,0.00)
2-1536	chr3	124837729	124838015	intron (NM_002213, intron 5 of 14)	intron (NM_002213, intron 5 of 14)	49433	NM_002213	3693	Hs.13155	NM_002213	ENSG00000082781	ITGB5	-	integrin subunit beta 5	protein-coding	0.017483	0.536585	47.36					93(TGTTATCAGCTC,+,0.00)
2-1893	chr5	139643463	139643724	Intergenic	Intergenic	-3706	NM_001317201	51523	Hs.189119	NM_016463	ENSG00000171604	CXXC5	CF5|HSPC195|RINF|WID	CXXC finger protein 5	protein-coding	0.003831	0.645038	47.36								100(GGGCAGGCTGGC,-,0.00),159(GGACACTGTGCC,-,0.00)
2-2404	chr8	124856707	124857032	Intergenic	Intergenic	-34811	NR_039809	100616255		NR_039809	ENSG00000263735	MIR4662B	-	microRNA 4662b	ncRNA	0.009231	0.527607	46.93	9(TATTACTCAT,-,0.00),10(ATTACTCATT,+,0.00)		7(CATATTACTCAT,+,0.00),10(ATTACTCATTCC,-,0.00)						9(TATTACTCAT,-,0.00),10(ATTACTCATT,+,0.00)
2-2067	chr6	122622719	122622993	intron (NM_181795, intron 1 of 4)	intron (NM_181795, intron 1 of 4)	12624	NM_032471	5570	Hs.741340	NM_032471	ENSG00000135549	PKIB	PRKACN2	cAMP-dependent protein kinase inhibitor beta	protein-coding	0.007299	0.407273	46.71							147(TAATTAAACA,-,0.00)
2-1773	chr5	17305988	17306221	Intergenic	Intergenic	81206	NR_033975	401177	Hs.508311	NR_033975	ENSG00000250822	LINC02111	-	long intergenic non-protein coding RNA 2111	ncRNA	0.008584	0.371795	46.71		42(TGGAATTT,-,0.00)					75(TGTTGACTTT,+,0.00),156(TAAACAAATA,-,0.00)
2-794	chr15	69414173	69414408	promoter-TSS (NM_001281301)	promoter-TSS (NM_001281301)	44	NM_004856	9493	Hs.270845	NM_004856	ENSG00000137807	KIF23	CHO1|KNSL5|MKLP-1|MKLP1	kinesin family member 23	protein-coding	0.12766	0.665254	46.71						108(GCTGATTGGCCC,+,0.00)
2-2412	chr8	128176913	128177197	Intergenic	Intergenic	26939	NR_031613	100302281		NR_031613	ENSG00000221261	MIR1208	MIRN1208|hsa-mir-1208	microRNA 1208	ncRNA	0.017606	0.45614	46.71		92(AGGAATGC,-,0.00)	113(TTGTTGAGTCAT,+,0.00),116(TTGAGTCATGTG,-,0.00)	41(GCTGACCGCA,+,0.00)	63(GTGCTGATAAGT,-,0.00)		124(TGTGTACTCT,+,0.00)		115(GTTGAGTCAT,-,0.00),116(TTGAGTCATG,+,0.00)	92(AGGAATGC,+,0.00)
2-939	chr17	40322358	40322624	intron (NM_001145302, intron 1 of 6)	intron (NM_001145302, intron 1 of 6)	4270	NM_001145301	5914	Hs.654583	NM_000964	ENSG00000131759	RARA	NR1B1|RAR	retinoic acid receptor alpha	protein-coding	0.033835	0.636704	46.5							164(TGTGTACACA,+,0.00),164(TGTGTACACA,-,0.00)	134(TGTCACCGTGAC,-,0.00),135(GTCACCGTGACC,+,0.00)
2-619	chr12	119171296	119171531	Intergenic	MER41B|LTR|ERV1	5071	NR_134996	105370024	Hs.679286	NR_134996	ENSG00000256884	LOC105370024	-	uncharacterized LOC105370024	ncRNA	0.012766	0.487288	46.5
2-277	chr10	44173596	44173838	Intergenic	Intergenic	-119033	NM_001258000	100130539	Hs.694626	NM_001258000	ENSG00000277288	C10orf142	-	chromosome 10 open reading frame 142	protein-coding	0.016529	0.493827	46.5	16(TATGAGTCAC,-,0.00),17(ATGAGTCACT,+,0.00)	209(TGGAATTC,-,0.00)	14(TATATGAGTCAC,+,0.00),17(ATGAGTCACTGG,-,0.00)				0(TCAGCAAATA,-,0.00),110(TGTTTGCAGA,+,0.00)	143(AGTCATGGTGAC,-,0.00),144(GTCATGGTGACA,+,0.00)	16(TATGAGTCAC,-,0.00),17(ATGAGTCACT,+,0.00)
2-730	chr14	61553849	61554118	Intergenic	Intergenic	16211	NR_110417	101927780	Hs.254789	NR_110416	ENSG00000250548	LINC01303	-	long intergenic non-protein coding RNA 1303	ncRNA	0.007435	0.433333	46.5							1(TGGGTACACA,-,0.00),117(TGTTGACTTA,+,0.00)
2-1620	chr3	189842714	189843120	intron (NM_001114980, intron 2 of 11)	intron (NM_001114980, intron 2 of 11)	12995	NR_030642	100126340		NR_030642	ENSG00000216058	MIR944	MIRN944|hsa-mir-944|mir-944	microRNA 944	ncRNA	0.017241	0.486486	46.5					263(GGGGAGATAAAG,-,0.00)			134(AGTCACTCTGAC,-,0.00),135(GTCACTCTGACA,+,0.00)
2-1951	chr6	17389356	17389598	Intergenic	Intergenic	-4028	NM_006366	10486	Hs.132902	NM_006366	ENSG00000112186	CAP2	-	cyclase associated actin cytoskeleton regulatory protein 2	protein-coding	0.004132	0.403292	46.5		214(ACATTCCA,+,0.00)		150(TGTGGTTTTG,-,0.00)						214(ACATTCCA,-,0.00)
2-165	chr1	202341899	202342172	promoter-TSS (NM_014176)	promoter-TSS (NM_014176)	-69	NM_001310326	29089	Hs.5199	NM_014176	ENSG00000077152	UBE2T	FANCT|HSPC150|PIG50	ubiquitin conjugating enzyme E2 T	protein-coding	0.084249	0.620438	46.28						102(TGTGATTGGCCC,+,0.00)
2-2240	chr7	108351606	108351975	intron (NM_001193584, intron 2 of 28)	intron (NM_001193584, intron 2 of 28)	104607	NM_001193582	4897	Hs.21422	NM_005010	ENSG00000091129	NRCAM	-	neuronal cell adhesion molecule	protein-coding	0	0.367568	46.06	291(CATTAGTCAT,-,0.00),292(ATTAGTCATC,+,0.00)		292(ATTAGTCATCCA,-,0.00)				229(TATTTGTCTT,+,0.00),250(AGTGCAAACA,-,0.00),277(TGTTTGTACA,+,0.00)	143(GGTCATATTGAC,-,0.00),144(GTCATATTGACC,+,0.00)	291(CATTAGTCAT,-,0.00),292(ATTAGTCATC,+,0.00)
2-349	chr10	103241438	103241840	Intergenic	Intergenic	-4248	NM_001143909	729020	Hs.458437	NM_001143909	ENSG00000235376	RPEL1	-	ribulose-5-phosphate-3-epimerase like 1	protein-coding	0.012438	0.548387	46.06	74(GCTGAGTCAT,-,0.00),75(CTGAGTCATC,+,0.00)		72(GTGCTGAGTCAT,+,0.00),75(CTGAGTCATCTT,-,0.00)				175(AGAATAAATA,-,0.00)	205(GGCAGGGTGCCC,+,0.00)	74(GCTGAGTCAT,-,0.00),75(CTGAGTCATC,+,0.00)
2-2502	chr9	112012139	112012384	Intergenic	Intergenic	80161	NR_039814	100616114		NR_039814	ENSG00000266315	MIR4668	mir-4668	microRNA 4668	ncRNA	0.004082	0.45935	45.85							54(AAGACAAATA,-,0.00)	143(GGTCAGGCTGTC,-,0.00),144(GTCAGGCTGTCC,+,0.00)	30(GCTGAGTAAT,-,0.00)
2-79	chr1	108237337	108237571	intron (NM_001143989, intron 6 of 14)	intron (NM_001143989, intron 6 of 14)	6627	NM_001143989	148545	Hs.511849	NM_152488	ENSG00000196427	NBPF4	-	NBPF member 4	protein-coding	0	0.391489	45.63							1(TCTGTAAACA,-,0.00),48(AGAGCAAATA,-,0.00)			99(AAGAATGT,+,0.00)
2-844	chr15	98896911	98897232	intron (NM_000875, intron 4 of 20)	intron (NM_000875, intron 4 of 20)	108585	NM_001102612	145814	Hs.592021	NM_001102612	ENSG00000183571	PGPEP1L	-	pyroglutamyl-peptidase I like	protein-coding	0.021807	0.434783	45.63	71(CTGAGTCACC,+,0.00)		71(CTGAGTCACCAC,-,0.00),244(GTTAGTCACATC,-,0.00)		153(TGAAAGATAAAG,-,0.00)		96(TAGATAAACA,-,0.00)		70(CCTGAGTCAC,-,0.00),71(CTGAGTCACC,+,0.00)
2-525	chr12	46493718	46493947	intron (NR_125380, intron 3 of 3)	intron (NR_125380, intron 3 of 3)	109725	NR_125381	100288798	Hs.525922	NR_125377		LOC100288798	-	uncharacterized LOC100288798	ncRNA	0.0131	0.46087	45.63			60(TTTATGAATCAG,+,0.00),63(ATGAATCAGAGC,-,0.00)					174(GGTCATGATGAC,-,0.00),175(GTCATGATGACC,+,0.00)	62(TATGAATCAG,-,0.00),63(ATGAATCAGA,+,0.00)
2-80	chr1	108382285	108382517	Intergenic	Intergenic	-67881	NM_001143987	653149	Hs.712226	NM_001143987	ENSG00000186086	NBPF6	-	NBPF member 6	protein-coding	0	0.381974	45.42							26(TGTTTGCACA,+,0.00),205(TATTTGCTCT,+,0.00)			156(ACATTCTT,-,0.00)
2-428	chr11	72786447	72786690	intron (NM_006645, intron 1 of 6)	intron (NM_006645, intron 1 of 6)	3038	NR_039841	100616410		NR_039841	ENSG00000265064	MIR4692	-	microRNA 4692	ncRNA	0.012346	0.577869	45.42							45(TGTTTGCCCA,+,0.00),85(TGAGCAAACA,-,0.00)	170(GGTCAGGGTCAC,-,0.00),171(GTCAGGGTCACC,+,0.00)
2-1426	chr21	43343154	43343433	Intergenic	Intergenic	-11254	NR_103713	100126693	Hs.473952	NR_103713		LINC00322	C21orf136|NCRNA00322	long intergenic non-protein coding RNA 322	ncRNA	0.032258	0.639286	45.42		151(GCATTCCT,+,0.00)					191(TGTTTACCTT,+,0.00)			151(GCATTCCT,-,0.00)
2-1285	chr2	217388100	217388378	intron (NR_026597, intron 8 of 12)	intron (NR_026597, intron 8 of 12)	105506	NR_133642	105373877		NR_133642		DIRC3-AS1	-	DIRC3 antisense RNA 1	ncRNA	0.010791	0.53405	45.2
2-1816	chr5	67215093	67215348	Intergenic	Intergenic	-18431	NM_005582	4064	Hs.87205	NM_005582	ENSG00000134061	CD180	LY64|Ly78|RP105	CD180 molecule	protein-coding	0.015686	0.5	45.2							154(TGTTGGCACA,+,0.00),202(TGTTTACTCA,+,0.00)
2-733	chr14	64800118	64800354	intron (NM_001024858, intron 7 of 34)	intron (NM_001024858, intron 7 of 34)	-14550	NR_107009	102465841		NR_107009	ENSG00000284269	MIR7855	hsa-mir-7855	microRNA 7855	ncRNA	0.008475	0.50211	45.2						18(TTGCCAATCGGC,-,0.00)	135(TGTTTATTTT,+,0.00)
2-1699	chr4	104896754	104897002	Intergenic	Intergenic	-248997	NM_017628	54790	Hs.367639	NM_017628	ENSG00000168769	TET2	KIAA1546|MDS	tet methylcytosine dioxygenase 2	protein-coding	0	0.389558	44.99	74(ACTGACTCAT,-,0.00),75(CTGACTCATT,+,0.00)		72(TAACTGACTCAT,+,0.00),75(CTGACTCATTAA,-,0.00)	52(TCTGGTTTCA,-,0.00)	164(TGTTATCTTTCA,+,0.00)			116(GGTCAGGCTGAC,-,0.00),117(GTCAGGCTGACC,+,0.00)	74(ACTGACTCAT,-,0.00),75(CTGACTCATT,+,0.00)
2-711	chr14	41449203	41449479	Intergenic	L1MEg|LINE|L1	-157515	NR_144388	145581	Hs.136893	NM_152447	ENSG00000165379	LRFN5	C14orf146|FIGLER8|SALM5	leucine rich repeat and fibronectin type III domain containing 5	protein-coding	0.003623	0.400722	44.77							74(TAATTAAACA,-,0.00),121(TGTTTACTTA,+,0.00)
2-1115	chr2	43478560	43478812	intron (NM_001083953, intron 26 of 37)	intron (NM_001083953, intron 26 of 37)	117288	NM_001083953	63892	Hs.369592	NM_022065	ENSG00000115970	THADA	ARMC13|GITA	THADA, armadillo repeat containing	protein-coding	0.007937	0.328063	44.77	194(AATGACTAAT,-,0.00),195(ATGACTAATT,+,0.00)	69(AAATTCCA,+,0.00)	17(ATATTTACTCAT,+,0.00),192(ACAATGACTAAT,+,0.00),195(ATGACTAATTCC,-,0.00)				18(TATTTACTCA,+,0.00),173(AGAGTCAATA,-,0.00)		194(AATGACTAAT,-,0.00),195(ATGACTAATT,+,0.00)
2-1227	chr2	163626668	163626896	intron (NM_001321825, intron 1 of 1)	MER41B|LTR|ERV1	109225	NM_018086	55137	Hs.593650	NM_018086	ENSG00000182263	FIGN	-	fidgetin, microtubule severing factor	protein-coding	0.02193	0.462882	44.77				129(TGCGGTAAAG,-,0.00)	112(TGGCTGATAAAA,-,0.00)					54(GCATTCTT,-,0.00)
2-945	chr17	41536067	41536336	Intergenic	Intergenic	-7812	NM_002276	3880	Hs.654568	NM_002276	ENSG00000171345	KRT19	CK19|K19|K1CS	keratin 19	protein-coding	0.011152	0.611111	44.56		235(ACATTCCA,+,0.00)						84(GGTCAGGATGGC,-,0.00),85(GTCAGGATGGCC,+,0.00)		235(ACATTCCA,-,0.00)
2-233	chr10	9038246	9038487	Intergenic	Intergenic	140377	NR_131944	105755953	Hs.564146	NR_131944	ENSG00000234752	LOC105755953	-	uncharacterized LOC105755953	ncRNA	0.004149	0.396694	44.56							80(TATTTGTCTA,+,0.00)	138(GGTCACATTGCC,-,0.00)
2-2484	chr9	94783246	94783506	intron (NM_032823, intron 3 of 14)	intron (NM_032823, intron 3 of 14)	23727	NM_001193329	84909	Hs.434253	NM_032823	ENSG00000148120	C9orf3	AOPEP|AP-O|APO|C90RF3|ONPEP	chromosome 9 open reading frame 3	protein-coding	0.023077	0.521073	44.34								130(GGCACATTGCCC,+,0.00)
2-248	chr10	22683377	22683629	intron (NM_005028, intron 1 of 9)	MIRc|SINE|MIR	30605	NM_001330062	5305	Hs.57079	NM_005028	ENSG00000150867	PIP4K2A	PI5P4KA|PIP5K2A|PIP5KII-alpha|PIP5KIIA|PIPK	phosphatidylinositol-5-phosphate 4-kinase type 2 alpha	protein-coding	0.011905	0.486166	44.34	26(CTGAGTCAGA,+,0.00)		23(GACCTGAGTCAG,+,0.00),26(CTGAGTCAGAGC,-,0.00)	48(CCTGACCGCA,+,0.00)			99(TGTTTGCTCA,+,0.00)		25(CCTGAGTCAG,-,0.00),26(CTGAGTCAGA,+,0.00)
2-1193	chr2	149422993	149423232	intron (NM_194317, intron 1 of 4)	intron (NM_194317, intron 1 of 4)	92597	NM_194317	130574	Hs.21929	NM_194317	ENSG00000187123	LYPD6	-	LY6/PLAUR domain containing 6	protein-coding	0	0.491667	44.34					38(GTTTATCTGATC,+,0.00),102(AGACAGATAACC,-,0.00)		11(TATTTGATTA,+,0.00)
2-2232	chr7	102004248	102004487	intron (NM_001202544, intron 2 of 21)	intron (NM_001202544, intron 2 of 21)	186765	NM_181552	1523	Hs.191482	NM_001913	ENSG00000257923	CUX1	CASP|CDP|CDP/Cut|CDP1|COY1|CUTL1|CUX|Clox|Cux/CDP|GOLIM6|Nbla10317|p100|p110|p200|p75	cut like homeobox 1	protein-coding	0.008368	0.4875	44.13										210(AAGAATGT,+,0.00)
2-1351	chr20	19784097	19784329	Intergenic	Intergenic	-102308	NM_001242581	54453	Hs.472270	NM_018993	ENSG00000132669	RIN2	MACS|RASSF4	Ras and Rab interactor 2	protein-coding	0.00431	0.433476	44.13		207(AGGAATTT,-,0.00)								207(AGGAATTT,+,0.00)
2-593	chr12	98491052	98491281	intron (NR_038383, intron 3 of 3)	intron (NR_038383, intron 3 of 3)	12689	NR_038383	643770	Hs.129589	NR_038383	ENSG00000245017	LINC02453	-	long intergenic non-protein coding RNA 2453	ncRNA	0.034934	0.517391	44.13		15(ACATTCCC,+,0.00)		79(TGCGGTTTGT,-,0.00)
2-220	chr10	8084897	8085174	Intergenic	Intergenic	30331	NM_001002295	2625	Hs.524134	NM_002051	ENSG00000107485	GATA3	HDR|HDRS	GATA binding protein 3	protein-coding	0.00722	0.420863	44.13
2-532	chr12	49323110	49323383	promoter-TSS (NM_001278324)	promoter-TSS (NM_001278324)	58	NM_005480	10024	Hs.524399	NM_005480	ENSG00000135451	TROAP	TASTIN	trophinin associated protein	protein-coding	0.076923	0.594891	44.13						74(GCGGATTGGACG,+,0.00),125(GGGCCAATCAAG,-,0.00)
2-799	chr15	70462887	70463136	Intergenic	Intergenic	42917	NR_146562	105370880		NR_146562	ENSG00000259473	LINC02205	-	long intergenic non-protein coding RNA 2205	ncRNA	0.008032	0.532	43.91		64(AGGAATGC,-,0.00)								64(AGGAATGC,+,0.00)
2-2066	chr6	122620947	122621179	intron (NM_181795, intron 1 of 4)	intron (NM_181795, intron 1 of 4)	10831	NM_032471	5570	Hs.741340	NM_032471	ENSG00000135549	PKIB	PRKACN2	cAMP-dependent protein kinase inhibitor beta	protein-coding	0.008621	0.377682	43.91	156(AATGACTCAT,-,0.00),157(ATGACTCATC,+,0.00)		154(ACAATGACTCAT,+,0.00),157(ATGACTCATCAC,-,0.00)				17(GATTTACTTA,+,0.00),136(TATTGGCTTA,+,0.00),144(TATTTACCCT,+,0.00)		156(AATGACTCAT,-,0.00),157(ATGACTCATC,+,0.00)
2-1892	chr5	138178927	138179178	promoter-TSS (NM_006696)	promoter-TSS (NM_006696)	324	NM_005733	10112	Hs.718626	NM_005733	ENSG00000112984	KIF20A	MKLP2|RAB6KIFL	kinesin family member 20A	protein-coding	0.067729	0.539683	43.91		53(TGGAATTC,-,0.00),55(GAATTCCA,+,0.00)				114(TCTGATTGGCCG,+,0.00)
2-892	chr16	70136667	70136925	intron (NM_001322118, intron 8 of 16)	AluSz|SINE|Alu	23170	NM_001322119	55066	Hs.744043	NM_017990	ENSG00000090857	PDPR	PDP3	pyruvate dehydrogenase phosphatase regulatory subunit	protein-coding	0.007752	0.436293	43.91		123(TGGAATGC,-,0.00)					84(TGTTTGTTTT,+,0.00)			123(TGGAATGC,+,0.00)
2-1815	chr5	67206935	67207184	Intergenic	Intergenic	-10270	NM_005582	4064	Hs.87205	NM_005582	ENSG00000134061	CD180	LY64|Ly78|RP105	CD180 molecule	protein-coding	0.008032	0.404	43.7	103(GTGAGTCAGT,+,0.00)		100(CAAGTGAGTCAG,+,0.00),103(GTGAGTCAGTCA,-,0.00)	157(TGTGGTTTTT,-,0.00),197(TGCGGTTTGC,-,0.00)			56(AGAGTCAATA,-,0.00),91(TGTTTGCTTC,+,0.00)		102(AGTGAGTCAG,-,0.00),103(GTGAGTCAGT,+,0.00)
2-899	chr16	77604064	77604350	Intergenic	Intergenic	-118285	NM_001243657	283927	Hs.282665	NM_001105663	ENSG00000140876	NUDT7	-	nudix hydrolase 7	protein-coding	0.01049	0.355401	43.7
2-399	chr11	20031861	20032158	intron (NM_001111019, intron 2 of 27)	intron (NM_001111019, intron 2 of 27)	9453	NM_001111019	89797	Hs.64341	NM_145117	ENSG00000166833	NAV2	HELAD1|POMFIL2|RAINB1|STEERIN2|UNC53H2	neuron navigator 2	protein-coding	0	0.446309	43.7		52(ACATTCCC,+,0.00)			75(TCTTATCACAGA,+,0.00)		14(TGTTTACAGT,+,0.00)			71(ACATTCTT,-,0.00)
2-1240	chr2	174661083	174661326	intron (NM_001077269, intron 1 of 7)	intron (NM_001077269, intron 1 of 7)	21695	NM_001077269	7456	Hs.128067	NM_003387	ENSG00000115935	WIPF1	PRPL-2|WAS2|WASPIP|WIP	WAS/WASL interacting protein family member 1	protein-coding	0.012346	0.528689	43.48								108(GGGCAGCCTGAC,-,0.00),109(GGCAGCCTGACC,+,0.00)
2-1619	chr3	189458534	189458854	Intergenic	Intergenic	-138052	NM_001329964	8626	Hs.137569	NM_003722	ENSG00000073282	TP63	AIS|B(p51A)|B(p51B)|EEC3|KET|LMS|NBP|OFC8|RHS|SHFM4|TP53CP|TP53L|TP73L|p40|p51|p53CP|p63|p73H|p73L	tumor protein p63	protein-coding	0.015625	0.492212	43.48					167(TCTAAGATAACA,-,0.00)
2-2410	chr8	128139809	128140146	Intergenic	MER45B|DNA|hAT-Tip100	-10139	NR_031613	100302281		NR_031613	ENSG00000221261	MIR1208	MIRN1208|hsa-mir-1208	microRNA 1208	ncRNA	0.005935	0.414201	43.48					208(TTTTATCTTTGA,+,0.00),302(GTTTATCACATA,+,0.00)
2-1566	chr3	161405428	161405672	Intergenic	Intergenic	-20877	NR_102265	101243545	Hs.737526	NR_102265	ENSG00000240567	LINC02067	-	long intergenic non-protein coding RNA 2067	ncRNA	0.004098	0.367347	43.48					131(GCTTATCTACAT,+,0.00)
2-1373	chr20	44765678	44765923	intron (NM_182970, intron 2 of 5)	intron (NM_182970, intron 2 of 5)	-19573	NR_132377	106144538	Hs.255479	NR_132377		KCNK15-AS1	-	KCNK15 and WISP2 antisense RNA 1	ncRNA	0.02449	0.601626	43.27							185(TGGGTCAACA,-,0.00)	70(GGACACAGTGAC,-,0.00),71(GACACAGTGACC,+,0.00)
2-2343	chr8	66522524	66522762	Intergenic	Intergenic	29387	NM_152765	254778	Hs.268869	NM_152765	ENSG00000169085	VXN	C8orf46	vexin	protein-coding	0.008403	0.518828	43.27		167(ACATTCCT,+,0.00)					160(TAAACAAACA,-,0.00)	111(GGGCAAGCTGAC,-,0.00),112(GGCAAGCTGACC,+,0.00)		167(ACATTCCT,-,0.00)
2020-02-05	chr1	6959463	6959862	intron (NM_001349612, intron 2 of 22)	MIRb|SINE|MIR	174338	NM_001349608	23261	Hs.397705	NM_015215	ENSG00000171735	CAMTA1	CANPMR	calmodulin binding transcription activator 1	protein-coding	0.025063	0.505	43.27	383(CATGAATCAC,-,0.00)			277(TGAGGTTACG,-,0.00)			172(TGTTGACTGA,+,0.00)		383(CATGAATCAC,-,0.00),384(ATGAATCACA,+,0.00)
2-622	chr12	121748943	121749173	intron (NM_001080825, intron 3 of 11)	intron (NM_001080825, intron 3 of 11)	36306	NM_001080825	144404	Hs.644504	NM_001080825	ENSG00000188735	TMEM120B	-	transmembrane protein 120B	protein-coding	0.030435	0.562771	43.05	154(CTGAGTCAGA,+,0.00)		151(GCGCTGAGTCAG,+,0.00),154(CTGAGTCAGAGC,-,0.00)					80(ATCATCATGACC,+,0.00),119(TTCACCCTGACC,+,0.00)	153(GCTGAGTCAG,-,0.00),154(CTGAGTCAGA,+,0.00)
2-121	chr1	169529350	169529633	intron (NM_000130, intron 16 of 24)	intron (NM_000130, intron 16 of 24)	-43521	NM_001319667	10560	Hs.30246	NM_006996	ENSG00000117479	SLC19A2	TC1|THMD1|THT1|THTR1|TRMA	solute carrier family 19 member 2	protein-coding	0.007067	0.411972	43.05		113(TGGAATGT,-,0.00)		7(TGTGGTTTTC,-,0.00)				200(ATCACTGTGACC,+,0.00)		113(TGGAATGT,+,0.00)
2-1418	chr21	40340464	40340701	intron (NM_001271534, intron 6 of 32)	intron (NM_001271534, intron 6 of 32)	-42501	NR_038896	100506492	Hs.667053	NR_038896	ENSG00000235123	DSCAM-AS1	M41	DSCAM antisense RNA 1	ncRNA	0	0.365546	43.05					207(TGAAAGATAAGA,-,0.00)			81(GGTCATTTTGAC,-,0.00)
2-448	chr11	85828330	85828562	Intergenic	Intergenic	-17287	NM_001289608	54843	Hs.369520	NM_032379	ENSG00000137501	SYTL2	CHR11SYT|EXO4|PPP1R151|SGA72M|SLP2|SLP2A	synaptotagmin like 2	protein-coding	0.00431	0.309013	42.84	112(AGTGACTCAT,-,0.00),113(GTGACTCATC,+,0.00)		45(ATTACTCAAACA,-,0.00),110(TAAGTGACTCAT,+,0.00),113(GTGACTCATCAT,-,0.00)		170(TCTAAGATAAGG,-,0.00)		123(ATAGTAAACA,-,0.00),204(TATTTACATT,+,0.00)		112(AGTGACTCAT,-,0.00),113(GTGACTCATC,+,0.00)
2-1335	chr2	237502559	237502810	intron (NM_001042467, intron 2 of 14)	intron (NM_001042467, intron 2 of 14)	-8247	NR_106869	102465486		NR_106869	ENSG00000277842	MIR6811	hsa-mir-6811	microRNA 6811	ncRNA	0.01992	0.503968	42.84	47(GGTGACTCAT,-,0.00),48(GTGACTCATG,+,0.00)		45(TGGGTGACTCAT,+,0.00),48(GTGACTCATGCC,-,0.00)				150(AAGGCAAATA,-,0.00),183(TCTGCAAACA,-,0.00)		47(GGTGACTCAT,-,0.00),48(GTGACTCATG,+,0.00)
2-616	chr12	116495341	116495592	Intergenic	MLT1F1|LTR|ERVL-MaLR	-37956	NR_027345	100287569	Hs.441601	NM_207436	ENSG00000196668	LINC00173	NCRNA00173	long intergenic non-protein coding RNA 173	ncRNA	0.007968	0.515873	42.84	173(AGTGAGTCAT,-,0.00),174(GTGAGTCATT,+,0.00)	16(ACATTCCC,+,0.00),156(ACATTCCT,+,0.00)	171(GAAGTGAGTCAT,+,0.00),174(GTGAGTCATTAA,-,0.00)	99(GGAAGCCACA,+,0.00),149(CCTAGCCACA,+,0.00)				117(GGTGACCCTGCC,-,0.00)	173(AGTGAGTCAT,-,0.00),174(GTGAGTCATT,+,0.00)	156(ACATTCCT,-,0.00)
2-647	chr13	38684849	38685124	intron (NR_126377, intron 1 of 2)	intron (NR_126377, intron 1 of 2)	1689	NR_126377	101929121	Hs.618449	NR_126377		LINC00437	TCONS_00021639	long intergenic non-protein coding RNA 437	ncRNA	0	0.380435	42.41					15(TCTTATCATTGC,+,0.00)		185(AATACAAACA,-,0.00)	137(GGTCACAATGCC,-,0.00)
2-1271	chr2	211423143	211423372	intron (NM_001042599, intron 23 of 26)	intron (NM_001042599, intron 23 of 26)	805686	NR_002763	29034	Hs.658398	NR_002763	ENSG00000280837	CPS1-IT1	CPS1-IT|CPS1IT|CPS1IT1|PRO0132	CPS1 intronic transcript 1	ncRNA	0.004367	0.365217	42.41				22(GTTAACCACA,+,0.00)			64(TGAGTAAATA,-,0.00)	93(GGGCAGGCTGAC,-,0.00),94(GGCAGGCTGACC,+,0.00)
2-103	chr1	146396384	146396636	Intergenic	Intergenic	19703	NR_004427	26870		NR_004427	ENSG00000207005	RNU1-2	RNU1C1|RNU1C2|U1C1|U1C21	RNA, U1 small nuclear 2	snRNA	0.02381	0.490119	42.41				106(TGTGGTGACC,-,0.00)			99(TGTTTGCTGT,+,0.00)	141(GGTCATAGTGAC,-,0.00),142(GTCATAGTGACC,+,0.00)
2-223	chr10	8366238	8366629	Intergenic	Intergenic	-98128	NR_108058	100507143	Hs.258979	NR_108058	ENSG00000232170	LINC00708	GS1-756B1.2	long intergenic non-protein coding RNA 708	ncRNA	0.023018	0.494898	42.41				115(TGTGGTTGGG,-,0.00)	249(CCTTATCTCTTC,+,0.00)		360(TGTACAAATA,-,0.00)		350(TGTGATTCAC,-,0.00),351(GTGATTCACT,+,0.00)
2-1973	chr6	30751594	30751853	Intergenic	Intergenic	-7173	NM_003897	8870	Hs.76095	NM_003897	ENSG00000137331	IER3	DIF-2|DIF2|GLY96|IEX-1|IEX-1L|IEX1|PRG1	immediate early response 3	protein-coding	0.015444	0.561538	42.41		237(GCATTCCT,+,0.00)						130(GGCACGATGACC,+,0.00)		237(GCATTCCT,-,0.00)
2-605	chr12	104220115	104220356	intron (NM_001093771, intron 1 of 16)	intron (NM_001093771, intron 1 of 16)	4456	NM_001093771	7296	Hs.654922	NM_003330	ENSG00000198431	TXNRD1	GRIM-12|TR|TR1|TRXR1|TXNR	thioredoxin reductase 1	protein-coding	0.012448	0.413223	42.41	56(GTGAGTCAGA,+,0.00),222(CATTACTCAT,-,0.00),223(ATTACTCATT,+,0.00)		53(AGGGTGAGTCAG,+,0.00),56(GTGAGTCAGATG,-,0.00),220(GTCATTACTCAT,+,0.00),223(ATTACTCATTAT,-,0.00)		44(AGGCTGATAAGG,-,0.00)				55(GGTGAGTCAG,-,0.00),56(GTGAGTCAGA,+,0.00),222(CATTACTCAT,-,0.00),223(ATTACTCATT,+,0.00)
2-2352	chr8	69025793	69026090	intron (NR_039986, intron 2 of 4)	intron (NR_039986, intron 2 of 4)	78249	NR_039986	100505718	Hs.122386	NR_039986	ENSG00000253658	LINC01592	-	long intergenic non-protein coding RNA 1592	ncRNA	0	0.379195	42.41		63(GAATTCCA,+,0.00)					137(TGTGTCAATA,-,0.00)
2-924	chr16	88763557	88763843	intron (NM_001142864, intron 1 of 50)	intron (NM_001142864, intron 1 of 50)	20933	NR_120387	339059	Hs.449817	NR_120387	ENSG00000182376	LOC339059	-	uncharacterized LOC339059	ncRNA	0.024476	0.56446	42.41		140(ACATTCCA,+,0.00),253(GCATTCCA,+,0.00)					207(TGGGTAAACA,-,0.00)			140(ACATTCCA,-,0.00),253(GCATTCCA,-,0.00)
2020-02-23	chr1	20786627	20786864	promoter-TSS (NM_016287)	promoter-TSS (NM_016287)	-57	NM_016287	50809	Hs.142442	NM_016287	ENSG00000127483	HP1BP3	HP1-BP74|HP1BP74	heterochromatin protein 1 binding protein 3	protein-coding	0.14346	0.760504	42.41						81(CAGCCAGTCACC,-,0.00),201(CAGCCAATCGGG,-,0.00)
2-2521	chr9	134412435	134412665	intron (NM_002957, intron 4 of 9)	intron (NM_002957, intron 4 of 9)	5968	NM_001291921	6256	Hs.590886	NM_002957	ENSG00000186350	RXRA	NR2B1	retinoid X receptor alpha	protein-coding	0.03913	0.670996	42.41				18(TGCGGTGACT,-,0.00),89(GGATACCACA,+,0.00)
2-1543	chr3	133453036	133453291	intron (NM_003571, intron 4 of 6)	intron (NM_003571, intron 4 of 6)	2613	NR_135278	85003	Hs.659202	NR_135276	ENSG00000249993	BFSP2-AS1	-	BFSP2 antisense RNA 1	ncRNA	0.007843	0.449219	42.41		95(GAATTCCT,+,0.00),136(GAATTCCT,+,0.00)					18(TATTTGTTTT,+,0.00)			95(GAATTCCT,-,0.00),136(GAATTCCT,-,0.00)
2-2356	chr8	78530481	78530743	intron (NM_181839, intron 1 of 2)	intron (NM_181839, intron 1 of 2)	14511	NM_181839	5569	Hs.433700	NM_006823	ENSG00000171033	PKIA	PRKACN1	cAMP-dependent protein kinase inhibitor alpha	protein-coding	0	0.307985	42.19							127(AAAATAAACA,-,0.00)
2-1343	chr20	3796125	3796363	5' UTR (NM_004358, exon 1 of 16)	5' UTR (NM_004358, exon 1 of 16)	505	NM_021872	994	Hs.153752	NM_004358	ENSG00000101224	CDC25B	-	cell division cycle 25B	protein-coding	0.071429	0.640167	41.97						108(CCCCATTGGTGG,+,0.00)
2-911	chr16	85459007	85459265	Intergenic	Intergenic	-152287	NM_001134473	23199	Hs.461647	NM_014615	ENSG00000131149	GSE1	CRHSP24|KIAA0182	Gse1 coiled-coil protein	protein-coding	0.03876	0.594595	41.97
2-1328	chr2	236824871	236825148	Intergenic	Intergenic	231158	NR_135202	93463	Hs.652810	NR_135202	ENSG00000124835	LOC93463	-	uncharacterized LOC93463	ncRNA	0.01083	0.442446	41.76			6(ATGAATCAGATA,-,0.00),60(TTGAGTAATTAA,-,0.00)	122(TGAGGTTAGG,-,0.00),267(CCAAGCCACA,+,0.00)					5(CATGAATCAG,-,0.00),6(ATGAATCAGA,+,0.00)
2-1584	chr3	174955437	174955822	intron (NM_207015, intron 1 of 13)	intron (NM_207015, intron 1 of 13)	96308	NM_207015	254827	Hs.565848	NM_207015	ENSG00000177694	NAALADL2	-	N-acetylated alpha-linked acidic dipeptidase like 2	protein-coding	0	0.357513	41.76	137(GGTGACTCAT,-,0.00),138(GTGACTCATA,+,0.00)	64(AGGAATTT,-,0.00)	135(CTGGTGACTCAT,+,0.00),138(GTGACTCATACA,-,0.00)				209(AAGACAAATA,-,0.00)		137(GGTGACTCAT,-,0.00),138(GTGACTCATA,+,0.00)	64(AGGAATTT,+,0.00)
2-763	chr14	96095874	96096199	Intergenic	Intergenic	56712	NM_001282463	56967	Hs.6434	NM_020215	ENSG00000227051	C14orf132	C14orf88	chromosome 14 open reading frame 132	protein-coding	0.024615	0.56135	41.76	61(AGTGACTCAG,-,0.00)						162(AAGACAAATA,-,0.00)		61(AGTGACTCAG,-,0.00),62(GTGACTCAGG,+,0.00)
2-846	chr16	2429113	2429357	promoter-TSS (NM_001323538)	promoter-TSS (NM_001323538)	-156	NM_001323538	899	Hs.1973	NM_001761	ENSG00000162063	CCNF	FBX1|FBXO1	cyclin F	protein-coding	0.118852	0.755102	41.54						81(CCACCAATCAGC,-,0.00),121(CGGCCAATGGCG,-,0.00),225(AGGCCAATGGGA,-,0.00)
2-543	chr12	52969800	52970140	Intergenic	Intergenic	-20104	NM_001256293	3856	Hs.533782	NM_002273	ENSG00000170421	KRT8	CARD2|CK-8|CK8|CYK8|K2C8|K8|KO	keratin 8	protein-coding	0.011765	0.42522	41.54		122(AGGAATGC,-,0.00),217(ACATTCCA,+,0.00)								122(AGGAATGC,+,0.00),217(ACATTCCA,-,0.00)
2-1049	chr19	38714473	38714734	intron (NM_001322033, intron 9 of 20)	intron (NM_001322033, intron 9 of 20)	29871	NM_144691	147968	Hs.731775	NM_144691	ENSG00000182472	CAPN12	-	calpain 12	protein-coding	0.038314	0.561069	41.33						6(CCGCCAACCGGA,-,0.00)		140(GGTCACTGTGAC,-,0.00),141(GTCACTGTGACT,+,0.00)
2-513	chr12	33587818	33588234	Intergenic	LTR73|LTR|ERV1	-148207	NM_198992	341359	Hs.118703	NM_198992	ENSG00000110975	SYT10	-	synaptotagmin 10	protein-coding	0.014423	0.465228	41.33		135(GAATTCCT,+,0.00),226(GAATTCCT,+,0.00),317(GAATTCCT,+,0.00)		43(TGTGGTTATG,-,0.00)			9(TCAGCAAATA,-,0.00),17(TATTTACTAA,+,0.00)			135(GAATTCCT,-,0.00),226(GAATTCCT,-,0.00),317(GAATTCCT,-,0.00)
2-1862	chr5	118009969	118010223	intron (NR_104997, intron 2 of 2)	intron (NR_104997, intron 2 of 2)	-272478	NR_104609	100505811	Hs.369776	NR_104609	ENSG00000250427	LINC02148	HNCAT21	long intergenic non-protein coding RNA 2148	ncRNA	0	0.384314	41.33							135(GAAGTAAACA,-,0.00),166(AAAACAAACA,-,0.00),197(GGGGTAAACA,-,0.00)
2-1929	chr6	1641370	1641617	intron (NM_001500, intron 9 of 10)	intron (NM_001500, intron 9 of 10)	31047	NM_001453	2296	Hs.348883	NM_001453	ENSG00000054598	FOXC1	ARA|ASGD3|FKHL7|FREAC-3|FREAC3|IGDA|IHG1|IRID1|RIEG3	forkhead box C1	protein-coding	0.020243	0.568548	41.11	174(GGTGACTCAG,-,0.00)		172(CAGGTGACTCAG,+,0.00),175(GTGACTCAGTGC,-,0.00)		50(CTTTATCTTCTT,+,0.00),166(CTTTATCAGGTG,+,0.00)			92(GGTCAGGGTGCC,-,0.00)	174(GGTGACTCAG,-,0.00),175(GTGACTCAGT,+,0.00)
2-900	chr16	78050855	78051158	Intergenic	Intergenic	21917	NM_001244755	10143	Hs.177936	NM_005752	ENSG00000166509	CLEC3A	CLECSF1	C-type lectin domain family 3 member A	protein-coding	0.0033	0.325658	40.9							149(TATTTAATCA,+,0.00),173(TGTTGACCTA,+,0.00)
2-405	chr11	30521737	30521988	intron (NM_001145399, intron 3 of 6)	MIRb|SINE|MIR	58631	NM_001584	744	Hs.289795	NM_001584	ENSG00000066382	MPPED2	239FB|C11orf8	metallophosphoesterase domain containing 2	protein-coding	0.015936	0.496032	40.68				234(TGTGGTGTCT,-,0.00)			212(TGTTTGCAAA,+,0.00)			66(AAGAATGC,+,0.00)
2-2482	chr9	92988528	92988799	intron (NM_001083536, intron 3 of 17)	LTR47B3|LTR|ERVL	14227	NM_033086	89846	Hs.411081	NM_033086	ENSG00000127084	FGD3	ZFYVE5	FYVE, RhoGEF and PH domain containing 3	protein-coding	0	0.378676	40.68		60(AGGAATGC,-,0.00)					169(TATTTACCAT,+,0.00)			60(AGGAATGC,+,0.00),209(ACATTCTT,-,0.00)
2-182	chr1	218480810	218481038	intron (NR_031644, intron 2 of 6)	intron (NR_031644, intron 2 of 6)	-29171	NR_146760	440714	Hs.146774	NR_146760	ENSG00000228208	C1orf143	-	chromosome 1 open reading frame 143 (putative)	ncRNA	0	0.331878	40.68	30(GGTGACTCAT,-,0.00),31(GTGACTCATT,+,0.00)		28(TTGGTGACTCAT,+,0.00),31(GTGACTCATTTT,-,0.00)				107(AGTTTACTCA,+,0.00)		30(GGTGACTCAT,-,0.00),31(GTGACTCATT,+,0.00)
2-2069	chr6	122696905	122697194	intron (NM_001270393, intron 6 of 7)	LTR53|LTR|ERVL	44320	NM_001270395	5570	Hs.741340	NM_032471	ENSG00000135549	PKIB	PRKACN2	cAMP-dependent protein kinase inhibitor beta	protein-coding	0	0.503448	40.68	94(TATTAGTCAT,-,0.00),95(ATTAGTCATG,+,0.00)		92(GTTATTAGTCAT,+,0.00),95(ATTAGTCATGTC,-,0.00)				26(TATTTACCCT,+,0.00),264(TGTTTGATTT,+,0.00),276(CAGGCAAACA,-,0.00)		94(TATTAGTCAT,-,0.00),95(ATTAGTCATG,+,0.00),253(TGTGATTCAC,-,0.00),254(GTGATTCACT,+,0.00)
2-2578	chrX	131493160	131493457	Intergenic	Intergenic	-50766	NM_001004486	347468	Hs.553711	NM_001004486	ENSG00000171054	OR13H1	ORX1	olfactory receptor family 13 subfamily H member 1	protein-coding	0.003367	0.466443	40.47	218(GATGACTAAT,-,0.00),219(ATGACTAATT,+,0.00)		216(AAGATGACTAAT,+,0.00),219(ATGACTAATTCA,-,0.00),284(TAAATGACTAAG,+,0.00)				201(AGAGTCAACA,-,0.00)		218(GATGACTAAT,-,0.00),219(ATGACTAATT,+,0.00)
2-1276	chr2	214378624	214378919	intron (NR_047660, intron 14 of 14)	intron (NR_047660, intron 14 of 14)	-32797	NM_001345929	402117	Hs.534834	NM_001080500	ENSG00000174453	VWC2L	-	von Willebrand factor C domain containing protein 2 like	protein-coding	0	0.459459	40.47							163(TGGTTAAACA,-,0.00)	181(GGACACTGTGCC,-,0.00),182(GACACTGTGCCC,+,0.00)		114(AAGAATGT,+,0.00),138(AAGAATGT,+,0.00)
2-1422	chr21	42363349	42363655	intron (NM_003225, intron 1 of 2)	intron (NM_003225, intron 1 of 2)	3033	NM_003225	7031	Hs.162807	NM_003225	ENSG00000160182	TFF1	BCEI|D21S21|HP1.A|HPS2|pNR-2|pS2	trefoil factor 1	protein-coding	0.019608	0.478827	40.47		99(GAATTCCT,+,0.00)		14(GAAAACCACA,+,0.00)			225(TGTGCAAACA,-,0.00),297(TATTTATTCA,+,0.00)			99(GAATTCCT,-,0.00)
2-761	chr14	96065681	96065975	intron (NM_001282463, intron 2 of 2)	intron (NM_001282463, intron 2 of 2)	26504	NM_001282463	56967	Hs.6434	NM_020215	ENSG00000227051	C14orf132	C14orf88	chromosome 14 open reading frame 132	protein-coding	0.013605	0.444068	40.47		48(ACATTCCC,+,0.00),101(AGGAATTT,-,0.00)			25(AACGAGATAACA,-,0.00)	16(CAGCCAATGAAC,-,0.00)	39(TGAACAAACA,-,0.00),207(AGAATAAATA,-,0.00)		168(GCTGAATCAC,-,0.00),169(CTGAATCACT,+,0.00)	101(AGGAATTT,+,0.00)
2-1357	chr20	32358122	32358350	promoter-TSS (NM_001164603)	promoter-TSS (NM_001164603)	-108	NM_015338	171023	Hs.374043	NM_015338	ENSG00000171456	ASXL1	BOPS|MDS	additional sex combs like 1, transcriptional regulator	protein-coding	0.083333	0.620087	40.47
2-2400	chr8	121145530	121145797	Intergenic	Intergenic	-333594	NM_021021	6641	Hs.46701	NM_021021	ENSG00000172164	SNTB1	59-DAP|A1B|BSYN2|DAPA1B|SNT2|SNT2B1|TIP-43	syntrophin beta 1	protein-coding	0	0.440299	40.47	179(TATGAGTCAT,-,0.00),180(ATGAGTCATT,+,0.00)		177(TTTATGAGTCAT,+,0.00),180(ATGAGTCATTCA,-,0.00)				257(TGTTTGTCCT,+,0.00)		179(TATGAGTCAT,-,0.00),180(ATGAGTCATT,+,0.00)
2-1280	chr2	215982642	215982871	intron (NM_018000, intron 2 of 4)	MIRb|SINE|MIR	30867	NM_018000	55686	Hs.620391	NM_018000	ENSG00000118242	MREG	DSU|WDT2	melanoregulin	protein-coding	0.0131	0.465217	40.25			184(CATCTGAGTCAA,+,0.00),187(CTGAGTCAAAAT,-,0.00)
2-1158	chr2	112764530	112764780	promoter-TSS (NM_152515)	promoter-TSS (NM_152515)	22	NR_130712	150468	Hs.434250	NM_152515	ENSG00000169607	CKAP2L	-	cytoskeleton associated protein 2 like	protein-coding	0.096	0.621514	40.25				216(TGCGGTTGGC,-,0.00)		141(CCTCATTGGCTC,+,0.00),216(TGCGGTTGGCTC,+,0.00)
2-1104	chr2	43273637	43273894	intron (NM_001083953, intron 36 of 37)	intron (NM_001083953, intron 36 of 37)	46554	NR_027251	100129726	Hs.194480	NM_178529	ENSG00000279873	LINC01126	-	long intergenic non-protein coding RNA 1126	ncRNA	0.011673	0.550388	40.25	43(TGTGACTCAG,-,0.00)		41(TCTGTGACTCAG,+,0.00),44(GTGACTCAGTGT,-,0.00)				170(TGTTTGCTCA,+,0.00)	119(TGTCACAGTGAC,-,0.00),120(GTCACAGTGACC,+,0.00)	43(TGTGACTCAG,-,0.00),44(GTGACTCAGT,+,0.00)
2-2505	chr9	114908222	114908492	intron (NM_001244, intron 2 of 3)	intron (NM_001244, intron 2 of 3)	22238	NM_001252290	944	Hs.494901	NM_001244	ENSG00000106952	TNFSF8	CD153|CD30L|CD30LG|TNLG3A	TNF superfamily member 8	protein-coding	0.007407	0.464945	40.04					186(GGGAAGATAAGA,-,0.00)	245(GCTCATTGGCCG,+,0.00)	2(TCTGTAAATA,-,0.00)		90(GGTGAATCAG,-,0.00),91(GTGAATCAGG,+,0.00)
2-260	chr10	29812215	29812460	Intergenic	Intergenic	-75336	NM_001323599	6840	Hs.499209	NM_003174	ENSG00000197321	SVIL	-	supervillin	protein-coding	0.004082	0.48374	40.04					117(TTGAAGATAAGC,-,0.00)
2-2219	chr7	84536197	84536432	intron (NR_110080, intron 1 of 3)	Charlie17a|DNA|hAT-Charlie	3838	NR_110080	101927378	Hs.539042	NR_110079	ENSG00000235139	LOC101927378	-	uncharacterized LOC101927378	ncRNA	0	0.368644	40.04	166(AATGAATCAT,-,0.00)	199(AGGAATGT,-,0.00)	164(CAAATGAATCAT,+,0.00),167(ATGAATCATTTT,-,0.00)				61(TATTTATCTT,+,0.00),136(TGTTTACCCA,+,0.00),153(AAGGTAAACA,-,0.00)		166(AATGAATCAT,-,0.00),167(ATGAATCATT,+,0.00)	199(AGGAATGT,+,0.00)
2-438	chr11	84687498	84687766	intron (NM_001351274, intron 5 of 26)	intron (NM_001351274, intron 5 of 26)	32919	NM_001351276	1740	Hs.367656	NM_001364	ENSG00000150672	DLG2	PPP1R58|PSD-93|PSD93|chapsyn-110	discs large MAGUK scaffold protein 2	protein-coding	0	0.319703	39.61	106(TATGACTCAT,-,0.00),107(ATGACTCATT,+,0.00),180(AATGACTAAC,-,0.00)		104(CTTATGACTCAT,+,0.00),107(ATGACTCATTTG,-,0.00),181(ATGACTAACATC,-,0.00)					151(GGTCACCCTGCA,-,0.00)	106(TATGACTCAT,-,0.00),107(ATGACTCATT,+,0.00),180(AATGACTAAC,-,0.00),181(ATGACTAACA,+,0.00)
2-854	chr16	10594626	10594887	Intergenic	Intergenic	-14040	NM_001424	2013	Hs.531561	NM_001424	ENSG00000213853	EMP2	XMP	epithelial membrane protein 2	protein-coding	0.019157	0.641221	39.61								78(GGCACCCTCACC,+,0.00)
2-2361	chr8	86199920	86200185	Intergenic	Intergenic	30323	NM_138817	157724	Hs.149095	NM_138817	ENSG00000164893	SLC7A13	AGT-1|AGT1|XAT2	solute carrier family 7 member 13	protein-coding	0.007547	0.357143	39.61		52(AAATTCCA,+,0.00)					195(TGTTGACATT,+,0.00)	190(GGACATGTTGAC,-,0.00)
2-767	chr14	100012353	100012603	intron (NM_001330221, intron 1 of 13)	intron (NM_001330221, intron 1 of 13)	41003	NM_001330221	51466	Hs.125867	NM_016337	ENSG00000196405	EVL	RNB6	Enah/Vasp-like	protein-coding	0	0.334661	39.39					59(TTTTATCTTCTT,+,0.00)		43(TATTTGCTTT,+,0.00)
2-1519	chr3	100104156	100104395	intron (NM_001042459, intron 1 of 4)	intron (NM_001042459, intron 1 of 4)	10238	NM_182909	11259	Hs.104672	NM_014890	ENSG00000168386	FILIP1L	DOC-1|DOC1|GIP130|GIP90	filamin A interacting protein 1 like	protein-coding	0.004184	0.4875	39.39				169(TGTGGTCACA,-,0.00)			208(TGTTTATTCA,+,0.00)
2-1877	chr5	126776561	126776825	promoter-TSS (NM_001198557)	promoter-TSS (NM_001198557)	70	NM_005573	4001	Hs.89497	NM_005573	ENSG00000113368	LMNB1	ADLD|LMN|LMN2|LMNB	lamin B1	protein-coding	0.102273	0.65283	39.39
2-1439	chr22	37189176	37189432	Intergenic	MER41B|LTR|ERV1	-1014	NM_182486	114904	Hs.22011	NM_031910	ENSG00000133466	C1QTNF6	CTFP6|CTRP6|ZACRP6	C1q and TNF related 6	protein-coding	0.003906	0.431907	39.39				115(GTTTACCGCA,+,0.00)
2-750	chr14	77400328	77400560	intron (NM_001113475, intron 5 of 5)	MER4A|LTR|ERV1	22612	NM_001113475	122945	Hs.97556	NM_138791	ENSG00000165555	NOXRED1	C14orf148	NADP dependent oxidoreductase domain containing 1	protein-coding	0.012931	0.424893	39.18				77(TGTGGCTATG,-,0.00)	2(TAACAGATAACA,-,0.00)
2-1409	chr21	34734714	34734998	intron (NR_024351, intron 1 of 5)	MamRTE1|LINE|RTE-BovB	2326	NR_024351	54064	Hs.436868	NR_024351	ENSG00000230978	LINC00160	C21orf52|NCRNA00160	long intergenic non-protein coding RNA 160	ncRNA	0.010563	0.463158	39.18	108(CATGACTCAG,-,0.00),109(ATGACTCAGG,+,0.00)		106(GTCATGACTCAG,+,0.00),109(ATGACTCAGGTG,-,0.00),258(AGGTTGAGTCAT,+,0.00),261(TTGAGTCATGAG,-,0.00)	274(GCATACCGCA,+,0.00)			210(TGTTGACTCT,+,0.00)	144(GGACAGCTTGAC,-,0.00)	108(CATGACTCAG,-,0.00),109(ATGACTCAGG,+,0.00),260(GTTGAGTCAT,-,0.00),261(TTGAGTCATG,+,0.00)
2-92	chr1	117059836	117060066	promoter-TSS (NR_110786)	promoter-TSS (NR_110786)	-376	NM_003594	8458	Hs.32333	NM_003594	ENSG00000116830	TTF2	HuF2|ZGRF6	transcription termination factor 2	protein-coding	0.073913	0.619048	38.96							124(AACGTAAACA,-,0.00)
2-424	chr11	69301738	69302000	Intergenic	Intergenic	7731	NM_001300923	26579	Hs.523848	NM_138768	ENSG00000172927	MYEOV	OCIM	myeloma overexpressed	protein-coding	0.007634	0.627376	38.96	19(CTGAGTCACC,+,0.00),29(CTGAGTCACC,+,0.00)	57(ACATTCCT,+,0.00)	16(CAGCTGAGTCAC,+,0.00),19(CTGAGTCACCCT,-,0.00),29(CTGAGTCACCAC,-,0.00)	48(TCCTACCACA,+,0.00)				181(GGGCAAGATGAC,-,0.00),182(GGCAAGATGACC,+,0.00)	18(GCTGAGTCAC,-,0.00),19(CTGAGTCACC,+,0.00),28(CCTGAGTCAC,-,0.00),29(CTGAGTCACC,+,0.00)	57(ACATTCCT,-,0.00)
2-504	chr12	14365541	14365769	promoter-TSS (NM_018179)	promoter-TSS (NM_018179)	23	NM_018179	55729	Hs.504856	NM_018179	ENSG00000171681	ATF7IP	AM|ATF-IP|MCAF|MCAF1|p621	activating transcription factor 7 interacting protein	protein-coding	0.114035	0.637555	38.96						26(GCTTATTGGCTG,+,0.00)
2-1897	chr5	143595213	143595598	Intergenic	Intergenic	-84455	NR_049829	100846991		NR_049829	ENSG00000266478	MIR5197	-	microRNA 5197	ncRNA	0.012987	0.404145	38.75				95(TGGGGTTTGG,-,0.00)			11(TATTTACAGA,+,0.00),110(TGATCAAATA,-,0.00),124(TGTTTGCTCT,+,0.00),262(TATTTGCTGA,+,0.00)
2-1663	chr4	74374890	74375158	intron (NM_001432, intron 1 of 4)	intron (NM_001432, intron 1 of 4)	9881	NM_001432	2069	Hs.115263	NM_001432	ENSG00000124882	EREG	EPR|ER|Ep	epiregulin	protein-coding	0.007463	0.345725	38.75		127(AAATTCCT,+,0.00)					231(TATTTGCTTA,+,0.00)			127(AAATTCCT,-,0.00)
2020-02-03	chr1	1073687	1073942	intron (NM_001205252, intron 1 of 1)	intron (NM_001205252, intron 1 of 1)	493	NM_001205252	401934	Hs.568137	NM_001205252	ENSG00000237330	RNF223	-	ring finger protein 223	protein-coding	0.047059	0.675781	38.75	146(CTGAGTCACA,+,0.00)		146(CTGAGTCACACG,-,0.00)					131(GGTCACTGTGAC,-,0.00),132(GTCACTGTGACC,+,0.00)	145(CCTGAGTCAC,-,0.00),146(CTGAGTCACA,+,0.00)
2-542	chr12	52945534	52945766	intron (NM_001256293, intron 1 of 8)	intron (NM_001256293, intron 1 of 8)	-3221	NM_199187	3875	Hs.406013	NM_000224	ENSG00000111057	KRT18	CK-18|CYK18|K18	keratin 18	protein-coding	0.017241	0.55794	38.75		170(TGGAATGC,-,0.00)								170(TGGAATGC,+,0.00)
2-1726	chr4	138910875	138911133	intron (NR_133945, intron 2 of 2)	intron (NR_133945, intron 2 of 2)	101642	NR_133945	105377448	Hs.200280	NR_133945	ENSG00000250195	LOC105377448	-	uncharacterized LOC105377448	ncRNA	0.027132	0.528958	38.53					53(GGTTATCTCAGG,+,0.00),168(CGATAGATAACA,-,0.00)			113(TGTCAGCGTGTC,-,0.00),114(GTCAGCGTGTCC,+,0.00)
2-304	chr10	67114967	67115254	intron (NM_001127384, intron 7 of 17)	intron (NM_001127384, intron 7 of 17)	102844	NR_111909	347731	Hs.652155	NM_178011	ENSG00000198739	LRRTM3	-	leucine rich repeat transmembrane neuronal 3	protein-coding	0.006969	0.402778	38.53				130(ACACACCACA,+,0.00)			159(TATTTGACTA,+,0.00),179(TATGTCAACA,-,0.00),238(AGTGCAAACA,-,0.00)
2-2368	chr8	93068361	93068632	Intergenic	Intergenic	38745	NR_107051	102467005		NR_107051	ENSG00000277063	MIR8084	hsa-mir-8084	microRNA 8084	ncRNA	0.00369	0.367647	38.53		201(AAATTCCT,+,0.00)			239(TGACAGATAAAC,-,0.00)		50(TGTTTACACA,+,0.00),97(TATGCAAACA,-,0.00),183(TATATAAACA,-,0.00)			201(AAATTCCT,-,0.00)
2-834	chr15	95911668	95911922	Intergenic	Intergenic	-414133	NM_001145155	7026	Hs.347991	NM_021005	ENSG00000185551	NR2F2	ARP1|CHTD4|COUPTF2|COUPTFB|COUPTFII|NF-E3|NR2F1|SVP40|TFCOUP2	nuclear receptor subfamily 2 group F member 2	protein-coding	0.019685	0.419608	38.53					186(TGGGAGATAACA,-,0.00)		122(CGTGTAAACA,-,0.00)
2-2118	chr6	151616136	151616449	intron (NM_025059, intron 10 of 10)	intron (NM_025059, intron 10 of 10)	-74204	NM_001122742	2099	Hs.208124	NM_000125	ENSG00000091831	ESR1	ER|ESR|ESRA|ESTRR|Era|NR3A1	estrogen receptor 1	protein-coding	0.01278	0.468153	38.53					56(CCTTATCTGTAG,+,0.00)			241(GGGCAGCTTGAC,-,0.00),242(GGCAGCTTGACC,+,0.00)
2-155	chr1	200016781	200017088	Intergenic	MamRTE1|LINE|RTE-BovB	-10668	NM_003822	2494	Hs.33446	NM_003822	ENSG00000116833	NR5A2	B1F|B1F2|CPF|FTF|FTZ-F1|FTZ-F1beta|LRH-1|LRH1|hB1F-2	nuclear receptor subfamily 5 group A member 2	protein-coding	0.006515	0.402597	38.53			29(ATGATTCAGAAG,-,0.00)						28(GATGATTCAG,-,0.00),29(ATGATTCAGA,+,0.00)	234(AAGAATGT,+,0.00)
2-117	chr1	163321855	163322105	promoter-TSS (NR_045630)	promoter-TSS (NR_045630)	47	NM_145697	83540	Hs.651950	NM_031423	ENSG00000143228	NUF2	CDCA1|CT106|NUF2R	NUF2, NDC80 kinetochore complex component	protein-coding	0.08	0.59761	38.53
2-2231	chr7	98797209	98797445	Intergenic	Intergenic	72723	NM_152913	222865	Hs.270753	NM_152913	ENSG00000166448	TMEM130	-	transmembrane protein 130	protein-coding	0.025424	0.565401	38.32
2-913	chr16	85471978	85472257	Intergenic	MER20|DNA|hAT-Charlie	-139306	NM_001134473	23199	Hs.461647	NM_014615	ENSG00000131149	GSE1	CRHSP24|KIAA0182	Gse1 coiled-coil protein	protein-coding	0.003584	0.485714	38.32		260(AGGAATGT,-,0.00)		0(TGAGGTTTGG,-,0.00),251(TAAAACCACA,+,0.00)						260(AGGAATGT,+,0.00)
2-2473	chr9	88530068	88530304	Intergenic	MER49|LTR|ERV1	-4915	NM_001161625	158046	Hs.734507	NM_145283	ENSG00000130045	NXNL2	C9orf121|RDCVF2|RdCVF2L	nucleoredoxin like 2	protein-coding	0	0.35443	38.32		170(ACATTCCT,+,0.00)		137(AGTGGTTTGG,-,0.00)				123(GGTCACTCTGAC,-,0.00),124(GTCACTCTGACC,+,0.00)		170(ACATTCCT,-,0.00)
2-1664	chr4	74579999	74580231	Intergenic	Intergenic	135017	NM_001657	374	Hs.270833	NM_001657	ENSG00000109321	AREG	AR|AREGB|CRDGF|SDGF	amphiregulin	protein-coding	0.008621	0.420601	38.32		39(AGGAATTT,-,0.00)					155(TGTTTGCTTT,+,0.00),217(TGGACAAACA,-,0.00)	73(GGGCACACTGAC,-,0.00),74(GGCACACTGACC,+,0.00)		39(AGGAATTT,+,0.00)
2-1278	chr2	215216871	215217144	Intergenic	Intergenic	-78579	NM_173076	26154	Hs.134585	NM_015657	ENSG00000144452	ABCA12	ARCI4A|ARCI4B|ICR2B|LI2	ATP binding cassette subfamily A member 12	protein-coding	0.007326	0.350365	38.1				112(TGTGGCTTGG,-,0.00)	163(GTCGTGATAACC,-,0.00)		150(TGTTTACTGA,+,0.00)
2-960	chr17	59776586	59776864	intron (NM_001329398, intron 6 of 11)	MIR3|SINE|MIR	-64541	NR_029493	406991	Hs.444569	NR_029493	ENSG00000284190	MIR21	MIRN21|hsa-mir-21|miR-21|miRNA21	microRNA 21	ncRNA	0.003597	0.344086	38.1					187(TTTTATCTATAT,+,0.00)
2-701	chr14	37566986	37567299	Intergenic	AmnSINE2|SINE|tRNA-Deu	27978	NM_004496	3169	Hs.163484	NM_004496	ENSG00000129514	FOXA1	HNF3A|TCF3A	forkhead box A1	protein-coding	0.00639	0.394904	38.1			180(ATTAGTCACTCT,-,0.00)		163(CCTTATCTCCAC,+,0.00)			101(TGTCAGTGTGCC,-,0.00),102(GTCAGTGTGCCC,+,0.00)	179(CATTAGTCAC,-,0.00)
2-1800	chr5	56350726	56351097	Intergenic	Intergenic	-117552	NM_024669	79722	Hs.436214	NM_024669	ENSG00000164512	ANKRD55	-	ankyrin repeat domain 55	protein-coding	0.008086	0.397849	38.1	7(AGTGACTCAT,-,0.00),8(GTGACTCATT,+,0.00),42(TATGACTCAT,-,0.00),43(ATGACTCATA,+,0.00)		5(CAAGTGACTCAT,+,0.00),8(GTGACTCATTTG,-,0.00),40(TCTATGACTCAT,+,0.00),43(ATGACTCATACA,-,0.00)				161(TGTTTATTTA,+,0.00),183(TGTTGACATT,+,0.00)		7(AGTGACTCAT,-,0.00),8(GTGACTCATT,+,0.00),42(TATGACTCAT,-,0.00),43(ATGACTCATA,+,0.00)
2-1840	chr5	95712427	95712660	intron (NM_001349303, intron 2 of 8)	MLT1G|LTR|ERVL-MaLR	-18603	NM_014899	22836	Hs.445030	NM_014899	ENSG00000164292	RHOBTB3	-	Rho related BTB domain containing 3	protein-coding	0.004292	0.525641	38.1	220(CTGAGTCACT,+,0.00)	100(AGGAATGC,-,0.00)		160(GCCAACCGCA,+,0.00)	134(GGTTATCAGCCC,+,0.00)				219(CCTGAGTCAC,-,0.00),220(CTGAGTCACT,+,0.00)	100(AGGAATGC,+,0.00)
2-1818	chr5	67234794	67235023	Intergenic	Intergenic	-38119	NM_005582	4064	Hs.87205	NM_005582	ENSG00000134061	CD180	LY64|Ly78|RP105	CD180 molecule	protein-coding	0.017467	0.521739	38.1							165(TATTTGTTTT,+,0.00)
2-923	chr16	88761919	88762238	intron (NM_001142864, intron 1 of 50)	intron (NM_001142864, intron 1 of 50)	19311	NR_120387	339059	Hs.449817	NR_120387	ENSG00000182376	LOC339059	-	uncharacterized LOC339059	ncRNA	0.031348	0.64375	37.88		188(CGGAATGT,-,0.00)			97(GCTTATCTGGGC,+,0.00)		129(CAGGTAAATA,-,0.00)
2-433	chr11	78156383	78156618	intron (NR_102281, intron 2 of 2)	intron (NR_102281, intron 2 of 2)	16707	NR_102281	100289388	Hs.628183	NM_203432	ENSG00000246174	KCTD21-AS1	-	KCTD21 antisense RNA 1	ncRNA	0.004255	0.5	37.88				136(CCTGACCACA,+,0.00)			224(AATGCAAACA,-,0.00)
2-1915	chr5	173472687	173472959	Intergenic	Intergenic	-106811	NR_027108	285593	Hs.409730	NR_027108	ENSG00000253955	LOC285593	-	uncharacterized LOC285593	ncRNA	0.014706	0.457875	37.88							141(TGTTTAAACA,+,0.00),141(TGTTTAAACA,-,0.00)
2-1334	chr2	237496487	237496715	intron (NM_001042467, intron 2 of 14)	intron (NM_001042467, intron 2 of 14)	9382	NR_104019	79083	Hs.102406	NM_024101	ENSG00000115648	MLPH	SLAC2-A	melanophilin	protein-coding	0.017544	0.524017	37.88							169(TGTTTGCTCA,+,0.00)
2-885	chr16	64056599	64056998	Intergenic	Intergenic	1065339	NM_001797	1009	Hs.116471	NM_001797	ENSG00000140937	CDH11	CAD11|CDHOB|OB|OSF-4	cadherin 11	protein-coding	0.002506	0.335	37.88			306(ATAATTAGTCAC,+,0.00),309(ATTAGTCACTCT,-,0.00)				206(AAGGCAAACA,-,0.00),275(TATTTAATTA,+,0.00),279(TAATTAAATA,-,0.00)		308(AATTAGTCAC,-,0.00)
2-537	chr12	52217345	52217631	intron (NR_027358, intron 3 of 4)	intron (NR_027358, intron 3 of 4)	6558	NR_027358	283404	Hs.662443	NR_027358	ENSG00000258279	LINC00592	-	long intergenic non-protein coding RNA 592	ncRNA	0.01049	0.574913	37.88					213(AGTGAGATAAAG,-,0.00)			144(GGCAGCCTGCCC,+,0.00)
2-533	chr12	50025360	50025589	promoter-TSS (NM_001320002)	promoter-TSS (NM_001320002)	83	NM_001320004	29127	Hs.505469	NM_013277	ENSG00000161800	RACGAP1	CYK4|HsCYK-4|ID-GAP|MgcRacGAP	Rac GTPase activating protein 1	protein-coding	0.091703	0.643478	37.67						141(CAACCAATCACA,-,0.00)		42(GTCAGCCTGGCC,+,0.00)
2-2389	chr8	115838444	115838745	Intergenic	Intergenic	-169566	NM_014112	7227	Hs.657018	NM_014112	ENSG00000104447	TRPS1	GC79|LGCR	transcriptional repressor GATA binding 1	protein-coding	0.016611	0.44702	37.67		200(GCATTCCT,+,0.00)					148(TGTTTACTTT,+,0.00)			200(GCATTCCT,-,0.00)
2-1978	chr6	36617022	36617273	Intergenic	Intergenic	5365	NR_037491	100500885		NR_037491	ENSG00000263894	MIR3925	-	microRNA 3925	ncRNA	0.007968	0.559524	37.67					103(TGGCAGATAAAG,-,0.00)		125(ATGGCAAACA,-,0.00)		163(CTGATTCACC,+,0.00)
2-1321	chr2	233854497	233854795	promoter-TSS (NM_018410)	promoter-TSS (NM_018410)	-80	NM_018410	55355	Hs.532968	NM_018410	ENSG00000123485	HJURP	FAKTS|URLC9|hFLEG1	Holliday junction recognition protein	protein-coding	0.073826	0.61204	37.67						102(TTCTATTGGCTA,+,0.00),170(CGGCCAATCCAC,-,0.00)	257(TGTACAAACA,-,0.00),269(TGTGTGCTTA,+,0.00)
2-273	chr10	43026480	43026729	Intergenic	Intergenic	29041	NR_049836	100847014		NR_049836	ENSG00000263795	MIR5100	-	microRNA 5100	ncRNA	0.044177	0.604	37.67	188(CTGAGTCAGA,+,0.00)		185(TGGCTGAGTCAG,+,0.00),188(CTGAGTCAGACC,-,0.00)				33(TATTTGCTGA,+,0.00)		187(GCTGAGTCAG,-,0.00),188(CTGAGTCAGA,+,0.00)
2-1907	chr5	160421687	160421951	promoter-TSS (NM_001282383)	promoter-TSS (NM_001282383)	12	NM_004219	9232	Hs.350966	NM_004219	ENSG00000164611	PTTG1	EAP1|HPTTG|PTTG|TUTR1	pituitary tumor-transforming 1	protein-coding	0.083333	0.615094	37.67				134(TGTGGTTTAA,-,0.00)		61(TTCCATTGGTTC,+,0.00),114(GAGCCAATTGGG,-,0.00)
2-100	chr1	144537273	144537521	Intergenic	Intergenic	14546	NR_145576	6063		NR_145576	ENSG00000278099	RNVU1-11	RNU1-12P|RNU1P2|U1P2A|vU1.11	RNA, variant U1 small nuclear 11	snRNA	0.020161	0.461847	37.67				148(GGTCACCACA,+,0.00)			155(ACAGCAAACA,-,0.00)	110(GGTCACTATGAC,-,0.00),111(GTCACTATGACC,+,0.00)
2-2459	chr9	75101125	75101358	intron (NM_012383, intron 1 of 9)	(GTCAG)n|Simple_repeat|Simple_repeat	12759	NM_012383	26578	Hs.494192	NM_012383	ENSG00000134996	OSTF1	OSF|SH3P2|bA235O14.1	osteoclast stimulating factor 1	protein-coding	0.025751	0.559829	37.67		173(AGGAATGT,-,0.00)								173(AGGAATGT,+,0.00)
2-1756	chr4	173334513	173334756	promoter-TSS (NM_002129)	promoter-TSS (NM_002129)	-190	NM_002129	3148	Hs.434953	NM_002129	ENSG00000164104	HMGB2	HMG2	high mobility group box 2	protein-coding	0.065844	0.577869	37.02		105(AGGAATGT,-,0.00)				123(CCTGATTGGCGG,+,0.00),168(GCTGACTGGTTG,+,0.00)				105(AGGAATGT,+,0.00)
2-2073	chr6	125154847	125155091	intron (NM_001003395, intron 1 of 6)	intron (NM_001003395, intron 1 of 6)	780	NM_001003395	7164	Hs.591347	NM_003287	ENSG00000111907	TPD52L1	D53	tumor protein D52 like 1	protein-coding	0.032787	0.457143	37.02					66(GTATAGATAAAA,-,0.00)		54(TGTTGGCTCT,+,0.00)
2-1175	chr2	138435747	138436011	Intergenic	Intergenic	-65901	NM_001001664	339745	Hs.333297	NM_001001664	ENSG00000144228	SPOPL	BTBD33	speckle type BTB/POZ protein like	protein-coding	0.003788	0.335849	37.02		48(TGGAATGC,-,0.00)		41(TCTGGTTTGG,-,0.00)	89(GTTTATCTGGCC,+,0.00)					48(TGGAATGC,+,0.00)
2-161	chr1	202058261	202058505	Intergenic	L3|LINE|CR1	47821	NM_004433	1999	Hs.603657	NM_004433	ENSG00000163435	ELF3	EPR-1|ERT|ESE-1|ESX	E74 like ETS transcription factor 3	protein-coding	0	0.481633	37.02	51(AGTGAGTCAT,-,0.00),52(GTGAGTCATG,+,0.00)	168(GAATTCCA,+,0.00)	49(GCAGTGAGTCAT,+,0.00),52(GTGAGTCATGCT,-,0.00)				102(AAAACAAATA,-,0.00),214(TGTTTGTTCA,+,0.00)		51(AGTGAGTCAT,-,0.00),52(GTGAGTCATG,+,0.00)
2-2509	chr9	125296984	125297249	intron (NM_001282680, intron 3 of 27)	intron (NM_001282680, intron 3 of 27)	35322	NM_001354301	26130	Hs.42376	NM_015635	ENSG00000165219	GAPVD1	GAPEX5|GAPex-5|RAP6	GTPase activating protein and VPS9 domains 1	protein-coding	0.003774	0.353383	37.02					35(TGTTATCTGTGC,+,0.00)		62(TGTTGATTTA,+,0.00),169(TAGATAAATA,-,0.00),205(TTGGCAAATA,-,0.00),213(TATTTATTCA,+,0.00)
2-2518	chr9	129488674	129488947	non-coding (NR_038955, exon 1 of 5)	non-coding (NR_038955, exon 1 of 5)	150	NR_038955	100506190	Hs.529860	NR_038955		LINC00963	MetaLnc9	long intergenic non-protein coding RNA 963	ncRNA	0.098901	0.70438	37.02	3(CCTGAGTCAT,-,0.00),4(CTGAGTCATC,+,0.00)		1(GCCCTGAGTCAT,+,0.00),4(CTGAGTCATCGC,-,0.00)						3(CCTGAGTCAT,-,0.00),4(CTGAGTCATC,+,0.00)
2-2257	chr7	123798025	123798324	Intergenic	Intergenic	-7463	NR_104088	101954278		NR_104088	ENSG00000202337	RNU6-8	U6-8	RNA, U6 small nuclear 8	snRNA	0.003344	0.376667	36.81		123(AGGAATTT,-,0.00)		245(TGTGGTTATA,-,0.00)						123(AGGAATTT,+,0.00)
2-2392	chr8	115939059	115939403	Intergenic	Intergenic	-270203	NM_014112	7227	Hs.657018	NM_014112	ENSG00000104447	TRPS1	GC79|LGCR	transcriptional repressor GATA binding 1	protein-coding	0.011628	0.333333	36.81				168(TGTGGTGAGT,-,0.00),210(TGTGGTAAGA,-,0.00)	274(TCTTATCAATCA,+,0.00)	195(CTGCCAATGAGA,-,0.00)	156(TATTTACTTT,+,0.00),254(TGTTTGCTTT,+,0.00),311(TAAATAAATA,-,0.00)
2-1526	chr3	107999512	107999767	Intergenic	LTR39|LTR|ERV1	91449	NM_198793	961	Hs.446414	NM_001777	ENSG00000196776	CD47	IAP|MER6|OA3	CD47 molecule	protein-coding	0.019608	0.453125	36.81		63(AGGAATGT,-,0.00)		71(TGAGGTTTGG,-,0.00)			22(TAAGCAAATA,-,0.00)			63(AGGAATGT,+,0.00)
2-1976	chr6	35368645	35368949	intron (NM_001171819, intron 2 of 6)	intron (NM_001171819, intron 2 of 6)	26239	NM_006238	5467	Hs.696032	NM_006238	ENSG00000112033	PPARD	FAAR|NR1C2|NUC1|NUCI|NUCII|PPARB	peroxisome proliferator activated receptor delta	protein-coding	0	0.439344	36.81		278(AAATTCCT,+,0.00)					193(TGTTTGCAGA,+,0.00)			278(AAATTCCT,-,0.00)
2-850	chr16	4152374	4152635	Intergenic	MamRep605|LTR?|LTR?	-36319	NM_001116	115	Hs.391860	NM_001116	ENSG00000162104	ADCY9	AC9|ACIX	adenylate cyclase 9	protein-coding	0.011494	0.484733	36.81				178(TCTGGTTAGC,-,0.00)				127(TGTCAAGTTGAC,-,0.00),128(GTCAAGTTGACC,+,0.00)	209(GTGAATCAGG,+,0.00)
2-2173	chr7	37031944	37032220	intron (NM_014800, intron 15 of 21)	intron (NM_014800, intron 15 of 21)	34286	NR_104120	100861514	Hs.627775	NR_104120	ENSG00000224101	ELMO1-AS1	-	ELMO1 antisense RNA 1	ncRNA	0.018116	0.444043	36.59	137(CGTGAGTCAT,-,0.00),138(GTGAGTCATT,+,0.00),204(GGTGACTCAG,-,0.00),218(GATGACTCAC,-,0.00),219(ATGACTCACA,+,0.00)		135(TGCGTGAGTCAT,+,0.00),138(GTGAGTCATTGG,-,0.00),202(ACGGTGACTCAG,+,0.00),205(GTGACTCAGAAG,-,0.00),216(GAGATGACTCAC,+,0.00),219(ATGACTCACAGT,-,0.00)			177(ACTGATTGGCTT,+,0.00)		198(GTTCACGGTGAC,-,0.00)	137(CGTGAGTCAT,-,0.00),138(GTGAGTCATT,+,0.00),204(GGTGACTCAG,-,0.00),205(GTGACTCAGA,+,0.00),218(GATGACTCAC,-,0.00),219(ATGACTCACA,+,0.00)
2-1559	chr3	157500246	157500506	promoter-TSS (NM_024621)	promoter-TSS (NM_024621)	-720	NM_024621	79674	Hs.658046	NM_024621	ENSG00000197415	VEPH1	MELT|VEPH	ventricular zone expressed PH domain containing 1	protein-coding	0.015385	0.436782	36.59				170(TGTGGTCAGG,-,0.00)				173(GGTCAGGGTGGC,-,0.00),174(GTCAGGGTGGCC,+,0.00)		26(GCATTCTT,-,0.00)
2-2498	chr9	108479068	108479393	Intergenic	Intergenic	376765	NM_006686	10880	Hs.534390	NM_006686	ENSG00000148156	ACTL7B	Tact1	actin like 7B	protein-coding	0	0.346626	36.38	147(TCTGACTCAC,-,0.00),291(AATGACTCAG,-,0.00),292(ATGACTCAGT,+,0.00)		145(AGTCTGACTCAC,+,0.00),148(CTGACTCACCCA,-,0.00),289(CCAATGACTCAG,+,0.00),292(ATGACTCAGTAC,-,0.00)	102(TGTGGTGAGA,-,0.00)			248(TATGTACACA,-,0.00)		147(TCTGACTCAC,-,0.00),148(CTGACTCACC,+,0.00),291(AATGACTCAG,-,0.00),292(ATGACTCAGT,+,0.00)
2-602	chr12	103930218	103930474	promoter-TSS (NM_003299)	promoter-TSS (NM_003299)	12	NM_003299	7184	Hs.192374	NM_003299	ENSG00000166598	HSP90B1	ECGP|GP96|GRP94|HEL-S-125m|HEL35|TRA1	heat shock protein 90 beta family member 1	protein-coding	0.101562	0.680934	36.38				28(GGTCACCGCA,+,0.00),184(TGCGGTGTAG,-,0.00)		48(TCCGATTGGTGG,+,0.00),113(CGCGATTGGTGG,+,0.00)
2-1817	chr5	67215801	67216033	Intergenic	Intergenic	-19128	NM_005582	4064	Hs.87205	NM_005582	ENSG00000134061	CD180	LY64|Ly78|RP105	CD180 molecule	protein-coding	0.030172	0.613734	36.38								118(GGGCAGGGTGGC,-,0.00)
2-1538	chr3	129694375	129694607	intron (NM_001349271, intron 2 of 4)	MER41A|LTR|ERV1	-5759	NM_001349272	23023	Hs.477547	NM_015008	ENSG00000172765	TMCC1	-	transmembrane and coiled-coil domain family 1	protein-coding	0.008621	0.44206	36.38					176(TTGCTGATAAAA,-,0.00)
2-2057	chr6	113433433	113433767	promoter-TSS (NR_149098)	promoter-TSS (NR_149098)	-153	NR_149098	105377957	Hs.25088	NR_149098	ENSG00000232316	LINC02518	-	long intergenic non-protein coding RNA 2518	ncRNA	0.011976	0.414925	36.38		33(GCATTCCA,+,0.00)					143(TGGATAAATA,-,0.00)			33(GCATTCCA,-,0.00)
2-541	chr12	52926122	52926502	intron (NM_001256293, intron 1 of 8)	intron (NM_001256293, intron 1 of 8)	157	NM_001256282	3856	Hs.533782	NM_002273	ENSG00000170421	KRT8	CARD2|CK-8|CK8|CYK8|K2C8|K8|KO	keratin 8	protein-coding	0.010526	0.577428	36.16		159(AAATTCCT,+,0.00)								159(AAATTCCT,-,0.00)
2-806	chr15	83753901	83754172	intron (NM_001301110, intron 3 of 29)	intron (NM_001301110, intron 3 of 29)	99950	NM_001301110	57188	Hs.459162	NM_207517	ENSG00000156218	ADAMTSL3	ADAMTSL-3	ADAMTS like 3	protein-coding	0	0.411765	36.16				39(TGTGGTTGTC,-,0.00),186(TGTGGTGGGG,-,0.00)	8(CTTTATCTGAAG,+,0.00),68(TTTTATCTTCAT,+,0.00)		158(TGTTGACATT,+,0.00)
2-2365	chr8	90771025	90771309	Intergenic	L2c|LINE|L2	-20526	NM_022351	64168	Hs.719466	NM_022351	ENSG00000123119	NECAB1	EFCBP1|STIP-1	N-terminal EF-hand calcium binding protein 1	protein-coding	0.003521	0.431579	36.16							81(TGTTTATTTA,+,0.00)
2020-02-07	chr1	7447839	7448099	intron (NM_001349612, intron 4 of 22)	MIRb|SINE|MIR	-58215	NR_146201	102725193	Hs.666120	NR_146199	ENSG00000237728	LOC102725193	-	uncharacterized LOC102725193	ncRNA	0.019231	0.536398	36.16				154(GCACACCACA,+,0.00)			65(TATTTGCCCA,+,0.00)
2-919	chr16	85746383	85746626	intron (NM_206967, intron 1 of 3)	intron (NM_206967, intron 1 of 3)	4579	NM_206967	404550	Hs.461655	NM_206967	ENSG00000154102	C16orf74	-	chromosome 16 open reading frame 74	protein-coding	0.00823	0.504098	36.16	180(CTGAGTCACG,+,0.00)		177(GTCCTGAGTCAC,+,0.00)		23(GTTTATCTGCTG,+,0.00)		204(TGCTTGCCTA,+,0.00)	183(AGTCACGGTGGC,-,0.00),192(GGCACCTTGCCC,+,0.00)	179(CCTGAGTCAC,-,0.00),180(CTGAGTCACG,+,0.00)
2-732	chr14	63677862	63678155	Intergenic	LTR47A2|LTR|ERVL	-36085	NM_001008726	112840	Hs.655666	NM_080666	ENSG00000140006	WDR89	C14orf150|MSTP050	WD repeat domain 89	protein-coding	0	0.401361	35.95	228(CATTAGTCAT,-,0.00),229(ATTAGTCATT,+,0.00)		229(ATTAGTCATTAT,-,0.00)		145(GGTCAGATAAGC,-,0.00),259(TGTTATCACTCT,+,0.00)				228(CATTAGTCAT,-,0.00),229(ATTAGTCATT,+,0.00)
2-1546	chr3	146115694	146115935	intron (NM_182943, intron 3 of 19)	MER58A|DNA|hAT-Charlie	45681	NM_182943	5352	Hs.477866	NM_000935	ENSG00000152952	PLOD2	BRKS2|LH2|TLH	procollagen-lysine,2-oxoglutarate 5-dioxygenase 2	protein-coding	0.004149	0.392562	35.95							62(TCAGTAAATA,-,0.00),70(TATTTACTCT,+,0.00),177(TATGTAAACA,-,0.00)	126(TGTCACAGTGAC,-,0.00),127(GTCACAGTGACT,+,0.00)
2-1093	chr2	28377189	28377460	Intergenic	(GGCAG)n|Simple_repeat|Simple_repeat	-15588	NM_005253	2355	Hs.220971	NM_005253	ENSG00000075426	FOSL2	FRA2	FOS like 2, AP-1 transcription factor subunit	protein-coding	0.04797	0.698529	35.95
2-895	chr16	72929464	72929722	intron (NM_001164766, intron 2 of 8)	intron (NM_001164766, intron 2 of 8)	118782	NM_006885	463	Hs.598297	NM_006885	ENSG00000140836	ZFHX3	ATBF1|ATBT|ZNF927	zinc finger homeobox 3	protein-coding	0.023256	0.482625	35.95		108(GCATTCCT,+,0.00)								108(GCATTCCT,-,0.00)
2-2377	chr8	100417333	100417608	Intergenic	Intergenic	34707	NR_039681	100616451		NR_039681	ENSG00000265599	MIR4471	-	microRNA 4471	ncRNA	0.010909	0.547101	35.95							94(TGTGTACCTT,+,0.00),166(GGGGTAAACA,-,0.00)
2-916	chr16	85520974	85521216	Intergenic	Intergenic	-90328	NM_001134473	23199	Hs.461647	NM_014615	ENSG00000131149	GSE1	CRHSP24|KIAA0182	Gse1 coiled-coil protein	protein-coding	0.041322	0.588477	35.95				212(TGTGGTCCCG,-,0.00)				121(GACACCCTGACC,+,0.00)
2-463	chr11	101336136	101336481	Intergenic	Intergenic	183597	NR_037485	100500823		NR_037485	ENSG00000263885	MIR3920	-	microRNA 3920	ncRNA	0.008696	0.367052	35.73	218(AGTGAGTCAT,-,0.00),219(GTGAGTCATT,+,0.00)		216(AGAGTGAGTCAT,+,0.00),219(GTGAGTCATTTG,-,0.00)				135(TCTGTAAACA,-,0.00)		218(AGTGAGTCAT,-,0.00),219(GTGAGTCATT,+,0.00)
2-2385	chr8	108667021	108667263	intron (NR_136411, intron 1 of 3)	intron (NR_136411, intron 1 of 3)	120473	NM_153015	157753	Hs.99439	NM_153015	ENSG00000164841	TMEM74	NET36	transmembrane protein 74	protein-coding	0.008264	0.407407	35.73								115(GGTCACAGTGGC,-,0.00)
2-267	chr10	33264336	33264564	intron (NR_045259, intron 2 of 15)	intron (NR_045259, intron 2 of 15)	70455	NM_001024628	8829	Hs.131704	NM_003873	ENSG00000099250	NRP1	BDCA4|CD304|NP1|NRP|VEGF165R	neuropilin 1	protein-coding	0.026316	0.475983	35.73	78(AGTGACTCAT,-,0.00),79(GTGACTCATT,+,0.00)		76(TGAGTGACTCAT,+,0.00),79(GTGACTCATTCT,-,0.00)				97(TGTTGACACA,+,0.00)		78(AGTGACTCAT,-,0.00),79(GTGACTCATT,+,0.00)
2-925	chr16	88928427	88928720	intron (NM_005187, intron 1 of 11)	intron (NM_005187, intron 1 of 11)	-11464	NM_001290330	100129697	Hs.689377	NM_001290330		LOC100129697	-	uncharacterized LOC100129697	protein-coding	0.047782	0.62585	35.73							103(TGTGCAAACA,-,0.00)
2-1984	chr6	39269978	39270214	Intergenic	MER39B|LTR|ERV1	-40621	NM_003740	8645	Hs.444448	NM_003740	ENSG00000164626	KCNK5	K2p5.1|KCNK5b|TASK-2|TASK2	potassium two pore domain channel subfamily K member 5	protein-coding	0	0.455696	35.73		172(AGGAATGC,-,0.00)					110(TGTTTGACCA,+,0.00)			172(AGGAATGC,+,0.00)
2-2296	chr8	22739156	22739409	intron (NM_144962, intron 4 of 6)	intron (NM_144962, intron 4 of 6)	-45980	NM_004430	1960	Hs.534313	NM_004430	ENSG00000179388	EGR3	EGR-3|PILOT	early growth response 3	protein-coding	0.023715	0.590551	35.52							166(AAGACAAACA,-,0.00)	107(GGTCACCTTGCC,-,0.00),108(GTCACCTTGCCC,+,0.00)
2-802	chr15	71104743	71105002	Intergenic	MER4D|LTR|ERV1	10628	NM_001102658	196993	Hs.646533	NM_001102658	ENSG00000225362	CT62	-	cancer/testis antigen 62	protein-coding	0.019305	0.373077	35.52					99(GTTAAGATAAGG,-,0.00)			133(GGTCAGAGTGAC,-,0.00),134(GTCAGAGTGACC,+,0.00)
2-1887	chr5	135641869	135642254	intron (NM_001349335, intron 3 of 10)	intron (NM_001349335, intron 3 of 10)	11874	NR_027127	340074	Hs.434633	NR_027127	ENSG00000251045	LINC01959	-	long intergenic non-protein coding RNA 1959	ncRNA	0.005195	0.427461	35.3					153(TCTTATCTCTTT,+,0.00)
2-1875	chr5	125410074	125410334	Intergenic	Intergenic	-83057	NR_109887	101927460	Hs.407582	NR_109887	ENSG00000260192	LINC02240	-	long intergenic non-protein coding RNA 2240	ncRNA	0.007692	0.429119	35.3				88(TGTGGTTCTG,-,0.00)				136(GGTCACAGTGCC,-,0.00),137(GTCACAGTGCCT,+,0.00)
2-1283	chr2	217331603	217331880	intron (NR_026597, intron 8 of 12)	intron (NR_026597, intron 8 of 12)	49008	NR_133642	105373877		NR_133642		DIRC3-AS1	-	DIRC3 antisense RNA 1	ncRNA	0.00361	0.492806	35.3							200(TGTTTACACA,+,0.00)	141(GGTCAACGTCAC,-,0.00)
2-1034	chr19	10568967	10569342	promoter-TSS (NM_079421)	promoter-TSS (NM_079421)	-175	NM_079421	1032	Hs.435051	NM_001800	ENSG00000129355	CDKN2D	INK4D|p19|p19-INK4D	cyclin dependent kinase inhibitor 2D	protein-coding	0.117333	0.662234	35.3						238(CCTGATTGGTCA,+,0.00)
2-1804	chr5	58069875	58070204	Intergenic	Intergenic	52302	NR_104669	101928569	Hs.319708	NR_104669		LINC02101	-	long intergenic non-protein coding RNA 2101	ncRNA	0.006079	0.354545	35.09		132(AGGAATGT,-,0.00)	304(TTGAATCAGATC,-,0.00)				7(TAGTCAAATA,-,0.00),85(TATTTACTCT,+,0.00),192(TGTGTAAATA,-,0.00),213(AATGCAAACA,-,0.00)			132(AGGAATGT,+,0.00)
2-725	chr14	55103270	55103514	Intergenic	Intergenic	-25825	NM_001357678	3958	Hs.531081	NM_002306	ENSG00000131981	LGALS3	CBP35|GAL3|GALBP|GALIG|L31|LGALS2|MAC2	galectin 3	protein-coding	0.02459	0.538776	35.09	109(GCTGAGTCAT,-,0.00),110(CTGAGTCATC,+,0.00)		107(GGGCTGAGTCAT,+,0.00),110(CTGAGTCATCTG,-,0.00)				159(CAGGCAAACA,-,0.00)		109(GCTGAGTCAT,-,0.00),110(CTGAGTCATC,+,0.00)	142(ACATTCTT,-,0.00)
2-1607	chr3	181851062	181851306	Intergenic	Intergenic	-101180	NR_104146	100996490	Hs.606987	NR_104146	ENSG00000242512	LINC01206	-	long intergenic non-protein coding RNA 1206	ncRNA	0.016393	0.367347	35.09		137(GAATTCCT,+,0.00)			107(GTACTGATAAGA,-,0.00)		125(AAGGTAAACA,-,0.00),193(TGGTTAAATA,-,0.00)			137(GAATTCCT,-,0.00)
2-2420	chr9	4866323	4866594	Intergenic	Intergenic	16161	NR_029836	406894		NR_029836	ENSG00000199065	MIR101-2	MIRN101-2|mir-101-2	microRNA 101-2	ncRNA	0.01107	0.448529	34.87	56(AATGAGTCAC,-,0.00),57(ATGAGTCACA,+,0.00)		54(AGAATGAGTCAC,+,0.00),57(ATGAGTCACAGC,-,0.00)					148(GGTCAAACTGTC,-,0.00),149(GTCAAACTGTCC,+,0.00)	56(AATGAGTCAC,-,0.00),57(ATGAGTCACA,+,0.00)
2-690	chr14	32134671	32134989	intron (NM_001030055, intron 3 of 6)	intron (NM_001030055, intron 3 of 6)	57541	NM_001030055	394	Hs.592313	NM_001173	ENSG00000100852	ARHGAP5	GFI2|RhoGAP5|p190-B|p190BRhoGAP	Rho GTPase activating protein 5	protein-coding	0.006289	0.347962	34.87		248(ACATTCCA,+,0.00)	126(AGTTTGAGTAAT,+,0.00),129(TTGAGTAATTTA,-,0.00)		237(CTTTATCTCTCA,+,0.00)		89(TGTTTGTCTT,+,0.00)			248(ACATTCCA,-,0.00)
2-2403	chr8	124854182	124854458	Intergenic	Intergenic	-32262	NR_039809	100616255		NR_039809	ENSG00000263735	MIR4662B	-	microRNA 4662b	ncRNA	0	0.34657	34.87							122(TGGACAAATA,-,0.00),203(TGAATAAACA,-,0.00)
2-1616	chr3	189304817	189305054	intron (NM_198485, intron 4 of 5)	intron (NM_198485, intron 4 of 5)	-64341	NR_046722	100874027	Hs.616080	NR_046722	ENSG00000230115	TPRG1-AS2	-	TPRG1 antisense RNA 2	ncRNA	0.029536	0.478992	34.87							90(TGTTTGCTCA,+,0.00)
2-1160	chr2	120245338	120245786	Intergenic	Intergenic	-7276	NM_002881	5899	Hs.469820	NM_002881	ENSG00000144118	RALB	-	RAS like proto-oncogene B	protein-coding	0.015625	0.625835	34.66
2-2503	chr9	113463509	113463787	promoter-TSS (NM_001282923)	promoter-TSS (NM_001282923)	-52	NM_001282923	5998	Hs.494875	NM_017790	ENSG00000138835	RGS3	C2PA|RGP3	regulator of G protein signaling 3	protein-coding	0.107914	0.734767	34.66						138(GGGCCAATCAGG,-,0.00)
2-1585	chr3	175136685	175136929	intron (NM_207015, intron 2 of 13)	intron (NM_207015, intron 2 of 13)	-21565	NR_046390	100862679	Hs.148810	NR_046390	ENSG00000230292	NAALADL2-AS3	-	NAALADL2 antisense RNA 3	ncRNA	0.004098	0.318367	34.44	181(ATGATTCATC,+,0.00)		178(GAAATGATTCAT,+,0.00),181(ATGATTCATCAA,-,0.00)				149(TAAGTCAATA,-,0.00)	125(GGTCACAGTGAC,-,0.00),126(GTCACAGTGACC,+,0.00)	180(AATGATTCAT,-,0.00),181(ATGATTCATC,+,0.00)
2-538	chr12	52280374	52280727	intron (NM_001320198, intron 2 of 10)	intron (NM_001320198, intron 2 of 10)	5905	NM_001320198	3892	Hs.278658	NM_002284	ENSG00000170442	KRT86	HB6|Hb1|K86|KRTHB1|KRTHB6|MNX	keratin 86	protein-coding	0.008499	0.50565	34.44		16(ACATTCCT,+,0.00)				98(CGTCATTGGCCA,+,0.00)	211(TGTGTAAACA,-,0.00)			16(ACATTCCT,-,0.00)
2-259	chr10	29630199	29630650	intron (NM_001323599, intron 3 of 38)	intron (NM_001323599, intron 3 of 38)	4548	NM_021738	6840	Hs.499209	NM_003174	ENSG00000197321	SVIL	-	supervillin	protein-coding	0.002217	0.409292	34.44							80(AAAGCAAATA,-,0.00),111(TATTTACACA,+,0.00)			203(AAGAATGC,+,0.00)
2-105	chr1	150981769	150982036	promoter-TSS (NM_003568)	promoter-TSS (NM_003568)	-121	NM_003568	8416	Hs.3346	NM_003568	ENSG00000143412	ANXA9	ANX31	annexin A9	protein-coding	0	0.61194	34.44
2-110	chr1	156751552	156751847	promoter-TSS (NM_004494)	promoter-TSS (NM_004494)	52	NM_004494	3068	Hs.743948	NM_004494	ENSG00000143321	HDGF	HMG1L2	heparin binding growth factor	protein-coding	0.125424	0.736486	34.44
2-1926	chr5	177312301	177312551	promoter-TSS (NM_031300)	promoter-TSS (NM_031300)	-135	NM_031300	83463	Hs.743332	NM_031300	ENSG00000213347	MXD3	BHLHC13|MAD3|MYX	MAX dimerization protein 3	protein-coding	0.1	0.673307	34.44						85(CCCTATTGGCTG,+,0.00)
2-1544	chr3	134327650	134327888	Intergenic	Intergenic	14193	NR_146711	105374119		NR_146711	ENSG00000240006	LINC02004	-	long intergenic non-protein coding RNA 2004	ncRNA	0.012605	0.51046	34.44	210(GATGACTAAG,-,0.00),219(GTGAGTCACC,+,0.00)		208(GTGATGACTAAG,+,0.00),216(TAAGTGAGTCAC,+,0.00),219(GTGAGTCACCGC,-,0.00)	222(AGTCACCGCA,+,0.00)				73(GTCCCGGTGACC,+,0.00)	119(CCTGATTCAT,-,0.00),120(CTGATTCATG,+,0.00),218(AGTGAGTCAC,-,0.00),219(GTGAGTCACC,+,0.00)
2-2439	chr9	33229415	33229697	Intergenic	Intergenic	-10608	NM_014471	27290	Hs.555934	NM_014471	ENSG00000122711	SPINK4	HEL136|PEC-60|PEC60	serine peptidase inhibitor, Kazal type 4	protein-coding	0.010638	0.59364	34.23	149(ACTGACTCAC,-,0.00)		147(GCACTGACTCAC,+,0.00),150(CTGACTCACCTC,-,0.00)						149(ACTGACTCAC,-,0.00),150(CTGACTCACC,+,0.00)
2-166	chr1	204763676	204763942	Intergenic	Intergenic	-64845	NM_001160333	23114	Hs.13349	NM_015090	ENSG00000163531	NFASC	NF|NRCAML	neurofascin	protein-coding	0.018797	0.546816	34.23			213(GCTCTTACTCAT,+,0.00)	48(GGAAACCAGA,+,0.00)			78(TGTTTACCCT,+,0.00)		216(CTTACTCATC,+,0.00)
2-418	chr11	46846210	46846486	promoter-TSS (NR_038909)	promoter-TSS (NR_038909)	-40	NM_014756	9793	Hs.201253	NM_014756	ENSG00000175216	CKAP5	CHTOG|MSPS|TOG|TOGp|ch-TOG	cytoskeleton associated protein 5	protein-coding	0.094203	0.642599	34.23						125(TTTTATTGGTCC,+,0.00)
2-815	chr15	89121469	89121746	intron (NM_007011, intron 7 of 14)	intron (NM_007011, intron 7 of 14)	33457	NM_007011	11057	Hs.122337	NM_007011	ENSG00000140526	ABHD2	HS1-2|LABH2|PHPS1-2	abhydrolase domain containing 2	protein-coding	0.00722	0.431655	34.23	230(CATTACTCAC,-,0.00)		231(ATTACTCACAGC,-,0.00)				111(TGTTTACAAA,+,0.00)		230(CATTACTCAC,-,0.00)
2-2546	chrX	16662396	16662625	intron (NM_019857, intron 13 of 18)	intron (NM_019857, intron 13 of 18)	12352	NM_004057	795	Hs.639	NM_004057	ENSG00000169906	S100G	CABP|CABP1|CABP9K|CALB3	S100 calcium binding protein G	protein-coding	0	0.408696	34.01							137(GGAGTAAATA,-,0.00),177(TGTTTACTTT,+,0.00)	109(GGTCATGATGAC,-,0.00),110(GTCATGATGACC,+,0.00),200(GCCAGAATGACC,+,0.00)
2-2507	chr9	121121527	121121793	promoter-TSS (NM_001330762)	promoter-TSS (NM_001330762)	-110	NM_001330762	11064	Hs.653263	NM_007018	ENSG00000119397	CNTRL	CEP1|CEP110|FAN|bA165P4.1	centriolin	protein-coding	0.037594	0.501873	34.01						141(CGTGATTGGCCC,+,0.00),215(GGTGATTGGATG,+,0.00)	23(GGAGCAAACA,-,0.00)			253(AAGAATGT,+,0.00)
2-170	chr1	206903666	206903906	3' UTR (NM_001193338, exon 7 of 7)	3' UTR (NM_001193338, exon 7 of 7)	6343	NM_006850	11009	Hs.58831	NM_006850	ENSG00000162892	IL24	C49A|FISP|IL10B|MDA7|MOB5|ST16	interleukin 24	protein-coding	0.004167	0.448133	34.01		166(ACATTCCC,+,0.00)						106(TGTCAAGCTGAC,-,0.00),107(GTCAAGCTGACC,+,0.00)
2-1230	chr2	163840301	163840716	Intergenic	Intergenic	-104501	NM_001321825	55137	Hs.593650	NM_018086	ENSG00000182263	FIGN	-	fidgetin, microtubule severing factor	protein-coding	0	0.307692	34.01		114(AGGAATGT,-,0.00)	267(CTGATGACTCAA,+,0.00),270(ATGACTCAAATG,-,0.00)				19(ATAGTAAACA,-,0.00),126(TATGTAAACA,-,0.00),304(TAGGCAAACA,-,0.00)		269(GATGACTCAA,-,0.00),270(ATGACTCAAA,+,0.00)	114(AGGAATGT,+,0.00)
2-2378	chr8	100487909	100488214	Intergenic	Intergenic	71650	NM_001270378	157567	Hs.530199	NM_198401	ENSG00000186106	ANKRD46	ANK-S|GENX-115279	ankyrin repeat domain 46	protein-coding	0.006557	0.424837	33.79		81(ACATTCCA,+,0.00)					193(TATTTGCTTA,+,0.00),212(AAGACAAATA,-,0.00)			81(ACATTCCA,-,0.00)
2-922	chr16	87945754	87946067	Intergenic	MLT1K|LTR|ERVL-MaLR	-5522	NM_017869	54971	Hs.461705	NM_017869	ENSG00000172530	BANP	BEND1|SMAR1|SMARBP1	BTG3 associated nuclear protein	protein-coding	0.019169	0.563694	33.79
2-450	chr11	86499813	86500074	intron (NM_001014811, intron 4 of 13)	intron (NM_001014811, intron 4 of 13)	125207	NM_001156474	60494	Hs.144913	NM_021827	ENSG00000149201	CCDC81	-	coiled-coil domain containing 81	protein-coding	0.011494	0.480916	33.79					0(TGTTATCTCTGC,+,0.00)		20(TGAGCAAACA,-,0.00)
2-2504	chr9	114558346	114558646	Intergenic	MER92B|LTR|ERV1	-29218	NM_004888	9550	Hs.388654	NM_004888	ENSG00000136888	ATP6V1G1	ATP6G|ATP6G1|ATP6GL|ATP6J|Vma10	ATPase H+ transporting V1 subunit G1	protein-coding	0.006667	0.461794	33.79					143(TTTTATCTTAGT,+,0.00)		124(TATTTGATCA,+,0.00),179(TGTTTACTTC,+,0.00)
2-58	chr1	51567786	51568044	Intergenic	Intergenic	-48592	NM_001981	2060	Hs.83722	NM_001981	ENSG00000085832	EPS15	AF-1P|AF1P|MLLT5	epidermal growth factor receptor pathway substrate 15	protein-coding	0	0.405405	33.79				37(CAAAGCCACA,+,0.00)			129(AAGACAAACA,-,0.00),225(TATTTACAAA,+,0.00)
2-954	chr17	50944553	50944812	Intergenic	CpG	-76704	NM_001243877	10140	Hs.703321	NM_005749	ENSG00000141232	TOB1	APRO5|APRO6|PIG49|TOB|TROB|TROB1	transducer of ERBB2, 1	protein-coding	0.119691	0.711538	33.58
2-845	chr16	1296930	1297161	Intergenic	LTR10A|LTR|ERV1	-12108	NM_194261	7329	Hs.302903	NM_003345	ENSG00000103275	UBE2I	C358B7.1|P18|UBC9	ubiquitin conjugating enzyme E2 I	protein-coding	0.008658	0.512931	33.58	141(GGTGACTCAG,-,0.00),178(GGTGACTCAG,-,0.00)		139(CAGGTGACTCAG,+,0.00),176(AGGGTGACTCAG,+,0.00)	10(TGTGGTTCCC,-,0.00)		18(CCCTATTGGCTA,+,0.00),57(TCCAATTGGCTA,+,0.00)		173(GACAGGGTGACT,+,0.00)	141(GGTGACTCAG,-,0.00),142(GTGACTCAGG,+,0.00),178(GGTGACTCAG,-,0.00),179(GTGACTCAGG,+,0.00)
2-2076	chr6	125584769	125585051	Intergenic	Intergenic	-89443	NR_038906	643623	Hs.520367	NR_038906	ENSG00000224506	LINC02523	-	long intergenic non-protein coding RNA 2523	ncRNA	0.01773	0.459364	33.58	62(GTGAGTAATC,+,0.00)		62(GTGAGTAATCAC,-,0.00)				233(TATGTACACA,-,0.00)		61(AGTGAGTAAT,-,0.00),62(GTGAGTAATC,+,0.00)
2-1349	chr20	19130235	19130494	Intergenic	Intergenic	-82282	NM_020689	57419	Hs.654790	NM_020689	ENSG00000185052	SLC24A3	NCKX3	solute carrier family 24 member 3	protein-coding	0	0.419231	33.36				62(TGTGGTCATG,-,0.00)			13(TGTTTGCTTT,+,0.00),104(TGTTTATTTA,+,0.00)
2-754	chr14	91276497	91276725	intron (NM_001080414, intron 29 of 29)	intron (NM_001080414, intron 29 of 29)	-22731	NM_001348437	8111	Hs.8882	NM_003485	ENSG00000119714	GPR68	AI2A6|GPR12A|OGR1	G protein-coupled receptor 68	protein-coding	0	0.419214	33.36								109(TGTCACTGTGCC,-,0.00),110(GTCACTGTGCCC,+,0.00)
2-613	chr12	116385850	116386123	Intergenic	Intergenic	42332	NR_039683	100616309		NR_039683	ENSG00000264037	MIR4472-2	-	microRNA 4472-2	ncRNA	0.03663	0.518248	33.36		8(ACATTCCT,+,0.00)		99(TCTGGTTACT,-,0.00),133(CTAAACCAGA,+,0.00)		158(GGTCATTGGCGA,+,0.00)	120(TGTTTGTTTT,+,0.00)			8(ACATTCCT,-,0.00)
2-42	chr1	41789758	41790091	intron (NM_024503, intron 1 of 8)	intron (NM_024503, intron 1 of 8)	128783	NM_024503	59269	Hs.403972	NM_024503	ENSG00000127124	HIVEP3	KBP-1|KBP1|KRC|SHN3|Schnurri-3|ZAS3|ZNF40C	human immunodeficiency virus type I enhancer binding protein 3	protein-coding	0.006006	0.497006	33.15							133(TAAGTACACA,-,0.00)	90(GTCATTCTGCCC,+,0.00)
2-2512	chr9	126642979	126643239	intron (NM_001174146, intron 2 of 7)	intron (NM_001174146, intron 2 of 7)	28666	NM_001174146	4010	Hs.129133	NM_002316	ENSG00000136944	LMX1B	LMX1.2|NPS1	LIM homeobox transcription factor 1 beta	protein-coding	0.003846	0.574713	33.15				239(TGTGGTGAGG,-,0.00)	114(GGCCTGATAAGA,-,0.00)			147(GGTCAGGCTGAC,-,0.00),148(GTCAGGCTGACT,+,0.00)
2-214	chr10	5493761	5494024	Intergenic	Intergenic	5678	NM_017422	51806	Hs.180142	NM_017422	ENSG00000178372	CALML5	CLSP	calmodulin like 5	protein-coding	0.003802	0.534091	33.15		140(AGGAATGT,-,0.00)					107(TGTTTACCTA,+,0.00),121(AAGGTAAATA,-,0.00)			140(AGGAATGT,+,0.00)
2-734	chr14	67480102	67480346	intron (NM_001348544, intron 3 of 3)	intron (NM_001348544, intron 3 of 3)	8508	NM_001348542	161145	Hs.509707	NM_182526	ENSG00000198133	TMEM229B	C14orf83	transmembrane protein 229B	protein-coding	0.020492	0.555102	33.15								111(GGTCACTGTGCC,-,0.00),112(GTCACTGTGCCC,+,0.00)
2-1881	chr5	129241772	129242039	Intergenic	Intergenic	144217	NR_039776	100616175		NR_039776	ENSG00000264563	MIR4633	-	microRNA 4633	ncRNA	0.007491	0.402985	33.15					7(TGTTATCTTTCA,+,0.00)		143(TATTTACCTT,+,0.00)
2-2379	chr8	100746342	100746572	Intergenic	L2b|LINE|L2	-24370	NM_002568	26986	Hs.387804	NM_002568	ENSG00000070756	PABPC1	PAB1|PABP|PABP1|PABPC2|PABPL1	poly(A) binding protein cytoplasmic 1	protein-coding	0	0.424242	32.93	24(CTGAGTCAGC,+,0.00)		21(TTTCTGAGTCAG,+,0.00),24(CTGAGTCAGCTA,-,0.00)		4(ATGCTGATAAAA,-,0.00),142(GAGATGATAACA,-,0.00),160(TTTTATCTTAAA,+,0.00),171(AAGGTGATAAGG,-,0.00)				23(TCTGAGTCAG,-,0.00),24(CTGAGTCAGC,+,0.00)
2-836	chr15	96103300	96103538	Intergenic	MIRb|SINE|MIR	-222509	NM_001145155	7026	Hs.347991	NM_021005	ENSG00000185551	NR2F2	ARP1|CHTD4|COUPTF2|COUPTFB|COUPTFII|NF-E3|NR2F1|SVP40|TFCOUP2	nuclear receptor subfamily 2 group F member 2	protein-coding	0.004202	0.393305	32.93			76(ATGAATCAGATC,-,0.00)		104(TTTTATCAGTGA,+,0.00)		39(TGGGTAAATA,-,0.00)	137(GGTCAGTTTGCC,-,0.00)	75(AATGAATCAG,-,0.00),76(ATGAATCAGA,+,0.00)
2-823	chr15	90994421	90994661	5' UTR (NM_003981, exon 1 of 15)	5' UTR (NM_003981, exon 1 of 15)	110	NM_199413	9055	Hs.366401	NM_003981	ENSG00000198901	PRC1	ASE1	protein regulator of cytokinesis 1	protein-coding	0.133333	0.66805	32.93
2-749	chr14	75521500	75521739	promoter-TSS (NM_006399)	promoter-TSS (NM_006399)	-822	NM_006399	10538	Hs.509964	NM_006399	ENSG00000156127	BATF	B-ATF|BATF1|SFA-2|SFA2	basic leucine zipper ATF-like transcription factor	protein-coding	0.016736	0.445833	32.93		76(ACATTCCT,+,0.00)			103(TTTTATCATCCT,+,0.00)		116(TGTTTACAGA,+,0.00)			76(ACATTCCT,-,0.00)
2-534	chr12	52147462	52147707	Intergenic	Intergenic	44416	NM_001081492	144501	Hs.140978	NM_182507	ENSG00000167767	KRT80	KB20	keratin 80	protein-coding	0.044898	0.654472	32.72	33(CTGAGTCACC,+,0.00)	199(ACATTCCC,+,0.00)				0(TCCCACTGGCCG,+,0.00)			32(CCTGAGTCAC,-,0.00),33(CTGAGTCACC,+,0.00)
2-2492	chr9	105912846	105913087	Intergenic	Intergenic	218441	NM_018112	55151	Hs.411925	NM_018112	ENSG00000095209	TMEM38B	C9orf87|D4Ertd89e|OI14|TRIC-B|TRICB|bA219P18.1	transmembrane protein 38B	protein-coding	0.008299	0.5	32.72	185(TCTGACTCAG,-,0.00)		183(GTTCTGACTCAG,+,0.00),186(CTGACTCAGAAT,-,0.00)				147(TGTTGACACT,+,0.00)		185(TCTGACTCAG,-,0.00),186(CTGACTCAGA,+,0.00),229(GGTGAATCAC,-,0.00),230(GTGAATCACT,+,0.00)
2-2495	chr9	107243899	107244137	Intergenic	Intergenic	-39218	NM_002874	5887	Hs.521640	NM_002874	ENSG00000119318	RAD23B	HHR23B|HR23B|P58	RAD23 homolog B, nucleotide excision repair protein	protein-coding	0.012605	0.422594	32.72	88(AGTGACTCAT,-,0.00),89(GTGACTCATC,+,0.00),109(GGTGAGTCAT,-,0.00),110(GTGAGTCATG,+,0.00)		86(AAAGTGACTCAT,+,0.00),89(GTGACTCATCAA,-,0.00),107(GGGGTGAGTCAT,+,0.00)				28(TATTTACATA,+,0.00)	82(GGTCAAAGTGAC,-,0.00),83(GTCAAAGTGACT,+,0.00)	88(AGTGACTCAT,-,0.00),89(GTGACTCATC,+,0.00),109(GGTGAGTCAT,-,0.00),110(GTGAGTCATG,+,0.00)
2-1572	chr3	166829920	166830194	Intergenic	Intergenic	-68626	NR_135545	105374194		NR_135545		LOC105374194	inv3q26.1	uncharacterized LOC105374194	ncRNA	0.010949	0.352727	32.72		163(AGGAATGC,-,0.00),207(GCATTCCT,+,0.00)			129(GTTTATCTTAAT,+,0.00)		40(TATTTGACTA,+,0.00),63(TGTTGACACA,+,0.00),166(AATGCAAATA,-,0.00),214(TGTTTGCTTT,+,0.00)			163(AGGAATGC,+,0.00),207(GCATTCCT,-,0.00)
2-1879	chr5	129177648	129177908	Intergenic	Intergenic	80090	NR_039776	100616175		NR_039776	ENSG00000264563	MIR4633	-	microRNA 4633	ncRNA	0	0.375479	32.72		56(TGGAATTT,-,0.00)			104(CCTTATCTGCCT,+,0.00),198(TGTTATCTTTTT,+,0.00)		18(TGTTGATTTA,+,0.00)
2-775	chr15	38593466	38593711	Intergenic	Intergenic	-28782	NM_001306086	10125	Hs.591127	NM_005739	ENSG00000172575	RASGRP1	CALDAG-GEFI|CALDAG-GEFII|RASGRP|V|hRasGRP1	RAS guanyl releasing protein 1	protein-coding	0.008163	0.544715	32.5							134(TGTTTGCTAT,+,0.00)	102(GGGCAAGGTGAC,-,0.00),103(GGCAAGGTGACC,+,0.00)		117(ACATTCTT,-,0.00)
2-2209	chr7	80883604	80883838	intron (NM_006379, intron 2 of 17)	intron (NM_006379, intron 2 of 17)	35630	NM_001350121	10512	Hs.269109	NM_006379	ENSG00000075223	SEMA3C	SEMAE|SemE	semaphorin 3C	protein-coding	0	0.387234	32.5	25(TATGACTCAC,-,0.00),26(ATGACTCACC,+,0.00)		23(CCTATGACTCAC,+,0.00),26(ATGACTCACCCA,-,0.00)						25(TATGACTCAC,-,0.00),26(ATGACTCACC,+,0.00),119(AGTGATTCAC,-,0.00),120(GTGATTCACT,+,0.00)
2-195	chr1	235068412	235068660	intron (NR_027454, intron 1 of 3)	intron (NR_027454, intron 1 of 3)	1282	NR_027454	731656	Hs.702477	NR_027454		LINC01348	-	long intergenic non-protein coding RNA 1348	ncRNA	0.028226	0.534137	32.5		69(ACATTCCT,+,0.00)					92(TATTGACACA,+,0.00),147(TGTTTACTCA,+,0.00)	231(GGGCAGTGTGTC,-,0.00)		69(ACATTCCT,-,0.00)
2-2086	chr6	134117347	134117575	intron (NR_037938, intron 1 of 1)	intron (NR_037938, intron 1 of 1)	219	NR_037938	387065	Hs.571061	NR_037938		HMGA1P7	HMGA1L7	high mobility group AT-hook 1 pseudogene 7	pseudo	0.017544	0.467249	32.5							129(TAAGCACACA,-,0.00),179(TGAATAAACA,-,0.00)	109(TGTCACAGTGAC,-,0.00),110(GTCACAGTGACA,+,0.00)
2-810	chr15	87190414	87190652	Intergenic	Intergenic	-202107	NR_135683	102724452	Hs.128062	NR_135683	ENSG00000259620	LOC102724452	-	uncharacterized LOC102724452	ncRNA	0.004202	0.355649	32.5					72(AAGCTGATAAAG,-,0.00),161(TTTTATCTCATA,+,0.00)
2-805	chr15	80743235	80743494	intron (NM_021214, intron 1 of 2)	intron (NM_021214, intron 1 of 2)	-35979	NM_001293304	57214	Hs.459088	NM_018689	ENSG00000103888	CEMIP	CCSP1|HYBID|KIAA1199|TMEM2L	cell migration inducing hyaluronidase 1	protein-coding	0.019305	0.534615	32.5		136(AGGAATGT,-,0.00)		196(TGCGGTTCCT,-,0.00)			120(TGTGTACTTA,+,0.00),141(TGTTTACTTT,+,0.00)	231(GGTCATGCTGAC,-,0.00),232(GTCATGCTGACT,+,0.00)		136(AGGAATGT,+,0.00)
2-2383	chr8	101607963	101608193	intron (NM_001330593, intron 8 of 15)	intron (NM_001330593, intron 8 of 15)	115638	NM_024915	79977	Hs.661088	NM_024915	ENSG00000083307	GRHL2	BOM|DFNA28|ECTDS|TFCP2L3	grainyhead like transcription factor 2	protein-coding	0.004348	0.329004	32.5	113(AATGACTAAT,-,0.00),114(ATGACTAATA,+,0.00)		111(ACAATGACTAAT,+,0.00),114(ATGACTAATATT,-,0.00)				104(TGTGTACACA,+,0.00),104(TGTGTACACA,-,0.00),122(TATTTGTTCA,+,0.00),196(TAAGTAAATA,-,0.00)		113(AATGACTAAT,-,0.00),114(ATGACTAATA,+,0.00)
2-216	chr10	6297936	6298263	Intergenic	Intergenic	-28445	NR_040079	399715		NR_040079	ENSG00000215244	LOC399715	-	uncharacterized LOC399715	ncRNA	0	0.429878	32.29					165(GTTTATCTTATA,+,0.00)		20(TGAACAAACA,-,0.00),164(TGTTTATCTT,+,0.00)	224(GACACTGTGACC,+,0.00)		9(AAGAATGT,+,0.00)
2-2517	chr9	128047281	128047531	Intergenic	LTR61|LTR|ERV1	19914	NM_197956	203245	Hs.373606	NM_197956	ENSG00000171169	NAIF1	C9orf90|bA379C10.2	nuclear apoptosis inducing factor 1	protein-coding	0.02	0.398406	32.29		82(AGGAATTT,-,0.00)					34(TTGGCAAACA,-,0.00),236(TATTTATTTT,+,0.00)			82(AGGAATTT,+,0.00)
2-2467	chr9	83041753	83042061	intron (NM_152573, intron 1 of 16)	intron (NM_152573, intron 1 of 16)	21221	NM_152573	158158	Hs.129136	NM_152573	ENSG00000165105	RASEF	RAB45	RAS and EF-hand domain containing	protein-coding	0.003247	0.38835	32.07			226(TAATTGAGTCAT,+,0.00),229(TTGAGTCATCAT,-,0.00)	110(CAAAGCCACA,+,0.00)	256(CATCAGATAAGG,-,0.00)		130(AGAGCAAACA,-,0.00),149(TCTGCAAACA,-,0.00),291(TATTTACATT,+,0.00)		228(ATTGAGTCAT,-,0.00),229(TTGAGTCATC,+,0.00)
2-427	chr11	71481402	71481725	intron (NM_018161, intron 12 of 20)	intron (NM_018161, intron 12 of 20)	8060	NR_106812	102466728		NR_106812	ENSG00000278349	MIR6754	hsa-mir-6754	microRNA 6754	ncRNA	0.021672	0.518519	32.07							99(AGTGCAAACA,-,0.00)	241(GGTCACGCTCAC,-,0.00),242(GTCACGCTCACC,+,0.00)
2-1306	chr2	226115161	226115411	Intergenic	Intergenic	-27508	NR_046102	646736	Hs.712836	NR_046102		LOC646736	-	uncharacterized LOC646736	ncRNA	0.008	0.394422	32.07	127(GTTAGTCATA,+,0.00),139(GTGAGTCAGT,+,0.00)		81(ATTATGAGTCAA,+,0.00),84(ATGAGTCAACCA,-,0.00),124(GTGGTTAGTCAT,+,0.00),127(GTTAGTCATATG,-,0.00),136(ATGGTGAGTCAG,+,0.00),139(GTGAGTCAGTGT,-,0.00)	123(TGTGGTTAGT,-,0.00)			106(AAGATAAATA,-,0.00)		83(TATGAGTCAA,-,0.00),84(ATGAGTCAAC,+,0.00),126(GGTTAGTCAT,-,0.00),138(GGTGAGTCAG,-,0.00),139(GTGAGTCAGT,+,0.00)	232(GCATTCTT,-,0.00)
2-1385	chr20	56758805	56759076	Intergenic	L2a|LINE|L2	129638	NM_003222	7022	Hs.473152	NM_003222	ENSG00000087510	TFAP2C	AP2-GAMMA|ERF1|TFAP2G|hAP-2g	transcription factor AP-2 gamma	protein-coding	0.01107	0.430147	32.07							44(TGAGCAAATA,-,0.00)
2-1578	chr3	170320555	170320840	Intergenic	MER41A|LTR|ERV1	-36988	NM_005414	6498	Hs.536655	NM_005414	ENSG00000136603	SKIL	SNO|SnoA|SnoI|SnoN	SKI like proto-oncogene	protein-coding	0.010526	0.468531	32.07					106(TTTTATCAGCAA,+,0.00)
2-1901	chr5	147835385	147835673	intron (NM_001354966, intron 1 of 4)	intron (NM_001354966, intron 1 of 4)	3702	NM_003122	6690	Hs.407856	NM_003122	ENSG00000164266	SPINK1	PCTT|PSTI|Spink3|TATI|TCP	serine peptidase inhibitor, Kazal type 1	protein-coding	0.006944	0.377163	32.07	89(TATTAGTCAT,-,0.00),90(ATTAGTCATA,+,0.00)		87(ACTATTAGTCAT,+,0.00),90(ATTAGTCATATT,-,0.00)				19(AGAATAAATA,-,0.00),30(TGTTTGCCCC,+,0.00),107(TGTTTACATT,+,0.00),160(TGAGTACATA,-,0.00),196(CAAGTAAACA,-,0.00)		89(TATTAGTCAT,-,0.00),90(ATTAGTCATA,+,0.00)
2-1101	chr2	39180346	39180583	intron (NM_001009565, intron 7 of 7)	intron (NM_001009565, intron 7 of 7)	49124	NR_144520	344387	Hs.403201	NM_001009565	ENSG00000205111	CDKL4	-	cyclin dependent kinase like 4	protein-coding	0.012658	0.558824	32.07				47(TGTGGTGTCT,-,0.00)
2-2323	chr8	37302707	37302954	Intergenic	Intergenic	191083	NR_121620	100507420	Hs.105962	NR_121620		LINC01605	-	long intergenic non-protein coding RNA 1605	ncRNA	0.004049	0.383065	31.86							11(TATTTGTTTA,+,0.00),203(AAAGCAAACA,-,0.00)
2-1305	chr2	225843114	225843342	Intergenic	Intergenic	-299566	NR_046102	646736	Hs.712836	NR_046102		LOC646736	-	uncharacterized LOC646736	ncRNA	0.004386	0.349345	31.86	82(TATTAGTCAT,-,0.00),83(ATTAGTCATT,+,0.00)		80(TCTATTAGTCAT,+,0.00),83(ATTAGTCATTCA,-,0.00)					109(TGTCACTGTGAC,-,0.00),110(GTCACTGTGACC,+,0.00)	82(TATTAGTCAT,-,0.00),83(ATTAGTCATT,+,0.00)
2-398	chr11	19995139	19995386	intron (NM_182964, intron 11 of 37)	intron (NM_182964, intron 11 of 37)	-27294	NM_001111019	89797	Hs.64341	NM_145117	ENSG00000166833	NAV2	HELAD1|POMFIL2|RAINB1|STEERIN2|UNC53H2	neuron navigator 2	protein-coding	0.004049	0.455645	31.86	113(AATGACTCAT,-,0.00),114(ATGACTCATG,+,0.00)		111(AGAATGACTCAT,+,0.00),114(ATGACTCATGGG,-,0.00)	28(TGTGGTCAGC,-,0.00)			14(TATTTGTTCA,+,0.00)		113(AATGACTCAT,-,0.00),114(ATGACTCATG,+,0.00)
2-970	chr17	74758335	74758607	intron (NM_004252, intron 1 of 5)	intron (NM_004252, intron 1 of 5)	9858	NR_037409	100500847		NR_037409	ENSG00000284186	MIR3615	mir-3615	microRNA 3615	ncRNA	0.029412	0.608059	31.86
2-1970	chr6	28080035	28080266	promoter-TSS (NM_003447)	promoter-TSS (NM_003447)	-554	NM_003447	7718	Hs.55481	NM_003447	ENSG00000197279	ZNF165	CT53|LD65|ZSCAN7	zinc finger protein 165	protein-coding	0.034632	0.543103	31.86	12(CTGAGTCACC,+,0.00),41(CTGAGTCACC,+,0.00)		9(GTCCTGAGTCAC,+,0.00),12(CTGAGTCACCCC,-,0.00),38(GACCTGAGTCAC,+,0.00),41(CTGAGTCACCTT,-,0.00)			134(TAGCCAATCGGA,-,0.00)			11(CCTGAGTCAC,-,0.00),12(CTGAGTCACC,+,0.00),40(CCTGAGTCAC,-,0.00),41(CTGAGTCACC,+,0.00)
2-1293	chr2	220277704	220278019	Intergenic	MIRc|SINE|MIR	-371296	NR_036228	100422959		NR_036228	ENSG00000266518	MIR4268	-	microRNA 4268	ncRNA	0.006349	0.325949	31.64				75(TGTGGTGTAA,-,0.00)			25(TATTTAATTT,+,0.00),282(TTTGTAAACA,-,0.00)
2-2345	chr8	66714067	66714315	intron (NM_001033578, intron 1 of 16)	intron (NM_001033578, intron 1 of 16)	1773	NM_001033578	23678	Hs.613417	NM_013257	ENSG00000104205	SGK3	CISK|SGK2|SGKL	serum/glucocorticoid regulated kinase family member 3	protein-coding	0.008065	0.333333	31.64							156(TGTTTGCACA,+,0.00),203(TATTTGCTCT,+,0.00)
2-192	chr1	234876448	234876743	Intergenic	Intergenic	87404	NR_125945	101927851	Hs.520684	NR_125945	ENSG00000238005	LOC101927851	-	uncharacterized LOC101927851	ncRNA	0.00678	0.452703	31.64					62(GCTTATCTTCAC,+,0.00)
2-251	chr10	28925469	28925716	Intergenic	Intergenic	79184	NM_001278522	283080		NM_001278522		C10orf126	bA492M23.1	chromosome 10 open reading frame 126	protein-coding	0.020243	0.540323	31.64				0(TGTGGTCTGG,-,0.00),70(TGTGGTTTCT,-,0.00)
2-2104	chr6	142361769	142362102	intron (NM_001032395, intron 2 of 23)	intron (NM_001032395, intron 2 of 23)	60016	NM_020455	57211	Hs.743302	NM_020455	ENSG00000112414	ADGRG6	APG1|DREG|GPR126|LCCS9|PR126|PS1TP2|VIGR	adhesion G protein-coupled receptor G6	protein-coding	0.003003	0.350299	31.64		261(TGGAATGT,-,0.00)					118(TGTGTACATA,+,0.00)			261(TGGAATGT,+,0.00)
2-2373	chr8	94640763	94641038	promoter-TSS (NM_001122825)	promoter-TSS (NM_001122825)	-236	NM_017697	54845	Hs.487471	NM_017697	ENSG00000104413	ESRP1	RBM35A|RMB35A	epithelial splicing regulatory protein 1	protein-coding	0.058182	0.67029	31.64				128(CGTGGTTTGA,-,0.00)		140(GAGCCAATGGGC,-,0.00)
2-2523	chr9	135392597	135392841	Intergenic	Intergenic	49470	NM_173520	157927	Hs.559511	NM_173520		C9orf62	-	chromosome 9 open reading frame 62	protein-coding	0.02459	0.591837	31.43								147(GGTCAGGCTGCC,-,0.00),148(GTCAGGCTGCCC,+,0.00)	46(GGTGACTAAT,-,0.00),47(GTGACTAATG,+,0.00)
2-974	chr17	77286613	77286844	intron (NM_001293695, intron 1 of 10)	intron (NM_001293695, intron 1 of 10)	-1163	NM_001113492	10801	Hs.440932	NM_006640	ENSG00000184640	SEPT9	AF17q25|MSF|MSF1|NAPB|PNUTL4|SINT1|SeptD1	septin 9	protein-coding	0.012987	0.599138	31.43					138(GACCTGATAAGG,-,0.00)		89(TGTTTGTCCA,+,0.00)
2-2316	chr8	37062291	37062535	Intergenic	MIRc|SINE|MIR	278089	NM_001031836	157855	Hs.13861	NM_001031836	ENSG00000215262	KCNU1	KCNMC1|KCa5|KCa5.1|Kcnma3|Slo3	potassium calcium-activated channel subfamily U member 1	protein-coding	0.004098	0.395918	31.43							6(TGTTTATTTA,+,0.00),159(TCAGCAAATA,-,0.00)	95(TGTCACCGTGTC,-,0.00),96(GTCACCGTGTCC,+,0.00)
2-1548	chr3	149277547	149277827	Intergenic	Intergenic	-55642	NR_046371	1356	Hs.558314	NM_000096	ENSG00000047457	CP	CP-2	ceruloplasmin	protein-coding	0	0.391459	31.43				129(ACAAACCACA,+,0.00),169(TGTGGTATTT,-,0.00)			174(TATTTACTTT,+,0.00)
2-1261	chr2	193103015	193103411	Intergenic	Intergenic	353368	NR_152587	64002	Hs.546994	NR_002769	ENSG00000227418	PCGEM1	LINC00071|NCRNA00071|PCAT9	PCGEM1, prostate-specific transcript (non-protein coding)	ncRNA	0.002525	0.314861	31.43	251(TCTGACTCAT,-,0.00),252(CTGACTCATG,+,0.00),283(AGTGAGTCAT,-,0.00),284(GTGAGTCATT,+,0.00)	389(GCATTCCA,+,0.00)	249(ATTCTGACTCAT,+,0.00),252(CTGACTCATGAA,-,0.00),281(GTAGTGAGTCAT,+,0.00),284(GTGAGTCATTCT,-,0.00)	270(AGTAACCAGA,+,0.00)			15(CAAGCAAACA,-,0.00),78(AAAGTAAACA,-,0.00)		251(TCTGACTCAT,-,0.00),252(CTGACTCATG,+,0.00),283(AGTGAGTCAT,-,0.00),284(GTGAGTCATT,+,0.00)	389(GCATTCCA,-,0.00)
2-231	chr10	8861773	8862042	Intergenic	Intergenic	-36082	NR_131944	105755953	Hs.564146	NR_131944	ENSG00000234752	LOC105755953	-	uncharacterized LOC105755953	ncRNA	0.01487	0.348148	31.43		69(AGGAATGT,-,0.00)								69(AGGAATGT,+,0.00)
2-1923	chr5	174535632	174535943	Intergenic	Intergenic	-188785	NM_002449	4488	Hs.89404	NM_002449	ENSG00000120149	MSX2	CRS2|FPP|HOX8|MSH|PFM|PFM1	msh homeobox 2	protein-coding	0.012862	0.419872	31.43		139(AAATTCCT,+,0.00)	189(AATGTGAATCAT,+,0.00)			288(AAACCAATCAAA,-,0.00)			191(TGTGAATCAT,-,0.00),192(GTGAATCATA,+,0.00)	139(AAATTCCT,-,0.00)
2-967	chr17	72617982	72618291	intron (NR_033876, intron 3 of 4)	intron (NR_033876, intron 3 of 4)	22336	NR_033876	400619	Hs.447555	NR_033876	ENSG00000227036	LINC00511	LCAL5|onco-lncRNA-12	long intergenic non-protein coding RNA 511	ncRNA	0.022654	0.522581	31.43				234(TCTGGTTTAA,-,0.00)	207(GCTTATCTGCTG,+,0.00)	39(CAGCCAATGCCA,-,0.00)	202(TGCTTGCTTA,+,0.00)
2-617	chr12	116503303	116503563	Intergenic	Intergenic	-29989	NR_027345	100287569	Hs.441601	NM_207436	ENSG00000196668	LINC00173	NCRNA00173	long intergenic non-protein coding RNA 173	ncRNA	0.026923	0.463602	31.21		172(ACATTCCA,+,0.00)		151(TCTGACCACA,+,0.00)			215(TGGGCAAATA,-,0.00)			172(ACATTCCA,-,0.00)
2-789	chr15	61750424	61750813	Intergenic	Intergenic	20700	NR_146448	100506530	Hs.42265	NR_146448	ENSG00000259284	LINC02349	-	long intergenic non-protein coding RNA 2349	ncRNA	0.012853	0.489744	31.21							23(AAGGTAAACA,-,0.00),121(TGTGCAAATA,-,0.00),336(CAAGTAAACA,-,0.00)
2-867	chr16	23678688	23678952	promoter-TSS (NM_005030)	promoter-TSS (NM_005030)	48	NM_005030	5347	Hs.592049	NM_005030	ENSG00000166851	PLK1	PLK|STPK13	polo like kinase 1	protein-coding	0.109848	0.645283	31.21						125(CGGCCAATCAGT,-,0.00)
2-2327	chr8	37598631	37598869	Intergenic	Intergenic	-77364	NR_121621	100507420	Hs.105962	NR_121620		LINC01605	-	long intergenic non-protein coding RNA 1605	ncRNA	0.016807	0.535565	31.21
2-1117	chr2	44168199	44168452	promoter-TSS (NM_002706)	promoter-TSS (NM_002706)	-478	NM_177968	5495	Hs.416769	NM_002706	ENSG00000138032	PPM1B	PP2C-beta|PP2C-beta-X|PP2CB|PP2CBETA|PPC2BETAX	protein phosphatase, Mg2+/Mn2+ dependent 1B	protein-coding	0.067194	0.527559	31.21						83(GAACCAATCGCT,-,0.00),216(GGACCAATAAGA,-,0.00)
2-2372	chr8	94092637	94092874	Intergenic	MamGypsy2-I|LTR|Gypsy	115832	NM_004063	1015	Hs.591853	NM_004063	ENSG00000079112	CDH17	CDH16|HPT-1|HPT1	cadherin 17	protein-coding	0	0.361345	31.21	209(ATGAGTTATT,+,0.00),227(GTGATTCATG,+,0.00)	148(TGGAATTT,-,0.00)			177(TAAAAGATAAAC,-,0.00)			101(GGTCAGAGTGAC,-,0.00),102(GTCAGAGTGACC,+,0.00)	226(AGTGATTCAT,-,0.00),227(GTGATTCATG,+,0.00)
2-2212	chr7	80942742	80943153	Intergenic	Intergenic	-20568	NM_001350120	10512	Hs.269109	NM_006379	ENSG00000075223	SEMA3C	SEMAE|SemE	semaphorin 3C	protein-coding	0.024331	0.400485	31.21	153(ATGATTCATA,+,0.00)		103(AAAATGATTCAA,+,0.00),106(ATGATTCAAATA,-,0.00),150(ATAATGATTCAT,+,0.00),153(ATGATTCATATA,-,0.00)				94(TAGTTAAACA,-,0.00),123(TGAGCAAACA,-,0.00),138(TGATTAAATA,-,0.00)		152(AATGATTCAT,-,0.00),153(ATGATTCATA,+,0.00)
2-2322	chr8	37302105	37302401	Intergenic	MIR3|SINE|MIR	191660	NR_121620	100507420	Hs.105962	NR_121620		LINC01605	-	long intergenic non-protein coding RNA 1605	ncRNA	0.010135	0.542088	31.21	173(CATGACTCAC,-,0.00),174(ATGACTCACA,+,0.00)		171(GGCATGACTCAC,+,0.00),174(ATGACTCACATT,-,0.00)	227(TGTGGTGACT,-,0.00)					173(CATGACTCAC,-,0.00),174(ATGACTCACA,+,0.00)
2-1085	chr2	19140844	19141172	Intergenic	Intergenic	-114037	NR_135287	400945	Hs.502854	NR_135287	ENSG00000236204	LINC01376	-	long intergenic non-protein coding RNA 1376	ncRNA	0.003049	0.465046	31		266(TGGAATGT,-,0.00)					113(TAGTCAAACA,-,0.00),131(TGTTGGTTCA,+,0.00)		44(GGTGAATCAG,-,0.00),45(GTGAATCAGT,+,0.00)	266(TGGAATGT,+,0.00)
2-488	chr12	1767965	1768258	intron (NM_024551, intron 2 of 7)	intron (NM_024551, intron 2 of 7)	-52156	NM_001163926	654429	Hs.585579	NM_001039029	ENSG00000166159	LRTM2	-	leucine rich repeats and transmembrane domains 2	protein-coding	0.003413	0.360544	31							42(AGAACAAATA,-,0.00)			11(GCATTCTT,-,0.00)
2-947	chr17	44947636	44947937	promoter-TSS (NM_001265577)	promoter-TSS (NM_001265577)	-75	NM_001264573	146909	Hs.135094	NM_001080443	ENSG00000186185	KIF18B	-	kinesin family member 18B	protein-coding	0.079734	0.63245	31				44(CCACACCACA,+,0.00)		161(TCCTATTGGTCA,+,0.00),184(GCTGATTGGCTG,+,0.00)	22(TGCTTGCTCA,+,0.00)
2-879	chr16	56370835	56371219	intron (NM_001323512, intron 11 of 14)	intron (NM_001323512, intron 11 of 14)	53968	NM_001323511	267	Hs.295137	NM_001144	ENSG00000159461	AMFR	GP78|RNF45	autocrine motility factor receptor	protein-coding	0.010417	0.433766	31		183(TGGAATGT,-,0.00)			328(AATCAGATAAAA,-,0.00)		251(TATGTAAACA,-,0.00)			183(TGGAATGT,+,0.00)
2-2390	chr8	115866991	115867268	Intergenic	Intergenic	-198101	NM_014112	7227	Hs.657018	NM_014112	ENSG00000104447	TRPS1	GC79|LGCR	transcriptional repressor GATA binding 1	protein-coding	0.01444	0.413669	31		82(TGGAATTT,-,0.00),138(GCATTCCT,+,0.00)		12(TGTGGTTAAA,-,0.00)			66(AAAATAAACA,-,0.00)			138(GCATTCCT,-,0.00)
2-2464	chr9	81321221	81321454	Intergenic	Intergenic	368198	NM_001303104	7088	Hs.197320	NM_005077	ENSG00000196781	TLE1	ESG|ESG1|GRG1	transducin like enhancer of split 1	protein-coding	0.008584	0.401709	30.78							37(TATTTACCTA,+,0.00)
2-700	chr14	37546918	37547159	3' UTR (NM_138731, exon 14 of 14)	3' UTR (NM_138731, exon 14 of 14)	48082	NM_004496	3169	Hs.163484	NM_004496	ENSG00000129514	FOXA1	HNF3A|TCF3A	forkhead box A1	protein-coding	0.012448	0.433884	30.78		177(ACATTCCA,+,0.00)		170(TCCAACCACA,+,0.00)	186(GCTGAGATAAAA,-,0.00)		118(TGTGTAAACA,-,0.00),141(TTAGCAAACA,-,0.00),210(TGTTTAACCA,+,0.00)			177(ACATTCCA,-,0.00)
2-1971	chr6	30617242	30617470	promoter-TSS (NR_072994)	promoter-TSS (NR_072994)	-49	NM_002714	5514	Hs.106019	NM_002714	ENSG00000204569	PPP1R10	CAT53|FB19|PNUTS|PP1R10|R111|p99	protein phosphatase 1 regulatory subunit 10	protein-coding	0.100877	0.60262	30.78						108(ACTCATTGGTCA,+,0.00),140(ACTGATTGGCTA,+,0.00)
2-218	chr10	7233769	7234045	intron (NM_001018039, intron 9 of 20)	intron (NM_001018039, intron 9 of 20)	-47123	NR_132972	106635547		NR_132972		SNORD129	-	small nucleolar RNA, C/D box 129	snoRNA	0.007246	0.505415	30.57		13(ACATTCCT,+,0.00)					228(ACAGCAAACA,-,0.00)			13(ACATTCCT,-,0.00)
2-1621	chr3	192597565	192597858	intron (NM_004113, intron 2 of 5)	intron (NM_004113, intron 2 of 5)	82689	NR_046598	100873987	Hs.628012	NR_046598	ENSG00000230126	FGF12-AS2	-	FGF12 antisense RNA 2	ncRNA	0.006826	0.428571	30.57		126(GCATTCCA,+,0.00)					81(TGTTGACTGA,+,0.00),151(TCTGCAAACA,-,0.00)			126(GCATTCCA,-,0.00)
2-2218	chr7	84529415	84529647	Intergenic	Intergenic	-2945	NR_110079	101927378	Hs.539042	NR_110079	ENSG00000235139	LOC101927378	-	uncharacterized LOC101927378	ncRNA	0.00431	0.399142	30.57		176(ACATTCCT,+,0.00)		5(TTAAGCCACA,+,0.00),136(TGAGGTTATC,-,0.00)	139(GGTTATCATGTG,+,0.00),203(GTCCAGATAAAA,-,0.00)		160(TAAACAAATA,-,0.00)			176(ACATTCCT,-,0.00)
2-972	chr17	74769841	74770084	TTS (NM_001305083)	TTS (NM_001305083)	6463	NM_001305086	26151	Hs.144058	NM_015654	ENSG00000109065	NAT9	EBSP, hNATL	N-acetyltransferase 9 (putative)	protein-coding	0.00823	0.577869	30.57				105(TGTGGCTAGC,-,0.00)	17(TCTTATCTGGCC,+,0.00)	36(CCTGATTGGAGG,+,0.00)		25(GGCCATTGTGAC,-,0.00),26(GCCATTGTGACC,+,0.00),137(GGGCAAGGTGCC,-,0.00),138(GGCAAGGTGCCC,+,0.00)
2-1650	chr4	41132317	41132552	intron (NM_004307, intron 2 of 17)	intron (NM_004307, intron 2 of 17)	82184	NM_173075	323	Hs.479602	NM_004307	ENSG00000163697	APBB2	FE65L|FE65L1	amyloid beta precursor protein binding family B member 2	protein-coding	0	0.423729	30.57			118(ATCAGTCATTAC,-,0.00)		106(CTTTATCTGTGC,+,0.00)		156(TTAGCAAACA,-,0.00)	96(GTCACCCTGGCT,+,0.00)
2-87	chr1	111513553	111513783	intron (NM_001081976, intron 1 of 5)	intron (NM_001081976, intron 1 of 5)	-9547	NM_000677	140	Hs.281342	NM_000677	ENSG00000282608	ADORA3	A3AR	adenosine A3 receptor	protein-coding	0.017391	0.528139	30.35					20(TCCAAGATAAAA,-,0.00)		125(AGGGCCAACA,-,0.00)
2-2089	chr6	135211311	135211542	intron (NM_001161660, intron 13 of 13)	intron (NM_001161660, intron 13 of 13)	-27734	NR_030317	693126		NR_030317	ENSG00000207689	MIR548A2	MIRN548A2	microRNA 548a-2	ncRNA	0	0.37931	30.35					182(TCTGAGATAAAA,-,0.00)		171(AGAATAAACA,-,0.00)	101(GTCAGAATGCCC,+,0.00)
2-1574	chr3	168877872	168878177	Intergenic	Intergenic	-23921	NR_109989	100507661	Hs.65918	NR_109989	ENSG00000242268	LINC02082	-	long intergenic non-protein coding RNA 2082	ncRNA	0.003279	0.382353	30.35				47(TGTGGTCATT,-,0.00),214(TTAAACCACA,+,0.00)	232(TGTTATCTGCCT,+,0.00)
2-502	chr12	12883462	12883711	Intergenic	Intergenic	-7436	NM_003979	9052	Hs.631733	NM_003979	ENSG00000013588	GPRC5A	GPCR5A|PEIG-1|RAI3|RAIG1|TIG1	G protein-coupled receptor class C group 5 member A	protein-coding	0	0.388	30.35	42(ACTGACTCAT,-,0.00),43(CTGACTCATC,+,0.00)		40(CCACTGACTCAT,+,0.00),43(CTGACTCATCAA,-,0.00)		9(TCTTATCTTGGT,+,0.00)		143(AGAGCAAATA,-,0.00)		42(ACTGACTCAT,-,0.00),43(CTGACTCATC,+,0.00)
2-2288	chr8	17538705	17539064	exon (NM_003046, exon 1 of 12)	exon (NM_003046, exon 1 of 12)	107	NM_001164771	6542	Hs.448520	NM_003046	ENSG00000003989	SLC7A2	ATRC2|CAT2|HCAT2	solute carrier family 7 member 2	protein-coding	0.013928	0.380556	30.35			312(TAAGTGACTCAA,+,0.00),315(GTGACTCAATGC,-,0.00)						315(GTGACTCAAT,+,0.00)
2-310	chr10	69439359	69439593	Intergenic	Intergenic	-11991	NM_012339	23555	Hs.499941	NM_012339	ENSG00000099282	TSPAN15	2700063A19Rik|NET-7|NET7|TM4SF15	tetraspanin 15	protein-coding	0.012821	0.625532	30.35	182(GTGAGTCAGG,+,0.00)		179(AGTGTGAGTCAG,+,0.00)					141(GGCATGATGCCC,+,0.00)	181(TGTGAGTCAG,-,0.00),182(GTGAGTCAGG,+,0.00)
2-2496	chr9	107755261	107755526	Intergenic	Charlie13a|DNA|hAT-Charlie	-265673	NM_004235	9314	Hs.376206	NM_004235	ENSG00000136826	KLF4	EZF|GKLF	Kruppel like factor 4	protein-coding	0.007547	0.458647	30.14	122(CCTGAGTCAT,-,0.00),123(CTGAGTCATC,+,0.00)		120(GCCCTGAGTCAT,+,0.00),123(CTGAGTCATCTC,-,0.00)						122(CCTGAGTCAT,-,0.00),123(CTGAGTCATC,+,0.00)
2-1480	chr3	42819982	42820263	intron (NM_001296, intron 2 of 2)	intron (NM_001296, intron 2 of 2)	10650	NM_001296	1238	Hs.146346	NM_001296	ENSG00000144648	ACKR2	CCBP2|CCR10|CCR9|CMKBR9|D6|hD6	atypical chemokine receptor 2	protein-coding	0	0.375887	30.14					95(GTTTATCTTGAT,+,0.00)	29(TTTTATTGGCTC,+,0.00)	32(TATTGGCTCA,+,0.00),94(TGTTTATCTT,+,0.00),242(TATGCAAACA,-,0.00)	58(GTCATTCTGCCC,+,0.00)
2-1233	chr2	164693441	164693695	intron (NM_001278458, intron 15 of 16)	intron (NM_001278458, intron 15 of 16)	-5791	NR_033309	100337591	Hs.664357	NR_033309	ENSG00000206869	SNORA70F	U70F	small nucleolar RNA, H/ACA box 70F	snoRNA	0	0.294118	30.14		168(ACATTCCT,+,0.00)		201(AGTGGTTAGA,-,0.00)	204(GGTTAGATAACA,-,0.00)		33(AGAGTACACA,-,0.00),158(TAAGTCAACA,-,0.00),178(ATGGTAAATA,-,0.00)			168(ACATTCCT,-,0.00)
2-144	chr1	188432507	188432744	Intergenic	Intergenic	988997	NR_132374	106144535	Hs.568709	NR_132374		LINC01037	-	long intergenic non-protein coding RNA 1037	ncRNA	0.004219	0.323529	30.14							148(TATTTACACA,+,0.00),223(TATTTATTCA,+,0.00)	103(TGTCACTGTGAC,-,0.00),104(GTCACTGTGACC,+,0.00)		79(ACATTCTT,-,0.00)
2-372	chr10	128126331	128126614	promoter-TSS (NM_001145966)	promoter-TSS (NM_001145966)	-268	NM_002417	4288	Hs.80976	NM_002417	ENSG00000148773	MKI67	KIA|MIB-|MIB-1|PPP1R105	marker of proliferation Ki-67	protein-coding	0.134276	0.700704	29.92						183(GGACCAATAGGA,-,0.00)
2-2297	chr8	22743822	22744095	intron (NM_144962, intron 4 of 6)	AmnSINE1|SINE|5S-Deu-L2	-50656	NM_004430	1960	Hs.534313	NM_004430	ENSG00000179388	EGR3	EGR-3|PILOT	early growth response 3	protein-coding	0.014652	0.562044	29.92								186(GGCCAGTGTGAC,-,0.00),187(GCCAGTGTGACC,+,0.00)	59(GCTGAATCAC,-,0.00),60(CTGAATCACC,+,0.00)
2-128	chr1	177448765	177449002	Intergenic	L2c|LINE|L2	97297	NR_126001	102724661	Hs.146628	NR_126001		LINC01645	-	long intergenic non-protein coding RNA 1645	ncRNA	0.008439	0.487395	29.92								151(GTCATTCTGGCC,+,0.00),164(TGTCACTGTGAC,-,0.00),165(GTCACTGTGACC,+,0.00)
2-917	chr16	85524519	85524793	Intergenic	Intergenic	-86767	NM_001134473	23199	Hs.461647	NM_014615	ENSG00000131149	GSE1	CRHSP24|KIAA0182	Gse1 coiled-coil protein	protein-coding	0.032847	0.658182	29.92		149(GCATTCCT,+,0.00)					144(TGTTTGCATT,+,0.00)			149(GCATTCCT,-,0.00)
2-1533	chr3	123409940	123410182	intron (NM_183357, intron 1 of 20)	intron (NM_183357, intron 1 of 20)	6281	NM_001199642	111	Hs.593292	NM_183357	ENSG00000173175	ADCY5	AC5|FDFM	adenylate cyclase 5	protein-coding	0.008264	0.576132	29.92							7(AAGGCAAACA,-,0.00)	106(GGCAGTGTGGCC,+,0.00)
2-575	chr12	89769281	89769518	Intergenic	ERVL-B4-int|LTR|ERVL	60444	NR_028138	338758	Hs.601766	NR_028138	ENSG00000271614	ATP2B1-AS1	LINC00936	ATP2B1 antisense RNA 1	ncRNA	0.008439	0.42437	29.92	45(TGTGACTCAC,-,0.00),201(AGTGACTCAT,-,0.00),202(GTGACTCATG,+,0.00)		26(CATTTGAGTCAC,+,0.00),29(TTGAGTCACTTT,-,0.00),43(CTTGTGACTCAC,+,0.00),46(GTGACTCACTTG,-,0.00),199(TTAGTGACTCAT,+,0.00)	56(TGTGGCTTCA,-,0.00)			89(TATTTACCAT,+,0.00)		28(TTTGAGTCAC,-,0.00),45(TGTGACTCAC,-,0.00),46(GTGACTCACT,+,0.00),201(AGTGACTCAT,-,0.00),202(GTGACTCATG,+,0.00)
2-686	chr14	22164703	22164950	Intergenic	MER31A|LTR|ERV1	267927	NR_148362	105370401	Hs.435144	NR_148361		LOC105370401	-	uncharacterized LOC105370401	ncRNA	0.008097	0.5	29.92				221(TGTGGTTCTT,-,0.00)				107(GGTCAGGGTGAT,-,0.00)
2-449	chr11	85831260	85831504	Intergenic	Intergenic	-20223	NM_001289608	54843	Hs.369520	NM_032379	ENSG00000137501	SYTL2	CHR11SYT|EXO4|PPP1R151|SGA72M|SLP2|SLP2A	synaptotagmin like 2	protein-coding	0	0.355102	29.92							94(TCAGCAAATA,-,0.00),102(TATTTACATT,+,0.00)
2-430	chr11	75372346	75372574	Intergenic	Intergenic	-20629	NM_020251	408	Hs.503284	NM_004041	ENSG00000137486	ARRB1	ARB1|ARR1	arrestin beta 1	protein-coding	0.008772	0.393013	29.92			70(CAGTTGACTCAG,+,0.00),73(TTGACTCAGACA,-,0.00),175(ATAATTACTCAG,+,0.00)				119(AAAGTCAACA,-,0.00)		72(GTTGACTCAG,-,0.00)
2-660	chr13	68745581	68745832	Intergenic	Intergenic	139619	NR_038878	338862		NR_038878	ENSG00000281778	LINC00550	-	long intergenic non-protein coding RNA 550	ncRNA	0.003984	0.31746	29.71					184(ATTAAGATAAAC,-,0.00)		26(TGTTTGTCCT,+,0.00),86(TCAGCAAATA,-,0.00),164(TCAGTAAACA,-,0.00),187(AAGATAAACA,-,0.00)
2-1510	chr3	87367798	87368061	Intergenic	Intergenic	-91342	NM_000306	5449	Hs.591654	NM_000306	ENSG00000064835	POU1F1	CPHD1|GHF-1|PIT1|POU1F1a|Pit-1	POU class 1 homeobox 1	protein-coding	0.003802	0.359848	29.71							166(TATGTACACA,-,0.00)
2-903	chr16	80613988	80614310	intron (NM_152342, intron 4 of 6)	intron (NM_152342, intron 4 of 6)	-41341	NR_104666	101928276	Hs.149769	NR_104665	ENSG00000260737	LINC01227	-	long intergenic non-protein coding RNA 1227	ncRNA	0.012422	0.489164	29.71							129(TCAGTAAACA,-,0.00),144(TGAGCAAATA,-,0.00)
2-435	chr11	80720390	80720620	Intergenic	Intergenic	42298	NR_120570	101928944	Hs.547927	NR_120570	ENSG00000255178	LOC101928944	-	uncharacterized LOC101928944	ncRNA	0.013043	0.372294	29.71							182(TGTTTGCTTT,+,0.00)
2-2112	chr6	147081149	147081468	intron (NR_034115, intron 4 of 10)	intron (NR_034115, intron 4 of 10)	-77617	NR_132442	106182249	Hs.575390	NR_132442	ENSG00000196634	LUADT1	-	lung adenocarcinoma associated transcript 1	ncRNA	0.00627	0.384375	29.71		258(GCATTCCT,+,0.00)					144(TATTTGCACA,+,0.00)			258(GCATTCCT,-,0.00)
2-2520	chr9	134357023	134357298	intron (NM_002957, intron 1 of 9)	intron (NM_002957, intron 1 of 9)	-22135	NM_001291920	6256	Hs.590886	NM_002957	ENSG00000186350	RXRA	NR2B1	retinoid X receptor alpha	protein-coding	0.032727	0.57971	29.71					86(CCTTATCTGTGT,+,0.00)
2-1370	chr20	44693076	44693364	Intergenic	Intergenic	-21481	NR_034104	79015	Hs.671450	NM_024049	ENSG00000283440	LINC01260	-	long intergenic non-protein coding RNA 1260	ncRNA	0.010417	0.546713	29.49	54(CATGAGTCAC,-,0.00),55(ATGAGTCACT,+,0.00)	70(TGGAATTC,-,0.00),72(GAATTCCA,+,0.00)	14(GTTATTACTCAG,+,0.00),52(GGCATGAGTCAC,+,0.00),55(ATGAGTCACTCA,-,0.00)					131(GTGACCCTGACC,+,0.00)	54(CATGAGTCAC,-,0.00),55(ATGAGTCACT,+,0.00)
2-2461	chr9	77596902	77597131	intron (NM_004297, intron 1 of 6)	MER4A1|LTR|ERV1	51300	NM_004297	9630	Hs.657795	NM_004297	ENSG00000156049	GNA14	-	G protein subunit alpha 14	protein-coding	0.008734	0.430435	29.49							145(TGGGTACACA,-,0.00)
2-1222	chr2	161872178	161872424	exon (NM_001354440, exon 7 of 26)	exon (NM_001354440, exon 7 of 26)	202241	NM_001935	1803	Hs.368912	NM_001935	ENSG00000197635	DPP4	ADABP|ADCP2|CD26|DPPIV|TP103	dipeptidyl peptidase 4	protein-coding	0	0.352227	29.49							83(TGTTTGTATT,+,0.00),191(TGTTGACTTT,+,0.00)
2-2247	chr7	116273269	116273529	Intergenic	Intergenic	13265	NR_130921	102724434	Hs.667624	NR_130921	ENSG00000237870	LOC102724434	-	uncharacterized LOC102724434	ncRNA	0.007692	0.356322	29.49		64(AAATTCCT,+,0.00)					162(TGTTTACTCA,+,0.00)			64(AAATTCCT,-,0.00)
2-1430	chr21	45330180	45330506	Intergenic	Intergenic	11647	NR_103811	388830	Hs.592162	NR_103811	ENSG00000237664	LINC00316	C21orf111|NCRNA00316|PRED59	long intergenic non-protein coding RNA 316	ncRNA	0.02454	0.611621	29.27							46(TGTTTGCTGA,+,0.00)
2-1231	chr2	164522601	164522877	intron (NM_004490, intron 5 of 13)	MLT1G3|LTR|ERVL-MaLR	45811	NM_001303422	2888	Hs.411881	NM_004490	ENSG00000115290	GRB14	-	growth factor receptor bound protein 14	protein-coding	0.007246	0.451264	29.27				94(TGTGGTTCTC,-,0.00)			62(AAAGCAAACA,-,0.00)
2-1428	chr21	43712233	43712540	Intergenic	Intergenic	-6711	NM_003681	8566	Hs.284491	NM_003681	ENSG00000160209	PDXK	C21orf124|C21orf97|HEL-S-1a|PKH|PNK|PRED79	pyridoxal kinase	protein-coding	0.026059	0.516234	29.27							169(TATTTACACA,+,0.00)
2-738	chr14	68459112	68459350	intron (NM_133510, intron 9 of 10)	intron (NM_133510, intron 9 of 10)	169556	NR_135816	100996664		NR_135816		LOC100996664	-	uncharacterized LOC100996664	ncRNA	0.004202	0.481172	29.27							182(TGTTTGCCTC,+,0.00)
2-345	chr10	102710750	102711003	intron (NM_004311, intron 1 of 5)	intron (NM_004311, intron 1 of 5)	3557	NM_004311	403	Hs.182215	NM_004311	ENSG00000138175	ARL3	ARFL3	ADP ribosylation factor like GTPase 3	protein-coding	0.011858	0.425197	29.27		205(AGGAATGC,-,0.00)	20(GGTCTGACTCAA,+,0.00),23(CTGACTCAACCA,-,0.00)	27(CTCAACCACA,+,0.00),181(AGAAACCAGA,+,0.00),233(TGTGGTTGTG,-,0.00)	99(TTTTATCTGCCT,+,0.00)			137(GGCATGGTGCCC,+,0.00)	23(CTGACTCAAC,+,0.00)	205(AGGAATGC,+,0.00)
2-813	chr15	87528916	87529159	Intergenic	Intergenic	-47892	NR_026869	145978	Hs.350808	NM_152454	ENSG00000259527	LINC00052	NCRNA00052|TMEM83	long intergenic non-protein coding RNA 52	ncRNA	0	0.319672	29.27	99(TGTGAGTCAC,-,0.00),100(GTGAGTCACA,+,0.00)		97(CATGTGAGTCAC,+,0.00),100(GTGAGTCACAAA,-,0.00)				16(TATTTACTGT,+,0.00),89(TGTTTGCTCA,+,0.00),159(TGAATAAACA,-,0.00)		99(TGTGAGTCAC,-,0.00),100(GTGAGTCACA,+,0.00)
2-821	chr15	90191757	90192033	promoter-TSS (NM_001324031)	promoter-TSS (NM_001324031)	-62	NM_001324031	10509	Hs.474935	NM_020210	ENSG00000185033	SEMA4B	SEMAC|SemC	semaphorin 4B	protein-coding	0.01087	0.595668	29.06						112(AGCCATTGGCTG,+,0.00)
2-596	chr12	100573533	100573761	promoter-TSS (NM_001303130)	promoter-TSS (NM_001303130)	-14	NM_174942	283431	Hs.20575	NM_174942	ENSG00000139354	GAS2L3	G2L3	growth arrest specific 2 like 3	protein-coding	0.131579	0.742358	29.06						96(TATGATTGGTCC,+,0.00)
2-1587	chr3	175601583	175601812	intron (NM_207015, intron 10 of 13)	LFSINE_Vert|SINE|tRNA	174636	NR_046714	100874245	Hs.614827	NR_046714		NAALADL2-AS1	-	NAALADL2 antisense RNA 1	ncRNA	0.004367	0.334783	29.06	26(AATGAATCAT,-,0.00)		24(TGAATGAATCAT,+,0.00),27(ATGAATCATACT,-,0.00)		82(CAGTTGATAAAA,-,0.00)		128(TGAGTAAACA,-,0.00)		26(AATGAATCAT,-,0.00),27(ATGAATCATA,+,0.00)
2-1157	chr2	112591433	112591679	Intergenic	LTR3A|LTR|ERVK	6684	NM_001304354	84269	Hs.375707	NM_032309	ENSG00000125611	CHCHD5	C2orf9|MIC14|MIX14	coiled-coil-helix-coiled-coil-helix domain containing 5	protein-coding	0.020325	0.506073	29.06				152(GATAACCTCA,+,0.00)	147(CAGTAGATAACC,-,0.00)			2(GGGCACCTTGCC,-,0.00),98(GGTCAGCTTGTC,-,0.00),99(GTCAGCTTGTCC,+,0.00)
2-215	chr10	5496630	5496869	Intergenic	Intergenic	2821	NM_017422	51806	Hs.180142	NM_017422	ENSG00000178372	CALML5	CLSP	calmodulin like 5	protein-coding	0.029289	0.6625	29.06				140(AGTGACCGCA,+,0.00)
2-689	chr14	23694574	23694817	Intergenic	HERV3-int|LTR|ERV1	58331	NM_182908	10202	Hs.272499	NM_005794	ENSG00000100867	DHRS2	HEP27|SDR25C1	dehydrogenase/reductase 2	protein-coding	0.00823	0.471311	29.06		95(ACATTCCC,+,0.00)
2-1052	chr19	41774639	41774870	Intergenic	Intergenic	19234	NM_002483	4680	Hs.466814	NM_002483	ENSG00000086548	CEACAM6	CD66c|CEAL|NCA	carcinoembryonic antigen related cell adhesion molecule 6	protein-coding	0.021645	0.474138	28.84	67(TCTGACTCAC,-,0.00)		65(CGTCTGACTCAC,+,0.00),68(CTGACTCACCTA,-,0.00)				50(TGTTTAACTT,+,0.00),78(TAGGTACACA,-,0.00)		67(TCTGACTCAC,-,0.00),68(CTGACTCACC,+,0.00)
2-908	chr16	84475598	84475919	TTS (NM_020947)	TTS (NM_020947)	-8397	NR_146503	105371374	Hs.610979	NR_146503	ENSG00000261286	ATP2C2-AS1	-	ATP2C2 antisense RNA 1	ncRNA	0.021807	0.524845	28.84		62(GCATTCCA,+,0.00),218(AGGAATGC,-,0.00)			183(GGTTATCTACTG,+,0.00)		82(TGATCAAACA,-,0.00)			62(GCATTCCA,-,0.00),218(AGGAATGC,+,0.00)
2-43	chr1	41860197	41860546	intron (NR_038260, intron 1 of 2)	intron (NR_038260, intron 1 of 2)	58336	NM_024503	59269	Hs.403972	NM_024503	ENSG00000127124	HIVEP3	KBP-1|KBP1|KRC|SHN3|Schnurri-3|ZAS3|ZNF40C	human immunodeficiency virus type I enhancer binding protein 3	protein-coding	0.005731	0.434286	28.84		55(GAATTCCT,+,0.00),333(GAATTCCA,+,0.00)		112(TCCTACCACA,+,0.00),258(CCTAACCCCA,+,0.00)	185(GTTTATCTCAAG,+,0.00)		280(TATTTACATA,+,0.00)			55(GAATTCCT,-,0.00)
2-176	chr1	214602954	214603211	promoter-TSS (NM_016343)	promoter-TSS (NM_016343)	-107	NM_016343	1063	Hs.497741	NM_016343	ENSG00000117724	CENPF	CENF|CILD31|PRO1779|STROMS|hcp-1	centromere protein F	protein-coding	0.07393	0.531008	28.84						144(GGGCCAATCAGA,-,0.00),179(GCGGATTGGTCC,+,0.00),205(TGACCAATAGGC,-,0.00)
2-897	chr16	75029901	75030154	intron (NM_032268, intron 1 of 4)	AluSz|SINE|Alu	31010	NM_032268	84937	Hs.427284	NM_032268	ENSG00000186187	ZNRF1	NIN283	zinc and ring finger 1	protein-coding	0	0.393701	28.84		125(GCATTCCA,+,0.00)		25(TGTGGTGAAT,-,0.00)			225(AAAGTAAACA,-,0.00)			125(GCATTCCA,-,0.00)
2-2250	chr7	116426488	116426740	Intergenic	Intergenic	-72987	NM_198212	858	Hs.212332	NM_001233	ENSG00000105971	CAV2	CAV	caveolin 2	protein-coding	0.003968	0.383399	28.84	10(TGTGACTCAG,-,0.00)	20(AAATTCCA,+,0.00),164(GCATTCCA,+,0.00)	8(TGTGTGACTCAG,+,0.00),11(GTGACTCAGAAA,-,0.00)		144(ATAAAGATAAGT,-,0.00)		195(AAAGTAAATA,-,0.00),199(TAAATAAATA,-,0.00)		10(TGTGACTCAG,-,0.00),11(GTGACTCAGA,+,0.00)	164(GCATTCCA,-,0.00)
2-822	chr15	90955189	90955419	intron (NM_001017919, intron 1 of 7)	CpG	428	NM_033544	91433	Hs.655895	NM_033544	ENSG00000166965	RCCD1	-	RCC1 domain containing 1	protein-coding	0.121739	0.731602	28.84						88(GGTGATTGGCCG,+,0.00)
2-2169	chr7	34037023	34037263	intron (NM_133468, intron 7 of 15)	AluJr4|SINE|Alu	132232	NM_133468	168667	Hs.660998	NM_133468	ENSG00000164619	BMPER	CRIM3|CV-2|CV2	BMP binding endothelial regulator	protein-coding	0.008333	0.435685	28.84							179(AAAACAAACA,-,0.00)	113(GGTCACAGTGAA,-,0.00)
2-1562	chr3	161100935	161101200	intron (NM_001349155, intron 3 of 4)	intron (NM_001349155, intron 3 of 4)	3665	NM_001349161	8706	Hs.418062	NM_003781	ENSG00000169255	B3GALNT1	B3GALT3|GLCT3|GLOB|Gb4Cer|P|P1|beta3Gal-T3|galT3	beta-1,3-N-acetylgalactosaminyltransferase 1 (globoside blood group)	protein-coding	0.015094	0.537594	28.63								106(GGGCACAGTGCC,-,0.00),107(GGCACAGTGCCC,+,0.00)		179(AAGAATGC,+,0.00)
2-420	chr11	62123724	62124129	promoter-TSS (NM_020238)	promoter-TSS (NM_020238)	-47	NM_020238	3619	Hs.142179	NM_020238	ENSG00000149503	INCENP	-	inner centromere protein	protein-coding	0.076543	0.600985	28.63				328(TGCGGTGAGT,-,0.00)		177(TGGCCAATAGGA,-,0.00),212(TTTGATTGGCTT,+,0.00)
2-268	chr10	33271994	33272271	intron (NM_001024629, intron 2 of 10)	intron (NM_001024629, intron 2 of 10)	62773	NM_001024628	8829	Hs.131704	NM_003873	ENSG00000099250	NRP1	BDCA4|CD304|NP1|NRP|VEGF165R	neuropilin 1	protein-coding	0.01083	0.366906	28.41							147(TGTTTACATA,+,0.00)
2-2114	chr6	148307522	148307791	intron (NM_001346505, intron 1 of 19)	intron (NM_001346505, intron 1 of 19)	-34937	NM_015278	23328	Hs.193133	NM_015278	ENSG00000111961	SASH1	SH3D6A|dJ323M4.1	SAM and SH3 domain containing 1	protein-coding	0.003717	0.422222	28.41			105(TGTATGACTGAT,+,0.00)
2-235	chr10	9073068	9073386	Intergenic	Intergenic	175238	NR_131944	105755953	Hs.564146	NR_131944	ENSG00000234752	LOC105755953	-	uncharacterized LOC105755953	ncRNA	0.003145	0.294671	28.41		116(AGGAATGT,-,0.00)			234(TCTAAGATAAAG,-,0.00)		33(TGTTTACTTA,+,0.00),136(TATTTACTTA,+,0.00),203(AATGCAAACA,-,0.00)			116(AGGAATGT,+,0.00),251(ACATTCTT,-,0.00)
2-1134	chr2	72574973	72575298	intron (NM_001321731, intron 7 of 22)	X7A_LINE|LINE|CR1	250907	NR_135773	23233	Hs.303454	NM_015189	ENSG00000144036	EXOC6B	SEC15B|SEC15L2	exocyst complex component 6B	protein-coding	0.009231	0.358896	28.41			26(ATCACTCATATA,-,0.00)				108(AAGGTAAATA,-,0.00),121(TATTTGTTCA,+,0.00)
2-1561	chr3	161031163	161031392	intron (NM_139245, intron 2 of 3)	intron (NM_139245, intron 2 of 3)	73455	NM_001349161	8706	Hs.418062	NM_003781	ENSG00000169255	B3GALNT1	B3GALT3|GLCT3|GLOB|Gb4Cer|P|P1|beta3Gal-T3|galT3	beta-1,3-N-acetylgalactosaminyltransferase 1 (globoside blood group)	protein-coding	0.004367	0.421739	28.41				63(AGATACCACA,+,0.00)
2-347	chr10	103168494	103168736	intron (NM_001351187, intron 3 of 21)	intron (NM_001351187, intron 3 of 21)	8442	NM_001351190	22978	Hs.97439	NM_012229	ENSG00000076685	NT5C2	GMP|NT5B|PNT5|SPG45|SPG65|cN-II	5'-nucleotidase, cytosolic II	protein-coding	0	0.366255	28.41		108(ACATTCCA,+,0.00)						55(GGTCACTATGAC,-,0.00),56(GTCACTATGACA,+,0.00)		108(ACATTCCA,-,0.00)
2-2341	chr8	66026505	66026762	intron (NM_033105, intron 1 of 5)	intron (NM_033105, intron 1 of 5)	5088	NR_146171	85479	Hs.491885	NM_033105	ENSG00000147570	DNAJC5B	CSP-beta	DnaJ heat shock protein family (Hsp40) member C5 beta	protein-coding	0.027237	0.612403	28.41		179(AGGAATGT,-,0.00)					241(TGTTTACCCT,+,0.00)			179(AGGAATGT,+,0.00)
2-2032	chr6	91438660	91438894	Intergenic	Intergenic	-82883	NR_039786	100616174		NR_039786	ENSG00000263734	MIR4643	-	microRNA 4643	ncRNA	0	0.319149	28.41	155(GTGAGTCACA,+,0.00)		152(TCAGTGAGTCAC,+,0.00),155(GTGAGTCACACA,-,0.00)		188(GTTTATCTTTTA,+,0.00)		21(TAGGTAAATA,-,0.00),187(TGTTTATCTT,+,0.00)		154(AGTGAGTCAC,-,0.00),155(GTGAGTCACA,+,0.00)	10(AAGAATGT,+,0.00)
2-1871	chr5	124596937	124597349	Intergenic	Intergenic	147969	NM_020747	57507	Hs.266616	NM_020747	ENSG00000168916	ZNF608	NY-REN-36	zinc finger protein 608	protein-coding	0.007282	0.411622	28.41	117(CATGACTCAT,-,0.00),118(ATGACTCATC,+,0.00)	281(AAATTCCT,+,0.00),295(AGGAATTC,-,0.00),297(GAATTCCT,+,0.00),372(AAATTCCT,+,0.00)	115(CACATGACTCAT,+,0.00),118(ATGACTCATCCT,-,0.00),170(ACCATGACTCAA,+,0.00),173(ATGACTCAACAT,-,0.00)	109(GCAGACCACA,+,0.00)	381(TGTTATCTATTA,+,0.00)		129(TAGACAAACA,-,0.00),203(TATTTATCTT,+,0.00)		117(CATGACTCAT,-,0.00),118(ATGACTCATC,+,0.00),172(CATGACTCAA,-,0.00),173(ATGACTCAAC,+,0.00)	281(AAATTCCT,-,0.00),295(AGGAATTC,+,0.00),297(GAATTCCT,-,0.00),343(AAGAATGT,+,0.00),372(AAATTCCT,-,0.00)
2-282	chr10	48814953	48815211	intron (NM_020945, intron 31 of 61)	intron (NM_020945, intron 31 of 61)	99153	NM_001006939	474354	Hs.202438	NM_001006939	ENSG00000165383	LRRC18	UNQ933|UNQ9338|VKGE9338	leucine rich repeat containing 18	protein-coding	0.003876	0.343629	28.2	196(CATTAGTCAT,-,0.00),197(ATTAGTCATT,+,0.00)		197(ATTAGTCATTAT,-,0.00)		240(CCTTATCTTGTT,+,0.00)		78(TAAACAAATA,-,0.00)		196(CATTAGTCAT,-,0.00),197(ATTAGTCATT,+,0.00)
2-2051	chr6	108684869	108685104	TTS (NM_201559)	TTS (NM_201559)	-66668	NR_033376	387111	Hs.520310	NR_033376	ENSG00000203801	LINC00222	C6orf181|NCRNA00222|dJ354J5.2	long intergenic non-protein coding RNA 222	ncRNA	0.017021	0.466102	28.2	165(TCTGAGTCAT,-,0.00),166(CTGAGTCATG,+,0.00)		163(GTTCTGAGTCAT,+,0.00),166(CTGAGTCATGTT,-,0.00)		29(TCTTATCACAAA,+,0.00)			170(GTCATGTTGCCC,+,0.00)	165(TCTGAGTCAT,-,0.00),166(CTGAGTCATG,+,0.00)
2-2276	chr7	156747751	156747997	intron (NM_001350953, intron 9 of 17)	intron (NM_001350953, intron 9 of 17)	104073	NM_001308274	140545	Hs.446194	NM_030936	ENSG00000105982	RNF32	FKSG33|HSD15|LMBR2	ring finger protein 32	protein-coding	0	0.348178	28.2				174(GTACACCACA,+,0.00)			85(TAGGCAAACA,-,0.00),132(AGAGCAAACA,-,0.00),155(TAAGCAAACA,-,0.00)			40(AAGAATGT,+,0.00)
2-699	chr14	37436504	37436773	intron (NM_001195297, intron 13 of 14)	intron (NM_001195297, intron 13 of 14)	158482	NM_004496	3169	Hs.163484	NM_004496	ENSG00000129514	FOXA1	HNF3A|TCF3A	forkhead box A1	protein-coding	0.011152	0.362963	28.2			18(ATTCTGATTCAT,+,0.00),21(CTGATTCATTAA,-,0.00)				143(TTAGTAAATA,-,0.00)		20(TCTGATTCAT,-,0.00),21(CTGATTCATT,+,0.00)
2-451	chr11	86706397	86706697	Intergenic	Intergenic	-33911	NR_147828	10873	Hs.199743	NM_006680	ENSG00000151376	ME3	NADP-ME	malic enzyme 3	protein-coding	0.006667	0.438538	28.2					44(AGGCTGATAAAC,-,0.00)		115(TGTTTGCTTT,+,0.00),129(TGTTTGCCAT,+,0.00),190(TATTTGCCCT,+,0.00),222(TGTTTACATT,+,0.00)
2-1308	chr2	226119826	226120070	Intergenic	Intergenic	-22846	NR_046102	646736	Hs.712836	NR_046102		LOC646736	-	uncharacterized LOC646736	ncRNA	0.004098	0.330612	27.98					116(GATCAGATAAGA,-,0.00)		147(TGGTTAAATA,-,0.00),191(TGTTTGCTTT,+,0.00)
2-955	chr17	55433222	55433463	Intergenic	Intergenic	-11362	NM_012329	23531	Hs.463483	NM_012329	ENSG00000108960	MMD	MMA|MMD1|PAQR11	monocyte to macrophage differentiation associated	protein-coding	0.008299	0.433884	27.98		140(AGGAATGC,-,0.00)	50(TTGATGAGTAAA,+,0.00),116(GAGTTGACTCAT,+,0.00),119(TTGACTCATTAG,-,0.00)		89(TTACTGATAAAG,-,0.00)		54(TGAGTAAACA,-,0.00),174(TTTGTAAACA,-,0.00)		118(GTTGACTCAT,-,0.00),119(TTGACTCATT,+,0.00)	140(AGGAATGC,+,0.00)
2-1729	chr4	140728031	140728333	intron (NM_015130, intron 1 of 20)	intron (NM_015130, intron 1 of 20)	28135	NM_015130	23158	Hs.480819	NM_015130	ENSG00000109436	TBC1D9	GRAMD9|MDR1	TBC1 domain family member 9	protein-coding	0	0.372937	27.98		270(AGGAATGT,-,0.00)					169(ATGGTAAACA,-,0.00)			238(ACATTCTT,-,0.00),270(AGGAATGT,+,0.00)
2-2075	chr6	125205138	125205399	intron (NM_001318907, intron 1 of 4)	intron (NM_001318907, intron 1 of 4)	1629	NM_001318907	7164	Hs.591347	NM_003287	ENSG00000111907	TPD52L1	D53	tumor protein D52 like 1	protein-coding	0.011494	0.446565	27.98				158(TGTGGTAATG,-,0.00)
2-915	chr16	85515099	85515327	Intergenic	Intergenic	-96210	NM_001134473	23199	Hs.461647	NM_014615	ENSG00000131149	GSE1	CRHSP24|KIAA0182	Gse1 coiled-coil protein	protein-coding	0.039474	0.637555	27.98		85(GCATTCCA,+,0.00)								85(GCATTCCA,-,0.00)
2-1281	chr2	217247572	217247810	Intergenic	Intergenic	-35042	NR_133642	105373877		NR_133642		DIRC3-AS1	-	DIRC3 antisense RNA 1	ncRNA	0.016807	0.48954	27.98								93(GGCAGTGTGGCC,+,0.00)
2-2087	chr6	134529933	134530208	intron (NR_125855, intron 2 of 3)	MIRc|SINE|MIR	9935	NR_125855	101928304	Hs.555076	NR_125855		LOC101928304	-	uncharacterized LOC101928304	ncRNA	0.007273	0.384058	27.98		85(TGGAATTT,-,0.00)			35(GAAAAGATAAAA,-,0.00),206(GGTTATCTGAGG,+,0.00)		45(AAAACAAACA,-,0.00),140(TATTTACTCT,+,0.00)	109(TGCAGGGTGACC,+,0.00)
2-490	chr12	6363936	6364204	intron (NM_001159575, intron 2 of 12)	CpG-5265	11154	NM_001159576	6337	Hs.591047	NM_001038	ENSG00000111319	SCNN1A	BESC2|ENaCa|ENaCalpha|SCNEA|SCNN1	sodium channel epithelial 1 alpha subunit	protein-coding	0.063433	0.591078	27.98							3(TGTTTATTGA,+,0.00)
2-281	chr10	48814020	48814276	intron (NM_020945, intron 31 of 61)	intron (NM_020945, intron 31 of 61)	100087	NM_001006939	474354	Hs.202438	NM_001006939	ENSG00000165383	LRRC18	UNQ933|UNQ9338|VKGE9338	leucine rich repeat containing 18	protein-coding	0.003906	0.533074	27.98	209(AGTGACTCAG,-,0.00)		207(AGAGTGACTCAG,+,0.00)					124(GGTCACCTTGAC,-,0.00),125(GTCACCTTGACT,+,0.00)	209(AGTGACTCAG,-,0.00),210(GTGACTCAGG,+,0.00)
2-762	chr14	96083735	96083997	intron (NM_001282463, intron 2 of 2)	intron (NM_001282463, intron 2 of 2)	44542	NM_001282463	56967	Hs.6434	NM_020215	ENSG00000227051	C14orf132	C14orf88	chromosome 14 open reading frame 132	protein-coding	0.019084	0.532319	27.98		173(AGGAATGT,-,0.00)	58(ATTAGTCACAGC,-,0.00)				99(TAAATAAATA,-,0.00)	153(ATCACCCTGACC,+,0.00)	57(AATTAGTCAC,-,0.00)	173(AGGAATGT,+,0.00)
2-1861	chr5	117487070	117487381	intron (NR_046089, intron 3 of 5)	MER130|DNA|DNA	71713	NR_046089	728342	Hs.434420	NR_046089		LINC00992	-	long intergenic non-protein coding RNA 992	ncRNA	0	0.439103	27.98			240(ATGATGAGTAAG,+,0.00),243(ATGAGTAAGCTT,-,0.00)		52(TCTTATCTTTCT,+,0.00)		98(TGTTTACTTT,+,0.00)		242(GATGAGTAAG,-,0.00)
2-968	chr17	72683978	72684366	intron (NM_001352693, intron 7 of 9)	intron (NM_001352693, intron 7 of 9)	-43700	NR_033876	400619	Hs.447555	NR_033876	ENSG00000227036	LINC00511	LCAL5|onco-lncRNA-12	long intergenic non-protein coding RNA 511	ncRNA	0.012887	0.51671	27.77	81(AGTGACTCAC,-,0.00),82(GTGACTCACC,+,0.00),198(ATGAGTCAAG,+,0.00)		79(GCAGTGACTCAC,+,0.00),82(GTGACTCACCAG,-,0.00),195(CTCATGAGTCAA,+,0.00),198(ATGAGTCAAGAG,-,0.00)				66(AGGGTAAATA,-,0.00)		81(AGTGACTCAC,-,0.00),82(GTGACTCACC,+,0.00),197(CATGAGTCAA,-,0.00),198(ATGAGTCAAG,+,0.00)
2-2265	chr7	131625773	131626112	Intergenic	MIR3|SINE|MIR	-69325	NM_001018111	5420	Hs.744213	NM_005397	ENSG00000128567	PODXL	Gp200|PC|PCLP|PCLP-1	podocalyxin like	protein-coding	0.020649	0.597059	27.77			110(GCAGTGAGTCAA,+,0.00),113(GTGAGTCAACAG,-,0.00)				114(TGAGTCAACA,-,0.00)		113(GTGAGTCAAC,+,0.00)
2-907	chr16	84096671	84096955	intron (NM_003791, intron 3 of 22)	intron (NM_003791, intron 3 of 22)	20130	NM_003791	8720	Hs.75890	NM_003791	ENSG00000140943	MBTPS1	PCSK8|S1P|SKI-1	membrane bound transcription factor peptidase, site 1	protein-coding	0.007042	0.459649	27.77		109(AAATTCCT,+,0.00)					66(TAAGTAAATA,-,0.00),74(TATTTGCACA,+,0.00),134(TAAGTCAACA,-,0.00)			109(AAATTCCT,-,0.00)
2-406	chr11	30868685	30868984	intron (NM_020869, intron 19 of 19)	intron (NM_020869, intron 19 of 19)	123852	NM_020869	341019	Hs.127405	NM_020869	ENSG00000170959	DCDC1	-	doublecortin domain containing 1	protein-coding	0.003344	0.4	27.77							69(TGAGTAAATA,-,0.00)
2-1828	chr5	74641350	74641638	promoter-TSS (NM_001256576)	promoter-TSS (NM_001256576)	-70	NR_046318	8507	Hs.104925	NM_003633	ENSG00000171617	ENC1	CCL28|ENC-1|KLHL35|KLHL37|NRPB|PIG10|TP53I10	ectodermal-neural cortex 1	protein-coding	0.0625	0.608997	27.77						142(CAGCCAATCGCC,-,0.00)
2-2443	chr9	33506643	33506879	intron (NR_003667, intron 4 of 6)	AluJb|SINE|Alu	4405	NR_003667	441394	Hs.521441	NR_003667		SUGT1P1	SGT1P|SUGT1P|bA255A11.1	SUGT1 pseudogene 1	pseudo	0.012712	0.481013	27.77	201(TATGACTCAT,-,0.00),202(ATGACTCATG,+,0.00)	139(GCATTCCA,+,0.00)	199(GGTATGACTCAT,+,0.00),202(ATGACTCATGTT,-,0.00)	36(TGTGGTGGCA,-,0.00)					83(GGTGAATCAC,-,0.00),84(GTGAATCACT,+,0.00),201(TATGACTCAT,-,0.00),202(ATGACTCATG,+,0.00)	139(GCATTCCA,-,0.00)
2-291	chr10	52443839	52444135	Intergenic	Intergenic	11285	NR_120642	101928687	Hs.380362	NR_120641	ENSG00000231131	LINC01468	lnc-MBL2-4	long intergenic non-protein coding RNA 1468	ncRNA	0.003378	0.343434	27.55	136(AGTGAGTCAT,-,0.00),137(GTGAGTCATT,+,0.00),209(GATGAATCAT,-,0.00)	88(TGGAATGT,-,0.00),153(AGGAATTT,-,0.00)	134(AAAGTGAGTCAT,+,0.00),137(GTGAGTCATTAA,-,0.00),207(TAGATGAATCAT,+,0.00),210(ATGAATCATATT,-,0.00)		108(CAGGAGATAAGA,-,0.00)		187(TGTTGACTGA,+,0.00)		136(AGTGAGTCAT,-,0.00),137(GTGAGTCATT,+,0.00),209(GATGAATCAT,-,0.00),210(ATGAATCATA,+,0.00)	88(TGGAATGT,+,0.00),153(AGGAATTT,+,0.00)
2-293	chr10	59965443	59965761	Intergenic	LTR81C|LTR|Gypsy	-4689	NR_024340	283025	Hs.522955	NM_001017982	ENSG00000235931	LINC01553	C10orf40	long intergenic non-protein coding RNA 1553	ncRNA	0.003145	0.451411	27.55			95(ATTAGTCACTGC,-,0.00)	26(TGAGGTTTCC,-,0.00)	57(TGTTATCTTTCT,+,0.00)		147(TTGGTAAACA,-,0.00)		94(GATTAGTCAC,-,0.00)
2-1549	chr3	150238434	150238706	promoter-TSS (NR_110168)	promoter-TSS (NR_110168)	51	NR_110168	101927992	Hs.534682	NR_110167	ENSG00000244541	LINC01213	-	long intergenic non-protein coding RNA 1213	ncRNA	0.011029	0.468864	27.55				15(TGTGGTCTGA,-,0.00)	125(TTTTATCAGAAC,+,0.00)		65(TGTGTGCTTA,+,0.00)
2-389	chr11	12248509	12248783	intron (NM_001346296, intron 21 of 26)	intron (NM_001346296, intron 21 of 26)	-38254	NM_032867	84953	Hs.60371	NM_032867	ENSG00000133816	MICALCL	Ebitein1	MICAL C-terminal like	protein-coding	0.010949	0.52	27.55							135(TGTTTGTTTT,+,0.00)
2-2138	chr7	7765485	7765787	intron (NM_001302350, intron 3 of 4)	L2c|LINE|L2	-47029	NM_002947	6119	Hs.487540	NM_002947	ENSG00000106399	RPA3	REPA3|RP-A p14	replication protein A3	protein-coding	0	0.366337	27.55	85(CATTAGTCAT,-,0.00),86(ATTAGTCATT,+,0.00)		86(ATTAGTCATTTC,-,0.00)	158(TGTGGTCTTT,-,0.00)			208(TGTTGACTGA,+,0.00)		85(CATTAGTCAT,-,0.00),86(ATTAGTCATT,+,0.00)	183(ACATTCTT,-,0.00)
2-1589	chr3	175685835	175686063	intron (NM_207015, intron 11 of 13)	MLT2B4|LTR|ERVL	90384	NR_046714	100874245	Hs.614827	NR_046714		NAALADL2-AS1	-	NAALADL2 antisense RNA 1	ncRNA	0.008772	0.375546	27.55				184(CCTAACCTCA,+,0.00)			99(TGTTTGACCA,+,0.00),165(TGTATAAACA,-,0.00),169(TAAACAAATA,-,0.00)
2-1455	chr3	12445165	12445492	Intergenic	Intergenic	-39104	NM_001145394	80746	Hs.335550	NM_025265	ENSG00000154743	TSEN2	PCH2B|SEN2|SEN2L	tRNA splicing endonuclease subunit 2	protein-coding	0.030581	0.60061	27.55
2-481	chr11	126382556	126382904	intron (NM_001348396, intron 2 of 11)	intron (NM_001348396, intron 2 of 11)	-20686	NM_001254758	6484	Hs.591947	NM_006278	ENSG00000110080	ST3GAL4	CGS23|NANTA3|SAT3|SIAT4|SIAT4C|ST-4|ST3GalA.2|ST3GalIV|STZ|gal-NAc6S	ST3 beta-galactoside alpha-2,3-sialyltransferase 4	protein-coding	0.011494	0.575931	27.55
2-1969	chr6	27894373	27894691	TTS (NM_003527)	TTS (NM_003527)	1107	NM_003527	8348	Hs.484991	NM_003527	ENSG00000274641	HIST1H2BO	H2B.2|H2B/n|H2BFN|dJ193B12.2	histone cluster 1 H2B family member o	protein-coding	0.062893	0.529781	27.55					209(CGTTATCTGCAG,+,0.00)	103(TTTGATTGGTCA,+,0.00)
2-1597	chr3	177523072	177523309	intron (NR_047568, intron 1 of 3)	intron (NR_047568, intron 1 of 3)	81269	NR_047568	100505566	Hs.581170	NR_047568		LINC00578	-	long intergenic non-protein coding RNA 578	ncRNA	0.004219	0.315126	27.34			40(TAGCTGATTCAT,+,0.00),43(CTGATTCATAAC,-,0.00)	5(TCTGGTTTTG,-,0.00)	199(TTTTATCAGATT,+,0.00)		131(AATGTAAACA,-,0.00)		42(GCTGATTCAT,-,0.00),43(CTGATTCATA,+,0.00)
2-1073	chr2	11512776	11513027	Intergenic	Intergenic	-21215	NM_014668	9687	Hs.467733	NM_014668	ENSG00000196208	GREB1	-	growth regulating estrogen receptor binding 1	protein-coding	0.01992	0.428571	27.34								134(GGTCAAAATGAC,-,0.00),135(GTCAAAATGACC,+,0.00)
2-1288	chr2	218444650	218444942	intron (NM_007127, intron 19 of 19)	intron (NM_007127, intron 19 of 19)	25681	NM_007127	7429	Hs.654595	NM_007127	ENSG00000127831	VIL1	D2S1471|VIL	villin 1	protein-coding	0.003425	0.511945	27.34						206(GGACCAATGGAA,-,0.00)	128(TGAGTAAACA,-,0.00)
2-2460	chr9	77589528	77589773	intron (NM_004297, intron 1 of 6)	intron (NM_004297, intron 1 of 6)	58666	NM_004297	9630	Hs.657795	NM_004297	ENSG00000156049	GNA14	-	G protein subunit alpha 14	protein-coding	0.008163	0.479675	27.34				145(GTAAACCGCA,+,0.00)			26(TGTTTGTTGA,+,0.00),49(TGTTTGCTCA,+,0.00),142(TGGGTAAACC,-,0.00)
2-1966	chr6	26122907	26123175	TTS (NM_003526)	TTS (NM_003526)	863	NM_003526	8347	Hs.658713	NM_003526	ENSG00000180596	HIST1H2BC	H2B.1|H2B/l|H2BFL|dJ221C16.3	histone cluster 1 H2B family member c	protein-coding	0.041045	0.472119	27.12						185(CTCGATTGGTTA,+,0.00),217(GCCTATTGGCTA,+,0.00)
2-2391	chr8	115867542	115867784	Intergenic	Intergenic	-198635	NM_014112	7227	Hs.657018	NM_014112	ENSG00000104447	TRPS1	GC79|LGCR	transcriptional repressor GATA binding 1	protein-coding	0.004132	0.452675	27.12				200(ACTCACCACA,+,0.00)				106(GGTCACAGTGAC,-,0.00),107(GTCACAGTGACC,+,0.00)
2-2506	chr9	120876435	120876701	intron (NM_001286840, intron 1 of 14)	CpG	760	NM_001286843	26147	Hs.460124	NM_015651	ENSG00000119403	PHF19	MTF2L1|PCL3|TDRD19B	PHD finger protein 19	protein-coding	0.086466	0.666667	27.12	181(ATGATTCATG,+,0.00)		178(AGGATGATTCAT,+,0.00)			63(TGTGATTGGCTG,+,0.00)			180(GATGATTCAT,-,0.00),181(ATGATTCATG,+,0.00)
2-526	chr12	46509225	46509463	intron (NR_125380, intron 3 of 3)	intron (NR_125380, intron 3 of 3)	125237	NR_125381	100288798	Hs.525922	NR_125377		LOC100288798	-	uncharacterized LOC100288798	ncRNA	0.004202	0.39749	27.12					83(AGGCTGATAAAG,-,0.00)		17(CGTGTAAACA,-,0.00)
2-768	chr14	100137238	100137481	intron (NM_016337, intron 9 of 13)	intron (NM_016337, intron 9 of 13)	22316	NM_206918	123099	Hs.159643	NM_206918	ENSG00000168350	DEGS2	C14orf66|DES2|FADS8	delta 4-desaturase, sphingolipid 2	protein-coding	0.020576	0.594262	27.12		92(ACATTCCA,+,0.00)						146(GGTCAACCTGAC,-,0.00),147(GTCAACCTGACC,+,0.00)		92(ACATTCCA,-,0.00)
2-765	chr14	98903443	98903778	Intergenic	Intergenic	191997	NM_001346979	283598	Hs.448754	NM_182560	ENSG00000176605	C14orf177	-	chromosome 14 open reading frame 177	protein-coding	0.00597	0.502976	27.12					252(TTTTATCAGGTA,+,0.00)			217(GGTCACCTTGCC,-,0.00)
2-2215	chr7	83547517	83547846	intron (NM_012431, intron 1 of 16)	intron (NM_012431, intron 1 of 16)	93750	NM_001178129	9723	Hs.528721	NM_012431	ENSG00000170381	SEMA3E	M-SEMAH|M-SemaK|SEMAH|coll-5	semaphorin 3E	protein-coding	0.006079	0.424242	27.12				54(TGTGGTCAGA,-,0.00)	116(TCTTATCAAATC,+,0.00)		143(TGTTTAACCT,+,0.00),219(AAAGCAAACA,-,0.00)
2-1780	chr5	19885131	19885425	intron (NM_001291957, intron 1 of 12)	MIR|SINE|MIR	994	NM_001291957	1016	Hs.317632	NM_004934	ENSG00000145526	CDH18	CDH14|CDH14L|CDH24	cadherin 18	protein-coding	0.003401	0.359322	27.12
2-957	chr17	58083188	58083425	promoter-TSS (NM_080677)	promoter-TSS (NM_080677)	-102	NR_110809	101927666	Hs.552237	NR_110809	ENSG00000266290	LOC101927666	-	uncharacterized LOC101927666	ncRNA	0.130802	0.768908	27.12						141(CAGCCAATGGGG,-,0.00)
2-1071	chr2	11122396	11122654	intron (NR_040080, intron 5 of 8)	MER41A|LTR|ERV1	9651	NR_040080	285150	Hs.329841	NM_182586	ENSG00000145063	FLJ33534	-	uncharacterized LOC285150	ncRNA	0.027132	0.501931	27.12		185(AGGAATGC,-,0.00)								185(AGGAATGC,+,0.00)
2-2528	chrX	10003974	10004240	Intergenic	Intergenic	-11648	NM_015691	55841	Hs.527524	NM_015691	ENSG00000047644	WWC3	BM042	WWC family member 3	protein-coding	0.007519	0.370787	26.91		158(TGGAATTT,-,0.00)			104(TCTTATCAGCTT,+,0.00)		205(TATTGACATA,+,0.00)
2-2121	chr6	151703174	151703431	intron (NM_001122742, intron 2 of 9)	intron (NM_001122742, intron 2 of 9)	12806	NM_001122742	2099	Hs.208124	NM_000125	ENSG00000091831	ESR1	ER|ESR|ESRA|ESTRR|Era|NR3A1	estrogen receptor 1	protein-coding	0.007782	0.484496	26.91							88(ATGGTAAATA,-,0.00)
2-818	chr15	89782304	89782532	Intergenic	MER41B|LTR|ERV1	6060	NM_001039958	145873	Hs.37311	NM_001039958	ENSG00000188095	MESP2	SCDO2|bHLHc6	mesoderm posterior bHLH transcription factor 2	protein-coding	0.013158	0.480349	26.91					137(TTGCTGATAAAA,-,0.00)			213(GGTCATCCTCAC,-,0.00)		79(GCATTCTT,-,0.00)
2-1179	chr2	139773713	139773955	Intergenic	Intergenic	812851	NR_106979	102465692		NR_106979	ENSG00000283506	MIR7157	hsa-mir-7157	microRNA 7157	ncRNA	0	0.395062	26.91			101(TTTAGTCATATC,-,0.00)	158(GGCAACCACA,+,0.00)
2-2205	chr7	80564062	80564319	Intergenic	L1PA13|LINE|L1	-37998	NM_001001547	948	Hs.120949	NM_000072	ENSG00000135218	CD36	BDPLT10|CHDS7|FAT|GP3B|GP4|GPIV|PASIV|SCARB3	CD36 molecule	protein-coding	0.007782	0.546512	26.91
2-709	chr14	40271518	40271919	Intergenic	L1MC5a|LINE|L1	-682993	NR_109757	644919	Hs.434414	NR_109757		LINC02315	-	long intergenic non-protein coding RNA 2315	ncRNA	0.002494	0.323383	26.91	30(CATGAATCAT,-,0.00)	74(TGGAATTT,-,0.00),148(AGGAATGC,-,0.00)	28(ATCATGAATCAT,+,0.00),31(ATGAATCATCAC,-,0.00)	139(GTATACCACA,+,0.00)	359(CCACTGATAAGG,-,0.00)		95(TGTTTATTTT,+,0.00)		30(CATGAATCAT,-,0.00),31(ATGAATCATC,+,0.00)	148(AGGAATGC,+,0.00)
2-2472	chr9	88344544	88344934	Intergenic	MER21A|LTR|ERVL	-43643	NM_006717	10927	Hs.146804	NM_006717	ENSG00000106723	SPIN1	SPIN|TDRD24	spindlin 1	protein-coding	0.005128	0.460358	26.91		260(AGGAATGT,-,0.00)			59(GAGGTGATAACA,-,0.00),268(CCTTATCTCTGA,+,0.00)			172(GGTCACCCTCAC,-,0.00),173(GTCACCCTCACC,+,0.00)		260(AGGAATGT,+,0.00)
2-1383	chr20	56606603	56606842	Intergenic	Intergenic	-22580	NM_003222	7022	Hs.473152	NM_003222	ENSG00000087510	TFAP2C	AP2-GAMMA|ERF1|TFAP2G|hAP-2g	transcription factor AP-2 gamma	protein-coding	0.016736	0.529167	26.91	127(GGTGAGTCAT,-,0.00),128(GTGAGTCATT,+,0.00)	180(TGGAATTT,-,0.00)	125(CAGGTGAGTCAT,+,0.00),128(GTGAGTCATTTG,-,0.00)						127(GGTGAGTCAT,-,0.00),128(GTGAGTCATT,+,0.00)
2-85	chr1	109246264	109246528	Intergenic	Intergenic	-3623	NM_001408	1952	Hs.57652	NM_001408	ENSG00000143126	CELSR2	ADGRC2|CDHF10|EGFL2|Flamingo1|MEGF3	cadherin EGF LAG seven-pass G-type receptor 2	protein-coding	0.007576	0.577358	26.91				45(TCTGGTTTCT,-,0.00)		204(GGCCATTGGTTC,+,0.00)		149(GGTCACCATGAC,-,0.00),150(GTCACCATGACC,+,0.00)
2-2396	chr8	118862195	118862464	Intergenic	MER110A|LTR|ERV1	89815	NM_002546	4982	Hs.81791	NM_002546	ENSG00000164761	TNFRSF11B	OCIF|OPG|PDB5|TR1	TNF receptor superfamily member 11b	protein-coding	0	0.288889	26.91					29(AGGAAGATAAAG,-,0.00),137(TCTTATCAAGAT,+,0.00),141(ATCAAGATAACA,-,0.00)		105(TGTTTAACTT,+,0.00),124(TGAGTAAATA,-,0.00),181(TGTTTATTCT,+,0.00)
2-1594	chr3	177359923	177360176	Intergenic	Intergenic	65607	NR_047465	100820709	Hs.518409	NR_047465	ENSG00000203645	LINC00501	-	long intergenic non-protein coding RNA 501	ncRNA	0.071146	0.594488	26.69							145(AAAGTCAATA,-,0.00)
2-2362	chr8	90691847	90692182	Intergenic	Intergenic	-46109	NM_001008495	169200	Hs.567759	NM_001008495	ENSG00000180694	TMEM64	-	transmembrane protein 64	protein-coding	0.002985	0.309524	26.69					283(AAAATGATAAAC,-,0.00)		12(AAAGTAAATA,-,0.00),302(TGTTTGCTTG,+,0.00)
2-679	chr13	108919349	108919602	intron (NM_001198950, intron 16 of 34)	intron (NM_001198950, intron 16 of 34)	247828	NR_047700	100885782	Hs.655942	NR_047700	ENSG00000236242	MYO16-AS1	-	MYO16 antisense RNA 1	ncRNA	0.023715	0.42126	26.69							223(TGTTTGCTTG,+,0.00)
2-772	chr15	30625947	30626185	promoter-TSS (NR_148423).2	promoter-TSS (NR_148423).2	-82	NR_148423	89839	Hs.659621	NM_001039841	ENSG00000285077	ARHGAP11B	B'-T|FAM7B1|GAP (1-8)	Rho GTPase activating protein 11B	protein-coding	0.05042	0.606695	26.69						105(GGACCAATCAGA,-,0.00)
2-2575	chrX	116285593	116285868	Intergenic	Intergenic	115025	NM_000686	186	Hs.405348	NM_000686	ENSG00000180772	AGTR2	AT2|ATGR2|MRX88	angiotensin II receptor type 2	protein-coding	0	0.358696	26.69		114(AGGAATGT,-,0.00)					53(TATTTAATTT,+,0.00)	156(GGTCAGAGTGAC,-,0.00),157(GTCAGAGTGACC,+,0.00)		114(AGGAATGT,+,0.00)
2-873	chr16	53099486	53099938	intron (NM_025134, intron 1 of 38)	intron (NM_025134, intron 1 of 38)	-31036	NM_001352127	80205	Hs.59159	NM_015287	ENSG00000177200	CHD9	AD013|CHD-9|CReMM|KISH2|PRIC320	chromodomain helicase DNA binding protein 9	protein-coding	0.037611	0.622517	26.69	206(CTGAGTCACA,+,0.00)		206(CTGAGTCACACA,-,0.00)					137(GGCAACCTGACC,+,0.00)	205(GCTGAGTCAC,-,0.00),206(CTGAGTCACA,+,0.00)
2-2193	chr7	47604974	47605301	Intergenic	Intergenic	-16802	NR_108090	101929086	Hs.563487	NR_108090	ENSG00000236078	LINC01447	-	long intergenic non-protein coding RNA 1447	ncRNA	0.009174	0.45122	26.69		160(ACATTCCT,+,0.00)					137(TAAGTAAATA,-,0.00),243(ACAGTAAACA,-,0.00)			160(ACATTCCT,-,0.00)
2-1444	chr22	40732778	40733022	Intergenic	Intergenic	53722	NM_005297	2847	Hs.248122	NM_005297	ENSG00000128285	MCHR1	GPR24|MCH-1R|MCH1R|SLC-1|SLC1	melanin concentrating hormone receptor 1	protein-coding	0.016393	0.506122	26.69							73(TGAATAAACA,-,0.00),226(AGTGCAAATA,-,0.00)
2-1528	chr3	108620270	108620708	intron (NM_014648, intron 5 of 32)	MER68B|LTR|ERVL	-30845	NM_020890	57650	Hs.591308	NM_020890	ENSG00000163507	CIP2A	KIAA1524|p90	cell proliferation regulating inhibitor of protein phosphatase 2A	protein-coding	0.002283	0.396355	26.69		22(AAATTCCA,+,0.00)			106(CTTTATCAGTTA,+,0.00),286(ATCAAGATAAAA,-,0.00)		72(TGTTTGCACA,+,0.00)
2-2331	chr8	40373318	40373613	Intergenic	Intergenic	219997	NM_020130	56892	Hs.591849	NM_020130	ENSG00000176907	TCIM	C8orf4|TC-1|TC1	transcriptional and immune response regulator	protein-coding	0.00339	0.429054	26.48		170(GAATTCCA,+,0.00)					142(GAAGTAAATA,-,0.00),150(TATTTATCCA,+,0.00)		192(AGTGATTCAG,-,0.00),193(GTGATTCAGC,+,0.00)
2-2393	chr8	115987834	115988069	intron (NR_046215, intron 7 of 13)	intron (NR_046215, intron 7 of 13)	-318923	NM_014112	7227	Hs.657018	NM_014112	ENSG00000104447	TRPS1	GC79|LGCR	transcriptional repressor GATA binding 1	protein-coding	0.017021	0.419492	26.48							110(TATTTGCTCT,+,0.00)
2-2228	chr7	93551924	93552157	intron (NM_001164737, intron 2 of 15)	intron (NM_001164737, intron 2 of 15)	7770	NM_001164738	799	Hs.489127	NM_001742	ENSG00000004948	CALCR	CRT|CT-R|CTR|CTR1	calcitonin receptor	protein-coding	0.008584	0.376068	26.48			184(AGCTTGAGTCAT,+,0.00),187(TTGAGTCATCAC,-,0.00)				57(TATTTACCCT,+,0.00)		186(CTTGAGTCAT,-,0.00),187(TTGAGTCATC,+,0.00)	74(AAGAATGT,+,0.00),92(AAGAATGT,+,0.00)
2-671	chr13	93224642	93224897	Intergenic	Intergenic	-2039	NM_005708	10082	Hs.444329	NM_005708	ENSG00000183098	GPC6	OMIMD1	glypican 6	protein-coding	0	0.421875	26.48		26(ACATTCCA,+,0.00),85(TGGAATGT,-,0.00)	130(ATTACTCAACAA,-,0.00)							26(ACATTCCA,-,0.00),85(TGGAATGT,+,0.00)
2-1095	chr2	35297470	35297739	Intergenic	Intergenic	-173801	NR_039629	100616475		NR_039629	ENSG00000265301	MIR548AD	-	microRNA 548ad	ncRNA	0.007435	0.366667	26.48				160(TGTGGCTTAA,-,0.00)			196(TGTTTATATT,+,0.00)	137(GGTCAGAGTGAC,-,0.00),138(GTCAGAGTGACC,+,0.00)
2-250	chr10	28496495	28496777	promoter-TSS (NR_134496)	promoter-TSS (NR_134496)	-823	NR_134496	105376468	Hs.522525	NR_134496	ENSG00000237128	LOC105376468	-	uncharacterized LOC105376468	ncRNA	0.003546	0.448763	26.48		222(TGGAATTT,-,0.00)		106(CTCTACCACA,+,0.00)
2-1086	chr2	20071679	20071911	Intergenic	Intergenic	-19767	NM_014713	9741	Hs.467807	NM_014713	ENSG00000068697	LAPTM4A	HUMORF13|LAPTM4|MBNT|Mtrp	lysosomal protein transmembrane 4 alpha	protein-coding	0.008621	0.48927	26.48					150(GGAAAGATAACC,-,0.00)
2-130	chr1	177585624	177585869	Intergenic	Intergenic	-114778	NR_110722	101928778	Hs.573792	NR_110722	ENSG00000236720	LINC01741	-	long intergenic non-protein coding RNA 1741	ncRNA	0.008163	0.443089	26.48
2-2487	chr9	94922325	94922587	intron (NM_032823, intron 5 of 14)	intron (NM_032823, intron 5 of 14)	23098	NR_147613	101928119	Hs.630906	NR_147613		LOC101928119	-	uncharacterized LOC101928119	ncRNA	0.015267	0.475285	26.48		141(TGGAATGT,-,0.00)					149(TATTTACTTG,+,0.00)			141(TGGAATGT,+,0.00)
2-796	chr15	70091956	70092211	intron (NM_001105192, intron 4 of 19)	intron (NM_001105192, intron 4 of 19)	2702	NM_001282982	7090	Hs.287362	NM_005078	ENSG00000140332	TLE3	ESG|ESG3|GRG3|HsT18976	transducin like enhancer of split 3	protein-coding	0.015686	0.484375	26.48					180(CAGCTGATAAAC,-,0.00)		193(TGTTTGCTCA,+,0.00)
2-1778	chr5	19734911	19735229	intron (NM_001349556, intron 5 of 13)	intron (NM_001349556, intron 5 of 13)	151202	NM_001291957	1016	Hs.317632	NM_004934	ENSG00000145526	CDH18	CDH14|CDH14L|CDH24	cadherin 18	protein-coding	0.006289	0.37931	26.26	122(CTGAGTCACT,+,0.00)		119(CTGCTGAGTCAC,+,0.00),122(CTGAGTCACTAC,-,0.00)	65(TGTGGTTGGG,-,0.00),79(TGTGGCTTTG,-,0.00)			153(TGTTTGCAAA,+,0.00),172(CAGGTAAATA,-,0.00),203(TATTGGCTCA,+,0.00),244(AAGTTAAACA,-,0.00)		121(GCTGAGTCAC,-,0.00),122(CTGAGTCACT,+,0.00)
2-2170	chr7	34236106	34236424	Intergenic	Intergenic	331354	NM_133468	168667	Hs.660998	NM_133468	ENSG00000164619	BMPER	CRIM3|CV-2|CV2	BMP binding endothelial regulator	protein-coding	0.006289	0.445141	26.26		224(TGGAATTC,-,0.00)					140(TATTTACTGT,+,0.00),174(TATTTACTGT,+,0.00),208(TATTTACTCA,+,0.00)
2-1682	chr4	88335021	88335266	intron (NR_134238, intron 3 of 4)	intron (NR_134238, intron 3 of 4)	-43596	NM_017912	55008	Hs.529317	NM_017912	ENSG00000138642	HERC6	-	HECT and RLD domain containing E3 ubiquitin protein ligase family member 6	protein-coding	0.008163	0.361789	26.05							54(TGTTTGCTCA,+,0.00),143(TGTTTACATT,+,0.00)	103(GGTCACTGTGAC,-,0.00),104(GTCACTGTGACA,+,0.00)
2-213	chr10	5488286	5488613	Intergenic	Intergenic	11121	NM_017422	51806	Hs.180142	NM_017422	ENSG00000178372	CALML5	CLSP	calmodulin like 5	protein-coding	0.021407	0.597561	26.05	19(TGTGAGTCAC,-,0.00),20(GTGAGTCACC,+,0.00),200(GGTGACTCAG,-,0.00)		17(GTTGTGAGTCAC,+,0.00),20(GTGAGTCACCGT,-,0.00),198(AAGGTGACTCAG,+,0.00),201(GTGACTCAGACC,-,0.00)					23(AGTCACCGTGCC,-,0.00),24(GTCACCGTGCCC,+,0.00)	19(TGTGAGTCAC,-,0.00),20(GTGAGTCACC,+,0.00),200(GGTGACTCAG,-,0.00),201(GTGACTCAGA,+,0.00)
2-1628	chr3	196807755	196808010	exon (NM_002577, exon 7 of 15)	exon (NM_002577, exon 7 of 15)	-59974	NM_001308045	205564	Hs.240770	NM_152699	ENSG00000119231	SENP5	-	SUMO specific peptidase 5	protein-coding	0.007843	0.371094	26.05					163(TGTTATCTACAT,+,0.00)		103(TAGACAAACA,-,0.00)		69(GGTGATTCAC,-,0.00),70(GTGATTCACA,+,0.00)
2-1017	chr18	76686922	76687151	Intergenic	Intergenic	-2993	NR_122073	400661	Hs.514963	NR_122073	ENSG00000276397	LINC01879	-	long intergenic non-protein coding RNA 1879	ncRNA	0.0131	0.434783	26.05								100(GGTCAGAGTGAC,-,0.00),101(GTCAGAGTGACC,+,0.00)
2-1986	chr6	42122792	42123020	intron (NM_001164446, intron 2 of 4)	intron (NM_001164446, intron 2 of 4)	20071	NM_001164446	647024	Hs.444277	NM_001164446	ENSG00000188112	C6orf132	bA7K24.2	chromosome 6 open reading frame 132	protein-coding	0.013158	0.60262	26.05	73(TCTGACTCAG,-,0.00)		71(TGTCTGACTCAG,+,0.00),74(CTGACTCAGAGG,-,0.00)						73(TCTGACTCAG,-,0.00),74(CTGACTCAGA,+,0.00)
2-904	chr16	80615802	80616040	intron (NM_152342, intron 4 of 6)	intron (NM_152342, intron 4 of 6)	-43113	NR_104666	101928276	Hs.149769	NR_104665	ENSG00000260737	LINC01227	-	long intergenic non-protein coding RNA 1227	ncRNA	0.037815	0.543933	25.83								221(ATCAGGCTGACC,+,0.00)
2-1336	chr2	237510123	237510358	promoter-TSS (NR_106869)	promoter-TSS (NR_106869)	-691	NR_106869	102465486		NR_106869	ENSG00000277842	MIR6811	hsa-mir-6811	microRNA 6811	ncRNA	0.017021	0.487288	25.83
2-2145	chr7	11261503	11261743	Intergenic	LTR57|LTR|ERVL	287751	NM_014660	9678	Hs.655688	NM_014660	ENSG00000106443	PHF14	-	PHD finger protein 14	protein-coding	0	0.485477	25.83								73(GGCCATGGTGCC,-,0.00)
2-747	chr14	75255061	75255296	Intergenic	Intergenic	-23600	NM_005252	2353	Hs.25647	NM_005252	ENSG00000170345	FOS	AP-1|C-FOS|p55	Fos proto-oncogene, AP-1 transcription factor subunit	protein-coding	0.008511	0.54661	25.83					39(CTGCAGATAAAT,-,0.00)	191(GAGCCAATGAGG,-,0.00)
2-790	chr15	62832272	62832517	intron (NM_015059, intron 51 of 55)	intron (NM_015059, intron 51 of 55)	8437	NR_029709	406965		NR_029709	ENSG00000211137	MIR190A	MIR190|MIRN190|hsa-mir-190a|miR-190|mir-190a	microRNA 190a	ncRNA	0.008163	0.46748	25.83		143(CGGAATGT,-,0.00)		16(TTTTACCACA,+,0.00)
2-299	chr10	62112441	62112715	Intergenic	MER31B|LTR|ERV1	63367	NM_001244638	84159	Hs.535297	NM_032199	ENSG00000150347	ARID5B	DESRT|MRF-2|MRF2	AT-rich interaction domain 5B	protein-coding	0	0.436364	25.83	209(GATGACTCAG,-,0.00),210(ATGACTCAGA,+,0.00)	89(AGGAATTT,-,0.00)	207(AAGATGACTCAG,+,0.00),210(ATGACTCAGAGG,-,0.00)				120(TATTTGCTAA,+,0.00)		209(GATGACTCAG,-,0.00),210(ATGACTCAGA,+,0.00)	89(AGGAATTT,+,0.00)
2-943	chr17	41416014	41416263	Intergenic	MIRb|SINE|MIR	8432	NM_003770	8688	Hs.673852	NM_003770	ENSG00000108417	KRT37	HA7|K37|KRTHA7	keratin 37	protein-coding	0.004016	0.48	25.83							179(AAGGCCAACA,-,0.00)
2020-02-29	chr1	26126410	26126711	Intergenic	Intergenic	14783	NM_152835	149420	Hs.468801	NM_152835	ENSG00000175087	PDIK1L	CLIK1L|STK35L2	PDLIM1 interacting kinase 1 like	protein-coding	0.009967	0.390728	25.83				164(TGTGGTTAGA,-,0.00)	36(CTTTATCTTTCT,+,0.00)	112(CAACCAATCATA,-,0.00)
2-569	chr12	80868652	80868899	intron (NR_136887, intron 1 of 5)	intron (NR_136887, intron 1 of 5)	-36146	NR_030348	693202		NR_030348	ENSG00000207763	MIR617	MIRN617|hsa-mir-617	microRNA 617	ncRNA	0.004049	0.431452	25.83		65(AGGAATGT,-,0.00)			119(CTGAAGATAAAC,-,0.00),135(TAGCAGATAAGA,-,0.00)					65(AGGAATGT,+,0.00)
2-169	chr1	206202620	206202967	promoter-TSS (NR_134239)	promoter-TSS (NR_134239)	82	NM_001123168	729533	Hs.339665	NM_001123168	ENSG00000196550	FAM72A	LMPIP|Ugene|p17	family with sequence similarity 72 member A	protein-coding	0.086455	0.649425	25.83
2-352	chr10	107546256	107546533	Intergenic	Tigger7|DNA|TcMar-Tigger	-381686	NM_001206570	114815	Hs.591915	NM_052918	ENSG00000108018	SORCS1	hSorCS	sortilin related VPS10 domain containing receptor 1	protein-coding	0.00361	0.413669	25.83			152(TAAGTGACTAAT,+,0.00),202(GGTATGATTCAC,+,0.00),205(ATGATTCACATC,-,0.00)		60(ATGCAGATAAGC,-,0.00)		74(AAATTAAATA,-,0.00)		155(GTGACTAATG,+,0.00),204(TATGATTCAC,-,0.00),205(ATGATTCACA,+,0.00)
2-1808	chr5	58188349	58188584	Intergenic	Intergenic	-66125	NR_104669	101928569	Hs.319708	NR_104669		LINC02101	-	long intergenic non-protein coding RNA 2101	ncRNA	0.012766	0.40678	25.62		107(AGGAATGT,-,0.00)								107(AGGAATGT,+,0.00)
2-2380	chr8	100748096	100748357	Intergenic	Intergenic	-26139	NM_002568	26986	Hs.387804	NM_002568	ENSG00000070756	PABPC1	PAB1|PABP|PABP1|PABPC2|PABPL1	poly(A) binding protein cytoplasmic 1	protein-coding	0.019157	0.465649	25.62
2-464	chr11	101441753	101442049	Intergenic	Intergenic	78004	NR_037485	100500823		NR_037485	ENSG00000263885	MIR3920	-	microRNA 3920	ncRNA	0.003378	0.521886	25.62								100(TGTCAGTGTGAC,-,0.00),101(GTCAGTGTGACC,+,0.00)
2-728	chr14	60862374	60862638	intron (NM_002431, intron 6 of 7)	intron (NM_002431, intron 6 of 7)	118573	NM_020810	57570	Hs.380159	NM_020810	ENSG00000126814	TRMT5	COXPD26|KIAA1393|TRM5	tRNA methyltransferase 5	protein-coding	0.003788	0.4	25.62
2-1191	chr2	147812427	147812687	Intergenic	Intergenic	-31960	NM_001278579	92	Hs.470174	NM_001616	ENSG00000121989	ACVR2A	ACTRII|ACVR2	activin A receptor type 2A	protein-coding	0.007692	0.37931	25.62								159(GACACCATGCCC,+,0.00)
2-2557	chrX	40518101	40518416	Intergenic	LTR47B2|LTR|ERVL	-62706	NM_005765	10159	Hs.495960	NM_005765	ENSG00000182220	ATP6AP2	APT6M8-9|ATP6IP2|ATP6M8-9|ELDF10|HT028|M8-9|MRXE|MRXSH|MSTP009|PRR|RENR|XMRE|XPDS	ATPase H+ transporting accessory protein 2	protein-coding	0.015873	0.452532	25.62						66(TGGCCAATAAGC,-,0.00),130(TTTGATTGGCTC,+,0.00)	122(TGTTGACTTT,+,0.00),172(TATTTACTGT,+,0.00)
2-1352	chr20	19968695	19968925	intron (NM_018993, intron 5 of 10)	intron (NM_018993, intron 5 of 10)	-48480	NM_016100	51126	Hs.368783	NM_016100	ENSG00000173418	NAA20	NAT3|NAT3P|NAT5|NAT5P|dJ1002M8.1	N(alpha)-acetyltransferase 20, NatB catalytic subunit	protein-coding	0.008696	0.445887	25.62				23(TGTGGTATGC,-,0.00),129(TGTGGTTCCC,-,0.00)			2(AATATAAACA,-,0.00)
2-843	chr15	98872866	98873149	intron (NM_000875, intron 2 of 20)	intron (NM_000875, intron 2 of 20)	88581	NR_039864	100616432		NR_039864	ENSG00000264480	MIR4714	-	microRNA 4714	ncRNA	0.010601	0.461268	25.62		153(AGGAATGC,-,0.00)					116(TGTTTGCTTT,+,0.00)	169(GTCATCATGTCC,+,0.00)		153(AGGAATGC,+,0.00)
2-691	chr14	32308215	32308456	Intergenic	Intergenic	-20938	NM_004274	9472	Hs.509083	NM_004274	ENSG00000151320	AKAP6	ADAP100|ADAP6|AKAP100|PRKA6|mAKAP	A-kinase anchoring protein 6	protein-coding	0.004149	0.380165	25.62		173(GAATTCCA,+,0.00)					112(TGTTTGCTTT,+,0.00),186(AAAGTAAATA,-,0.00)
2-311	chr10	71340129	71340364	intron (NR_033414, intron 2 of 3)	intron (NR_033414, intron 2 of 3)	20993	NM_018344	55315	Hs.438419	NM_018344	ENSG00000198246	SLC29A3	ENT3|HCLAP|HJCD|PHID	solute carrier family 29 member 3	protein-coding	0.008511	0.54661	25.62	81(GCTGAGTCAT,-,0.00),82(CTGAGTCATA,+,0.00)		79(TTGCTGAGTCAT,+,0.00),82(CTGAGTCATACC,-,0.00)				159(TATGTAAACA,-,0.00)		81(GCTGAGTCAT,-,0.00),82(CTGAGTCATA,+,0.00)
2-205	chr10	3468170	3468447	intron (NR_131187, intron 1 of 1)	intron (NR_131187, intron 1 of 1)	34530	NR_155746	101927880		NR_155745		LOC101927880	-	uncharacterized LOC101927880	ncRNA	0.01444	0.431655	25.62	266(GCTGAGTCAT,-,0.00),267(CTGAGTCATC,+,0.00)		264(GGGCTGAGTCAT,+,0.00)	141(TGTGGTTGGC,-,0.00)			187(TGTTTAATTT,+,0.00)	118(GGTCACCGTGAA,-,0.00)	266(GCTGAGTCAT,-,0.00),267(CTGAGTCATC,+,0.00)
2-2140	chr7	7911426	7911697	Intergenic	Intergenic	-57182	NM_138426	113263	Hs.131673	NM_138426	ENSG00000106415	GLCCI1	FAM117C|GCTR|GIG18|TSSN1	glucocorticoid induced 1	protein-coding	0.01107	0.433824	25.62	256(AATGAGTCAG,-,0.00),257(ATGAGTCAGG,+,0.00)		254(GCAATGAGTCAG,+,0.00),257(ATGAGTCAGGGA,-,0.00)	235(TGTGGTTCTG,-,0.00)			108(GAAGCAAACA,-,0.00)		256(AATGAGTCAG,-,0.00),257(ATGAGTCAGG,+,0.00)	115(ACATTCTT,-,0.00)
2-2572	chrX	109952000	109952261	Intergenic	Intergenic	-50505	NM_001353849	84187	Hs.496572	NM_017698	ENSG00000157600	TMEM164	bB360B22.3	transmembrane protein 164	protein-coding	0.003831	0.473282	25.62	218(GTGAGTCACT,+,0.00)	127(AGGAATGT,-,0.00)	218(GTGAGTCACTTG,-,0.00)	177(AATAACCACA,+,0.00)		64(TGGCCAATGAAT,-,0.00)			217(AGTGAGTCAC,-,0.00),218(GTGAGTCACT,+,0.00)	127(AGGAATGT,+,0.00)
2-1833	chr5	86284497	86284728	intron (NR_003719, intron 1 of 7)	intron (NR_003719, intron 1 of 7)	2168	NR_003719	285622	Hs.449272	NR_003719		NBPF22P	-	NBPF member 22, pseudogene	pseudo	0.004329	0.456897	25.62	142(CATGACTCAG,-,0.00),143(ATGACTCAGG,+,0.00)		82(GCTGTGACTCAA,+,0.00),143(ATGACTCAGGAA,-,0.00)				54(TTAGTAAACA,-,0.00)		85(GTGACTCAAG,+,0.00),142(CATGACTCAG,-,0.00),143(ATGACTCAGG,+,0.00)
2-1372	chr20	44728775	44729092	intron (NR_132377, intron 3 of 4)	L1ME2|LINE|L1	14089	NM_003881	8839	Hs.592145	NM_003881	ENSG00000064205	WISP2	CCN5|CT58|CTGF-L	WNT1 inducible signaling pathway protein 2	protein-coding	0.015773	0.455975	25.62		209(AGGAATTT,-,0.00)								209(AGGAATTT,+,0.00)
2-1963	chr6	24341232	24341474	intron (NM_001195610, intron 3 of 10)	intron (NM_001195610, intron 3 of 10)	-15550	NM_181337	353219	Hs.697888	NM_181337	ENSG00000146049	KAAG1	RU2AS	kidney associated antigen 1	protein-coding	0.004132	0.395062	25.62								222(GGGCATACTGCC,-,0.00)
2-720	chr14	50018425	50018737	intron (NR_131171, intron 6 of 8)	intron (NR_131171, intron 6 of 8)	-11061	NR_126498	283551	Hs.292580	NM_001012706	ENSG00000214900	LINC01588	C14orf182	long intergenic non-protein coding RNA 1588	ncRNA	0.019231	0.466454	25.62	52(AATGACTCAC,-,0.00),53(ATGACTCACA,+,0.00)		50(TGAATGACTCAC,+,0.00),53(ATGACTCACAAG,-,0.00)		294(TGGAAGATAAAC,-,0.00)		138(TGTTTATTCT,+,0.00)	110(GGTGATCCTGAC,-,0.00),111(GTGATCCTGACC,+,0.00)	52(AATGACTCAC,-,0.00),53(ATGACTCACA,+,0.00)
2-1903	chr5	149129257	149129510	Intergenic	Intergenic	-12064	NM_001345860	22885	Hs.49688	NM_014945	ENSG00000173210	ABLIM3	HMFN1661	actin binding LIM protein family member 3	protein-coding	0	0.440945	25.4				119(CAAAACCAGA,+,0.00)	65(ACAGAGATAAAA,-,0.00)
2-2156	chr7	17618558	17618822	Intergenic	Intergenic	-59781	NR_110013	101927630	Hs.583400	NR_110013	ENSG00000236039	LOC101927630	-	uncharacterized LOC101927630	ncRNA	0.015152	0.426415	25.4					134(CTTTATCTGATA,+,0.00)		89(TAGATAAACA,-,0.00)
2-2204	chr7	80542488	80542767	Intergenic	(TTGCCTA)n|Simple_repeat|Simple_repeat	-30618	NM_001102386	346562	Hs.335049	NM_001102386	ENSG00000214415	GNAT3	GDCA	G protein subunit alpha transducin 3	protein-coding	0.003584	0.364286	25.4		196(AGGAATTT,-,0.00)	166(CTATTGACTCAT,+,0.00),169(TTGACTCATCTT,-,0.00)		82(GGACTGATAAGA,-,0.00)		167(TATTGACTCA,+,0.00),205(AAGACAAACA,-,0.00)		168(ATTGACTCAT,-,0.00),169(TTGACTCATC,+,0.00)	196(AGGAATTT,+,0.00)
2-1429	chr21	44928090	44928338	non-coding (NR_038311, exon 5 of 5)	non-coding (NR_038311, exon 5 of 5)	659	NM_001127491	3689	Hs.375957	NM_000211	ENSG00000160255	ITGB2	CD18|LAD|LCAMB|LFA-1|MAC-1|MF17|MFI7	integrin subunit beta 2	protein-coding	0.008065	0.578313	25.4	52(CCTGACTCAC,-,0.00)		53(CTGACTCACCCA,-,0.00)					129(GGACAGACTGAC,-,0.00),130(GACAGACTGACC,+,0.00)	52(CCTGACTCAC,-,0.00),53(CTGACTCACC,+,0.00)	39(GCATTCTT,-,0.00)
2-225	chr10	8670467	8670745	Intergenic	Intergenic	-76215	NR_134492	105376398	Hs.63158	NR_134492		LOC105376398	-	uncharacterized LOC105376398	ncRNA	0	0.322581	25.4		141(ACATTCCA,+,0.00)		172(ATAAACCACA,+,0.00)			155(TGTTGACACT,+,0.00),239(TGTTTACCTG,+,0.00)			141(ACATTCCA,-,0.00)
2-1941	chr6	11390008	11390281	Intergenic	Intergenic	-7796	NR_073131	4739	Hs.37982	NM_006403	ENSG00000111859	NEDD9	CAS-L|CAS2|CASL|CASS2|HEF1	neural precursor cell expressed, developmentally down-regulated 9	protein-coding	0.014652	0.452555	25.4					209(GCTGTGATAAGA,-,0.00)			86(ATCAAAGTGACC,+,0.00)
2-1221	chr2	161867422	161867671	intron (NM_001354448, intron 7 of 26)	intron (NM_001354448, intron 7 of 26)	206996	NM_001935	1803	Hs.368912	NM_001935	ENSG00000197635	DPP4	ADABP|ADCP2|CD26|DPPIV|TP103	dipeptidyl peptidase 4	protein-coding	0.004016	0.284	25.4		151(TGGAATGT,-,0.00)					38(TAATTAAACA,-,0.00),100(TGTTGACACA,+,0.00),174(AGAGCAAACA,-,0.00)			151(TGGAATGT,+,0.00)
2-757	chr14	93011696	93011935	intron (NM_001142593, intron 4 of 10)	intron (NM_001142593, intron 4 of 10)	-55637	NR_002808	319085	Hs.612888	NR_002808	ENSG00000258730	ITPK1-AS1	C14orf85|ITPK1-AS|ITPK1AS|NCRNA00203	ITPK1 antisense RNA 1	ncRNA	0.012552	0.554167	25.18							71(AGAGTAAACA,-,0.00)
2-1537	chr3	129662982	129663216	intron (NM_001017395, intron 5 of 6)	intron (NM_001017395, intron 5 of 6)	25633	NM_015008	23023	Hs.477547	NM_015008	ENSG00000172765	TMCC1	-	transmembrane and coiled-coil domain family 1	protein-coding	0.004274	0.4	25.18		216(GCATTCCT,+,0.00)					49(TAGGTAAATA,-,0.00),64(TAAATAAATA,-,0.00),99(TAGGTCAACA,-,0.00),183(TGAGTACACA,-,0.00)			216(GCATTCCT,-,0.00)
2-1847	chr5	103409217	103409476	Intergenic	Intergenic	132639	NR_104670	102467212	Hs.641885	NR_104670	ENSG00000248757	LINC02115	-	long intergenic non-protein coding RNA 2115	ncRNA	0	0.361538	25.18		156(GAATTCCT,+,0.00)						108(GGTGAGTCTGAC,-,0.00),109(GTGAGTCTGACC,+,0.00)		39(AAGAATGT,+,0.00),156(GAATTCCT,-,0.00)
2-628	chr12	131234941	131235171	Intergenic	Intergenic	62916	NR_135045	107161159	Hs.730119	NR_135045	ENSG00000248703	LINC02415	-	long intergenic non-protein coding RNA 2415	ncRNA	0.021739	0.536797	25.18		176(ACATTCCA,+,0.00)					98(AATGTAAACA,-,0.00)			176(ACATTCCA,-,0.00)
2-236	chr10	9178617	9178905	Intergenic	Intergenic	-96852	NR_108039	100507163	Hs.649223	NR_108039		LINC00709	-	long intergenic non-protein coding RNA 709	ncRNA	0	0.307958	25.18				17(TGTGGTTATC,-,0.00)	20(GGTTATCTTCTC,+,0.00)		82(TATTTATACA,+,0.00),108(TATTTACACA,+,0.00)
2-1405	chr21	29386135	29386421	Intergenic	L2a|LINE|L2	13777	NR_046564	100874322	Hs.326404	NR_046564		BACH1-IT2	-	BACH1 intronic transcript 2	ncRNA	0.006993	0.421603	25.18							224(TATTCAAACA,-,0.00)
2-336	chr10	93496508	93496764	promoter-TSS (NM_018131)	promoter-TSS (NM_018131)	4	NM_018131	55165	Hs.14559	NM_018131	ENSG00000138180	CEP55	C10orf3|CT111|MARCH|URCC6	centrosomal protein 55	protein-coding	0.144531	0.758755	25.18
2-1266	chr2	203579157	203579400	Intergenic	Intergenic	-43942	NM_001329728	65059	Hs.471162	NM_025252	ENSG00000173166	RAPH1	ALS2CR18|ALS2CR9|LPD|PREL-2|PREL2|RMO1|RalGDS/AF-6	Ras association (RalGDS/AF-6) and pleckstrin homology domains 1	protein-coding	0.004115	0.47541	25.18			87(GCTATGAATCAG,+,0.00),90(ATGAATCAGCAC,-,0.00)		53(GGTTATCTGAGC,+,0.00)		231(TAAATAAACA,-,0.00)		89(TATGAATCAG,-,0.00),90(ATGAATCAGC,+,0.00)
2-574	chr12	89762804	89763109	Intergenic	LTR88c|LTR|Gypsy?	54001	NR_028138	338758	Hs.601766	NR_028138	ENSG00000271614	ATP2B1-AS1	LINC00936	ATP2B1 antisense RNA 1	ncRNA	0.006557	0.366013	25.18		198(GAATTCCT,+,0.00)				115(TCTGATTGGCCT,+,0.00)	241(TATTTGCCAA,+,0.00)			198(GAATTCCT,-,0.00)
2-998	chr18	36099353	36099649	Intergenic	LTR38|LTR|ERV1	29893	NM_001099406	25800	Hs.79136	NM_012319	ENSG00000141424	SLC39A6	LIV-1|ZIP6	solute carrier family 39 member 6	protein-coding	0	0.430976	25.18					140(TGTTATCTTGAC,+,0.00)
2-654	chr13	52455197	52455441	promoter-TSS (NM_001286687)	promoter-TSS (NM_001286687)	-41	NM_018204	26586	Hs.444028	NM_018204	ENSG00000136108	CKAP2	LB1|TMAP|se20-10	cytoskeleton associated protein 2	protein-coding	0.053279	0.583673	25.18						203(GCCCATTGGCTT,+,0.00),230(GAACCAATGGGC,-,0.00)
2-746	chr14	75183046	75183309	Intergenic	MER58C|DNA|hAT-Charlie	-6531	NM_006827	10972	Hs.74137	NM_006827	ENSG00000170348	TMED10	P24(DELTA)|S31I125|S31III125|TMP21|Tmp-21-I|p23|p24d1	transmembrane p24 trafficking protein 10	protein-coding	0.003802	0.340909	25.18					189(GGTTATCTCTGC,+,0.00)		160(TAAGCAAACA,-,0.00)			73(AAGAATGT,+,0.00)
2-107	chr1	155001099	155001372	Intergenic	CpG	-1395	NR_049765	51043	Hs.729279	NM_001252406	ENSG00000160685	ZBTB7B	CKROX|THPOK|ZBTB15|ZFP-67|ZFP67|ZNF857B|c-KROX|hcKROX	zinc finger and BTB domain containing 7B	protein-coding	0.07326	0.711679	25.18	7(CTGAGTCACG,+,0.00)		4(AGGCTGAGTCAC,+,0.00)						6(GCTGAGTCAC,-,0.00),7(CTGAGTCACG,+,0.00)
2-2319	chr8	37144837	37145091	Intergenic	Intergenic	348949	NR_121620	100507420	Hs.105962	NR_121620		LINC01605	-	long intergenic non-protein coding RNA 1605	ncRNA	0.019685	0.513725	25.18	31(GCTGACTCAT,-,0.00),32(CTGACTCATT,+,0.00)		29(TGGCTGACTCAT,+,0.00),32(CTGACTCATTCA,-,0.00)				49(TATTTACTGA,+,0.00)	159(GGTCAGGTTGAC,-,0.00),160(GTCAGGTTGACC,+,0.00)	31(GCTGACTCAT,-,0.00),32(CTGACTCATT,+,0.00)
2-2083	chr6	128598624	128598927	Intergenic	Intergenic	-78101	NM_002844	5796	Hs.155919	NM_002844	ENSG00000152894	PTPRK	R-PTP-kappa	protein tyrosine phosphatase, receptor type K	protein-coding	0.006601	0.424342	25.18	88(GCTGAGTCAT,-,0.00),89(CTGAGTCATG,+,0.00)		86(TGGCTGAGTCAT,+,0.00),89(CTGAGTCATGCA,-,0.00)				114(AAGACAAATA,-,0.00),130(AAGGTCAATA,-,0.00)		88(GCTGAGTCAT,-,0.00),89(CTGAGTCATG,+,0.00)
2-1427	chr21	43344375	43344625	Intergenic	Intergenic	-12461	NR_103713	100126693	Hs.473952	NR_103713		LINC00322	C21orf136|NCRNA00322	long intergenic non-protein coding RNA 322	ncRNA	0.04	0.521912	24.97							80(AGAGTCAACA,-,0.00),132(TATTTGCTCT,+,0.00),203(AAAGCAAACA,-,0.00)
2-368	chr10	121510185	121510432	intron (NM_001144917, intron 7 of 15)	intron (NM_001144917, intron 7 of 15)	21006	NM_001320654	2263	Hs.533683	NM_000141	ENSG00000066468	FGFR2	BBDS|BEK|BFR-1|CD332|CEK3|CFD1|ECT1|JWS|K-SAM|KGFR|TK14|TK25	fibroblast growth factor receptor 2	protein-coding	0.02834	0.560484	24.97							54(TGAGTAAACC,-,0.00)
2-906	chr16	82152648	82152984	intron (NM_005792, intron 2 of 4)	intron (NM_005792, intron 2 of 4)	17408	NM_005792	10200	Hs.344400	NM_005792	ENSG00000135698	MPHOSPH6	MPP|MPP-6|MPP6	M-phase phosphoprotein 6	protein-coding	0.017857	0.477745	24.97	109(CTGAGTCACC,+,0.00)		106(CTGCTGAGTCAC,+,0.00),109(CTGAGTCACCAC,-,0.00)				189(AAAGCAAACA,-,0.00)		108(GCTGAGTCAC,-,0.00),109(CTGAGTCACC,+,0.00)
2-2248	chr7	116317273	116317614	Intergenic	Intergenic	-30716	NR_130922	102724434	Hs.667624	NR_130921	ENSG00000237870	LOC102724434	-	uncharacterized LOC102724434	ncRNA	0.01173	0.473684	24.97	297(CATGACTAAT,-,0.00),298(ATGACTAATT,+,0.00)		176(TTGATTACTCAA,+,0.00),179(ATTACTCAAACA,-,0.00),282(ATGAATCACCAC,-,0.00),298(ATGACTAATTGT,-,0.00)	285(AATCACCACA,+,0.00)					281(GATGAATCAC,-,0.00),282(ATGAATCACC,+,0.00),297(CATGACTAAT,-,0.00),298(ATGACTAATT,+,0.00)
2-1129	chr2	66389799	66390049	intron (NR_130931, intron 2 of 2)	intron (NR_130931, intron 2 of 2)	6618	NR_130931	729348	Hs.723595	NR_130931	ENSG00000232164	LINC01873	-	long intergenic non-protein coding RNA 1873	ncRNA	0.008	0.466135	24.97	207(AATGAGTCAT,-,0.00),208(ATGAGTCATA,+,0.00)		205(ATAATGAGTCAT,+,0.00),208(ATGAGTCATAGC,-,0.00)			57(TTTGATTGGTCA,+,0.00)			207(AATGAGTCAT,-,0.00),208(ATGAGTCATA,+,0.00)
2-1461	chr3	15636053	15636396	intron (NM_001323582, intron 3 of 4)	intron (NM_001323582, intron 3 of 4)	34255	NM_001281725	686	Hs.444197	NM_000060	ENSG00000169814	BTD	-	biotinidase	protein-coding	0.029155	0.508721	24.97	144(TCTGAGTCAT,-,0.00),145(CTGAGTCATT,+,0.00)		142(TCTCTGAGTCAT,+,0.00),145(CTGAGTCATTCG,-,0.00)						144(TCTGAGTCAT,-,0.00),145(CTGAGTCATT,+,0.00)	185(AAGAATGC,+,0.00)
2-2548	chrX	18099857	18100091	intron (NR_133641, intron 1 of 4)	MER41B|LTR|ERV1	4670	NR_133641	105373144		NR_133641	ENSG00000225882	LINC01456	-	long intergenic non-protein coding RNA 1456	ncRNA	0.012821	0.451064	24.75					147(CTGCTGATAAAA,-,0.00)					89(GCATTCTT,-,0.00)
2-2490	chr9	94993083	94993351	intron (NM_032823, intron 9 of 14)	intron (NM_032823, intron 9 of 14)	-47663	NR_147614	101928119	Hs.630906	NR_147613		LOC101928119	-	uncharacterized LOC101928119	ncRNA	0.007463	0.36803	24.75		94(AAATTCCT,+,0.00)			177(ATAGAGATAAAA,-,0.00)		47(TGTTTGATCA,+,0.00)			94(AAATTCCT,-,0.00)
2-370	chr10	125624824	125625141	intron (NM_001318133, intron 3 of 3)	intron (NM_001318133, intron 3 of 3)	50611	NR_023362	100169752	Hs.652647	NR_023362	ENSG00000237675	TEX36-AS1	-	TEX36 antisense RNA 1	ncRNA	0.012618	0.528302	24.75					49(AAAGAGATAAGG,-,0.00)		156(AGAACAAATA,-,0.00)	132(GGCCAGGGTGAC,-,0.00),133(GCCAGGGTGACC,+,0.00)
2-2580	chrX	131566016	131566244	Intergenic	Intergenic	22056	NM_001004486	347468	Hs.553711	NM_001004486	ENSG00000171054	OR13H1	ORX1	olfactory receptor family 13 subfamily H member 1	protein-coding	0.017544	0.419214	24.75					34(TCTTATCTCTGC,+,0.00)		216(AGAGCAAACA,-,0.00)
2-1371	chr20	44714696	44714938	promoter-TSS (NM_003881)	promoter-TSS (NM_003881)	-27	NM_001323370	8839	Hs.592145	NM_003881	ENSG00000064205	WISP2	CCN5|CT58|CTGF-L	WNT1 inducible signaling pathway protein 2	protein-coding	0.033058	0.625514	24.75				136(AGAAACCGCA,+,0.00)			62(AGAGCAAACA,-,0.00),217(TGTTTACTGA,+,0.00)
2-941	chr17	41009315	41009624	promoter-TSS (NM_031958)	promoter-TSS (NM_031958)	-355	NM_031958	83896	Hs.307027	NM_031958	ENSG00000212901	KRTAP3-1	KAP3.1|KRTAP3.1	keratin associated protein 3-1	protein-coding	0.009709	0.387097	24.75							146(TGTTTACTTT,+,0.00),183(TGTTTGCTGT,+,0.00)
2-808	chr15	86947329	86947572	intron (NR_135683, intron 1 of 2)	intron (NR_135683, intron 1 of 2)	14570	NR_135682	105370954	Hs.668501	NR_135682	ENSG00000259636	LOC105370954	-	uncharacterized LOC105370954	ncRNA	0.00823	0.282787	24.75			114(TCTATGACTCAA,+,0.00),117(ATGACTCAATCA,-,0.00)				157(TGTTTGCCTG,+,0.00)		116(TATGACTCAA,-,0.00),117(ATGACTCAAT,+,0.00)
2-1993	chr6	49668189	49668500	Intergenic	Intergenic	-31470	NM_000324	6005	Hs.120950	NM_000324	ENSG00000112077	RHAG	CD241|OHS|OHST|RH2|RH50A|Rh50|Rh50GP|SLC42A1	Rh associated glycoprotein	protein-coding	0	0.352564	24.75			122(AAAATTACTCAG,+,0.00),125(ATTACTCAGCAT,-,0.00)				228(TATTTGCTCA,+,0.00)		125(ATTACTCAGC,+,0.00)
2-1460	chr3	15634235	15634494	intron (NM_001323582, intron 2 of 4)	intron (NM_001323582, intron 2 of 4)	32395	NM_001281725	686	Hs.444197	NM_000060	ENSG00000169814	BTD	-	biotinidase	protein-coding	0.007722	0.45	24.75					74(TGTTATCTTGAC,+,0.00)		233(TATTTACTCT,+,0.00)	18(GGACAGGGTGTC,-,0.00)
2-1530	chr3	120417347	120417592	intron (NM_007085, intron 2 of 10)	intron (NM_007085, intron 2 of 10)	-21740	NR_029584	406975		NR_029584	ENSG00000284121	MIR198	MIRN198|miR-198	microRNA 198	ncRNA	0.020408	0.48374	24.75						80(TCCCATTGGTCT,+,0.00),113(TTTCATTGGTTC,+,0.00)
2-1580	chr3	172142273	172142564	intron (NM_001135095, intron 3 of 25)	intron (NM_001135095, intron 3 of 25)	101864	NM_001135095	64778	Hs.744888	NM_022763	ENSG00000075420	FNDC3B	FAD104|PRO4979|YVTM2421	fibronectin type III domain containing 3B	protein-coding	0.013746	0.369863	24.75
2-410	chr11	35365926	35366165	intron (NM_001195728, intron 1 of 11)	MER20|DNA|hAT-Charlie	53513	NM_004171	6506	Hs.502338	NM_004171	ENSG00000110436	SLC1A2	EAAT2|EIEE41|GLT-1|HBGT	solute carrier family 1 member 2	protein-coding	0.004184	0.454167	24.75		37(AGGAATGC,-,0.00)	200(CTTATGAATCAG,+,0.00)						202(TATGAATCAG,-,0.00),203(ATGAATCAGG,+,0.00)	37(AGGAATGC,+,0.00)
2-2486	chr9	94914315	94914589	intron (NM_032823, intron 5 of 14)	intron (NM_032823, intron 5 of 14)	31102	NR_147613	101928119	Hs.630906	NR_147613		LOC101928119	-	uncharacterized LOC101928119	ncRNA	0.010949	0.425455	24.75	105(GATGAATCAT,-,0.00)		103(AGGATGAATCAT,+,0.00),106(ATGAATCATAAC,-,0.00)		121(GACCTGATAAAA,-,0.00),176(GAAATGATAAAA,-,0.00)		253(AGGATAAATA,-,0.00)		105(GATGAATCAT,-,0.00),106(ATGAATCATA,+,0.00)	41(AAGAATGC,+,0.00)
2-963	chr17	65633964	65634210	Intergenic	Intergenic	-72465	NM_004655	8313	Hs.156527	NM_004655	ENSG00000168646	AXIN2	AXIL|ODCRCS	axin 2	protein-coding	0.004065	0.388664	24.54			229(ATATTTACTCAT,+,0.00)		2(CTTTATCAGAGA,+,0.00)	55(CATCCAATCAAA,-,0.00)	230(TATTTACTCA,+,0.00)	61(ATCAAAGTGACC,+,0.00)
2-1637	chr4	28167500	28167733	Intergenic	L1MA2|LINE|L1	-651966	NR_036237	100422937		NR_036237	ENSG00000283275	MIR4275	-	microRNA 4275	ncRNA	0	0.495726	24.54		121(GGGAATGT,-,0.00)					83(TGTTTGCTTA,+,0.00)
2-1377	chr20	46814911	46815199	Intergenic	Intergenic	-79569	NM_005244	2139	Hs.472877	NM_005244	ENSG00000064655	EYA2	EAB1	EYA transcriptional coactivator and phosphatase 2	protein-coding	0.010417	0.491349	24.54	97(CTGAGTCACT,+,0.00),147(GTTAGTCATG,+,0.00)		97(CTGAGTCACTGC,-,0.00),120(CTGAGTCAAAGC,-,0.00)	229(TCTCACCACA,+,0.00)			185(CGGGTAAACA,-,0.00)		96(CCTGAGTCAC,-,0.00),97(CTGAGTCACT,+,0.00),146(AGTTAGTCAT,-,0.00)
2-1393	chr21	14306198	14306472	Intergenic	Intergenic	32536	NR_003088	150000	Hs.366575	NM_138726	ENSG00000243064	ABCC13	ABCC13P|C21orf73|PRED6	ATP binding cassette subfamily C member 13 (pseudogene)	pseudo	0.00365	0.414545	24.54								133(GGTCAGCCTGCT,-,0.00)
2-1355	chr20	31604122	31604377	Intergenic	CpG	-1034	NM_181353	3397	Hs.504609	NM_002165	ENSG00000125968	ID1	ID|bHLHb24	inhibitor of DNA binding 1, HLH protein	protein-coding	0.086275	0.664062	24.54
2-2275	chr7	156746506	156746769	intron (NM_001350953, intron 9 of 17)	intron (NM_001350953, intron 9 of 17)	102836	NM_001308274	140545	Hs.446194	NM_030936	ENSG00000105982	RNF32	FKSG33|HSD15|LMBR2	ring finger protein 32	protein-coding	0	0.30303	24.54							44(TAGGCACACA,-,0.00),235(TGAGTAAATA,-,0.00)			102(ACATTCTT,-,0.00)
2-341	chr10	98314454	98314842	Intergenic	Intergenic	-46398	NM_032211	84171	Hs.306814	NM_032211	ENSG00000138131	LOXL4	LOXC	lysyl oxidase like 4	protein-coding	0.007732	0.51928	24.54				304(TGTGGTGACA,-,0.00)			228(TGTTTACCCA,+,0.00)	86(GGTCACCTTGCC,-,0.00),87(GTCACCTTGCCC,+,0.00),339(GGCACCATGACT,+,0.00)
2-1681	chr4	88318982	88319212	intron (NR_134238, intron 3 of 4)	intron (NR_134238, intron 3 of 4)	34167	NR_134236	105369192	Hs.733660	NR_134236	ENSG00000246375	LOC105369192	-	uncharacterized LOC105369192	ncRNA	0.008696	0.376623	24.54							23(AATGTAAATA,-,0.00),127(TGGGCAAACA,-,0.00)
2-592	chr12	97701938	97702180	Intergenic	MER31A|LTR|ERV1	51539	NR_077241	643711	Hs.585557	NR_077240	ENSG00000257501	LOC643711	-	platelet activating factor acetylhydrolase 1b catalytic subunit 2 pseudogene	pseudo	0.016529	0.44856	24.54				141(TGTGGTCAAC,-,0.00)	98(CCTTATCTAAGT,+,0.00)			144(GGTCAACCTGAC,-,0.00),145(GTCAACCTGACC,+,0.00)
2-756	chr14	92973954	92974182	intron (NM_001142593, intron 5 of 10)	intron (NM_001142593, intron 5 of 10)	50968	NM_001301690	1113	Hs.150793	NM_001275	ENSG00000100604	CHGA	CGA	chromogranin A	protein-coding	0.013158	0.646288	24.54	186(AGTGACTCAT,-,0.00),187(GTGACTCATC,+,0.00)		184(TGAGTGACTCAT,+,0.00),187(GTGACTCATCTC,-,0.00)						186(AGTGACTCAT,-,0.00),187(GTGACTCATC,+,0.00)
2-401	chr11	28108103	28108375	promoter-TSS (NM_152636)	promoter-TSS (NM_152636)	-12	NM_152636	196074	Hs.243326	NM_152636	ENSG00000169519	METTL15	METT5D1	methyltransferase like 15	protein-coding	0.099265	0.619048	24.54				45(CTCAACCACA,+,0.00)		90(TTTCATTGGCTG,+,0.00)
2-1914	chr5	173455160	173455450	Intergenic	MLT1F1|LTR|ERVL-MaLR	107850	NR_107023	102465862		NR_107023	ENSG00000274994	MIR8056	hsa-mir-8056	microRNA 8056	ncRNA	0.02069	0.52921	24.54					141(CAGCAGATAACC,-,0.00)
2-835	chr15	95944319	95944626	Intergenic	Intergenic	-381456	NM_001145155	7026	Hs.347991	NM_021005	ENSG00000185551	NR2F2	ARP1|CHTD4|COUPTF2|COUPTFB|COUPTFII|NF-E3|NR2F1|SVP40|TFCOUP2	nuclear receptor subfamily 2 group F member 2	protein-coding	0.003257	0.405844	24.54					107(TTTTATCTGGCC,+,0.00)		178(TGGGTAAATA,-,0.00),268(AGTGTAAATA,-,0.00)
2-447	chr11	85723065	85723383	intron (NM_001289608, intron 7 of 18)	intron (NM_001289608, intron 7 of 18)	-3874	NM_206930	54843	Hs.369520	NM_032379	ENSG00000137501	SYTL2	CHR11SYT|EXO4|PPP1R151|SGA72M|SLP2|SLP2A	synaptotagmin like 2	protein-coding	0.012579	0.438871	24.32	255(GGTGAGTCAT,-,0.00),256(GTGAGTCATC,+,0.00)		253(CAGGTGAGTCAT,+,0.00),256(GTGAGTCATCTG,-,0.00)				48(TATTTGCTCT,+,0.00),87(TGATTAAATA,-,0.00)		255(GGTGAGTCAT,-,0.00),256(GTGAGTCATC,+,0.00)
2-113	chr1	162152412	162152684	intron (NM_014697, intron 1 of 9)	intron (NM_014697, intron 1 of 9)	-4559	NR_039798	100616386		NR_039798	ENSG00000266144	MIR4654	mir-4654	microRNA 4654	ncRNA	0.022059	0.534799	24.32				130(TGTAACCACA,+,0.00)			176(TGTTTACCTC,+,0.00)
2-1617	chr3	189316380	189316626	intron (NM_198485, intron 5 of 5)	intron (NM_198485, intron 5 of 5)	-75909	NR_046722	100874027	Hs.616080	NR_046722	ENSG00000230115	TPRG1-AS2	-	TPRG1 antisense RNA 2	ncRNA	0.004065	0.489879	24.32		86(AGGAATGT,-,0.00)					128(AGTGTAAACA,-,0.00)			86(AGGAATGT,+,0.00)
2-1605	chr3	178382331	178382756	Intergenic	Intergenic	-36658	NR_046786	100874330	Hs.201902	NR_046786	ENSG00000223941	LINC01014	KCNMB2-IT1	long intergenic non-protein coding RNA 1014	ncRNA	0	0.375587	24.32	382(AATAACTCAT,-,0.00)	262(AGGAATGC,-,0.00)	396(TTTAGTCACATC,-,0.00)		98(TTCAAGATAAGA,-,0.00),147(AGTGAGATAAGT,-,0.00),266(ATGCAGATAACT,-,0.00)		61(TGTGTGCCTA,+,0.00),225(TATTTGTTCA,+,0.00)			262(AGGAATGC,+,0.00)
2-2234	chr7	107952499	107952761	intron (NM_002291, intron 22 of 33)	intron (NM_002291, intron 22 of 33)	50729	NM_002291	3912	Hs.650585	NM_002291	ENSG00000091136	LAMB1	CLM|LIS5	laminin subunit beta 1	protein-coding	0.007634	0.410646	24.32		181(GCATTCCA,+,0.00)					193(TGTTTGTATA,+,0.00),197(TGTATAAACA,-,0.00)			181(GCATTCCA,-,0.00)
2-1738	chr4	151459409	151459722	intron (NM_001109977, intron 2 of 13)	intron (NM_001109977, intron 2 of 13)	50349	NM_001348694	729830	Hs.633810	NM_001109977	ENSG00000164142	FAM160A1	-	family with sequence similarity 160 member A1	protein-coding	0.00639	0.378981	24.32				253(TGGGGTTTGG,-,0.00)			110(GAAGTAAATA,-,0.00)
2-445	chr11	85207026	85207286	intron (NM_001351275, intron 3 of 25)	intron (NM_001351275, intron 3 of 25)	-283735	NM_001300983	1740	Hs.367656	NM_001364	ENSG00000150672	DLG2	PPP1R58|PSD-93|PSD93|chapsyn-110	discs large MAGUK scaffold protein 2	protein-coding	0	0.344828	24.32							214(TGTGTAAACA,-,0.00)			227(GCATTCTT,-,0.00)
2-2552	chrX	37904891	37905178	Intergenic	Intergenic	-57398	NM_006520	6990	Hs.446392	NM_006520	ENSG00000165169	DYNLT3	RP3|TCTE1L|TCTEX1L	dynein light chain Tctex-type 3	protein-coding	0.006969	0.479167	24.32	139(CATGAGTCAG,-,0.00),140(ATGAGTCAGA,+,0.00)		137(GTCATGAGTCAG,+,0.00),140(ATGAGTCAGAAT,-,0.00)				162(TGTTTGCTGA,+,0.00)	204(GGACATCTTGAC,-,0.00),205(GACATCTTGACC,+,0.00)	139(CATGAGTCAG,-,0.00),140(ATGAGTCAGA,+,0.00)
2-228	chr10	8752515	8752780	Intergenic	Intergenic	-145342	NR_131944	105755953	Hs.564146	NR_131944	ENSG00000234752	LOC105755953	-	uncharacterized LOC105755953	ncRNA	0.015094	0.443609	24.32		80(TGGAATGT,-,0.00),111(AGGAATGT,-,0.00)		116(TGTGGTTCTG,-,0.00)				133(GGTGACTCTGAC,-,0.00),134(GTGACTCTGACC,+,0.00)		80(TGGAATGT,+,0.00),111(AGGAATGT,+,0.00)
2-2046	chr6	100518651	100518892	intron (NM_006828, intron 37 of 41)	intron (NM_006828, intron 37 of 41)	-55096	NM_005068	6492	Hs.520293	NM_005068	ENSG00000112246	SIM1	bHLHe14	SIM bHLH transcription factor 1	protein-coding	0.004149	0.330579	24.32							84(TGGACAAACA,-,0.00),136(TATTTAAACA,-,0.00)
2-1638	chr4	28181654	28181955	Intergenic	L1MA4|LINE|L1	-637778	NR_036237	100422937		NR_036237	ENSG00000283275	MIR4275	-	microRNA 4275	ncRNA	0	0.337748	24.32		29(ACATTCCA,+,0.00)		156(TGTGGTTTTG,-,0.00)	177(TCTTATCATTAG,+,0.00),231(TCTTATCTTGAG,+,0.00)					29(ACATTCCA,-,0.00)
2-280	chr10	48804814	48805128	intron (NM_020945, intron 25 of 61)	intron (NM_020945, intron 25 of 61)	109264	NM_001006939	474354	Hs.202438	NM_001006939	ENSG00000165383	LRRC18	UNQ933|UNQ9338|VKGE9338	leucine rich repeat containing 18	protein-coding	0.022293	0.530159	24.32				28(TGTGGTTTGG,-,0.00)			187(AAAGTCAATA,-,0.00)
2-1425	chr21	42955740	42956017	Intergenic	HERVE-int|LTR|ERV1	-4864	NR_049889	100847013		NR_049889	ENSG00000264580	MIR5692B	-	microRNA 5692b	ncRNA	0.046931	0.460432	24.32					60(CGGCAGATAACA,-,0.00),240(GCTTATCTTTGT,+,0.00)
2-889	chr16	68707821	68708085	Intergenic	Intergenic	-29337	NM_001317184	999	Hs.461086	NM_004360	ENSG00000039068	CDH1	Arc-1|BCDS1|CD324|CDHE|ECAD|LCAM|UVO	cadherin 1	protein-coding	0.045455	0.603774	24.32		56(AGGAATGC,-,0.00)	233(GCAGTGACTCAA,+,0.00)						236(GTGACTCAAG,+,0.00)	56(AGGAATGC,+,0.00)
2-2261	chr7	128259785	128260073	Intergenic	LTR8|LTR|ERV1	18651	NM_000230	3952	Hs.194236	NM_000230	ENSG00000174697	LEP	LEPD|OB|OBS	leptin	protein-coding	0.010417	0.49827	24.32						33(GCTGATTGGTCA,+,0.00)	219(TGTTTACCCC,+,0.00)
2-524	chr12	46492581	46492838	intron (NR_125380, intron 3 of 3)	intron (NR_125380, intron 3 of 3)	108602	NR_125381	100288798	Hs.525922	NR_125377		LOC100288798	-	uncharacterized LOC100288798	ncRNA	0.011673	0.410853	24.32		196(TGGAATGT,-,0.00)		201(TGTGGTCTGG,-,0.00)			51(TGTTTATACA,+,0.00),126(AAAATAAACA,-,0.00)			196(TGGAATGT,+,0.00)
2-902	chr16	80024015	80024321	Intergenic	Intergenic	228919	NR_104661	101928248	Hs.659802	NR_104660	ENSG00000260876	LINC01229	-	long intergenic non-protein coding RNA 1229	ncRNA	0.003268	0.429967	24.32			103(AATTTGAGTCAT,+,0.00),106(TTGAGTCATTTA,-,0.00)	66(CCAAACCAGA,+,0.00)			144(CATGTAAACA,-,0.00),201(TGTGTACACA,+,0.00),201(TGTGTACACA,-,0.00)		105(TTTGAGTCAT,-,0.00),106(TTGAGTCATT,+,0.00)
2-1689	chr4	100780175	100780458	Intergenic	Intergenic	-105203	NR_046811	100874275	Hs.136318	NR_046811	ENSG00000250223	LINC01216	EMCN-IT3	long intergenic non-protein coding RNA 1216	ncRNA	0	0.355634	24.11	32(GCTGAGTCAT,-,0.00),33(CTGAGTCATA,+,0.00)		30(ATGCTGAGTCAT,+,0.00),33(CTGAGTCATAAA,-,0.00)	112(TAAAACCTCA,+,0.00)			48(TAAGTAAATC,-,0.00),104(TAAGTCAATA,-,0.00)		32(GCTGAGTCAT,-,0.00),33(CTGAGTCATA,+,0.00)
2-129	chr1	177571769	177572037	Intergenic	Intergenic	-128621	NR_110722	101928778	Hs.573792	NR_110722	ENSG00000236720	LINC01741	-	long intergenic non-protein coding RNA 1741	ncRNA	0.003731	0.416357	24.11		255(GCATTCCA,+,0.00)					87(AATGTAAACA,-,0.00),187(AAAATAAACA,-,0.00),232(TATTTACCTT,+,0.00)			255(GCATTCCA,-,0.00)
2-1256	chr2	191170308	191170592	Intergenic	Intergenic	-18854	NM_001243835	6775	Hs.80642	NM_003151	ENSG00000138378	STAT4	SLEB11	signal transducer and activator of transcription 4	protein-coding	0.003521	0.442105	24.11		174(AAATTCCA,+,0.00),196(TGGAATTT,-,0.00)					50(TGGATAAACA,-,0.00),138(ATGGCAAACA,-,0.00)
2-2375	chr8	95112714	95112997	intron (NR_148913, intron 9 of 10)	MamRep38|DNA|hAT	-20866	NM_024613	79666	Hs.29724	NM_024613	ENSG00000175895	PLEKHF2	EAPF|PHAFIN2|ZFYVE18	pleckstrin homology and FYVE domain containing 2	protein-coding	0.010601	0.482394	24.11							116(AAAACAAACA,-,0.00)
2-547	chr12	53867672	53867935	Intergenic	Intergenic	-70989	NM_017410	3229	Hs.118608	NM_017410	ENSG00000123364	HOXC13	ECTD9|HOX3|HOX3G	homeobox C13	protein-coding	0.003802	0.537879	24.11	182(CATGAGTCAG,-,0.00),183(ATGAGTCAGA,+,0.00)	194(AGGAATGT,-,0.00)	180(AGCATGAGTCAG,+,0.00),183(ATGAGTCAGAGA,-,0.00)		16(TCTTATCACAAT,+,0.00)				182(CATGAGTCAG,-,0.00),183(ATGAGTCAGA,+,0.00)	194(AGGAATGT,+,0.00)
2-697	chr14	37114035	37114314	intron (NM_001171170, intron 1 of 10)	intron (NM_001171170, intron 1 of 10)	-57852	NR_033240	100129794	Hs.601579	NR_033240	ENSG00000258708	SLC25A21-AS1	-	SLC25A21 antisense RNA 1	ncRNA	0.010753	0.35	24.11		40(ACATTCCA,+,0.00),151(GCATTCCT,+,0.00)		248(TCAAACCACA,+,0.00)			68(TGTTTGCTTT,+,0.00)			40(ACATTCCA,-,0.00),151(GCATTCCT,-,0.00)
2-1919	chr5	173824219	173824450	Intergenic	Intergenic	-33392	NR_108028	101928154	Hs.366725	NR_108028		LINC01485	-	long intergenic non-protein coding RNA 1485	ncRNA	0.008658	0.474138	24.11		129(AAATTCCA,+,0.00),188(TGGAATGC,-,0.00)		197(ATTTACCACA,+,0.00)			25(TTAGTAAACA,-,0.00),146(AGGATAAACA,-,0.00)			188(TGGAATGC,+,0.00)
2-523	chr12	46261134	46261394	intron (NM_001278387, intron 1 of 17)	intron (NM_001278387, intron 1 of 17)	5231	NM_001278389	81539	Hs.533770	NM_030674	ENSG00000111371	SLC38A1	ATA1|NAT2|SAT1|SNAT1	solute carrier family 38 member 1	protein-coding	0.007692	0.417625	24.11	209(GATTACTCAC,-,0.00)						171(TGTTTACCTG,+,0.00)		209(GATTACTCAC,-,0.00),210(ATTACTCACT,+,0.00)
2-1692	chr4	101921366	101921714	intron (NM_001127507, intron 6 of 15)	intron (NM_001127507, intron 6 of 15)	107714	NM_001083907	55024	Hs.480400	NM_017935	ENSG00000153064	BANK1	BANK	B cell scaffold protein with ankyrin repeats 1	protein-coding	0.008621	0.346705	24.11					54(ACTTATCTCTTA,+,0.00),131(TTTAAGATAAAG,-,0.00)		13(ATAGTAAATA,-,0.00),165(TAAGCAAACA,-,0.00),265(TGTGTAAATA,-,0.00)
2-2092	chr6	136607268	136607561	intron (NM_005923, intron 18 of 29)	intron (NM_005923, intron 18 of 29)	-21700	NR_125858	101928461	Hs.666518	NR_125858		LOC101928461	-	uncharacterized LOC101928461	ncRNA	0.006826	0.323129	24.11			158(AGGTTGAGTCAT,+,0.00),161(TTGAGTCATGTG,-,0.00)		96(TGTCAGATAACC,-,0.00),174(TCTTATCTGCTC,+,0.00)		64(AATGTCAACA,-,0.00),120(TGTTTAATTA,+,0.00)		160(GTTGAGTCAT,-,0.00),161(TTGAGTCATG,+,0.00)
2-1368	chr20	42572625	42572885	intron (NM_133170, intron 7 of 31)	L1ME3A|LINE|L1	-112728	NR_110004	101927159	Hs.570383	NR_110004	ENSG00000229042	LOC101927159	-	uncharacterized LOC101927159	ncRNA	0.003846	0.386973	24.11							161(TGTGTAAACA,-,0.00)
2-2099	chr6	139880085	139880328	Intergenic	Intergenic	25356	NR_138541	100132735	Hs.62646	NR_038399	ENSG00000231426	FILNC1	-	FOXO induced long non-coding RNA 1	ncRNA	0.012346	0.389344	24.11					177(CTGGTGATAAAG,-,0.00)			112(GGTCACACTGTC,-,0.00),113(GTCACACTGTCC,+,0.00)
2-1110	chr2	43426494	43426778	intron (NM_001083953, intron 28 of 37)	intron (NM_001083953, intron 28 of 37)	169338	NM_001083953	63892	Hs.369592	NM_022065	ENSG00000115970	THADA	ARMC13|GITA	THADA, armadillo repeat containing	protein-coding	0.007042	0.403509	24.11	102(CCTGAGTCAT,-,0.00),103(CTGAGTCATC,+,0.00)	24(AAATTCCT,+,0.00)	32(AAAATGAATCAC,+,0.00),35(ATGAATCACCAA,-,0.00),100(TGCCTGAGTCAT,+,0.00),103(CTGAGTCATCTC,-,0.00)		120(TCAAAGATAACA,-,0.00)				34(AATGAATCAC,-,0.00),35(ATGAATCACC,+,0.00),102(CCTGAGTCAT,-,0.00),103(CTGAGTCATC,+,0.00)	24(AAATTCCT,-,0.00)
2-1883	chr5	133249446	133249706	exon (NM_015082, exon 7 of 16)	exon (NM_015082, exon 7 of 16)	178130	NR_031621	100302134		NR_031621	ENSG00000221287	MIR1289-2	MIRN1289-2|hsa-mir-1289-2	microRNA 1289-2	ncRNA	0.034615	0.590038	24.11				81(TGTGGTCACA,-,0.00)				84(GGTCACACTGAC,-,0.00),85(GTCACACTGACC,+,0.00)
2-350	chr10	103890256	103890523	intron (NM_024928, intron 8 of 9)	intron (NM_024928, intron 8 of 9)	27898	NM_024928	79991	Hs.62314	NM_024928	ENSG00000107960	STN1	AAF-44|AAF44|OBFC1|RPA-32|bA541N10.2	STN1, CST complex subunit	protein-coding	0.011236	0.485075	24.11							33(AGATTAAACA,-,0.00),80(TAGGCAAACA,-,0.00),94(TGTTGACTTA,+,0.00)		209(AATGATTCAC,-,0.00),210(ATGATTCACA,+,0.00)
2-256	chr10	29141848	29142089	Intergenic	Intergenic	-147093	NM_032517	84569	Hs.558572	NM_032517	ENSG00000120563	LYZL1	KAAG648|LYC2|LYZD1|PRO1278|bA534G20.1	lysozyme like 1	protein-coding	0	0.38843	23.89		56(AAATTCCA,+,0.00)			91(CCTTATCTCTGA,+,0.00)			152(GGGCAGCCTGGC,-,0.00)
2-2540	chrX	13029102	13029358	Intergenic	Intergenic	15568	NM_174901	171484	Hs.667546	NM_174901	ENSG00000187268	FAM9C	TEX39C	family with sequence similarity 9 member C	protein-coding	0	0.431907	23.89		80(ACATTCCA,+,0.00),111(AGGAATGT,-,0.00)		247(CATAACCAGA,+,0.00)	221(AAACTGATAAAA,-,0.00)					80(ACATTCCA,-,0.00),111(AGGAATGT,+,0.00)
2-888	chr16	66278157	66278393	Intergenic	L1PA15-16|LINE|L1	-88332	NM_001795	1003	Hs.76206	NM_001795	ENSG00000179776	CDH5	7B4|CD144	cadherin 5	protein-coding	0.004237	0.561181	23.89					141(GTTTATCTGGAT,+,0.00)
2-2522	chr9	134670085	134670379	intron (NM_001278074, intron 1 of 65)	L1ME4a|LINE|L1	-17389	NR_138049	414316	Hs.571561	NR_138049	ENSG00000204011	COL5A1-AS1	C9orf104|bA54A22.4	COL5A1 antisense RNA 1	ncRNA	0.013605	0.379661	23.89		50(ACATTCCA,+,0.00),269(ACATTCCA,+,0.00)	214(TTGACTCACTGC,-,0.00)				24(TTTGTAAATA,-,0.00)		213(ATTGACTCAC,-,0.00)	50(ACATTCCA,-,0.00),269(ACATTCCA,-,0.00)
2-2483	chr9	94630866	94631199	intron (NM_001127628, intron 2 of 7)	intron (NM_001127628, intron 2 of 7)	8609	NM_000507	2203	Hs.494496	NM_000507	ENSG00000165140	FBP1	FBP	fructose-bisphosphatase 1	protein-coding	0.003003	0.443114	23.89						146(CAGCCAATAAGG,-,0.00)
2-546	chr12	53825324	53825620	Intergenic	Intergenic	-68438	NR_104332	102216268	Hs.742074	NR_104332	ENSG00000260492	CISTR	CISTR-ACT|CISTRACT|re52431	chondrogenesis-associated transcript	ncRNA	0.006757	0.501684	23.89	191(CCTGACTCAT,-,0.00),192(CTGACTCATT,+,0.00)		189(AACCTGACTCAT,+,0.00),192(CTGACTCATTCC,-,0.00)	3(GATAACCTCA,+,0.00),232(TGGGGTTTGC,-,0.00)			86(AGAACAAACA,-,0.00),139(TGTTTATTGA,+,0.00),143(TATTGACTCT,+,0.00),171(AGAACAAACA,-,0.00)		191(CCTGACTCAT,-,0.00),192(CTGACTCATT,+,0.00)
2-1555	chr3	152025994	152026261	Intergenic	Intergenic	-97952	NR_110203	101928142	Hs.680207	NR_110202		AADACL2-AS1	-	AADACL2 antisense RNA 1	ncRNA	0.018727	0.33209	23.68	86(TATGACTCAC,-,0.00),87(ATGACTCACA,+,0.00)		84(CCTATGACTCAC,+,0.00),87(ATGACTCACATC,-,0.00)	251(AATTACCACA,+,0.00)			148(TGTTTATTTT,+,0.00)		86(TATGACTCAC,-,0.00),87(ATGACTCACA,+,0.00)
2-1350	chr20	19767132	19767375	Intergenic	MER39B|LTR|ERV1	-119268	NM_001242581	54453	Hs.472270	NM_018993	ENSG00000132669	RIN2	MACS|RASSF4	Ras and Rab interactor 2	protein-coding	0.012346	0.467213	23.68		151(GCATTCCT,+,0.00)					61(TGGACAAACA,-,0.00)			151(GCATTCCT,-,0.00)
2-2264	chr7	130904202	130904627	intron (NR_034120, intron 2 of 3)	intron (NR_034120, intron 2 of 3)	8896	NR_034120	378805	Hs.150556	NM_001085379	ENSG00000231721	LINC-PINT	LincRNA-Pint|MKLN1-AS1|PINT	long intergenic non-protein coding RNA, p53 induced transcript	ncRNA	0.014118	0.42723	23.68	151(ATGATTCATA,+,0.00)		148(AAGATGATTCAT,+,0.00),151(ATGATTCATAAG,-,0.00)						150(GATGATTCAT,-,0.00),151(ATGATTCATA,+,0.00)
2-2124	chr6	155491540	155491772	Intergenic	Intergenic	-23188	NR_134597	105378068	Hs.131541	NR_134596		LOC105378068	-	uncharacterized LOC105378068	ncRNA	0.00431	0.330472	23.68			47(GTGAATCATTAT,-,0.00)	29(TGTGGTATTT,-,0.00)			56(TATTTACATT,+,0.00),136(TGTTTACTAT,+,0.00)		46(AGTGAATCAT,-,0.00),47(GTGAATCATT,+,0.00)
2-1908	chr5	166594663	166594939	Intergenic	Intergenic	331569	NR_108020	102557615		NR_108020	ENSG00000254130	LINC01947	CTB-7E3.1	long intergenic non-protein coding RNA 1947	ncRNA	0	0.353791	23.68			61(TAGTTGACTCAG,+,0.00),64(TTGACTCAGAGT,-,0.00)				104(TGTTTGCCCT,+,0.00),153(AAGACAAATA,-,0.00)		63(GTTGACTCAG,-,0.00)
2-240	chr10	14954070	14954342	non-coding (NR_146961, exon 1 of 15)	non-coding (NR_146961, exon 1 of 15)	226	NR_146961	64421	Hs.655932	NM_022487	ENSG00000152457	DCLRE1C	A-SCID|DCLREC1C|RS-SCID|SCIDA|SNM1C	DNA cross-link repair 1C	protein-coding	0.099265	0.655678	23.68						64(CGTCCAATCAGA,-,0.00)
2-2489	chr9	94992031	94992360	intron (NM_032823, intron 9 of 14)	intron (NM_032823, intron 9 of 14)	-46641	NR_147614	101928119	Hs.630906	NR_147613		LOC101928119	-	uncharacterized LOC101928119	ncRNA	0.00304	0.475758	23.68							22(TATTTGCTTT,+,0.00)	140(GGTCAGGGTAAC,-,0.00)
2-2095	chr6	138582604	138582880	Intergenic	Intergenic	-10211	NM_020464	57224	Hs.652741	NM_020464	ENSG00000135540	NHSL1	C6orf63	NHS like 1	protein-coding	0.01087	0.537906	23.68					171(CTTTATCTCCTC,+,0.00)
2-2465	chr9	81656890	81657212	intron (NM_001303103, intron 4 of 19)	L1ME3G|LINE|L1	32484	NM_001303104	7088	Hs.197320	NM_005077	ENSG00000196781	TLE1	ESG|ESG1|GRG1	transducin like enhancer of split 1	protein-coding	0.003106	0.365325	23.68							122(TGTTGACCTT,+,0.00),178(TATTTGCATT,+,0.00),204(TAGTTAAACA,-,0.00)
2-53	chr1	44739674	44739950	promoter-TSS (NM_001297655)	promoter-TSS (NM_001297655)	-6	NM_001297655	11004	Hs.720061	NM_006845	ENSG00000142945	KIF2C	CT139|KNSL6|MCAK	kinesin family member 2C	protein-coding	0.108696	0.606498	23.46				212(TGAGGTTTCT,-,0.00)
2-1068	chr19	55408014	55408253	promoter-TSS (NM_014501)	promoter-TSS (NM_014501)	-176	NM_014501	27338	Hs.396393	NM_014501	ENSG00000108106	UBE2S	E2-EPF|E2EPF|EPF5	ubiquitin conjugating enzyme E2 S	protein-coding	0.133891	0.675	23.46						58(GCTGATTGGACC,+,0.00),221(GGGCCAATAGGG,-,0.00)
2-426	chr11	70805870	70806178	intron (NM_012309, intron 12 of 24)	intron (NM_012309, intron 12 of 24)	-56766	NR_073536	220070	Hs.326766	NM_145308	ENSG00000171671	SHANK2-AS3	C11orf76	SHANK2 antisense RNA 3	ncRNA	0.019481	0.508091	23.46			191(GAACTGAGTCAA,+,0.00),194(CTGAGTCAATTA,-,0.00)					153(GGTCAAGCTGAC,-,0.00),154(GTCAAGCTGACC,+,0.00)
2-1922	chr5	174532559	174532787	Intergenic	Intergenic	-191899	NM_002449	4488	Hs.89404	NM_002449	ENSG00000120149	MSX2	CRS2|FPP|HOX8|MSH|PFM|PFM1	msh homeobox 2	protein-coding	0.030702	0.528384	23.46	132(GCTGAGTCAT,-,0.00),133(CTGAGTCATT,+,0.00)		130(CTGCTGAGTCAT,+,0.00),133(CTGAGTCATTGA,-,0.00)						132(GCTGAGTCAT,-,0.00),133(CTGAGTCATT,+,0.00)
2-2519	chr9	133874135	133874366	intron (NM_003371, intron 2 of 26)	intron (NM_003371, intron 2 of 26)	118074	NM_003371	7410	Hs.369921	NM_003371	ENSG00000160293	VAV2	VAV-2	vav guanine nucleotide exchange factor 2	protein-coding	0.008658	0.599138	23.46				27(ACAAACCACA,+,0.00)
2-1446	chr22	46296732	46296961	promoter-TSS (NR_024009)	promoter-TSS (NR_024009)	105	NM_016426	51512	Hs.386189	NM_016426	ENSG00000075218	GTSE1	B99	G2 and S-phase expressed 1	protein-coding	0.117904	0.656522	23.46						119(CGACCAATCGGC,-,0.00)
2-832	chr15	95894394	95894632	Intergenic	Intergenic	-431415	NM_001145155	7026	Hs.347991	NM_021005	ENSG00000185551	NR2F2	ARP1|CHTD4|COUPTF2|COUPTFB|COUPTFII|NF-E3|NR2F1|SVP40|TFCOUP2	nuclear receptor subfamily 2 group F member 2	protein-coding	0.004202	0.364017	23.46				185(GTTAACCTCA,+,0.00)			220(TATTTACTTT,+,0.00)	85(GGTCATCTTGTC,-,0.00)
2-739	chr14	68576619	68576849	intron (NM_001321818, intron 10 of 10)	intron (NM_001321818, intron 10 of 10)	52053	NR_135816	100996664		NR_135816		LOC100996664	-	uncharacterized LOC100996664	ncRNA	0.004348	0.489177	23.46	33(TATGAGTCAT,-,0.00),34(ATGAGTCATC,+,0.00)		31(GGTATGAGTCAT,+,0.00),34(ATGAGTCATCTT,-,0.00),191(TTGACTCAGAGT,-,0.00)						33(TATGAGTCAT,-,0.00),34(ATGAGTCATC,+,0.00)
2-1911	chr5	172637148	172637545	Intergenic	Intergenic	-3920	NM_001308178	54492	Hs.91521	NM_001142651	ENSG00000214357	NEURL1B	NEURL3|RNF67B|hNeur2|neur2	neuralized E3 ubiquitin protein ligase 1B	protein-coding	0.020151	0.60804	23.46						214(TGTGATTGGTAG,+,0.00)
2-1803	chr5	57862598	57862826	Intergenic	Intergenic	36450	NR_109900	101928539	Hs.639385	NR_109900	ENSG00000249584	LINC02225	-	long intergenic non-protein coding RNA 2225	ncRNA	0.013158	0.419214	23.46			202(GTATTGAGTCAC,+,0.00),205(TTGAGTCACTTG,-,0.00)	88(TGTGGTTCAC,-,0.00)					204(ATTGAGTCAC,-,0.00)
2-2499	chr9	108551439	108551694	Intergenic	Intergenic	304429	NM_006686	10880	Hs.534390	NM_006686	ENSG00000148156	ACTL7B	Tact1	actin like 7B	protein-coding	0.015686	0.449219	23.46
2-477	chr11	119095550	119095781	promoter-TSS (NM_002105)	promoter-TSS (NM_002105)	-198	NM_002105	3014	Hs.477879	NM_002105	ENSG00000188486	H2AFX	H2A.X|H2A/X|H2AX	H2A histone family member X	protein-coding	0.082251	0.573276	23.46				14(TGCGGTTAAC,-,0.00),191(GGAAACCAGA,+,0.00)		4(TCCGGTTGGTTG,+,0.00),60(GCTGATTGGTCG,+,0.00)
2-193	chr1	234963236	234963499	intron (NR_125945, intron 1 of 3)	intron (NR_125945, intron 1 of 3)	632	NR_125945	101927851	Hs.520684	NR_125945	ENSG00000238005	LOC101927851	-	uncharacterized LOC101927851	ncRNA	0.034221	0.469697	23.25				128(TGCGGTCACC,-,0.00),199(CCAAACCACA,+,0.00)				107(GGTCAGGGTAAC,-,0.00)
2-1312	chr2	226159761	226160107	intron (NR_046102, intron 2 of 6)	intron (NR_046102, intron 2 of 6)	17140	NR_046102	646736	Hs.712836	NR_046102		LOC646736	-	uncharacterized LOC646736	ncRNA	0	0.331412	23.25		202(AGGAATGT,-,0.00)			1(TCTTATCATTTC,+,0.00)		20(AATGTAAATA,-,0.00),87(TGTTTACATG,+,0.00)			202(AGGAATGT,+,0.00),211(AAGAATGC,+,0.00)
2-242	chr10	19232458	19232730	intron (NM_001142308, intron 18 of 39)	intron (NM_001142308, intron 18 of 39)	183823	NM_001142308	340895	Hs.646734	NM_001142308	ENSG00000204740	MALRD1	C10orf112|DIET1|bA265G8.2	MAM and LDL receptor class A domain containing 1	protein-coding	0	0.336996	23.25								87(GGTCAGAGTGAC,-,0.00),88(GTCAGAGTGACA,+,0.00)
2-2085	chr6	134105961	134106244	Intergenic	Intergenic	11578	NR_037938	387065	Hs.571061	NR_037938		HMGA1P7	HMGA1L7	high mobility group AT-hook 1 pseudogene 7	pseudo	0	0.464789	23.25		72(GGGAATGT,-,0.00)			186(AGATAGATAAGG,-,0.00)
2-324	chr10	87705406	87705665	intron (NM_001015880, intron 1 of 12)	L1ME2z|LINE|L1	45816	NM_004670	9060	Hs.524491	NM_004670	ENSG00000198682	PAPSS2	ATPSK2|BCYM4|SK2	3'-phosphoadenosine 5'-phosphosulfate synthase 2	protein-coding	0	0.369231	23.25	54(GCTGAGTCAT,-,0.00),55(CTGAGTCATG,+,0.00),212(GATGACTAAT,-,0.00),213(ATGACTAATG,+,0.00)		52(TTGCTGAGTCAT,+,0.00),210(TGGATGACTAAT,+,0.00),213(ATGACTAATGAC,-,0.00)						54(GCTGAGTCAT,-,0.00),55(CTGAGTCATG,+,0.00),212(GATGACTAAT,-,0.00),213(ATGACTAATG,+,0.00)	201(GCATTCTT,-,0.00)
2-1886	chr5	134466394	134466737	Intergenic	Intergenic	-31518	NR_105044	102546229		NR_105044		LOC102546229	-	uncharacterized LOC102546229	ncRNA	0.037901	0.671512	23.25		299(GGGAATGT,-,0.00)					117(TCTGTAAACA,-,0.00)
2-2479	chr9	92152058	92152340	intron (NR_027341, intron 1 of 3)	intron (NR_027341, intron 1 of 3)	10732	NR_027341	158314	Hs.149940	NR_027341		LINC00475	C9orf44	long intergenic non-protein coding RNA 475	ncRNA	0.01773	0.558304	23.25
2-2374	chr8	94991137	94991428	intron (NM_001354524, intron 3 of 11)	intron (NM_001354524, intron 3 of 11)	-33693	NM_001354521	137682	Hs.435500	NM_152416	ENSG00000156170	NDUFAF6	C8orf38	NADH:ubiquinone oxidoreductase complex assembly factor 6	protein-coding	0.003436	0.393836	23.25							119(TTGATAAACA,-,0.00),177(TATTTATTTT,+,0.00),209(TGTTTGCTCA,+,0.00)
2-2105	chr6	142375313	142375558	intron (NM_001032395, intron 4 of 23)	intron (NM_001032395, intron 4 of 23)	73516	NM_020455	57211	Hs.743302	NM_020455	ENSG00000112414	ADGRG6	APG1|DREG|GPR126|LCCS9|PR126|PS1TP2|VIGR	adhesion G protein-coupled receptor G6	protein-coding	0.004082	0.378049	23.25		67(ACATTCCA,+,0.00)								67(ACATTCCA,-,0.00)
2-2115	chr6	149080255	149080500	Intergenic	Intergenic	-47716	NR_134599	105378047	Hs.659484	NR_134599		LOC105378047	-	uncharacterized LOC105378047	ncRNA	0.016327	0.536585	23.25
2-2399	chr8	119226386	119226698	intron (NR_149114, intron 3 of 5)	intron (NR_149114, intron 3 of 5)	18171	NM_052886	114569	Hs.201083	NM_052886	ENSG00000147676	MAL2	-	mal, T cell differentiation protein 2 (gene/pseudogene)	protein-coding	0.009615	0.482428	23.25					204(GCATTGATAAGA,-,0.00)		67(AGAGCAAACA,-,0.00),165(AAGGCAAACA,-,0.00)			89(AAGAATGT,+,0.00)
2-838	chr15	96325959	96326291	5' UTR (NM_001145155, exon 1 of 3)	5' UTR (NM_001145155, exon 1 of 3)	197	NM_001145155	7026	Hs.347991	NM_021005	ENSG00000185551	NR2F2	ARP1|CHTD4|COUPTF2|COUPTFB|COUPTFII|NF-E3|NR2F1|SVP40|TFCOUP2	nuclear receptor subfamily 2 group F member 2	protein-coding	0.01506	0.441441	23.25		40(GCATTCCT,+,0.00)			208(TTTTATCAGTTT,+,0.00)		231(TAGATAAACA,-,0.00)			40(GCATTCCT,-,0.00)
2-737	chr14	68306726	68307013	intron (NM_133510, intron 8 of 10)	intron (NM_133510, intron 8 of 10)	321918	NR_135816	100996664		NR_135816		LOC100996664	-	uncharacterized LOC100996664	ncRNA	0.010453	0.454861	23.03						260(TTGGATTGGATG,+,0.00)
2-2127	chr6	158040456	158040701	intron (NM_001178088, intron 3 of 25)	intron (NM_001178088, intron 3 of 25)	23530	NM_001178088	8871	Hs.434494	NM_003898	ENSG00000078269	SYNJ2	INPP5H	synaptojanin 2	protein-coding	0.004082	0.439024	23.03	28(GCTGACTCAC,-,0.00),128(ACTGACTCAT,-,0.00),129(CTGACTCATT,+,0.00)	170(AGGAATGC,-,0.00)	26(GTGCTGACTCAC,+,0.00),29(CTGACTCACCAC,-,0.00),126(CCACTGACTCAT,+,0.00),129(CTGACTCATTCA,-,0.00)	32(ACTCACCACA,+,0.00)	114(TTCAAGATAAGG,-,0.00)		96(AAGATAAATA,-,0.00)		28(GCTGACTCAC,-,0.00),29(CTGACTCACC,+,0.00),128(ACTGACTCAT,-,0.00),129(CTGACTCATT,+,0.00)	170(AGGAATGC,+,0.00)
2-1842	chr5	100647653	100647895	Intergenic	Intergenic	112469	NM_198507	345757	Hs.356108	NM_198507	ENSG00000174132	FAM174A	HGS_RE408|NS5ATP6|TMEM157|UNQ1912	family with sequence similarity 174 member A	protein-coding	0.008264	0.45679	23.03							75(TCAGTAAATA,-,0.00)	122(GGTCAGGTTGGC,-,0.00),123(GTCAGGTTGGCC,+,0.00)
2-411	chr11	35389924	35390204	intron (NM_001252652, intron 1 of 11)	intron (NM_001252652, intron 1 of 11)	29494	NM_004171	6506	Hs.502338	NM_004171	ENSG00000110436	SLC1A2	EAAT2|EIEE41|GLT-1|HBGT	solute carrier family 1 member 2	protein-coding	0.010714	0.348754	23.03							28(TGTTTGCTAT,+,0.00),166(TCGGTCAACA,-,0.00)	118(GGTCACTATGAC,-,0.00),119(GTCACTATGACA,+,0.00)
2-2223	chr7	88227009	88227266	promoter-TSS (NM_198901)	promoter-TSS (NM_198901)	-144	NM_001256892	6717	Hs.489040	NM_003130	ENSG00000075142	SRI	CP-22|CP22|SCN|V19	sorcin	protein-coding	0	0.364341	23.03		208(ACATTCCT,+,0.00)	9(ATGAATCACATT,-,0.00)			163(GAACCAATAACA,-,0.00)	194(CAGGTAAATA,-,0.00)		8(GATGAATCAC,-,0.00),9(ATGAATCACA,+,0.00)	208(ACATTCCT,-,0.00)
2-639	chr13	30103159	30103493	non-coding (NR_046998, exon 2 of 2)	non-coding (NR_046998, exon 2 of 2)	5549	NR_046998	100874146	Hs.574116	NR_046998	ENSG00000224511	LINC00365	-	long intergenic non-protein coding RNA 365	ncRNA	0	0.364179	23.03		121(GCATTCCA,+,0.00)			217(GTTTATCTTGCA,+,0.00),270(CAAGAGATAAAG,-,0.00)		79(AGAGCAAACA,-,0.00)			121(GCATTCCA,-,0.00)
2-1143	chr2	96335678	96335923	promoter-TSS (NM_015341)	promoter-TSS (NM_015341)	59	NM_001281711	23397	Hs.308045	NM_015341	ENSG00000121152	NCAPH	BRRN1|CAP-H	non-SMC condensin I complex subunit H	protein-coding	0.146939	0.723577	23.03
2-2457	chr9	72009842	72010088	Intergenic	MER4A|LTR|ERV1	50640	NM_001128618	138240	Hs.371235	NM_001128618	ENSG00000204669	C9orf57	-	chromosome 9 open reading frame 57	protein-coding	0.012195	0.408907	23.03							21(TCTGTAAACA,-,0.00)
2-1457	chr3	14229835	14230106	Intergenic	LTR3A|LTR|ERVK	51242	NM_014463	27258	Hs.111632	NM_014463	ENSG00000170860	LSM3	SMX4|USS2|YLR438C	LSM3 homolog, U6 small nuclear RNA and mRNA degradation associated	protein-coding	0.01107	0.496324	23.03		152(AGGAATGC,-,0.00)		114(TGAGGTTATC,-,0.00)	117(GGTTATCTACTG,+,0.00)		13(TGATCAAACA,-,0.00)			152(AGGAATGC,+,0.00)
2-1975	chr6	33988330	33988624	Intergenic	Intergenic	11574	NR_031681	100302123		NR_031681	ENSG00000221697	MIR1275	MIRN1275|hsa-mir-1275|mir-1275	microRNA 1275	ncRNA	0.027211	0.566102	23.03		255(TGGAATTC,-,0.00)					87(TGTTTGCTGA,+,0.00),146(AAAGTAAATA,-,0.00),175(CGGGTAAACA,-,0.00)
2-1933	chr6	4489585	4489845	non-coding (NR_149117, exon 3 of 5)	non-coding (NR_149117, exon 3 of 5)	917	NR_149117	105374895	Hs.436882	NR_149117		LINC02533	-	long intergenic non-protein coding RNA 2533	ncRNA	0.011538	0.421456	23.03					177(CTTTATCTTTGC,+,0.00)		212(TCAGCAAACA,-,0.00)
2-625	chr12	124393050	124393309	intron (NM_001077261, intron 18 of 47)	intron (NM_001077261, intron 18 of 47)	-55937	NR_106940	102466204		NR_106940	ENSG00000275967	MIR6880	hsa-mir-6880	microRNA 6880	ncRNA	0.03861	0.707692	22.82								123(GGCCAGGCTGAC,-,0.00),124(GCCAGGCTGACC,+,0.00)
2-102	chr1	145765569	145765821	intron (NM_014455, intron 4 of 8)	intron (NM_014455, intron 4 of 8)	46249	NR_103845	11126	Hs.488237	NM_007053	ENSG00000117281	CD160	BY55|NK1|NK28	CD160 molecule	protein-coding	0	0.324111	22.82					129(AGTCAGATAAGA,-,0.00)		221(TGAATAAATA,-,0.00)
2-1640	chr4	28314056	28314287	Intergenic	MIRb|SINE|MIR	-505411	NR_036237	100422937		NR_036237	ENSG00000283275	MIR4275	-	microRNA 4275	ncRNA	0	0.336207	22.82							59(TATTTAATCT,+,0.00),165(AGAGCAAACA,-,0.00)
2-2363	chr8	90692863	90693179	Intergenic	Intergenic	-47116	NM_001008495	169200	Hs.567759	NM_001008495	ENSG00000180694	TMEM64	-	transmembrane protein 64	protein-coding	0	0.362776	22.82	132(GCTGAGTCAT,-,0.00),133(CTGAGTCATT,+,0.00),220(GTGAGTCAGT,+,0.00)		130(CAGCTGAGTCAT,+,0.00),133(CTGAGTCATTTA,-,0.00),217(TAAGTGAGTCAG,+,0.00),220(GTGAGTCAGTGT,-,0.00)				272(TGTTTATTCA,+,0.00)		132(GCTGAGTCAT,-,0.00),133(CTGAGTCATT,+,0.00),219(AGTGAGTCAG,-,0.00),220(GTGAGTCAGT,+,0.00)
2-2421	chr9	5844702	5845035	Intergenic	Intergenic	-11787	NM_024896	79956	Hs.591078	NM_024896	ENSG00000099219	ERMP1	FXNA|KIAA1815|bA207C16.3	endoplasmic reticulum metallopeptidase 1	protein-coding	0.006006	0.458084	22.82				169(AAATACCACA,+,0.00),231(TGTGGTTTTC,-,0.00)	56(CTTTATCAGCCT,+,0.00)		30(TGTTTATATA,+,0.00),160(AAAGTCAACA,-,0.00)			176(ACATTCTT,-,0.00)
2-69	chr1	96059796	96060080	Intergenic	MIRb|SINE|MIR	67870	NR_125991	102723661	Hs.143911	NR_125991	ENSG00000237435	LOC102723661	-	uncharacterized LOC102723661	ncRNA	0.010563	0.403509	22.82
2-1767	chr5	11725039	11725304	intron (NR_109988, intron 2 of 21)	intron (NR_109988, intron 2 of 21)	-136254	NM_001288715	1501	Hs.314543	NM_001332	ENSG00000169862	CTNND2	GT24|NPRAP	catenin delta 2	protein-coding	0.011321	0.469925	22.82							135(TGTTTACCTG,+,0.00)			219(AAGAATGT,+,0.00)
2-1195	chr2	149989503	149989936	Intergenic	Intergenic	-130528	NR_145421	150596	Hs.470217	NM_153041	ENSG00000162947	LINC01931	-	long intergenic non-protein coding RNA 1931	ncRNA	0.002309	0.391705	22.82		15(ACATTCCT,+,0.00),188(AGGAATTT,-,0.00)					2(TAGGCAAGCA,-,0.00),120(TGAGCAAACA,-,0.00),163(TAGGCAAATA,-,0.00)			15(ACATTCCT,-,0.00),188(AGGAATTT,+,0.00)
2-1224	chr2	162824233	162824555	intron (NM_173162, intron 2 of 7)	intron (NM_173162, intron 2 of 7)	14353	NM_033272	90134	Hs.657413	NM_033272	ENSG00000184611	KCNH7	ERG3|HERG3|Kv11.3	potassium voltage-gated channel subfamily H member 7	protein-coding	0.003106	0.399381	22.82			282(CAATTGAGTCAC,+,0.00),285(TTGAGTCACAGC,-,0.00)						284(ATTGAGTCAC,-,0.00)	18(AAGAATGT,+,0.00)
2-512	chr12	33012287	33012553	Intergenic	MER41B|LTR|ERV1	-115574	NM_001005242	5318	Hs.164384	NM_004572	ENSG00000057294	PKP2	ARVD9	plakophilin 2	protein-coding	0.011278	0.434457	22.82		106(GCATTCCA,+,0.00)			181(CTGCTGATAAAA,-,0.00)					106(GCATTCCA,-,0.00)
2-1004	chr18	54260777	54261053	Intergenic	L2a|LINE|L2	-8564	NM_001351618	11201	Hs.438533	NM_007195	ENSG00000101751	POLI	RAD30B|RAD3OB|eta2	DNA polymerase iota	protein-coding	0.007246	0.393502	22.82	73(CTGAGTCAGT,+,0.00)		70(CTTCTGAGTCAG,+,0.00),73(CTGAGTCAGTGC,-,0.00)	49(TGTGGTAACT,-,0.00)			108(TGTTGACATT,+,0.00),258(TGGTTAAACA,-,0.00)		72(TCTGAGTCAG,-,0.00),73(CTGAGTCAGT,+,0.00)
2-1642	chr4	37480664	37480934	intron (NM_001104629, intron 1 of 3)	LTR19A|LTR|ERV1	26869	NM_001104629	55286	Hs.107527	NM_018302	ENSG00000154274	C4orf19	-	chromosome 4 open reading frame 19	protein-coding	0.011111	0.461255	22.82		125(TGGAATGT,-,0.00)		153(TGTGGTTTAC,-,0.00)	47(GGTTATCTTAGG,+,0.00),84(CTTTATCTCGGG,+,0.00)			163(GGTCATGCTGAC,-,0.00),164(GTCATGCTGACC,+,0.00)		125(TGGAATGT,+,0.00)
2-1763	chr5	2802614	2802980	Intergenic	Intergenic	50666	NM_001306149	153571	Hs.148486	NM_178569	ENSG00000186493	C5orf38	CEI|IRX2NB	chromosome 5 open reading frame 38	protein-coding	0.016393	0.411444	22.82					289(TGTTATCTCGCC,+,0.00)		69(AAAACAAACA,-,0.00),265(TATTGACTCT,+,0.00)	111(GGGCATCTTGAC,-,0.00),112(GGCATCTTGACC,+,0.00)
2-2305	chr8	29286844	29287082	Intergenic	Intergenic	-23870	NM_015254	23303	Hs.444767	NM_015254	ENSG00000197892	KIF13B	GAKIN	kinesin family member 13B	protein-coding	0.021008	0.497908	22.6					56(TGTTATCAGTAA,+,0.00)		147(TGTTTGCTTT,+,0.00)
2-1779	chr5	19880792	19881081	intron (NM_001291957, intron 1 of 12)	Tigger19b|DNA|TcMar-Tigger	5336	NM_001291957	1016	Hs.317632	NM_004934	ENSG00000145526	CDH18	CDH14|CDH14L|CDH24	cadherin 18	protein-coding	0	0.362069	22.6		70(AGGAATGT,-,0.00)			107(TCTTATCTCTAA,+,0.00)		124(TATTGACTCT,+,0.00),146(TGTTGACACT,+,0.00),168(TATTTACTCT,+,0.00)			70(AGGAATGT,+,0.00)
2-1595	chr3	177420742	177421036	Intergenic	Tigger12A|DNA|TcMar-Tigger	-21032	NR_047568	100505566	Hs.581170	NR_047568		LINC00578	-	long intergenic non-protein coding RNA 578	ncRNA	0.006803	0.433898	22.6		129(ACATTCCT,+,0.00)			14(TCTTATCTATCC,+,0.00)		84(TGTTTATTTT,+,0.00)			129(ACATTCCT,-,0.00)
2-1289	chr2	219398948	219399289	intron (NM_001319116, intron 1 of 14)	intron (NM_001319116, intron 1 of 14)	904	NM_001319117	23549	Hs.258551	NM_012100	ENSG00000123992	DNPEP	ASPEP|DAP	aspartyl aminopeptidase	protein-coding	0.008798	0.397661	22.6	304(TATGAATCAT,-,0.00),305(ATGAATCATG,+,0.00)		76(AAGCTTACTCAT,+,0.00),79(CTTACTCATTTT,-,0.00),302(CTTATGAATCAT,+,0.00)				26(TGTTTATTTT,+,0.00),48(TGTTTACTTT,+,0.00),101(TATTTACTCC,+,0.00),128(TGAGTAAATA,-,0.00)		304(TATGAATCAT,-,0.00),305(ATGAATCATG,+,0.00)
2-1522	chr3	102180739	102180998	Intergenic	Intergenic	17163	NR_135549	101929411	Hs.506540	NR_135549		LOC101929411	-	uncharacterized LOC101929411	ncRNA	0	0.380769	22.6		61(AGGAATTT,-,0.00)					29(TGTTTACCCA,+,0.00),176(AATGTAAATA,-,0.00)			61(AGGAATTT,+,0.00)
2-2103	chr6	142323491	142323750	intron (NM_001032395, intron 2 of 23)	Tigger3a|DNA|TcMar-Tigger	21701	NM_020455	57211	Hs.743302	NM_020455	ENSG00000112414	ADGRG6	APG1|DREG|GPR126|LCCS9|PR126|PS1TP2|VIGR	adhesion G protein-coupled receptor G6	protein-coding	0.015444	0.376923	22.6	57(GATTAGTCAT,-,0.00),58(ATTAGTCATG,+,0.00)		55(AAGATTAGTCAT,+,0.00)				125(TGTGCAAACA,-,0.00),145(TATTTACACA,+,0.00)		57(GATTAGTCAT,-,0.00),58(ATTAGTCATG,+,0.00)
2-1981	chr6	37172147	37172395	intron (NM_001243186, intron 4 of 5)	intron (NM_001243186, intron 4 of 5)	2125	NM_001243186	5292	Hs.81170	NM_002648	ENSG00000137193	PIM1	PIM	Pim-1 proto-oncogene, serine/threonine kinase	protein-coding	0.028226	0.493976	22.6				89(TGTGGTTTAT,-,0.00)			102(TATTTGCCCT,+,0.00)
2-1339	chr2	240069914	240070163	Intergenic	L1M4|LINE|L1	-23966	NM_173351	150681	Hs.626616	NM_173351	ENSG00000178586	OR6B3	OR6B3P|OR6B3Q	olfactory receptor family 6 subfamily B member 3	protein-coding	0.004016	0.424	22.6							17(TATTTGCCCT,+,0.00),61(AAGGTAAACA,-,0.00)	171(GGTCACAGTGAC,-,0.00),172(GTCACAGTGACA,+,0.00)
2-2409	chr8	127952123	127952351	intron (NR_003367, intron 3 of 8)	intron (NR_003367, intron 3 of 8)	-3514	NR_103558	641384	Hs.629674	NM_001037234	ENSG00000280055	TMEM75	-	transmembrane protein 75	ncRNA	0.008772	0.462882	22.6
2-793	chr15	67150065	67150305	intron (NM_001145103, intron 1 of 8)	intron (NM_001145103, intron 1 of 8)	12164	NM_001145103	4088	Hs.727986	NM_005902	ENSG00000166949	SMAD3	HSPC193|HsT17436|JV15-2|LDS1C|LDS3|MADH3	SMAD family member 3	protein-coding	0.029167	0.448133	22.6	186(GGTGACTCAT,-,0.00),187(GTGACTCATA,+,0.00)		184(CCGGTGACTCAT,+,0.00),187(GTGACTCATAAT,-,0.00)		170(TTTTATCTCTCT,+,0.00)				186(GGTGACTCAT,-,0.00),187(GTGACTCATA,+,0.00)
2-2415	chr8	138945048	138945327	Intergenic	Intergenic	-31181	NM_152888	169044	Hs.117169	NM_152888	ENSG00000169436	COL22A1	-	collagen type XXII alpha 1 chain	protein-coding	0.003584	0.353571	22.6	246(GATGAGTCAG,-,0.00),247(ATGAGTCAGC,+,0.00)		134(TTTCTTAGTCAT,+,0.00),137(CTTAGTCATTAT,-,0.00),244(AGGATGAGTCAG,+,0.00),247(ATGAGTCAGCAG,-,0.00)						246(GATGAGTCAG,-,0.00),247(ATGAGTCAGC,+,0.00)
2-45	chr1	41868216	41868476	intron (NR_038260, intron 1 of 2)	intron (NR_038260, intron 1 of 2)	50361	NM_024503	59269	Hs.403972	NM_024503	ENSG00000127124	HIVEP3	KBP-1|KBP1|KRC|SHN3|Schnurri-3|ZAS3|ZNF40C	human immunodeficiency virus type I enhancer binding protein 3	protein-coding	0.003846	0.452107	22.6							97(TATACAAATA,-,0.00),201(TATGCAAATA,-,0.00)
2-2497	chr9	108131052	108131387	Intergenic	Intergenic	-641499	NM_004235	9314	Hs.376206	NM_004235	ENSG00000136826	KLF4	EZF|GKLF	Kruppel like factor 4	protein-coding	0.008955	0.395833	22.6	288(CTGAGTCAGG,+,0.00)		285(TTACTGAGTCAG,+,0.00)		60(AAGAAGATAAGA,-,0.00)		29(TGTTTACTCA,+,0.00)	195(TGTCACCCTGCC,-,0.00),196(GTCACCCTGCCT,+,0.00)	287(ACTGAGTCAG,-,0.00),288(CTGAGTCAGG,+,0.00)
2-729	chr14	61472246	61472512	intron (NM_006255, intron 9 of 13)	intron (NM_006255, intron 9 of 13)	97815	NR_110417	101927780	Hs.254789	NR_110416	ENSG00000250548	LINC01303	-	long intergenic non-protein coding RNA 1303	ncRNA	0.003759	0.382022	22.6	141(GTGAGTCAGA,+,0.00)		90(GCATTGAGTCAG,+,0.00),138(TTTGTGAGTCAG,+,0.00),141(GTGAGTCAGATT,-,0.00)	173(TGTGGTTGGA,-,0.00)			184(TGTACAAACA,-,0.00)		92(ATTGAGTCAG,-,0.00),140(TGTGAGTCAG,-,0.00),141(GTGAGTCAGA,+,0.00)
2-1292	chr2	220273147	220273387	Intergenic	Intergenic	-366702	NR_036228	100422959		NR_036228	ENSG00000266518	MIR4268	-	microRNA 4268	ncRNA	0.004167	0.348548	22.6		204(TGGAATTT,-,0.00)			50(TTTTATCATCTG,+,0.00),125(GTTTATCTTTTG,+,0.00)		60(TGTTTACTTT,+,0.00),108(AAGGTAAATA,-,0.00),124(TGTTTATCTT,+,0.00)
2-969	chr17	74192979	74193257	Intergenic	L2c|LINE|L2	-10538	NM_000999	6169	Hs.380953	NM_000999	ENSG00000172809	RPL38	L38	ribosomal protein L38	protein-coding	0.007194	0.501792	22.39	198(AATGAGTCAC,-,0.00),199(ATGAGTCACC,+,0.00)		196(TAAATGAGTCAC,+,0.00),199(ATGAGTCACCTC,-,0.00)				177(TTAGTAAATA,-,0.00)		198(AATGAGTCAC,-,0.00),199(ATGAGTCACC,+,0.00)
2-914	chr16	85492039	85492288	Intergenic	Intergenic	-119260	NM_001134473	23199	Hs.461647	NM_014615	ENSG00000131149	GSE1	CRHSP24|KIAA0182	Gse1 coiled-coil protein	protein-coding	0.052209	0.632	22.39				239(TGAGGTTTCT,-,0.00)			167(TGTTTGATCT,+,0.00)
2-460	chr11	101034083	101034378	non-coding (NR_073142, exon 7 of 7)	non-coding (NR_073142, exon 7 of 7)	94833	NR_073141	5241	Hs.32405	NM_000926	ENSG00000082175	PGR	NR3C3|PR	progesterone receptor	protein-coding	0.013559	0.462838	22.39							99(AAAGCAAACA,-,0.00)	128(GGTCAGCATGAC,-,0.00),129(GTCAGCATGACA,+,0.00)	7(CCTGATTCAC,-,0.00)
2-1367	chr20	40689984	40690262	promoter-TSS (NM_005461)	promoter-TSS (NM_005461)	-883	NM_005461	9935	Hs.169487	NM_005461	ENSG00000204103	MAFB	DURS3|KRML|MCTO	MAF bZIP transcription factor B	protein-coding	0.107914	0.666667	22.39		2(GAATTCCT,+,0.00)								2(GAATTCCT,-,0.00)
2-301	chr10	63712152	63712457	Intergenic	Intergenic	-190229	NM_001318154	221037	Hs.413416	NM_004241	ENSG00000171988	JMJD1C	KDM3C|TRIP-8|TRIP8	jumonji domain containing 1C	protein-coding	0.006557	0.464052	22.39					118(AGAAAGATAAGA,-,0.00)		201(AAAGTACACA,-,0.00)	269(GGCACAGTGACA,+,0.00)
2-266	chr10	32197591	32197885	Intergenic	LTR19A|LTR|ERV1	-141295	NM_004521	3799	Hs.327736	NM_004521	ENSG00000170759	KIF5B	HEL-S-61|KINH|KNS|KNS1|UKHC	kinesin family member 5B	protein-coding	0.010204	0.491525	22.39		132(TGGAATGT,-,0.00)		160(TGTGGTTTAT,-,0.00)	56(GGTTATCTGGGC,+,0.00),153(TGTTATCTGTGG,+,0.00)			170(GGTCATGTTGAC,-,0.00),171(GTCATGTTGACC,+,0.00)		132(TGGAATGT,+,0.00)
2-2258	chr7	123901134	123901428	Intergenic	LTR49-int|LTR|ERV1	-23951	NM_003117	6677	Hs.121494	NM_003117	ENSG00000106304	SPAM1	HEL-S-96n|HYA1|HYAL1|HYAL3|HYAL5|PH-20|PH20|SPAG15	sperm adhesion molecule 1	protein-coding	0.003401	0.335593	22.39		53(TGGAATGT,-,0.00)					29(TATTTATTTT,+,0.00),150(TGTGTACACA,+,0.00),150(TGTGTACACA,-,0.00)			53(TGGAATGT,+,0.00),194(AAGAATGT,+,0.00)
2-186	chr1	223655227	223655502	intron (NM_001143962, intron 1 of 20)	intron (NM_001143962, intron 1 of 20)	10370	NM_001143962	388743	Hs.291487	NM_001143962	ENSG00000203697	CAPN8	nCL-2	calpain 8	protein-coding	0.003636	0.467391	22.39							191(TGTTTACCCA,+,0.00)	156(GGGCACAATGAC,-,0.00)
2-1471	chr3	32110295	32110614	intron (NM_015141, intron 1 of 7)	intron (NM_015141, intron 1 of 7)	3943	NM_015141	23171	Hs.82432	NM_015141	ENSG00000152642	GPD1L	GPD1-L	glycerol-3-phosphate dehydrogenase 1 like	protein-coding	0	0.41875	22.39		108(AGGAATGT,-,0.00)					132(TGTTTATACT,+,0.00),169(TGTGTAAATA,-,0.00)			108(AGGAATGT,+,0.00)
2-2202	chr7	74582086	74582331	intron (NM_016328, intron 22 of 26)	intron (NM_016328, intron 22 of 26)	-75457	NM_001163636	2969	Hs.647041	NM_001518	ENSG00000263001	GTF2I	BAP135|BTKAP1|DIWS|GTFII-I|IB291|SPIN|TFII-I|WBS|WBSCR6	general transcription factor IIi	protein-coding	0.040816	0.609756	22.39				215(TGTGGTTCAG,-,0.00)
2-1177	chr2	138564897	138565269	intron (NM_001001664, intron 10 of 10)	intron (NM_001001664, intron 10 of 10)	63303	NM_001001664	339745	Hs.333297	NM_001001664	ENSG00000144228	SPOPL	BTBD33	speckle type BTB/POZ protein like	protein-coding	0.008065	0.378016	22.39			112(TTTCTGACTCAA,+,0.00),115(CTGACTCAAAGT,-,0.00)				150(TGTTTGCATA,+,0.00),224(AAAACAAACA,-,0.00)
2-1445	chr22	42734492	42734729	Intergenic	Intergenic	-13309	NM_001318038	53947	Hs.105956	NM_017436	ENSG00000128274	A4GALT	A14GALT|A4GALT1|Gb3S|P(k)|P1|P1PK|PK	alpha 1,4-galactosyltransferase (P blood group)	protein-coding	0.012658	0.563025	22.39								130(GGTCACAGTGAC,-,0.00),131(GTCACAGTGACC,+,0.00)
2-1957	chr6	21738864	21739129	intron (NR_015410, intron 2 of 11)	intron (NR_015410, intron 2 of 11)	72583	NR_015410	401237	Hs.712707	NR_015410		CASC15	CANT|LINC00340|lnc-SOX4-1	cancer susceptibility 15 (non-protein coding)	ncRNA	0.007547	0.383459	22.39							74(AGTGTAAATA,-,0.00),95(ACAGCAAACA,-,0.00)
2-279	chr10	47406941	47407169	promoter-TSS (NR_134500)	promoter-TSS (NR_134500)	-110	NR_134500	107001062	Hs.576719	NR_134500		LOC107001062	-	uncharacterized LOC107001062	ncRNA	0.004386	0.50655	22.39	69(GATGACTAAT,-,0.00),70(ATGACTAATG,+,0.00)		67(TTGATGACTAAT,+,0.00)						69(GATGACTAAT,-,0.00),70(ATGACTAATG,+,0.00)
2-909	chr16	85147356	85147652	intron (NR_033984, intron 2 of 2)	intron (NR_033984, intron 2 of 2)	10354	NR_033984	400548	Hs.592054	NR_033984	ENSG00000278214	LINC02139	-	long intergenic non-protein coding RNA 2139	ncRNA	0.030405	0.505051	22.17		166(GCATTCCT,+,0.00)					65(TCTGTAAACA,-,0.00)			166(GCATTCCT,-,0.00)
2-663	chr13	72727660	72727935	promoter-TSS (NM_001286746)	promoter-TSS (NM_001286746)	3	NM_001071775	440145	Hs.28465	NM_001071775	ENSG00000204899	MZT1	C13orf37|MOZART1	mitotic spindle organizing protein 1	protein-coding	0.123636	0.644928	22.17						163(TGCGATTGGCTG,+,0.00),227(CCTGGTTGGCCC,+,0.00)
2-2210	chr7	80921058	80921363	intron (NM_001350120, intron 1 of 17)	intron (NM_001350120, intron 1 of 17)	1169	NM_001350120	10512	Hs.269109	NM_006379	ENSG00000075223	SEMA3C	SEMAE|SemE	semaphorin 3C	protein-coding	0.009836	0.369281	22.17	261(AATGAATCAT,-,0.00)		259(AAAATGAATCAT,+,0.00),262(ATGAATCATAAA,-,0.00)				26(TATTTACAAA,+,0.00),218(TATTTGCTTA,+,0.00)		261(AATGAATCAT,-,0.00),262(ATGAATCATA,+,0.00)
2-292	chr10	52472340	52472586	Intergenic	Intergenic	-1930	NR_120641	101928687	Hs.380362	NR_120641	ENSG00000231131	LINC01468	lnc-MBL2-4	long intergenic non-protein coding RNA 1468	ncRNA	0.004065	0.396761	22.17
2-2225	chr7	88392641	88392926	Intergenic	Intergenic	-85870	NM_024636	79689	Hs.521008	NM_024636	ENSG00000127954	STEAP4	STAMP2|SchLAH|TIARP|TNFAIP9	STEAP4 metalloreductase	protein-coding	0.007018	0.370629	22.17				77(TGTGGTTCTT,-,0.00)	52(TTTTATCTGTGT,+,0.00),189(GATCAGATAAAG,-,0.00)		59(TGTGTACCTT,+,0.00),221(TGTTTACATT,+,0.00)
2-518	chr12	45596317	45596675	Intergenic	L1ME4a|LINE|L1	131425	NR_028408	400027	Hs.597122	NR_028408		LINC00938	-	long intergenic non-protein coding RNA 938	ncRNA	0.002793	0.362117	22.17							98(TATTTACACT,+,0.00),124(TGGGTCAACA,-,0.00),248(TGTTTATTCA,+,0.00)			346(AAGAATGC,+,0.00)
2-1961	chr6	24313455	24313706	intron (NM_001195610, intron 3 of 10)	intron (NM_001195610, intron 3 of 10)	-43323	NM_181337	353219	Hs.697888	NM_181337	ENSG00000146049	KAAG1	RU2AS	kidney associated antigen 1	protein-coding	0.011952	0.440476	22.17		77(TGGAATGT,-,0.00),97(AGGAATGC,-,0.00)			133(TGCAAGATAAAA,-,0.00)		119(TGTGTACATA,+,0.00)			77(TGGAATGT,+,0.00),97(AGGAATGC,+,0.00)
2-2371	chr8	93193394	93193791	Intergenic	Intergenic	-26742	NM_001242668	389676	Hs.386711	NM_001242668		C8orf87	-	chromosome 8 open reading frame 87	protein-coding	0.012594	0.369347	22.17	289(AATGACTAAT,-,0.00),290(ATGACTAATG,+,0.00)		287(ATAATGACTAAT,+,0.00),290(ATGACTAATGAC,-,0.00)		81(GGTTATCTCATT,+,0.00),315(GGTTATCTTTGG,+,0.00)		50(TATGTACTCA,+,0.00),114(AAGGTAAATA,-,0.00),280(AGGGCAAATA,-,0.00)		289(AATGACTAAT,-,0.00),290(ATGACTAATG,+,0.00)
2-1715	chr4	124887823	124888064	Intergenic	MIR|SINE|MIR	-175211	NM_020337	57182	Hs.480694	NM_020337	ENSG00000151458	ANKRD50	-	ankyrin repeat domain 50	protein-coding	0.012448	0.363636	22.17							158(AATGTCAACA,-,0.00),172(TAGGTAAACA,-,0.00)
2-1630	chr4	3461666	3461930	Intergenic	Intergenic	-1508	NM_001301071	285489	Hs.122110	NM_173660	ENSG00000175920	DOK7	C4orf25|CMS10|CMS1B	docking protein 7	protein-coding	0.037879	0.679245	22.17		20(AGGAATGC,-,0.00)		93(TGTGGCTACA,-,0.00)						20(AGGAATGC,+,0.00)
2-668	chr13	82305641	82305905	Intergenic	Intergenic	-1078790	NR_047494	100861546	Hs.539621	NR_047494	ENSG00000260094	LINC00564	-	long intergenic non-protein coding RNA 564	ncRNA	0.003788	0.396226	22.17					118(GTGCTGATAACA,-,0.00)
2-1412	chr21	36188098	36188345	intron (NM_001320714, intron 2 of 36)	intron (NM_001320714, intron 2 of 36)	23680	NM_005128	9980	Hs.204575	NM_005128	ENSG00000142197	DOPEY2	21orf5|C21orf5	dopey family member 2	protein-coding	0.012146	0.467742	22.17	26(GATAACTCAT,-,0.00)						86(TAGGTAAATA,-,0.00),143(TGTTTACATA,+,0.00)
2-48	chr1	43147751	43147991	promoter-TSS (NM_001101376)	promoter-TSS (NM_001101376)	-52	NM_001101376	440585	Hs.657614	NM_001101376	ENSG00000186973	FAM183A	-	family with sequence similarity 183 member A	protein-coding	0.0875	0.688797	21.96
2-603	chr12	104177886	104178189	Intergenic	Intergenic	-37742	NM_001093771	7296	Hs.654922	NM_003330	ENSG00000198431	TXNRD1	GRIM-12|TR|TR1|TRXR1|TXNR	thioredoxin reductase 1	protein-coding	0.013201	0.509868	21.96					203(CCAGAGATAAGA,-,0.00)
2-2077	chr6	125717450	125717753	non-coding (NR_038906, exon 4 of 4)	non-coding (NR_038906, exon 4 of 4)	-31985	NM_012259	23493	Hs.144287	NM_012259	ENSG00000135547	HEY2	CHF1|GRIDLOCK|GRL|HERP1|HESR2|HRT2|bHLHb32	hes related family bHLH transcription factor with YRPW motif 2	protein-coding	0.006601	0.440789	21.96				78(TGTGGTTTGG,-,0.00)			243(TATTTACCTT,+,0.00)	143(AGCACCGTGACC,+,0.00)		60(AAGAATGC,+,0.00)
2-2062	chr6	119683046	119683285	intron (NR_134600, intron 2 of 3)	MIRb|SINE|MIR	133357	NR_134600	105377975	Hs.671597	NR_134600		LOC105377975	-	uncharacterized LOC105377975	ncRNA	0.008368	0.429167	21.96							189(TGTTTAACTA,+,0.00)	144(GGTCAGTCTGAC,-,0.00),145(GTCAGTCTGACT,+,0.00)
2-631	chr12	132908442	132908681	Intergenic	CpG	20719	NR_110919	101928530	Hs.560003	NR_110919	ENSG00000236617	LOC101928530	-	uncharacterized LOC101928530	ncRNA	0.087866	0.65	21.96						217(TGGCCAATGGGA,-,0.00)
2-918	chr16	85570518	85570758	Intergenic	Intergenic	-40785	NM_001134473	23199	Hs.461647	NM_014615	ENSG00000131149	GSE1	CRHSP24|KIAA0182	Gse1 coiled-coil protein	protein-coding	0.033333	0.572614	21.96
2-921	chr16	87240840	87241182	Intergenic	Intergenic	28896	NR_110939	101928708	Hs.585717	NR_110939	ENSG00000261095	LOC101928708	-	uncharacterized LOC101928708	ncRNA	0.017544	0.408163	21.96					140(AATCAGATAAGG,-,0.00)		203(TATTTACATT,+,0.00)
2-89	chr1	115714845	115715102	intron (NM_001232, intron 8 of 10)	intron (NM_001232, intron 8 of 10)	53832	NM_001232	845	Hs.57975	NM_001232	ENSG00000118729	CASQ2	PDIB2	calsequestrin 2	protein-coding	0.003891	0.542636	21.96			100(TTGATTCATTAC,-,0.00)
2-70	chr1	96060616	96060855	Intergenic	Intergenic	68667	NR_125991	102723661	Hs.143911	NR_125991	ENSG00000237435	LOC102723661	-	uncharacterized LOC102723661	ncRNA	0.016736	0.4875	21.96
2-2437	chr9	32604316	32604551	Intergenic	Intergenic	31236	NM_153809	138474	Hs.591086	NM_153809	ENSG00000122728	TAF1L	TAF(II)210|TAF2A2	TATA-box binding protein associated factor 1 like	protein-coding	0.017021	0.45339	21.96	115(GATGACTCAC,-,0.00),116(ATGACTCACA,+,0.00)	33(AAATTCCT,+,0.00)	113(TGGATGACTCAC,+,0.00),116(ATGACTCACAAT,-,0.00)				175(TGTTTATTCA,+,0.00)		115(GATGACTCAC,-,0.00),116(ATGACTCACA,+,0.00)	33(AAATTCCT,-,0.00)
2-1960	chr6	24306598	24306921	intron (NM_001195610, intron 3 of 10)	intron (NM_001195610, intron 3 of 10)	-50144	NM_181337	353219	Hs.697888	NM_181337	ENSG00000146049	KAAG1	RU2AS	kidney associated antigen 1	protein-coding	0	0.342593	21.96		228(AAATTCCA,+,0.00)					242(TAGGTCAATA,-,0.00),259(TGGGTCAACA,-,0.00),293(TGTTTGCTAT,+,0.00)
2-1397	chr21	14877609	14877988	intron (NR_146322, intron 1 of 3)	intron (NR_146322, intron 1 of 3)	40870	NR_146322	107987295		NR_146322		LINC02246	-	long intergenic non-protein coding RNA 2246	ncRNA	0.005277	0.368421	21.96		169(AGGAATTT,-,0.00)	249(AAGTTGAGTCAC,+,0.00),252(TTGAGTCACAGT,-,0.00)				61(TAGGTAAATA,-,0.00),101(TAAGTAAATA,-,0.00)		251(GTTGAGTCAC,-,0.00)	169(AGGAATTT,+,0.00)
2-1319	chr2	233487183	233487477	intron (NM_018218, intron 27 of 30)	L1M5|LINE|L1	78260	NM_018218	55230	Hs.96513	NM_018218	ENSG00000085982	USP40	-	ubiquitin specific peptidase 40	protein-coding	0.006803	0.332203	21.96	62(TATTAGTCAT,-,0.00),63(ATTAGTCATC,+,0.00)	260(TGGAATTC,-,0.00)	60(CTTATTAGTCAT,+,0.00),63(ATTAGTCATCAA,-,0.00)				173(AAAATAAATA,-,0.00),214(TATTTAACTA,+,0.00)		62(TATTAGTCAT,-,0.00),63(ATTAGTCATC,+,0.00)
2-511	chr12	32187158	32187464	intron (NM_001714, intron 1 of 9)	intron (NM_001714, intron 1 of 9)	80504	NM_001354189	636	Hs.505202	NM_001714	ENSG00000151746	BICD1	BICD	BICD cargo adaptor 1	protein-coding	0.022876	0.416938	21.96				210(TGTGGTTTTG,-,0.00)	31(AGGAAGATAAGA,-,0.00)		67(TGTTTGCTTT,+,0.00),103(AGGACAAACA,-,0.00),124(TGGGCAAACA,-,0.00),165(TGGGCAAACA,-,0.00)			192(AAGAATGT,+,0.00)
2-2312	chr8	30531511	30531739	intron (NM_001008710, intron 5 of 8)	intron (NM_001008710, intron 5 of 8)	-106975	NM_001206847	100507341	Hs.659493	NM_001206847	ENSG00000253457	SMIM18	-	small integral membrane protein 18	protein-coding	0.004386	0.379913	21.74					171(GTTTATCTTACC,+,0.00)		140(TATTTACATT,+,0.00),170(TGTTTATCTT,+,0.00),185(AAAGTCAACA,-,0.00)
2-2476	chr9	89669387	89669626	intron (NR_024280, intron 2 of 5)	intron (NR_024280, intron 2 of 5)	29723	NR_024280	100129066	Hs.125947	NR_024280	ENSG00000237372	UNQ6494	-	uncharacterized LOC100129066	ncRNA	0	0.458333	21.74	40(ATGAGTTATG,+,0.00)						115(AAAGTCAACA,-,0.00)
2-1709	chr4	114326426	114326689	Intergenic	MER90|LTR|ERV1	-271845	NM_001128174	7368	Hs.144197	NM_003360	ENSG00000174607	UGT8	CGT|UGT4	UDP glycosyltransferase 8	protein-coding	0	0.375	21.74				70(TCTGGTTTTG,-,0.00)	81(TTTTATCTCACT,+,0.00),110(CCTTATCTGATG,+,0.00)		24(TGTTTACAGT,+,0.00),139(TGTTTATATA,+,0.00),150(TGTTTGCATT,+,0.00)	99(GGTCAGAGTGGC,-,0.00),100(GTCAGAGTGGCC,+,0.00)
2-492	chr12	6764244	6764521	Intergenic	Intergenic	-1935	NM_002824	5763	Hs.504613	NM_002824	ENSG00000159335	PTMS	ParaT	parathymosin	protein-coding	0.01083	0.57554	21.74		164(GCATTCCA,+,0.00)				142(CTGGATTGGCTG,+,0.00),186(TTCTATTGGCTA,+,0.00),240(GGTGATTGGAGG,+,0.00)				164(GCATTCCA,-,0.00)
2-90	chr1	115952614	115952903	intron (NR_125970, intron 2 of 4)	intron (NR_125970, intron 2 of 4)	-23740	NM_018420	55356	Hs.125482	NM_018420	ENSG00000163393	SLC22A15	FLIPT1|PRO34686	solute carrier family 22 member 15	protein-coding	0.00346	0.424138	21.74							219(TGAACAAACA,-,0.00)
2-2063	chr6	121187874	121188111	intron (NR_104452, intron 24 of 35)	MIR|SINE|MIR	146508	NM_152730	221322	Hs.121396	NM_152730	ENSG00000146350	TBC1D32	BROMI|C6orf170|C6orf171|bA301B7.2|bA57L9.1|dJ310J6.1	TBC1 domain family member 32	protein-coding	0.004219	0.369748	21.74								77(GGGCACCTTGAC,-,0.00),78(GGCACCTTGACA,+,0.00)		25(AAGAATGT,+,0.00),129(ACATTCTT,-,0.00)
2-894	chr16	72927725	72927976	intron (NM_001164766, intron 2 of 8)	intron (NM_001164766, intron 2 of 8)	120525	NM_006885	463	Hs.598297	NM_006885	ENSG00000140836	ZFHX3	ATBF1|ATBT|ZNF927	zinc finger homeobox 3	protein-coding	0.027888	0.480159	21.74				66(ACTAACCACA,+,0.00),128(GGATACCACA,+,0.00)			95(TATTTACAAA,+,0.00),156(AATGTCAACA,-,0.00)
2-804	chr15	80668869	80669097	Intergenic	LTR39|LTR|ERV1	-26328	NM_021214	58489	Hs.459072	NM_021214	ENSG00000136379	ABHD17C	FAM108C1	abhydrolase domain containing 17C	protein-coding	0.008772	0.445415	21.74					60(TTTTAGATAAAG,-,0.00)					35(ACATTCTT,-,0.00)
2020-02-09	chr1	8197816	8198237	Intergenic	Intergenic	-10646	NR_125998	102724539	Hs.516816	NR_125998	ENSG00000227634	LINC01714	-	long intergenic non-protein coding RNA 1714	ncRNA	0.038005	0.599526	21.74	75(GCTGAGTCAT,-,0.00),76(CTGAGTCATG,+,0.00)		73(GTGCTGAGTCAT,+,0.00),76(CTGAGTCATGCA,-,0.00)	155(TCTAACCGCA,+,0.00),199(TGCGGTCTCA,-,0.00)	135(TCTTATCTCCCA,+,0.00)				75(GCTGAGTCAT,-,0.00),76(CTGAGTCATG,+,0.00)
2-2346	chr8	67381025	67381276	intron (NR_136224, intron 1 of 4)	LTR85a|LTR|Gypsy?	37316	NR_136224	102724708	Hs.636330	NR_136223		LOC102724708	-	uncharacterized LOC102724708	ncRNA	0.011952	0.492063	21.74		36(AGGAATTT,-,0.00)								36(AGGAATTT,+,0.00)
2-977	chr17	81329517	81329747	intron (NM_178520, intron 1 of 2)	intron (NM_178520, intron 1 of 2)	1042	NM_178520	284186	Hs.364191	NM_178520	ENSG00000185332	TMEM105	-	transmembrane protein 105	protein-coding	0.034783	0.683983	21.74	131(GGTGACTCAT,-,0.00),132(GTGACTCATG,+,0.00)		129(CTGGTGACTCAT,+,0.00),132(GTGACTCATGAC,-,0.00)	215(GGAAACCCCA,+,0.00)					131(GGTGACTCAT,-,0.00),132(GTGACTCATG,+,0.00)
2-1348	chr20	18058881	18059204	5' UTR (NM_001303461, exon 1 of 4)	5' UTR (NM_001303461, exon 1 of 4)	146	NM_001303462	58495	Hs.661013	NM_021220	ENSG00000125850	OVOL2	CHED|CHED1|CHED2|EUROIMAGE566589|PPCD1|ZNF339	ovo like zinc finger 2	protein-coding	0.071207	0.660494	21.74
2-1044	chr19	23917884	23918179	intron (NM_001348687, intron 1 of 3)	LTR10B|LTR|ERV1	3149	NM_001244038	730087	Hs.655305	NM_001190829	ENSG00000213967	ZNF726	-	zinc finger protein 726	protein-coding	0.016949	0.503378	21.53		167(AGGAATGC,-,0.00)		172(TGCGGTTATA,-,0.00)		100(CTCCATTGGCTG,+,0.00)				167(AGGAATGC,+,0.00)
2-828	chr15	94792392	94792765	Intergenic	Intergenic	-62785	NR_077061	440311	Hs.745156	NR_077061	ENSG00000277654	LOC440311	-	NOP53 ribosome biogenesis factor pseudogene	pseudo	0.002681	0.411765	21.53	88(GATGACTCAT,-,0.00),89(ATGACTCATA,+,0.00)		86(TAGATGACTCAT,+,0.00),89(ATGACTCATATC,-,0.00)		114(TGGCAGATAAAA,-,0.00)				88(GATGACTCAT,-,0.00),89(ATGACTCATA,+,0.00)
2-2339	chr8	61767214	61767451	Intergenic	Intergenic	52544	NR_039680	100616484		NR_039680	ENSG00000264408	MIR4470	mir-4470	microRNA 4470	ncRNA	0.008439	0.390756	21.53			62(TTGGTGACTAAT,+,0.00)				151(AGAGTACACA,-,0.00),173(AAAACAAATA,-,0.00)		64(GGTGACTAAT,-,0.00),65(GTGACTAATG,+,0.00)
2-744	chr14	73602143	73602457	Intergenic	LTR3A|LTR|ERVK	10594	NM_152331	122970	Hs.49433	NM_152331	ENSG00000177465	ACOT4	PTE-Ib|PTE1B|PTE2B	acyl-CoA thioesterase 4	protein-coding	0.019108	0.507937	21.53		153(GCATTCCA,+,0.00)		267(TGAGGTTATT,-,0.00)						153(GCATTCCA,-,0.00)
2-2213	chr7	80943420	80943675	Intergenic	Intergenic	-21168	NM_001350120	10512	Hs.269109	NM_006379	ENSG00000075223	SEMA3C	SEMAE|SemE	semaphorin 3C	protein-coding	0.003922	0.429688	21.53					118(TCTTATCTTCAC,+,0.00)		132(ATGGCAAACA,-,0.00),149(TGGATAAACA,-,0.00),236(TATTTGCTCT,+,0.00)
2-496	chr12	12586994	12587227	Intergenic	Intergenic	-24596	NM_030640	80824	Hs.536535	NM_030640	ENSG00000111266	DUSP16	MKP-7|MKP7	dual specificity phosphatase 16	protein-coding	0.008584	0.435897	21.53
2-1609	chr3	184011243	184011478	TTS (NR_046570)	TTS (NR_046570)	5022	NR_046570	100873982	Hs.570696	NR_046570	ENSG00000223882	ABCC5-AS1	-	ABCC5 antisense RNA 1	ncRNA	0.004255	0.377119	21.53		206(GGGAATGT,-,0.00)		103(TAAAACCACA,+,0.00)	51(TCTAAGATAAAA,-,0.00)		145(AAAATAAACA,-,0.00)
2-1703	chr4	105126439	105126713	Intergenic	Intergenic	-19299	NM_017628	54790	Hs.367639	NM_017628	ENSG00000168769	TET2	KIAA1546|MDS	tet methylcytosine dioxygenase 2	protein-coding	0.007299	0.294545	21.53				223(AGTAACCGCA,+,0.00)	159(AATGTGATAAGA,-,0.00)		10(TGTTTACACT,+,0.00),51(TATTTGCCTT,+,0.00),214(TCAGTAAATA,-,0.00)
2-1946	chr6	15036715	15037005	Intergenic	Intergenic	-209115	NM_004973	3720	Hs.269059	NM_004973	ENSG00000008083	JARID2	JMJ	jumonji and AT-rich interaction domain containing 2	protein-coding	0.013793	0.546392	21.53		40(AGGAATGC,-,0.00)			135(TCCCAGATAAGA,-,0.00)					40(AGGAATGC,+,0.00)
2-696	chr14	36701115	36701427	intron (NM_001171170, intron 7 of 10)	intron (NM_001171170, intron 7 of 10)	43703	NM_006194	5083	Hs.132576	NM_006194	ENSG00000198807	PAX9	STHAG3	paired box 9	protein-coding	0.003205	0.367412	21.53		257(AGGAATGT,-,0.00)			237(CAACTGATAAGC,-,0.00)		152(TGTTTGTTTT,+,0.00)			247(GCATTCTT,-,0.00),257(AGGAATGT,+,0.00)
2-1456	chr3	13537877	13538142	Intergenic	Intergenic	-11116	NM_001998	2199	Hs.198862	NM_001998	ENSG00000163520	FBLN2	-	fibulin 2	protein-coding	0.015094	0.496241	21.31			193(ATTATTAGTCAC,+,0.00),196(ATTAGTCACCAA,-,0.00)	203(ACCAACCACA,+,0.00)			101(TGTTTGCACA,+,0.00)		195(TATTAGTCAC,-,0.00),196(ATTAGTCACC,+,0.00)
2-1740	chr4	158094722	158094976	Intergenic	MER41B|LTR|ERV1	-75903	NR_147407	285505		NR_147407	ENSG00000248429	FAM198B-AS1	-	FAM198B antisense RNA 1	ncRNA	0.003937	0.470588	21.31					192(CTACTGATAAAA,-,0.00)					144(GCATTCTT,-,0.00)
2-2263	chr7	130894224	130894530	intron (NR_034120, intron 2 of 3)	intron (NR_034120, intron 2 of 3)	-16838	NR_029517	407024		NR_029517	ENSG00000283797	MIR29B1	MIRN29B1|miR-29b|miRNA29B1|mir-29b-1	microRNA 29b-1	ncRNA	0.022876	0.596091	21.31	93(GGTGACTCAG,-,0.00)		91(GTGGTGACTCAG,+,0.00),94(GTGACTCAGCTC,-,0.00)				232(TGTTTACAGA,+,0.00)		93(GGTGACTCAG,-,0.00),94(GTGACTCAGC,+,0.00)
2-1220	chr2	161844894	161845192	intron (NM_001354442, intron 5 of 27)	intron (NM_001354442, intron 5 of 27)	220708	NM_001354461	57282	Hs.333958	NM_022058	ENSG00000144290	SLC4A10	NBCn2|NCBE	solute carrier family 4 member 10	protein-coding	0.003356	0.381271	21.31						37(TGCAATTGGCCA,+,0.00)	56(TATTTATTTA,+,0.00),60(TATTTATTTT,+,0.00),111(TGTTTGCCTT,+,0.00)
2	chr1	359326	359635	Intergenic	Intergenic	92198	NM_001005277	81399	Hs.632360	NM_001005277	ENSG00000284662	OR4F16	OR1-1|OR7-21	olfactory receptor family 4 subfamily F member 16	protein-coding	0.012945	0.56129	21.31				182(TGTGGTCTCT,-,0.00)
2-1839	chr5	95698296	95698561	intron (NM_001349303, intron 5 of 8)	intron (NM_001349303, intron 5 of 8)	-15418	NR_125327	83890	Hs.50499	NM_031952	ENSG00000145757	SPATA9	NYD-SP16	spermatogenesis associated 9	protein-coding	0.011321	0.496241	21.31					155(TGTTATCTGGCC,+,0.00)
2-2538	chrX	12988948	12989196	Intergenic	Intergenic	13965	NM_021109	7114	Hs.437277	NM_021109	ENSG00000205542	TMSB4X	FX|PTMB4|TB4X|TMSB4	thymosin beta 4, X-linked	protein-coding	0.012097	0.421687	21.31	151(AATGACTCAC,-,0.00),152(ATGACTCACC,+,0.00)		149(ACAATGACTCAC,+,0.00),152(ATGACTCACCCC,-,0.00)				77(TGTTTGCTTA,+,0.00)	178(AGACACCCTGAC,-,0.00),179(GACACCCTGACC,+,0.00)	151(AATGACTCAC,-,0.00),152(ATGACTCACC,+,0.00)
2-2500	chr9	111728642	111729004	intron (NR_109816, intron 12 of 26)	L1MB8|LINE|L1	30710	NM_001080551	158401	Hs.428209	NM_173521	ENSG00000165181	C9orf84	-	chromosome 9 open reading frame 84	protein-coding	0.002762	0.355372	21.31	268(GGTGAGTCAC,-,0.00),269(GTGAGTCACA,+,0.00)		154(TAAATGAGTCAA,+,0.00),157(ATGAGTCAATTG,-,0.00),266(AAGGTGAGTCAC,+,0.00),269(GTGAGTCACACA,-,0.00)	97(TGTGGTGATG,-,0.00)			145(GGTTTACTTT,+,0.00),252(AAAGTAAATA,-,0.00)		156(AATGAGTCAA,-,0.00),157(ATGAGTCAAT,+,0.00),268(GGTGAGTCAC,-,0.00),269(GTGAGTCACA,+,0.00)
2-819	chr15	89916788	89917016	Intergenic	Arthur1|DNA|hAT-Tip100	-3912	NM_182616	348110	Hs.6734	NM_182616	ENSG00000242498	ARPIN	C15orf38	actin related protein 2/3 complex inhibitor	protein-coding	0.008772	0.401747	21.31							112(AAAACAAACA,-,0.00)
2-2190	chr7	46886667	46886920	Intergenic	Intergenic	-189671	NR_134575	730338	Hs.640207	NR_134575	ENSG00000233539	LOC730338	-	uncharacterized LOC730338	ncRNA	0.01581	0.476378	21.31					117(GAAATGATAAAA,-,0.00)		36(TGTTTGCTTT,+,0.00)
2-230	chr10	8856884	8857203	Intergenic	L2|LINE|L2	-40946	NR_131944	105755953	Hs.564146	NR_131944	ENSG00000234752	LOC105755953	-	uncharacterized LOC105755953	ncRNA	0.012539	0.390625	21.31					231(TAGGTGATAAGG,-,0.00)		180(AAAGTAAACA,-,0.00),195(AAAGTAAACA,-,0.00)
2-551	chr12	58310786	58311032	Intergenic	Intergenic	223017	NR_135022	105369785	Hs.539353	NR_135022	ENSG00000257541	LINC02403	-	long intergenic non-protein coding RNA 2403	ncRNA	0	0.323887	21.31	189(GCTGAGTCAT,-,0.00),190(CTGAGTCATT,+,0.00)		150(ATGTTGAGTCAT,+,0.00),153(TTGAGTCATAAG,-,0.00),187(ATGCTGAGTCAT,+,0.00),190(CTGAGTCATTGT,-,0.00)				81(TGTTTACTTT,+,0.00)		152(GTTGAGTCAT,-,0.00),153(TTGAGTCATA,+,0.00),189(GCTGAGTCAT,-,0.00),190(CTGAGTCATT,+,0.00)	183(AAGAATGC,+,0.00)
2-1624	chr3	194003169	194003409	intron (NR_033944, intron 1 of 2)	CpG	370	NR_033944	647323	Hs.652830	NR_033944	ENSG00000214146	LINC02026	-	long intergenic non-protein coding RNA 2026	ncRNA	0.091667	0.659751	21.31					216(CCGCTGATAAAG,-,0.00)
2-766	chr14	100011705	100011955	intron (NM_001330221, intron 1 of 13)	L3|LINE|CR1	40355	NM_001330221	51466	Hs.125867	NM_016337	ENSG00000196405	EVL	RNB6	Enah/Vasp-like	protein-coding	0.008	0.350598	21.31		85(AAATTCCT,+,0.00)			4(GTTTATCTATAT,+,0.00),94(CCTTATCAAGAT,+,0.00)		3(TGTTTATCTA,+,0.00)			85(AAATTCCT,-,0.00)
2-694	chr14	34203462	34203705	Intergenic	Intergenic	-252505	NM_022073	112399	Hs.135507	NM_022073	ENSG00000129521	EGLN3	HIFP4H3|HIFPH3|PHD3	egl-9 family hypoxia inducible factor 3	protein-coding	0.00823	0.372951	21.09	187(AGTGACTCAC,-,0.00),188(GTGACTCACG,+,0.00)		185(TGAGTGACTCAC,+,0.00)				138(TGTTTACCTT,+,0.00)		187(AGTGACTCAC,-,0.00),188(GTGACTCACG,+,0.00)
2-528	chr12	48021887	48022180	Intergenic	Intergenic	-17531	NM_001844	1280	Hs.408182	NM_001844	ENSG00000139219	COL2A1	ANFH|AOM|COL11A3|SEDC|STL1	collagen type II alpha 1 chain	protein-coding	0.013652	0.517007	21.09		181(AGGAATGT,-,0.00)				46(TGGCCAATAAAC,-,0.00)	8(TAAACAAACA,-,0.00)			181(AGGAATGT,+,0.00)
2-876	chr16	53732491	53732734	intron (NM_001080432, intron 1 of 8)	intron (NM_001080432, intron 1 of 8)	28649	NM_001080432	79068	Hs.528833	NM_001080432	ENSG00000140718	FTO	ALKBH9|BMIQ14|GDFD	FTO, alpha-ketoglutarate dependent dioxygenase	protein-coding	0.00823	0.430328	21.09					87(TCTTATCTTGCT,+,0.00),149(CTTCTGATAAAA,-,0.00)
2-1148	chr2	100292155	100292412	intron (NM_198461, intron 9 of 11)	intron (NM_198461, intron 9 of 11)	30450	NM_198461	164832	Hs.21380	NM_198461	ENSG00000170500	LONRF2	RNF192	LON peptidase N-terminal domain and ring finger 2	protein-coding	0.007782	0.523256	21.09	120(CATGACTCAT,-,0.00),121(ATGACTCATC,+,0.00)		118(GGCATGACTCAT,+,0.00),121(ATGACTCATCAA,-,0.00)		139(TCTTATCTGTGG,+,0.00)				120(CATGACTCAT,-,0.00),121(ATGACTCATC,+,0.00)
2-791	chr15	64825545	64825787	promoter-TSS (NM_001286499)	promoter-TSS (NM_001286499)	2	NM_001286499	80119	Hs.112160	NM_025049	ENSG00000140451	PIF1	C15orf20|PIF	PIF1 5'-to-3' DNA helicase	protein-coding	0.03719	0.506173	21.09				89(TGTGGCTAAG,-,0.00)		140(CACCCAATCACC,-,0.00),172(CAGCCACTCAGA,-,0.00)
2-1702	chr4	104971533	104971761	Intergenic	Intergenic	-174228	NM_017628	54790	Hs.367639	NM_017628	ENSG00000168769	TET2	KIAA1546|MDS	tet methylcytosine dioxygenase 2	protein-coding	0.004386	0.384279	21.09			162(ATTAGTCACCAT,-,0.00)	178(TCATACCACA,+,0.00)			110(AGGGTCAACA,-,0.00)	112(GGTCAACATGCC,-,0.00)	161(AATTAGTCAC,-,0.00),162(ATTAGTCACC,+,0.00)
2-429	chr11	74069134	74069365	intron (NM_001286577, intron 24 of 32)	intron (NM_001286577, intron 24 of 32)	-60012	NM_003356	7352	Hs.101337	NM_003356	ENSG00000175564	UCP3	SLC25A9	uncoupling protein 3	protein-coding	0	0.409483	21.09		65(ACATTCCT,+,0.00)					171(TGTTTACATT,+,0.00)			65(ACATTCCT,-,0.00)
2-2119	chr6	151632611	151632853	Intergenic	L1MC1|LINE|L1	-57764	NM_001122742	2099	Hs.208124	NM_000125	ENSG00000091831	ESR1	ER|ESR|ESRA|ESTRR|Era|NR3A1	estrogen receptor 1	protein-coding	0	0.312757	21.09							166(TGTTGACTTT,+,0.00)
2-2016	chr6	74969309	74969629	Intergenic	L1M6|LINE|L1	159313	NR_145788	109623475		NR_145788		SNORD156	-	small nucleolar RNA, C/D box 156	snoRNA	0	0.352025	21.09					89(GTTTATCTTAAT,+,0.00),123(TCTTATCTTCTC,+,0.00)		41(TGTTTATTCT,+,0.00),88(TGTTTATCTT,+,0.00)			70(AAGAATGT,+,0.00)
2-740	chr14	69357626	69357874	Intergenic	MER5A|DNA|hAT-Charlie	40554	NM_004450	2079	Hs.509791	NM_004450	ENSG00000100632	ERH	DROER	ERH, mRNA splicing and mitosis factor	protein-coding	0.016129	0.46988	21.09		201(GAATTCCT,+,0.00)			122(GTCCAGATAACC,-,0.00)		210(TGTTTGTATT,+,0.00)			201(GAATTCCT,-,0.00)
2-377	chr11	1772625	1772860	Intergenic	Intergenic	-8750	NM_001909	1509	Hs.654447	NM_001909	ENSG00000117984	CTSD	CLN10|CPSD|HEL-S-130P	cathepsin D	protein-coding	0.012766	0.622881	21.09	61(CTGAGTCACC,+,0.00),105(CTGAGTCACT,+,0.00)		58(ATGCTGAGTCAC,+,0.00),61(CTGAGTCACCCC,-,0.00),102(GGGCTGAGTCAC,+,0.00),105(CTGAGTCACTGC,-,0.00)					131(GGCCACCATGAC,-,0.00),132(GCCACCATGACC,+,0.00)	60(GCTGAGTCAC,-,0.00),61(CTGAGTCACC,+,0.00),104(GCTGAGTCAC,-,0.00),105(CTGAGTCACT,+,0.00)
2-1774	chr5	17316918	17317154	Intergenic	Intergenic	70274	NR_033975	401177	Hs.508311	NR_033975	ENSG00000250822	LINC02111	-	long intergenic non-protein coding RNA 2111	ncRNA	0.016949	0.421941	21.09				210(TGTGGTTTAG,-,0.00)			142(TGTTTGTTCT,+,0.00)
2-1925	chr5	176418371	176418605	Intergenic	MER41A|LTR|ERV1	-1919	NM_001834	1212	Hs.484241	NM_001834	ENSG00000175416	CLTB	LCB	clathrin light chain B	protein-coding	0.017094	0.480851	21.09					175(TTGCTGATAACA,-,0.00)
2-2427	chr9	14251263	14251682	intron (NM_001190738, intron 2 of 8)	intron (NM_001190738, intron 2 of 8)	62574	NM_001190737	4781	Hs.644095	NM_005596	ENSG00000147862	NFIB	CTF|HMGIC/NFIB|NF-I/B|NF1-B|NFI-B|NFI-RED|NFIB2|NFIB3	nuclear factor I B	protein-coding	0.009547	0.464286	21.09				242(TGTGGTTTAC,-,0.00)			245(GGTTTACTTT,+,0.00)	83(GGCAGACTGCCC,+,0.00)
2-979	chr17	82889499	82889786	intron (NM_005993, intron 15 of 38)	intron (NM_005993, intron 15 of 38)	-49587	NM_024702	79755	Hs.464391	NM_024702	ENSG00000141579	ZNF750	ZFP750	zinc finger protein 750	protein-coding	0.027875	0.479167	21.09							92(TGTTTGTTCT,+,0.00),148(TGTTTGTTCT,+,0.00)
2-1398	chr21	15173084	15173312	Intergenic	Intergenic	-108393	NM_003489	8204	Hs.155017	NM_003489	ENSG00000180530	NRIP1	RIP140	nuclear receptor interacting protein 1	protein-coding	0.008772	0.366812	21.09					98(GTTTATCTTGCT,+,0.00),150(GGTTATCTTGCC,+,0.00)		70(TATTTACACA,+,0.00),85(TGTTTGCTTT,+,0.00)
2-798	chr15	70324308	70324554	Intergenic	Intergenic	181497	NR_146562	105370880		NR_146562	ENSG00000259473	LINC02205	-	long intergenic non-protein coding RNA 2205	ncRNA	0.012195	0.465587	21.09		29(AAATTCCT,+,0.00)								29(AAATTCCT,-,0.00)
2-2358	chr8	85551912	85552158	Intergenic	Intergenic	-87120	NR_121630	100996348	Hs.606624	NR_121630	ENSG00000253549	CA3-AS1	-	CA3 antisense RNA 1	ncRNA	0.012195	0.37247	21.09								129(GGTCATCCTGAT,-,0.00)
2-423	chr11	66996927	66997178	Intergenic	Intergenic	21775	NM_001136485	254439	Hs.232604	NM_001136485	ENSG00000173237	C11orf86	-	chromosome 11 open reading frame 86	protein-coding	0.011952	0.535714	21.09		82(GAATTCCA,+,0.00)			118(ACTTATCTCTGT,+,0.00)
2-1121	chr2	47199182	47199578	intron (NR_110208, intron 4 of 4)	intron (NR_110208, intron 4 of 4)	-22444	NM_001305625	805	Hs.468442	NM_001743	ENSG00000143933	CALM2	CAMII|LQT15|PHKD|PHKD2|caM	calmodulin 2	protein-coding	0.005051	0.483627	21.09		4(AGGAATTC,-,0.00),75(AGGAATGT,-,0.00)		131(GTCAACCACA,+,0.00),173(TATTACCACA,+,0.00)			163(GGTTTGCTTA,+,0.00),222(TGGATAAACA,-,0.00)			4(AGGAATTC,+,0.00),75(AGGAATGT,+,0.00)
2-1441	chr22	37197769	37198003	Intergenic	MIRb|SINE|MIR	-9596	NM_182486	114904	Hs.22011	NM_031910	ENSG00000133466	C1QTNF6	CTFP6|CTRP6|ZACRP6	C1q and TNF related 6	protein-coding	0.025641	0.574468	21.09	114(GATGACTCAG,-,0.00),115(ATGACTCAGC,+,0.00)	1(AAATTCCT,+,0.00)	112(GTGATGACTCAG,+,0.00),115(ATGACTCAGCTC,-,0.00)		184(GGCCAGATAAAC,-,0.00)				114(GATGACTCAG,-,0.00),115(ATGACTCAGC,+,0.00)	1(AAATTCCT,-,0.00)
2-1569	chr3	161475923	161476195	Intergenic	Intergenic	-20749	NM_001080440	131149	Hs.585021	NM_001080440	ENSG00000182447	OTOL1	C1QTNF15|C1QTNF16	otolin 1	protein-coding	0	0.399267	21.09					152(TGAGAGATAAAG,-,0.00)		78(TGTTTGATCA,+,0.00)			218(AAGAATGT,+,0.00)
2-332	chr10	92592992	92593235	promoter-TSS (NM_004523)	promoter-TSS (NM_004523)	45	NM_004523	3832	Hs.8878	NM_004523	ENSG00000138160	KIF11	EG5|HKSP|KNSL1|MCLMR|TRIP5	kinesin family member 11	protein-coding	0.102881	0.622951	21.09						81(AGCCATTGGTCC,+,0.00)
2-1796	chr5	53089254	53089659	intron (NM_002203, intron 28 of 29)	intron (NM_002203, intron 28 of 29)	20316	NM_176806	4338	Hs.163645	NM_004531	ENSG00000164172	MOCS2	MCBPE|MOCO1|MOCODB|MPTS	molybdenum cofactor synthesis 2	protein-coding	0.004938	0.371921	21.09				235(TGAGGTTTAA,-,0.00)			338(TGTTTGCTTT,+,0.00)	179(GGTCAACTTGAC,-,0.00),180(GTCAACTTGACC,+,0.00)
2-194	chr1	234975144	234975383	Intergenic	Intergenic	-11264	NR_125945	101927851	Hs.520684	NR_125945	ENSG00000238005	LOC101927851	-	uncharacterized LOC101927851	ncRNA	0.008368	0.425	21.09	26(TATGAGTCAC,-,0.00),27(ATGAGTCACA,+,0.00)		24(ACTATGAGTCAC,+,0.00),27(ATGAGTCACACA,-,0.00)				101(TTAGCAAACA,-,0.00)		26(TATGAGTCAC,-,0.00),27(ATGAGTCACA,+,0.00)
2-1917	chr5	173565657	173565894	Intergenic	Intergenic	-13859	NR_027108	285593	Hs.409730	NR_027108	ENSG00000253955	LOC285593	-	uncharacterized LOC285593	ncRNA	0.008439	0.441176	20.88							76(TATTTACCAT,+,0.00)			111(ACATTCTT,-,0.00)
2-1186	chr2	142944350	142944589	intron (NM_001032998, intron 4 of 11)	intron (NM_001032998, intron 4 of 11)	66843	NM_001199241	8942	Hs.470126	NM_003937	ENSG00000115919	KYNU	KYNUU|VCRL2	kynureninase	protein-coding	0	0.3375	20.88	140(AGTGAGTCAT,-,0.00),141(GTGAGTCATA,+,0.00)		138(GCAGTGAGTCAT,+,0.00),141(GTGAGTCATAGA,-,0.00)		2(TTTTATCTTCTG,+,0.00),154(GATCTGATAAAG,-,0.00)		38(TAAATAAATA,-,0.00),42(TAAATAAACA,-,0.00)		140(AGTGAGTCAT,-,0.00),141(GTGAGTCATA,+,0.00)
2020-02-25	chr1	21241722	21241994	intron (NM_001113348, intron 10 of 18)	intron (NM_001113348, intron 10 of 18)	37832	NM_001113347	1889	Hs.195080	NM_001397	ENSG00000117298	ECE1	ECE	endothelin converting enzyme 1	protein-coding	0.022059	0.512821	20.88	180(TATGAGTCAG,-,0.00),181(ATGAGTCAGG,+,0.00)	8(TGGAATTT,-,0.00)	178(TCTATGAGTCAG,+,0.00),181(ATGAGTCAGGTC,-,0.00)						180(TATGAGTCAG,-,0.00),181(ATGAGTCAGG,+,0.00)
2-946	chr17	43483710	43483994	promoter-TSS (NM_004941)	promoter-TSS (NM_004941)	-13	NM_001322216	1659	Hs.463105	NM_004941	ENSG00000067596	DHX8	DDX8|Dhr2|HRH1|PRP22|PRPF22	DEAH-box helicase 8	protein-coding	0.073944	0.57193	20.88							161(TGTTTGATCT,+,0.00)
2-1080	chr2	16817598	16817842	Intergenic	Intergenic	-151854	NM_030797	81553	Hs.467769	NM_030797	ENSG00000197872	FAM49A	-	family with sequence similarity 49 member A	protein-coding	0.004098	0.37551	20.88				50(TGTGGCTAAG,-,0.00)
2-2222	chr7	87414093	87414416	intron (NM_018849, intron 21 of 27)	MLT1O|LTR|ERVL-MaLR	61449	NM_018850	5244	Hs.654403	NM_000443	ENSG00000005471	ABCB4	ABC21|GBD1|ICP3|MDR2|MDR2/3|MDR3|PFIC-3|PGY3	ATP binding cassette subfamily B member 4	protein-coding	0.009288	0.438272	20.88			154(CATCTGACTAAT,+,0.00)						157(CTGACTAATC,+,0.00)
2-181	chr1	218377358	218377591	intron (NM_001135599, intron 2 of 7)	intron (NM_001135599, intron 2 of 7)	-31796	NR_046268	728463	Hs.568469	NR_046268	ENSG00000232480	TGFB2-AS1	-	TGFB2 antisense RNA 1 (head to head)	ncRNA	0.004292	0.41453	20.88	83(TGTGAGTCAT,-,0.00),84(GTGAGTCATG,+,0.00),191(ATGATTCATT,+,0.00)	36(AAATTCCA,+,0.00)	81(TGTGTGAGTCAT,+,0.00),84(GTGAGTCATGTC,-,0.00),188(ACTATGATTCAT,+,0.00),191(ATGATTCATTCA,-,0.00)	136(TGTGGTTAAC,-,0.00),140(GTTAACCACA,+,0.00)					83(TGTGAGTCAT,-,0.00),84(GTGAGTCATG,+,0.00),190(TATGATTCAT,-,0.00),191(ATGATTCATT,+,0.00)
2-2152	chr7	16921973	16922259	Intergenic	Intergenic	-40127	NM_176813	155465	Hs.100686	NM_176813	ENSG00000173467	AGR3	AG-3|AG3|BCMP11|HAG3|PDIA18|hAG-3	anterior gradient 3, protein disulphide isomerase family member	protein-coding	0.003497	0.397213	20.66							198(TATTTGCCTA,+,0.00)
2-2242	chr7	111785094	111785419	intron (NM_014705, intron 32 of 51)	intron (NM_014705, intron 32 of 51)	-23249	NR_103806	100506413	Hs.677513	NR_103806	ENSG00000225572	DOCK4-AS1	-	DOCK4 antisense RNA 1	ncRNA	0.009231	0.411043	20.66
2-1154	chr2	110449595	110449846	intron (NR_038099, intron 8 of 8).2	intron (NR_038099, intron 8 of 8).2	23355	NM_001205288	100288695	Hs.535619	NM_001205288	ENSG00000256671	LIMS4	LIMS3L	LIM zinc finger domain containing 4	protein-coding	0.011952	0.369048	20.66		163(ACATTCCC,+,0.00)			111(TAACTGATAACG,-,0.00)
2-1279	chr2	215979695	215979929	intron (NM_018000, intron 2 of 4)	intron (NM_018000, intron 2 of 4)	33811	NM_018000	55686	Hs.620391	NM_018000	ENSG00000118242	MREG	DSU|WDT2	melanoregulin	protein-coding	0.008547	0.404255	20.66					197(TTAAAGATAAAA,-,0.00)		110(AAAGTCAATA,-,0.00)
2-1611	chr3	184565874	184566105	intron (NM_004443, intron 1 of 15)	intron (NM_004443, intron 1 of 15)	4190	NM_004443	2049	Hs.2913	NM_004443	ENSG00000182580	EPHB3	EK2|ETK2|HEK2|TYRO6	EPH receptor B3	protein-coding	0.021645	0.590517	20.66			116(GTGCTGAGTCAA,+,0.00),119(CTGAGTCAAACT,-,0.00)				48(TAATTAAACA,-,0.00)		68(GCTGAATCAC,-,0.00),69(CTGAATCACC,+,0.00)
2-597	chr12	101608458	101608695	intron (NM_001254722, intron 1 of 27)	intron (NM_001254722, intron 1 of 27)	13645	NM_001254719	4604	Hs.654589	NM_002465	ENSG00000196091	MYBPC1	LCCS4|MYBPCC|MYBPCS	myosin binding protein C, slow type	protein-coding	0.016878	0.44958	20.66							185(TATTTGCTAA,+,0.00)			3(AAGAATGT,+,0.00)
2-1705	chr4	106062598	106062855	intron (NM_001163435, intron 25 of 25)	intron (NM_001163435, intron 25 of 25)	-40248	NR_125928	101929577	Hs.631131	NR_125928	ENSG00000249635	LOC101929577	-	uncharacterized LOC101929577	ncRNA	0	0.403101	20.66		57(ACATTCCT,+,0.00)		64(TGTGGTAAGG,-,0.00)						57(ACATTCCT,-,0.00)
2-2422	chr9	12784530	12784793	intron (NM_203403, intron 1 of 1)	L1MA3|LINE|L1	9648	NM_203403	286343	Hs.445356	NM_203403	ENSG00000153714	LURAP1L	C9orf150|HYST0841|LRAP35b|bA3L8.2	leucine rich adaptor protein 1 like	protein-coding	0.007605	0.484848	20.66	98(CTGAGTCAGA,+,0.00)		95(GTGCTGAGTCAG,+,0.00),98(CTGAGTCAGACC,-,0.00),210(GTGGTGAATCAT,+,0.00)				111(AAAGCCAACA,-,0.00),174(TGTTTATTTA,+,0.00)		97(GCTGAGTCAG,-,0.00),98(CTGAGTCAGA,+,0.00),212(GGTGAATCAT,-,0.00),213(GTGAATCATT,+,0.00)
2-241	chr10	17388278	17388562	intron (NR_034129, intron 1 of 2)	LTR80A|LTR|ERVL	1484	NR_034129	100128098	Hs.530588	NR_034129	ENSG00000204832	ST8SIA6-AS1	-	ST8SIA6 antisense RNA 1	ncRNA	0.007042	0.424561	20.66							55(TAAGCAAATA,-,0.00),74(TATTTACCCA,+,0.00),111(GGTTTACCTA,+,0.00),191(TGTATAAACA,-,0.00)
2-2244	chr7	112160568	112160918	intron (NM_014705, intron 1 of 51)	intron (NM_014705, intron 1 of 51)	45664	NM_014705	9732	Hs.654652	NM_014705	ENSG00000128512	DOCK4	-	dedicator of cytokinesis 4	protein-coding	0.014286	0.42735	20.66					63(GGTTATCTCCTT,+,0.00),189(ACTTATCTTTCG,+,0.00)		297(TGAGCAAATA,-,0.00)
2-1406	chr21	31529446	31529726	intron (NM_003253, intron 1 of 28)	intron (NM_003253, intron 1 of 28)	29501	NM_001353688	7074	Hs.517228	NM_003253	ENSG00000156299	TIAM1	TIAM-1	T cell lymphoma invasion and metastasis 1	protein-coding	0	0.441281	20.66					77(CTTTATCTCTTC,+,0.00),99(CTTTATCAGCAA,+,0.00)		36(TGAGTAAACA,-,0.00)
2-131	chr1	178655626	178655978	Intergenic	AluSx|SINE|Alu	-21947	NR_039622	100616328		NR_039622	ENSG00000266417	MIR4424	-	microRNA 4424	ncRNA	0.005682	0.424929	20.66	232(GATGACTAAT,-,0.00),233(ATGACTAATA,+,0.00)		230(CTGATGACTAAT,+,0.00),233(ATGACTAATAGT,-,0.00)		186(TATAAGATAAAC,-,0.00)		165(TATATAAATA,-,0.00),169(TAAATAAATA,-,0.00)	96(GTTACAGTGACC,+,0.00)	232(GATGACTAAT,-,0.00),233(ATGACTAATA,+,0.00)
2-1613	chr3	188491540	188491808	intron (NM_001167672, intron 3 of 9)	intron (NM_001167672, intron 3 of 9)	76992	NR_046623	100873917	Hs.674993	NR_046623	ENSG00000224563	LPP-AS1	-	LPP antisense RNA 1	ncRNA	0.003731	0.427509	20.66					229(ATTCAGATAAGA,-,0.00)	218(TCTGATTGGTTA,+,0.00)	109(TGTTTATTAA,+,0.00)	152(GGTCATTGTGAC,-,0.00),153(GTCATTGTGACT,+,0.00)
2-851	chr16	4945786	4946082	Intergenic	Intergenic	-8799	NM_002705	5493	Hs.192233	NM_002705	ENSG00000118898	PPL	-	periplakin	protein-coding	0.016892	0.626263	20.66	270(GATGACTCAG,-,0.00),271(ATGACTCAGT,+,0.00)		268(AGGATGACTCAG,+,0.00),271(ATGACTCAGTGA,-,0.00)					85(GGACAGGCTGCC,-,0.00),86(GACAGGCTGCCC,+,0.00)	270(GATGACTCAG,-,0.00),271(ATGACTCAGT,+,0.00)
2-2122	chr6	152982950	152983234	promoter-TSS (NM_012177)	promoter-TSS (NM_012177)	-10	NM_012177	26271	Hs.520506	NM_012177	ENSG00000112029	FBXO5	EMI1|FBX5|Fbxo31	F-box protein 5	protein-coding	0.080986	0.631579	20.66						152(GGTCCAATGAGA,-,0.00),182(GCACCAATAGGA,-,0.00)
2-1653	chr4	67928721	67928971	intron (NM_001114387, intron 5 of 9)	intron (NM_001114387, intron 5 of 9)	34668	NM_182606	339967	Hs.450110	NM_182606	ENSG00000187054	TMPRSS11A	ECRG1	transmembrane serine protease 11A	protein-coding	0.012	0.418327	20.45				41(TCTGGTTTCC,-,0.00)	36(CCTTATCTGGTT,+,0.00),99(TGTCTGATAAAA,-,0.00)		204(TGTGCAAACA,-,0.00),226(AGGGTAAACA,-,0.00)	79(GGGCAGAGTGTC,-,0.00),80(GGCAGAGTGTCC,+,0.00)
2-2211	chr7	80940477	80940768	Intergenic	Intergenic	-18243	NM_001350120	10512	Hs.269109	NM_006379	ENSG00000075223	SEMA3C	SEMAE|SemE	semaphorin 3C	protein-coding	0	0.417808	20.45		226(AAATTCCT,+,0.00)			103(TTTTATCTCTCT,+,0.00)					226(AAATTCCT,-,0.00)
2-327	chr10	89921472	89921705	intron (NR_110655, intron 3 of 3)	LTR16E2|LTR|ERVL	33454	NR_149079	105378425	Hs.559891	NR_149079	ENSG00000280560	LINC01374	TCONS_00018278	long intergenic non-protein coding RNA 1374	ncRNA	0.012876	0.444444	20.45		125(GCATTCCT,+,0.00)								125(GCATTCCT,-,0.00)
2-2249	chr7	116339731	116339969	Intergenic	Intergenic	-53123	NR_130922	102724434	Hs.667624	NR_130921	ENSG00000237870	LOC102724434	-	uncharacterized LOC102724434	ncRNA	0.004202	0.380753	20.45	63(TGTGAGTCAT,-,0.00),64(GTGAGTCATC,+,0.00)	204(GGGAATGT,-,0.00)	61(CATGTGAGTCAT,+,0.00),64(GTGAGTCATCGT,-,0.00)		11(TCTTATCAATGG,+,0.00)		38(TGTTTAAATA,+,0.00)		63(TGTGAGTCAT,-,0.00),64(GTGAGTCATC,+,0.00)
2-1744	chr4	161200983	161201239	Intergenic	Intergenic	-821622	NR_125888	101928052	Hs.647993	NR_125888	ENSG00000249419	LOC101928052	-	uncharacterized LOC101928052	ncRNA	0	0.33463	20.45			70(AGAATGAGTAAA,+,0.00)		58(TATTTGATAAGG,-,0.00)
2-196	chr1	235073568	235073807	Intergenic	Intergenic	-3869	NR_027454	731656	Hs.702477	NR_027454		LINC01348	-	long intergenic non-protein coding RNA 1348	ncRNA	0.033473	0.533333	20.45										68(AAGAATGC,+,0.00)
2-1515	chr3	97927711	97927991	intron (NM_153605, intron 17 of 21)	L1PA15|LINE|L1	44600	NM_001042533	84864	Hs.570562	NM_032778	ENSG00000170854	RIOX2	JMJD10|MDIG|MINA|MINA53|NO52|ROX	ribosomal oxygenase 2	protein-coding	0	0.373665	20.45		223(GGGAATGT,-,0.00),244(AGGAATGT,-,0.00)					2(AAAACAAACA,-,0.00),181(AAAGTCAACA,-,0.00),228(TGTTTACACT,+,0.00)			244(AGGAATGT,+,0.00)
2-2142	chr7	8290981	8291253	intron (NR_125740, intron 3 of 5)	intron (NR_125740, intron 3 of 5)	-28505	NM_004968	3382	Hs.487561	NM_004968	ENSG00000003147	ICA1	ICA69|ICAp69	islet cell autoantigen 1	protein-coding	0.011029	0.435897	20.45					115(GCAAAGATAAGG,-,0.00)		130(TGAGCACACA,-,0.00)
2-1147	chr2	100291127	100291392	intron (NM_198461, intron 9 of 11)	L1MCc|LINE|L1	31474	NM_198461	164832	Hs.21380	NM_198461	ENSG00000170500	LONRF2	RNF192	LON peptidase N-terminal domain and ring finger 2	protein-coding	0.003774	0.515038	20.45	178(GATGAGTCAT,-,0.00),179(ATGAGTCATG,+,0.00)		176(TTGATGAGTCAT,+,0.00),179(ATGAGTCATGCC,-,0.00)		158(CCACAGATAAGA,-,0.00),221(GTTTATCTGGAG,+,0.00)				178(GATGAGTCAT,-,0.00),179(ATGAGTCATG,+,0.00)
2-104	chr1	149234950	149235369	Intergenic	Intergenic	-152848	NM_001037675	400818	Hs.445080	NM_001037675	ENSG00000269713	NBPF9	AE01	NBPF member 9	protein-coding	0.00716	0.388095	20.45				31(ATAAACCTCA,+,0.00),404(GTTTACCACA,+,0.00)			0(TGTTTACCAT,+,0.00),208(TATTTAAACA,-,0.00)
2-1386	chr20	56936720	56936954	Intergenic	Intergenic	-276859	NR_110631	102723590	Hs.667674	NR_110631		BMP7-AS1	-	BMP7 antisense RNA 1	ncRNA	0.012821	0.493617	20.45								82(AGACACCCTGAC,-,0.00),83(GACACCCTGACC,+,0.00)
2-2268	chr7	137953969	137954225	intron (NM_001243523, intron 1 of 3)	intron (NM_001243523, intron 1 of 3)	749	NM_001243523	100130880	Hs.712161	NM_001243523		LOC100130880	-	uncharacterized LOC100130880	protein-coding	0.011719	0.428016	20.45									14(GATGAATCAC,-,0.00),15(ATGAATCACA,+,0.00)
2-1290	chr2	219400205	219400462	promoter-TSS (NM_001319117)	promoter-TSS (NM_001319117)	-311	NM_001319116	23549	Hs.258551	NM_012100	ENSG00000123992	DNPEP	ASPEP|DAP	aspartyl aminopeptidase	protein-coding	0.015564	0.46124	20.45							39(TGTTTGCTTC,+,0.00),84(TGTTTACTTT,+,0.00)
2-604	chr12	104219586	104219828	intron (NM_001093771, intron 1 of 16)	intron (NM_001093771, intron 1 of 16)	3928	NM_001093771	7296	Hs.654922	NM_003330	ENSG00000198431	TXNRD1	GRIM-12|TR|TR1|TRXR1|TXNR	thioredoxin reductase 1	protein-coding	0	0.341564	20.45	173(TATGACTCAT,-,0.00),174(ATGACTCATA,+,0.00)	39(ACATTCCA,+,0.00),98(AGGAATGT,-,0.00),218(AGGAATGT,-,0.00)	171(TATATGACTCAT,+,0.00),174(ATGACTCATATG,-,0.00)		119(TCTTATCTCCTA,+,0.00)			139(GGCATACTGCCC,+,0.00)	173(TATGACTCAT,-,0.00),174(ATGACTCATA,+,0.00)	39(ACATTCCA,-,0.00),98(AGGAATGT,+,0.00),218(AGGAATGT,+,0.00)
2-1229	chr2	163839064	163839318	Intergenic	AluSz|SINE|Alu	-103184	NM_001321825	55137	Hs.593650	NM_018086	ENSG00000182263	FIGN	-	fidgetin, microtubule severing factor	protein-coding	0	0.376471	20.45					147(TTTGAGATAAAG,-,0.00)		13(ACAGCAAACA,-,0.00),26(AAAACAAATA,-,0.00),134(TGTTTGCTTG,+,0.00)
2020-02-06	chr1	6960539	6960813	intron (NM_001349612, intron 2 of 22)	L2c|LINE|L2	175352	NM_001349608	23261	Hs.397705	NM_015215	ENSG00000171735	CAMTA1	CANPMR	calmodulin binding transcription activator 1	protein-coding	0.029197	0.512727	20.45					91(TCTTATCACATC,+,0.00)
2-910	chr16	85353872	85354127	Intergenic	L2c|LINE|L2	-47674	NR_049816	100847022		NR_049816	ENSG00000266307	MIR5093	-	microRNA 5093	ncRNA	0.031373	0.589844	20.45		144(TGGAATGC,-,0.00),207(ACATTCCA,+,0.00)								144(TGGAATGC,+,0.00),207(ACATTCCA,-,0.00)
2-441	chr11	85030006	85030324	intron (NM_001351274, intron 5 of 26)	MER57B1|LTR|ERV1	-106744	NM_001300983	1740	Hs.367656	NM_001364	ENSG00000150672	DLG2	PPP1R58|PSD-93|PSD93|chapsyn-110	discs large MAGUK scaffold protein 2	protein-coding	0.009434	0.366771	20.45	207(GGTGACTCAG,-,0.00)		205(TGGGTGACTCAG,+,0.00),208(GTGACTCAGAGA,-,0.00)				165(TATTTATCTT,+,0.00),309(TATTGACTCT,+,0.00)		207(GGTGACTCAG,-,0.00),208(GTGACTCAGA,+,0.00)
2-335	chr10	93466141	93466418	intron (NM_013451, intron 1 of 53)	intron (NM_013451, intron 1 of 53)	16038	NM_133337	26509	Hs.602086	NM_013451	ENSG00000138119	MYOF	FER1L3	myoferlin	protein-coding	0.00722	0.543165	20.23					203(TCACTGATAAAC,-,0.00)
2-1277	chr2	214388848	214389088	intron (NR_047660, intron 14 of 14)	intron (NR_047660, intron 14 of 14)	-22600	NM_001345929	402117	Hs.534834	NM_001080500	ENSG00000174453	VWC2L	-	von Willebrand factor C domain containing protein 2 like	protein-coding	0.0125	0.385892	20.23					87(AATCAGATAAGA,-,0.00)
2-156	chr1	201353385	201353616	Intergenic	Intergenic	24200	NM_001001430	7139	Hs.533613	NM_000364	ENSG00000118194	TNNT2	CMD1D|CMH2|CMPD2|LVNC6|RCM3|TnTC|cTnT	troponin T2, cardiac type	protein-coding	0.021645	0.586207	20.23		204(AAATTCCT,+,0.00)								204(AAATTCCT,-,0.00)
2-1786	chr5	35306642	35306928	Intergenic	Intergenic	-76196	NM_000949	5618	Hs.368587	NM_000949	ENSG00000113494	PRLR	HPRL|MFAB|RI-PRLR|hPRLrI	prolactin receptor	protein-coding	0.003497	0.456446	20.23		274(AAATTCCT,+,0.00)					223(AGAATAAATA,-,0.00),239(TGTTTACTTT,+,0.00)			274(AAATTCCT,-,0.00)
2-1102	chr2	39466359	39466679	intron (NR_037875, intron 3 of 5)	L2c|LINE|L2	29103	NR_037875	728730	Hs.655344	NR_037875	ENSG00000231312	LOC728730	-	uncharacterized LOC728730	ncRNA	0.01875	0.386293	20.23
2-1041	chr19	18380185	18380428	Intergenic	Intergenic	-5654	NM_004864	9518	Hs.616962	NM_004864	ENSG00000130513	GDF15	GDF-15|MIC-1|MIC1|NAG-1|PDF|PLAB|PTGFB	growth differentiation factor 15	protein-coding	0.020576	0.491803	20.23							53(TGTTTACCTT,+,0.00),223(TGTTTACTTC,+,0.00)
2-1132	chr2	72570417	72570683	intron (NM_001321731, intron 7 of 22)	L2c|LINE|L2	255492	NR_135773	23233	Hs.303454	NM_015189	ENSG00000144036	EXOC6B	SEC15B|SEC15L2	exocyst complex component 6B	protein-coding	0	0.340824	20.23	116(CATGAATCAT,-,0.00)		114(GACATGAATCAT,+,0.00),117(ATGAATCATTTG,-,0.00)	256(TGTGGTATCA,-,0.00)			204(TTGGTAAATA,-,0.00)		116(CATGAATCAT,-,0.00),117(ATGAATCATT,+,0.00)
2-2298	chr8	22748370	22748600	intron (NM_144962, intron 4 of 6)	intron (NM_144962, intron 4 of 6)	-55183	NM_004430	1960	Hs.534313	NM_004430	ENSG00000179388	EGR3	EGR-3|PILOT	early growth response 3	protein-coding	0.013043	0.562771	20.23										194(GCATTCTT,-,0.00)
2-1739	chr4	151460402	151460719	intron (NM_001109977, intron 2 of 13)	intron (NM_001109977, intron 2 of 13)	51344	NM_001348694	729830	Hs.633810	NM_001109977	ENSG00000164142	FAM160A1	-	family with sequence similarity 160 member A1	protein-coding	0	0.377358	20.23								155(GGTCACTCTGTC,-,0.00)
2-1935	chr6	6758905	6759163	Intergenic	Intergenic	-136208	NR_026970	285780	Hs.655737	NM_173675	ENSG00000216863	LY86-AS1	LY86-AS|LY86AS	LY86 antisense RNA 1	ncRNA	0.023256	0.579151	20.23							94(TGTTTGTTTT,+,0.00)	108(GGTCAGGTTGGC,-,0.00),109(GTCAGGTTGGCC,+,0.00)
2-234	chr10	9069354	9069624	Intergenic	Intergenic	171500	NR_131944	105755953	Hs.564146	NR_131944	ENSG00000234752	LOC105755953	-	uncharacterized LOC105755953	ncRNA	0.003704	0.328413	20.23	35(CCTGACTCAT,-,0.00),36(CTGACTCATT,+,0.00)		33(ATCCTGACTCAT,+,0.00),36(CTGACTCATTCC,-,0.00)						35(CCTGACTCAT,-,0.00),36(CTGACTCATT,+,0.00)
2-2535	chrX	11239358	11239633	intron (NR_109776, intron 3 of 14)	intron (NR_109776, intron 3 of 14)	26480	NM_013423	395	Hs.435291	NM_001174	ENSG00000047648	ARHGAP6	RHOGAP6|RHOGAPX-1	Rho GTPase activating protein 6	protein-coding	0	0.42029	20.23	48(GGTGACTCAC,-,0.00),49(GTGACTCACA,+,0.00)		46(GAGGTGACTCAC,+,0.00),49(GTGACTCACAAG,-,0.00)				150(TGTTTGCCAT,+,0.00)		48(GGTGACTCAC,-,0.00),49(GTGACTCACA,+,0.00)
2-1943	chr6	12492381	12492688	Intergenic	Intergenic	92870	NR_149140	101928309	Hs.639414	NR_149140	ENSG00000234015	LINC02530	-	long intergenic non-protein coding RNA 2530	ncRNA	0.009772	0.373377	20.23	154(CATGACTCAG,-,0.00),155(ATGACTCAGA,+,0.00)		152(GACATGACTCAG,+,0.00),155(ATGACTCAGAGA,-,0.00)			44(CGGCCAATGCAA,-,0.00)	117(TGTTTGCTAA,+,0.00),180(TATTTGATTA,+,0.00),188(TATGTCAACA,-,0.00),275(TCAGTAAATA,-,0.00)		154(CATGACTCAG,-,0.00),155(ATGACTCAGA,+,0.00)
2-1680	chr4	88144979	88145275	intron (NM_001257386, intron 1 of 15)	intron (NM_001257386, intron 1 of 15)	13732	NM_001348986	9429	Hs.480218	NM_004827	ENSG00000118777	ABCG2	ABC15|ABCP|BCRP|BCRP1|BMDP|CD338|CDw338|EST157481|GOUT1|MRX|MXR|MXR-1|MXR1|UAQTL1	ATP binding cassette subfamily G member 2 (Junior blood group)	protein-coding	0.006757	0.424242	20.23		93(GAATTCCA,+,0.00)		214(TGAGGTTAAT,-,0.00)	226(CAAAAGATAACA,-,0.00)		207(TGTTTACTGA,+,0.00)
2-99	chr1	121184132	121184446	promoter-TSS (NM_001329984)	promoter-TSS (NM_001329984)	29	NM_001100910	653820	Hs.339665	NM_001100910	ENSG00000188610	FAM72B	p17	family with sequence similarity 72 member B	protein-coding	0.079618	0.625397	20.23
2-590	chr12	97500654	97500882	intron (NR_024037, intron 7 of 8)	MIRb|SINE|MIR	8859	NR_031653	100302289		NR_031653	ENSG00000221479	MIR1251	MIRN1251|hsa-mir-1251	microRNA 1251	ncRNA	0.008772	0.401747	20.23							56(TGTTTAAATA,+,0.00)
2-509	chr12	26101440	26101737	Intergenic	Intergenic	23482	NM_030762	79365	Hs.177841	NM_030762	ENSG00000123095	BHLHE41	BHLHB3|DEC2|SHARP1|hDEC2	basic helix-loop-helix family member e41	protein-coding	0.006734	0.463087	20.02								211(GGGCATGCTGAC,-,0.00),212(GGCATGCTGACC,+,0.00)
2-1327	chr2	236818511	236818767	Intergenic	Intergenic	237528	NR_135202	93463	Hs.652810	NR_135202	ENSG00000124835	LOC93463	-	uncharacterized LOC93463	ncRNA	0.027344	0.48249	20.02					128(CAGCTGATAAGA,-,0.00)
2-982	chr18	3448250	3448583	promoter-TSS (NM_001278682)	promoter-TSS (NM_001278682)	830	NM_173207	7050	Hs.373550	NM_003244	ENSG00000177426	TGIF1	HPE4|TGIF	TGFB induced factor homeobox 1	protein-coding	0.078078	0.673653	20.02				320(GCAAACCACA,+,0.00)		60(CCACCAATCCCA,-,0.00)			178(GCTGATTCAT,-,0.00),179(CTGATTCATC,+,0.00)
2-2306	chr8	29555406	29555713	Intergenic	Intergenic	192550	NR_026765	619351	Hs.566911	NR_026765	ENSG00000251191	LINC00589	C8orf75|TSLNC8	long intergenic non-protein coding RNA 589	ncRNA	0.022801	0.444805	20.02				74(TGTGGTTTTC,-,0.00),103(TGTGGCTTTG,-,0.00)						295(ACATTCTT,-,0.00)
2-364	chr10	116143363	116143601	intron (NM_001348096, intron 4 of 9)	intron (NM_001348096, intron 4 of 9)	51307	NR_145811	109623470		NR_145811		SNORD158	-	small nucleolar RNA, C/D box 158	snoRNA	0.012605	0.414226	20.02		33(AAATTCCT,+,0.00)					89(TGCGTAAACA,-,0.00)			33(AAATTCCT,-,0.00)
2-743	chr14	71471654	71471933	intron (NM_001284247, intron 1 of 23)	L2b|LINE|L2	-16068	NR_027046	145474	Hs.658241	NR_027046		LOC145474	-	uncharacterized LOC145474	ncRNA	0.003584	0.446429	20.02			17(CTTACTCATTTG,-,0.00)		136(TGTTATCTAGAG,+,0.00)
2-1683	chr4	90174754	90175015	intron (NM_001145065, intron 1 of 10)	L1ME1|LINE|L1	47351	NM_001145065	401145	Hs.654735	NM_207491	ENSG00000184305	CCSER1	FAM190A	coiled-coil serine rich protein 1	protein-coding	0.003831	0.40458	20.02	15(AGTGACTCAC,-,0.00),16(GTGACTCACA,+,0.00)	149(GGGAATGT,-,0.00),175(TGGAATGC,-,0.00)	13(CAAGTGACTCAC,+,0.00),16(GTGACTCACACA,-,0.00)				251(TATTTACCCA,+,0.00)		15(AGTGACTCAC,-,0.00),16(GTGACTCACA,+,0.00)	175(TGGAATGC,+,0.00)
2-295	chr10	60848712	60848940	Intergenic	Intergenic	70372	NM_001786	983	Hs.732435	NM_001786	ENSG00000170312	CDK1	CDC2|CDC28A|P34CDC2	cyclin dependent kinase 1	protein-coding	0.008772	0.497817	20.02								131(GGTCATGCTGAC,-,0.00),132(GTCATGCTGACC,+,0.00)
2-1163	chr2	128305185	128305509	intron (NM_004807, intron 1 of 1)	intron (NM_004807, intron 1 of 1)	13250	NM_004807	9394	Hs.512841	NM_004807	ENSG00000136720	HS6ST1	HH15|HS6ST	heparan sulfate 6-O-sulfotransferase 1	protein-coding	0.024691	0.575385	20.02
2-224	chr10	8407522	8407757	Intergenic	Intergenic	-139334	NR_108058	100507143	Hs.258979	NR_108058	ENSG00000232170	LINC00708	GS1-756B1.2	long intergenic non-protein coding RNA 708	ncRNA	0	0.411017	20.02							171(TGTTTGCCTC,+,0.00)
2-1920	chr5	174482496	174482766	intron (NR_125806, intron 2 of 5)	intron (NR_125806, intron 2 of 5)	146277	NR_125806	101928176	Hs.436014	NR_125806	ENSG00000249306	LINC01411	-	long intergenic non-protein coding RNA 1411	ncRNA	0.025926	0.435424	20.02							246(TATTTGCCAA,+,0.00)
2-564	chr12	75706463	75706702	Intergenic	Intergenic	-194944	NM_007043	11103	Hs.645517	NM_007043	ENSG00000111615	KRR1	HRB2|RIP-1	KRR1, small subunit processome component homolog	protein-coding	0	0.391667	20.02					178(ATATAGATAAGC,-,0.00)		167(TGTTTGCAGA,+,0.00)
2-369	chr10	121512018	121512398	intron (NM_001144917, intron 7 of 15)	intron (NM_001144917, intron 7 of 15)	19106	NM_001320654	2263	Hs.533683	NM_000141	ENSG00000066468	FGFR2	BBDS|BEK|BFR-1|CD332|CEK3|CFD1|ECT1|JWS|K-SAM|KGFR|TK14|TK25	fibroblast growth factor receptor 2	protein-coding	0.010526	0.475066	20.02				182(TGTGGTATTT,-,0.00)			187(TATTTGCTCT,+,0.00)			322(ACATTCTT,-,0.00)
2-2028	chr6	86723738	86724078	Intergenic	L2a|LINE|L2	-213398	NM_000865	3354	Hs.1611	NM_000865	ENSG00000168830	HTR1E	5-HT1E	5-hydroxytryptamine receptor 1E	protein-coding	0.011765	0.416422	20.02		199(ACATTCCA,+,0.00)			36(ACTTATCTTTTA,+,0.00),270(TTTTATCTGAAA,+,0.00)			152(GGCAGCCTGGCC,+,0.00)		199(ACATTCCA,-,0.00)
2-2192	chr7	47576000	47576248	intron (NM_022748, intron 1 of 30)	intron (NM_022748, intron 1 of 30)	6020	NM_022748	64759	Hs.520814	NM_022748	ENSG00000136205	TNS3	TEM6|TENS1	tensin 3	protein-coding	0.008065	0.542169	20.02
2-1219	chr2	161123739	161123973	Intergenic	Intergenic	-13099	NM_004180	10010	Hs.132257	NM_004180	ENSG00000136560	TANK	I-TRAF|ITRAF|TRAF2	TRAF family member associated NFKB activator	protein-coding	0.004274	0.391489	20.02				123(TCCAACCACA,+,0.00)
2-307	chr10	67492432	67492728	intron (NM_001291133, intron 6 of 8)	L2a|LINE|L2	-89170	NR_106973	102466814		NR_106973	ENSG00000276866	MIR7151	hsa-mir-7151	microRNA 7151	ncRNA	0.003378	0.367003	20.02	6(TCTGACTCAC,-,0.00)		4(CTTCTGACTCAC,+,0.00),7(CTGACTCACTTG,-,0.00)		251(TGAATGATAAGA,-,0.00)		57(TGTTTATTGA,+,0.00)		6(TCTGACTCAC,-,0.00),7(CTGACTCACT,+,0.00)
2-1255	chr2	190786372	190786630	Intergenic	Intergenic	-94320	NM_014905	2744	Hs.116448	NM_014905	ENSG00000115419	GLS	AAD20|GAC|GAM|GLS1|KGA	glutaminase	protein-coding	0.01938	0.567568	20.02		217(AGGAATGT,-,0.00)								217(AGGAATGT,+,0.00)
2-548	chr12	54892211	54892447	Intergenic	Intergenic	37814	NM_058173	118430	Hs.348419	NM_058173	ENSG00000172551	MUCL1	SBEM	mucin like 1	protein-coding	0.004237	0.421941	20.02							88(AATGTAAACA,-,0.00),120(AGGGTAAATA,-,0.00)
2-1161	chr2	120399150	120399422	Intergenic	Intergenic	53144	NM_002193	3625	Hs.1735	NM_002193	ENSG00000163083	INHBB	-	inhibin subunit beta B	protein-coding	0.018382	0.59707	19.8				201(TCACACCGCA,+,0.00)			111(TGGGTCAACA,-,0.00),149(TGTTTGTCCT,+,0.00),170(AAAGCAAACA,-,0.00)
2-2050	chr6	106913114	106913382	Intergenic	Intergenic	60791	NM_001291739	100133941	Hs.644105	NM_013230	ENSG00000272398	CD24	CD24A	CD24 molecule	protein-coding	0	0.427509	19.8	168(GTGAGTCAGG,+,0.00)		165(AGGGTGAGTCAG,+,0.00)				13(TGTTTGCTTC,+,0.00),95(TGTTTGCTTT,+,0.00)		167(GGTGAGTCAG,-,0.00),168(GTGAGTCAGG,+,0.00)
2-2241	chr7	110283077	110283383	Intergenic	Intergenic	-323017	NR_003024	442720	Hs.530096	NR_003024	ENSG00000237064	EIF3IP1	RG208K23	eukaryotic translation initiation factor 3 subunit I pseudogene 1	pseudo	0	0.397394	19.8					141(AAAAAGATAAGG,-,0.00),239(TGTTATCTTACC,+,0.00)		197(TGTTTGCCCA,+,0.00),230(TGTTTGATTT,+,0.00)	73(AGGCACTGTGAC,-,0.00),74(GGCACTGTGACA,+,0.00)
2-1627	chr3	196142348	196142583	promoter-TSS (NR_034088)	promoter-TSS (NR_034088)	-171	NR_034088	401109	Hs.280133	NM_001001699	ENSG00000224652	LINC00885	-	long intergenic non-protein coding RNA 885	ncRNA	0.004255	0.542373	19.8
2-2381	chr8	101080634	101080903	Intergenic	CpG	28714	NR_033962	441374	Hs.652045	NR_033962	ENSG00000248599	FLJ42969	-	uncharacterized LOC441374	ncRNA	0.085502	0.707407	19.8	121(TGTGAGTCAC,-,0.00),122(GTGAGTCACC,+,0.00),142(GTGAGTCAGG,+,0.00)		119(GCTGTGAGTCAC,+,0.00),122(GTGAGTCACCCA,-,0.00),139(GTGGTGAGTCAG,+,0.00)	106(TTACACCGCA,+,0.00)					121(TGTGAGTCAC,-,0.00),122(GTGAGTCACC,+,0.00),141(GGTGAGTCAG,-,0.00),142(GTGAGTCAGG,+,0.00)
2-584	chr12	91885900	91886202	Intergenic	Intergenic	255662	NR_046159	256021	Hs.651357	NM_001256373	ENSG00000257242	LINC01619	C12orf79	long intergenic non-protein coding RNA 1619	ncRNA	0	0.330033	19.8		146(ACATTCCT,+,0.00)	164(ACATTGAGTCAT,+,0.00),167(TTGAGTCATCAA,-,0.00)				50(TATTTACATT,+,0.00),229(TAAGCAAACA,-,0.00)		166(ATTGAGTCAT,-,0.00),167(TTGAGTCATC,+,0.00)	146(ACATTCCT,-,0.00)
2-978	chr17	82104041	82104306	intron (NM_198082, intron 16 of 16)	intron (NM_198082, intron 16 of 16)	-5943	NM_004104	2194	Hs.83190	NM_004104	ENSG00000169710	FASN	FAS|OA-519|SDR27X1	fatty acid synthase	protein-coding	0.056604	0.597744	19.8
2-2123	chr6	154387490	154387725	Intergenic	Intergenic	-30841	NM_015553	26034	Hs.146100	NM_015553	ENSG00000074706	IPCEF1	PIP3-E	interaction protein for cytohesin exchange factors 1	protein-coding	0	0.326271	19.8	149(CATGAGTCAT,-,0.00),150(ATGAGTCATT,+,0.00)	73(AGGAATGT,-,0.00),91(AGGAATGT,-,0.00)	147(CACATGAGTCAT,+,0.00),150(ATGAGTCATTCA,-,0.00)	119(GATAACCACA,+,0.00),141(TGTAGCCACA,+,0.00)			96(TGTTTATCTA,+,0.00)		149(CATGAGTCAT,-,0.00),150(ATGAGTCATT,+,0.00)	73(AGGAATGT,+,0.00),91(AGGAATGT,+,0.00)
2-2376	chr8	98332826	98333201	Intergenic	Intergenic	-38620	NM_001321635	79815	Hs.309489	NM_024759	ENSG00000104361	NIPAL2	NPAL2	NIPA like domain containing 2	protein-coding	0	0.382979	19.8		336(AGGAATTT,-,0.00)					125(TGTTTGATTT,+,0.00),137(AGGGTAAACA,-,0.00)			336(AGGAATTT,+,0.00)
2-759	chr14	94636776	94637009	Intergenic	Intergenic	-3833	NR_015340	388007	Hs.527795	NR_015340	ENSG00000187483	SERPINA13P	SERPINA13|UNQ6121	serpin family A member 13, pseudogene	pseudo	0.004292	0.405983	19.8					67(TGTTATCTCCTG,+,0.00),83(TCTTATCTGCAC,+,0.00)		172(TTTGCAAACA,-,0.00),190(TGAGTACATA,-,0.00)
2-635	chr13	26022568	26022828	3' UTR (NM_001313741, exon 36 of 36)	3' UTR (NM_001313741, exon 36 of 36)	28362	NM_001007538	387914	Hs.433791	NM_001007538	ENSG00000180730	SHISA2	C13orf13|PRO28631|TMEM46|WGAR9166|bA398O19.2|hShisa	shisa family member 2	protein-coding	0.011538	0.494253	19.8			17(CAAATGACTAAA,+,0.00)					137(GGTCAGAGTGTC,-,0.00)		4(GCATTCTT,-,0.00)
2-1872	chr5	124599687	124599955	Intergenic	Intergenic	145291	NM_020747	57507	Hs.266616	NM_020747	ENSG00000168916	ZNF608	NY-REN-36	zinc finger protein 608	protein-coding	0	0.375465	19.8					112(GTCAAGATAACC,-,0.00)		139(TAAACAAACA,-,0.00),159(TGTTTAAACA,+,0.00),159(TGTTTAAACA,-,0.00)
2-831	chr15	95875506	95875740	Intergenic	MIRc|SINE|MIR	442530	NR_027133	145820	Hs.652702	NR_027132	ENSG00000259134	LINC00924	-	long intergenic non-protein coding RNA 924	ncRNA	0.004274	0.408511	19.8					140(ACCAAGATAAAG,-,0.00)
2-2185	chr7	45347835	45348095	Intergenic	MLT1J-int|LTR|ERVL-MaLR	190197	NM_005856	10268	Hs.25691	NM_005856	ENSG00000122679	RAMP3	-	receptor activity modifying protein 3	protein-coding	0.007692	0.517241	19.8	174(GATGACTCAC,-,0.00),175(ATGACTCACT,+,0.00)		172(GGGATGACTCAC,+,0.00),175(ATGACTCACTCC,-,0.00)						174(GATGACTCAC,-,0.00),175(ATGACTCACT,+,0.00)
2-539	chr12	52344859	52345178	Intergenic	Intergenic	19604	NM_001300810	3891	Hs.182507	NM_002283	ENSG00000135443	KRT85	ECTD4|HB5|Hb-5|K85|KRTHB5|hHb5	keratin 85	protein-coding	0.009404	0.440625	19.8					11(CTGCAGATAAAC,-,0.00)		3(TATTTATTCT,+,0.00)
2-676	chr13	98416333	98416701	intron (NM_001286839, intron 16 of 27)	intron (NM_001286839, intron 16 of 27)	105608	NM_003576	8428	Hs.508514	NM_003576	ENSG00000102572	STK24	HEL-S-95|MST3|MST3B|STE20|STK3	serine/threonine kinase 24	protein-coding	0.01087	0.463415	19.8				204(CAAAGCCACA,+,0.00)			110(TCAGCAAACA,-,0.00),151(TGAGTAAACA,-,0.00),298(AGTTTACTCA,+,0.00)
2-571	chr12	87440125	87440387	Intergenic	LTR8B|LTR|ERV1	109517	NR_135020	105369879	Hs.552351	NR_135020		LOC105369879	-	uncharacterized LOC105369879	ncRNA	0.007634	0.380228	19.59	224(TGTGACTCAT,-,0.00),225(GTGACTCATA,+,0.00)		222(CTTGTGACTCAT,+,0.00),225(GTGACTCATACC,-,0.00)		127(CTATAGATAACA,-,0.00)		25(TAGTTAAACA,-,0.00)		224(TGTGACTCAT,-,0.00),225(GTGACTCATA,+,0.00)
2-1209	chr2	156933959	156934241	Intergenic	MER41A|LTR|ERV1	-323498	NM_001329868	11227	Hs.269027	NM_014568	ENSG00000136542	GALNT5	GALNAC-T5|GALNACT5	polypeptide N-acetylgalactosaminyltransferase 5	protein-coding	0.014184	0.452297	19.59					197(TTGCTGATAAAA,-,0.00),252(ATGGTGATAAAA,-,0.00)					139(GCATTCTT,-,0.00)
2-1582	chr3	172638000	172638269	intron (NM_001146277, intron 3 of 4)	intron (NM_001146277, intron 3 of 4)	-42527	NR_146714	105374219	Hs.186269	NR_146714	ENSG00000223387	LINC02068	-	long intergenic non-protein coding RNA 2068	ncRNA	0.033457	0.425926	19.59				158(AATTACCACA,+,0.00)	83(TTGTAGATAAAA,-,0.00)		61(TAATTAAACA,-,0.00)
2-1493	chr3	58040116	58040362	intron (NM_001164317, intron 1 of 46)	intron (NM_001164317, intron 1 of 46)	31839	NM_001164319	2317	Hs.476448	NM_001457	ENSG00000136068	FLNB	ABP-278|ABP-280|AOI|FH1|FLN-B|FLN1L|LRS1|SCT|TABP|TAP	filamin B	protein-coding	0.01626	0.510121	19.59							107(TGTTTGTTGA,+,0.00),149(AAAGCAAACA,-,0.00),187(TGAGTAAACA,-,0.00)
2-1264	chr2	200300633	200300894	Intergenic	Intergenic	-5118	NM_001282743	26010	Hs.120323	NM_015535	ENSG00000196141	SPATS2L	DNAPTP6|SGNP	spermatogenesis associated serine rich 2 like	protein-coding	0.003831	0.435115	19.59	205(AGTGAGTCAT,-,0.00),206(GTGAGTCATC,+,0.00)		203(GGAGTGAGTCAT,+,0.00),206(GTGAGTCATCCC,-,0.00)						205(AGTGAGTCAT,-,0.00),206(GTGAGTCATC,+,0.00)
2-1547	chr3	148734354	148734631	intron (NM_004835, intron 2 of 2)	intron (NM_004835, intron 2 of 2)	4312	NM_032049	185	Hs.477887	NM_000685	ENSG00000144891	AGTR1	AG2S|AGTR1B|AT1|AT1AR|AT1B|AT1BR|AT1R|AT2R1|HAT1R	angiotensin II receptor type 1	protein-coding	0	0.334532	19.59				22(TGTCACCACA,+,0.00)			145(TATTTACCAT,+,0.00)
2-2287	chr8	17527878	17528179	intron (NM_001008539, intron 1 of 11)	L2c|LINE|L2	-10749	NM_003046	6542	Hs.448520	NM_003046	ENSG00000003989	SLC7A2	ATRC2|CAT2|HCAT2	solute carrier family 7 member 2	protein-coding	0.006645	0.466887	19.59			37(TAGTTGACTAAT,+,0.00)
2-232	chr10	8873961	8874194	Intergenic	Intergenic	-23912	NR_131944	105755953	Hs.564146	NR_131944	ENSG00000234752	LOC105755953	-	uncharacterized LOC105755953	ncRNA	0.012876	0.418803	19.59								109(GGCAAAGTGACC,+,0.00)
2-1089	chr2	26012229	26012486	Intergenic	L2a|LINE|L2	-21503	NM_016131	10890	Hs.467960	NM_016131	ENSG00000084733	RAB10	-	RAB10, member RAS oncogene family	protein-coding	0.027237	0.449612	19.59		22(AGGAATTC,-,0.00)			136(TCTTATCTGACT,+,0.00)		75(TGTTTGTTTT,+,0.00)			22(AGGAATTC,+,0.00)
2-2203	chr7	74635678	74635954	Intergenic	Intergenic	-21849	NM_001163636	2969	Hs.647041	NM_001518	ENSG00000263001	GTF2I	BAP135|BTKAP1|DIWS|GTFII-I|IB291|SPIN|TFII-I|WBS|WBSCR6	general transcription factor IIi	protein-coding	0.025362	0.487365	19.59				198(TCAGACCACA,+,0.00)			21(TGTGTAAATA,-,0.00)
2-1599	chr3	177619096	177619391	intron (NR_047568, intron 2 of 3)	intron (NR_047568, intron 2 of 3)	177322	NR_047568	100505566	Hs.581170	NR_047568		LINC00578	-	long intergenic non-protein coding RNA 578	ncRNA	0.010169	0.358108	19.59				72(TGAGGTTTTG,-,0.00),246(TGAGGTTATT,-,0.00)			172(TGTTTACCTT,+,0.00)
2-797	chr15	70093634	70093919	intron (NM_001105192, intron 4 of 19)	intron (NM_001105192, intron 4 of 19)	1009	NM_001282982	7090	Hs.287362	NM_005078	ENSG00000140332	TLE3	ESG|ESG3|GRG3|HsT18976	transducin like enhancer of split 3	protein-coding	0.010526	0.472028	19.59				162(CGACACCACA,+,0.00)	72(ACTGAGATAAAG,-,0.00)		86(TGTTTGTATT,+,0.00)
2-1473	chr3	33482214	33482473	Intergenic	MER65-int|LTR|ERV1	-41938	NM_001128161	7342	Hs.729120	NM_014517	ENSG00000153560	UBP1	LBP-1B|LBP-1a|LBP1A|LBP1B	upstream binding protein 1	protein-coding	0.003861	0.361538	19.37		18(GGGAATGT,-,0.00)			174(AATCAGATAAGA,-,0.00)		107(TGTTTATTTT,+,0.00),217(AGATCAAACA,-,0.00)
2-1487	chr3	50605122	50605365	Intergenic	Intergenic	6588	NM_145071	1154	Hs.655334	NM_013324	ENSG00000114737	CISH	BACTS2|CIS|CIS-1|G18|SOCS	cytokine inducible SH2 containing protein	protein-coding	0.024691	0.569672	19.37			27(TAGGTGACTCAA,+,0.00),30(GTGACTCAAATC,-,0.00)					144(GGTCATGGTGAC,-,0.00),145(GTCATGGTGACC,+,0.00)	30(GTGACTCAAA,+,0.00)
2-173	chr1	211675518	211675813	promoter-TSS (NM_001204183)	promoter-TSS (NM_001204183)	-35	NM_001204183	4751	Hs.153704	NM_002497	ENSG00000117650	NEK2	HsPK21|NEK2A|NLK1|PPP1R111|RP67	NIMA related kinase 2	protein-coding	0.071186	0.614865	19.37						161(TCTCATTGGCTA,+,0.00)
2-1453	chr3	12371809	12372047	intron (NM_001354668, intron 1 of 4)	intron (NM_001354668, intron 1 of 4)	20426	NM_001354668	5468	Hs.162646	NM_005037	ENSG00000132170	PPARG	CIMT1|GLM1|NR1C3|PPARG1|PPARG2|PPARgamma	peroxisome proliferator activated receptor gamma	protein-coding	0.008403	0.410042	19.37			142(ATGAATCAGTAA,-,0.00)	175(TGGAACCACA,+,0.00)			162(TGGATAAACA,-,0.00)		141(CATGAATCAG,-,0.00),142(ATGAATCAGT,+,0.00)
2-1509	chr3	87333510	87333755	Intergenic	LTR16E1|LTR|ERVL	-57045	NM_000306	5449	Hs.591654	NM_000306	ENSG00000064835	POU1F1	CPHD1|GHF-1|PIT1|POU1F1a|Pit-1	POU class 1 homeobox 1	protein-coding	0.008163	0.386179	19.37	10(CATGAGTCAC,-,0.00),11(ATGAGTCACT,+,0.00)		1(TTACTGATTCAT,+,0.00),8(TTCATGAGTCAC,+,0.00),11(ATGAGTCACTGT,-,0.00)		125(CCAGAGATAACC,-,0.00)		20(TGTTTACTCA,+,0.00)		3(ACTGATTCAT,-,0.00),4(CTGATTCATG,+,0.00),10(CATGAGTCAC,-,0.00),11(ATGAGTCACT,+,0.00)
2-937	chr17	40180802	40181080	intron (NM_016339, intron 1 of 14)	intron (NM_016339, intron 1 of 14)	3446	NM_016339	51195	Hs.632254	NM_016339	ENSG00000108352	RAPGEFL1	Link-GEFII	Rap guanine nucleotide exchange factor like 1	protein-coding	0.014388	0.620072	19.37						148(GCTGACTGGCTG,+,0.00)
2-2491	chr9	98687261	98687491	intron (NM_005458, intron 1 of 18)	MER31B|LTR|ERV1	21821	NM_005458	9568	Hs.198612	NM_005458	ENSG00000136928	GABBR2	EIEE59|GABABR2|GPR51|GPRC3B|HG20|HRIHFB2099|NDPLHS	gamma-aminobutyric acid type B receptor subunit 2	protein-coding	0.008696	0.47619	19.37		116(AGGAATTT,-,0.00)				43(GAACCAACCGGA,-,0.00)				116(AGGAATTT,+,0.00)
2-1214	chr2	160229702	160229989	Intergenic	Intergenic	-29532	NM_001282389	3694	Hs.470399	NM_000888	ENSG00000115221	ITGB6	AI1H	integrin subunit beta 6	protein-coding	0	0.385417	19.37	116(CATGAGTCAG,-,0.00),117(ATGAGTCAGG,+,0.00)		114(TGCATGAGTCAG,+,0.00),117(ATGAGTCAGGCT,-,0.00)		103(TCTTATCTATTT,+,0.00)		269(TATTTACCTG,+,0.00)		116(CATGAGTCAG,-,0.00),117(ATGAGTCAGG,+,0.00)
2-1728	chr4	140726797	140727080	intron (NM_015130, intron 1 of 20)	intron (NM_015130, intron 1 of 20)	29379	NM_015130	23158	Hs.480819	NM_015130	ENSG00000109436	TBC1D9	GRAMD9|MDR1	TBC1 domain family member 9	protein-coding	0.003534	0.387324	19.37	206(GGTGAGTCAT,-,0.00),207(GTGAGTCATA,+,0.00)		204(GTGGTGAGTCAT,+,0.00),207(GTGAGTCATAAG,-,0.00)	17(CTCTACCACA,+,0.00),147(TGCGGTCAAC,-,0.00)	225(ATTCTGATAACC,-,0.00),256(GGTTATCTTGTT,+,0.00)		117(CATTTACTCA,+,0.00)	100(AGTCAAGCTGCC,-,0.00),221(GGTCATTCTGAT,-,0.00)	206(GGTGAGTCAT,-,0.00),207(GTGAGTCATA,+,0.00)	269(GCATTCTT,-,0.00)
2-2161	chr7	23334679	23334935	intron (NM_006547, intron 10 of 14)	intron (NM_006547, intron 10 of 14)	35486	NM_138446	115416	Hs.87385	NM_138446	ENSG00000156928	MALSU1	C7orf30|mtRsfA	mitochondrial assembly of ribosomal large subunit 1	protein-coding	0.007812	0.416342	19.37	97(AATGAGTAAT,-,0.00),98(ATGAGTAATT,+,0.00)		95(CCAATGAGTAAT,+,0.00),98(ATGAGTAATTCC,-,0.00)				139(TGAGCAAACA,-,0.00),162(TATTTACTTT,+,0.00)		97(AATGAGTAAT,-,0.00),98(ATGAGTAATT,+,0.00)
2-152	chr1	197485847	197486106	Intergenic	Intergenic	217772	NR_047563	23418	Hs.126135	NM_012076	ENSG00000134376	CRB1	LCA8|RP12	crumbs 1, cell polarity complex component	protein-coding	0.003861	0.419231	19.37							108(AGTGTAAACA,-,0.00),249(TATTTACTTT,+,0.00)
2-752	chr14	88044887	88045197	intron (NR_046094, intron 2 of 3)	intron (NR_046094, intron 2 of 3)	-18730	NR_110121	101928791	Hs.641889	NR_110121	ENSG00000258826	LOC101928791	-	uncharacterized LOC101928791	ncRNA	0.006452	0.395498	19.37			46(CTATTGAGTCAT,+,0.00),49(TTGAGTCATTTA,-,0.00)		40(GTTTATCTATTG,+,0.00)		103(TGTTTACGCA,+,0.00),195(TGTTTGCCCT,+,0.00)		48(ATTGAGTCAT,-,0.00),49(TTGAGTCATT,+,0.00)
2-1043	chr19	18764054	18764357	intron (NM_001098482, intron 9 of 14)	intron (NM_001098482, intron 9 of 14)	27100	NM_000095	1311	Hs.1584	NM_000095	ENSG00000105664	COMP	EDM1|EPD1|MED|PSACH|THBS5|TSP5	cartilage oligomeric matrix protein	protein-coding	0.059406	0.644737	19.37	193(GTGAGTCAGG,+,0.00)		190(GGGGTGAGTCAG,+,0.00)						192(GGTGAGTCAG,-,0.00),193(GTGAGTCAGG,+,0.00)
2-86	chr1	109725567	109725840	Intergenic	LTR3|LTR|ERVK	13461	NM_000851	2949	Hs.75652	NM_000851	ENSG00000134201	GSTM5	GSTM5-5|GTM5	glutathione S-transferase mu 5	protein-coding	0.007326	0.459854	19.37				118(TGAGGTTATC,-,0.00),193(GCTGACCACA,+,0.00)	121(GGTTATCTACTG,+,0.00)		8(TGATCAAACA,-,0.00)
2-1592	chr3	176855902	176856202	Intergenic	Intergenic	-39051	NR_110819	101928684	Hs.639352	NR_110819	ENSG00000228308	LINC01209	-	long intergenic non-protein coding RNA 1209	ncRNA	0	0.418605	19.37					99(TCTTATCTAGAT,+,0.00)		113(TGTTGACACA,+,0.00),151(CAGGTAAACA,-,0.00),224(AAGACAAACA,-,0.00)
2-178	chr1	215540257	215540490	Intergenic	LTR57|LTR|ERVL	-27006	NM_001319294	51133	Hs.335139	NM_016121	ENSG00000136636	KCTD3	NY-REN-45	potassium channel tetramerization domain containing 3	protein-coding	0.004292	0.482906	19.37				70(TGTGGTGTTT,-,0.00)				163(GGCACCATGGCC,+,0.00)
2-2256	chr7	123773566	123773869	Intergenic	Intergenic	16994	NR_125730	103625684		NR_125730	ENSG00000207357	RNU6-2	U6-2	RNA, U6 small nuclear 2	snRNA	0.006601	0.325658	19.37		155(AAATTCCT,+,0.00)	125(TTGAGTCAGACC,-,0.00),170(ATGATTCAGAAT,-,0.00)				142(TGTTTGCTTA,+,0.00)		124(ATTGAGTCAG,-,0.00),169(CATGATTCAG,-,0.00),170(ATGATTCAGA,+,0.00)	155(AAATTCCT,-,0.00)
2-1410	chr21	35217608	35217849	Intergenic	Intergenic	-168430	NM_001754	861	Hs.149261	NM_001754	ENSG00000159216	RUNX1	AML1|AML1-EVI-1|AMLCR1|CBF2alpha|CBFA2|EVI-1|PEBP2aB|PEBP2alpha	runt related transcription factor 1	protein-coding	0.004149	0.491736	19.37			174(CCTGTGACTCAA,+,0.00),177(GTGACTCAAACT,-,0.00)				46(AGAGCAAACA,-,0.00)		177(GTGACTCAAA,+,0.00)	140(AAGAATGT,+,0.00)
2-284	chr10	49883900	49884247	intron (NR_136754, intron 8 of 17)	MLT1F1|LTR|ERVL-MaLR	57954	NR_136753	8505	Hs.535298	NM_003631	ENSG00000227345	PARG	PARG99	poly(ADP-ribose) glycohydrolase	protein-coding	0.008646	0.456897	19.37				225(CCTCACCGCA,+,0.00)			286(AAAGTCAACA,-,0.00)
2-856	chr16	14097256	14097503	intron (NM_001308142, intron 2 of 16)	intron (NM_001308142, intron 2 of 16)	26065	NM_001308142	57496	Hs.49143	NM_014048	ENSG00000186260	MKL2	MRTF-B|MRTFB|NPD001	MKL1/myocardin like 2	protein-coding	0.004049	0.350806	19.16				4(TGTGGTTGTA,-,0.00)			165(TGTTTATATA,+,0.00)
2-2000	chr6	55758584	55758825	intron (NM_001329756, intron 4 of 4)	intron (NM_001329756, intron 4 of 4)	116886	NM_021073	653	Hs.296648	NM_021073	ENSG00000112175	BMP5	-	bone morphogenetic protein 5	protein-coding	0	0.342975	19.16	136(CTTAGTCATA,+,0.00)		133(GTGCTTAGTCAT,+,0.00),136(CTTAGTCATACT,-,0.00)				130(TGTGTGCTTA,+,0.00),154(TGAACAAACA,-,0.00)		135(GCTTAGTCAT,-,0.00)	20(ACATTCTT,-,0.00)
2-905	chr16	81275760	81276034	intron (NM_017429, intron 7 of 10)	intron (NM_017429, intron 7 of 10)	37206	NM_017429	53630	Hs.212172	NM_017429	ENSG00000135697	BCO1	BCDO|BCDO1|BCMO|BCMO1|BCO	beta-carotene oxygenase 1	protein-coding	0.029197	0.647273	19.16							106(TGTTTACGCA,+,0.00)
2-1832	chr5	83265309	83265579	intron (NM_022550, intron 7 of 7)	intron (NM_022550, intron 7 of 7)	-187991	NM_174909	153339	Hs.355606	NM_174909	ENSG00000174695	TMEM167A	TMEM167	transmembrane protein 167A	protein-coding	0.007407	0.346863	19.16				6(GCAAACCTCA,+,0.00)	34(TTTTATCATAAT,+,0.00),46(GTTTATCTTAGT,+,0.00)		3(TGAGCAAACC,-,0.00),45(TGTTTATCTT,+,0.00),62(AAAGTAAACA,-,0.00),118(TGTTTACCTA,+,0.00)
2-702	chr14	37583680	37583908	Intergenic	CpG	11326	NM_004496	3169	Hs.163484	NM_004496	ENSG00000129514	FOXA1	HNF3A|TCF3A	forkhead box A1	protein-coding	0.083333	0.689956	19.16							131(AGAGTAAATA,-,0.00)
2-1234	chr2	164843336	164843610	intron (NR_110574, intron 1 of 1)	intron (NR_110574, intron 1 of 1)	-1305	NM_001278458	22837	Hs.470457	NM_014900	ENSG00000082438	COBLL1	COBLR1	cordon-bleu WH2 repeat protein like 1	protein-coding	0	0.309091	19.16	47(CATGAATCAT,-,0.00),258(CTTAGTCATA,+,0.00)		45(TTCATGAATCAT,+,0.00),48(ATGAATCATTTA,-,0.00),255(AATCTTAGTCAT,+,0.00),258(CTTAGTCATAAA,-,0.00)				33(TGTTTAAACA,+,0.00),33(TGTTTAAACA,-,0.00)		47(CATGAATCAT,-,0.00),48(ATGAATCATT,+,0.00)
2-800	chr15	70494977	70495255	Intergenic	Intergenic	10812	NR_146562	105370880		NR_146562	ENSG00000259473	LINC02205	-	long intergenic non-protein coding RNA 2205	ncRNA	0.010791	0.476703	19.16			186(GTGATTCATTTT,-,0.00)	135(GGAAACCTCA,+,0.00)	125(GGGGAGATAAGG,-,0.00)		34(TAAGCAAACA,-,0.00),206(AGAATAAACA,-,0.00)		185(CGTGATTCAT,-,0.00),186(GTGATTCATT,+,0.00)
2-499	chr12	12820032	12820301	intron (NM_201224, intron 2 of 10)	intron (NM_201224, intron 2 of 10)	6820	NM_016355	51202	Hs.719938	NM_016355	ENSG00000213782	DDX47	E4-DBP|HQ0256|MSTP162|RRP3	DEAD-box helicase 47	protein-coding	0.003717	0.462963	19.16				74(TGTGGTAGTG,-,0.00),161(TGTGGCTTGA,-,0.00)			177(ATAGCAAACA,-,0.00)			218(GCATTCTT,-,0.00)
2-860	chr16	15649998	15650226	promoter-TSS (NM_017668).2	promoter-TSS (NM_017668).2	-114	NM_017668	54820	Hs.655378	NM_017668	ENSG00000072864	NDE1	HOM-TES-87|LIS4|MHAC|NDE|NUDE|NUDE1	nudE neurodevelopment protein 1	protein-coding	0.131579	0.746725	19.16						135(GCTGATTGGCCG,+,0.00),172(CAGCCAATGGGA,-,0.00)
2-1866	chr5	122479103	122479348	promoter-TSS (NR_051996)	promoter-TSS (NR_051996)	-138	NR_051996	153163	Hs.679757	NR_051996	ENSG00000250328	MGC32805	-	uncharacterized LOC153163	ncRNA	0.004082	0.386179	19.16	30(TGTGACTCAT,-,0.00),31(GTGACTCATA,+,0.00)		28(CATGTGACTCAT,+,0.00),31(GTGACTCATATA,-,0.00)				164(AATGTCAACA,-,0.00)		30(TGTGACTCAT,-,0.00),31(GTGACTCATA,+,0.00)
2-2045	chr6	100493585	100493843	Intergenic	Intergenic	-30039	NM_005068	6492	Hs.520293	NM_005068	ENSG00000112246	SIM1	bHLHe14	SIM bHLH transcription factor 1	protein-coding	0.003876	0.343629	19.16		188(AAATTCCT,+,0.00)					133(AGATTAAATA,-,0.00),141(TATTGACTTA,+,0.00),153(AATGTAAACA,-,0.00)			188(AAATTCCT,-,0.00)
2-2035	chr6	91744639	91744894	Intergenic	Intergenic	-54338	NR_104154	101929083	Hs.586238	NR_104154		CASC6	-	cancer susceptibility 6 (non-protein coding)	ncRNA	0.003922	0.394531	19.16
2-2369	chr8	93102462	93102754	Intergenic	Intergenic	64242	NM_001242668	389676	Hs.386711	NM_001242668		C8orf87	-	chromosome 8 open reading frame 87	protein-coding	0.006849	0.395904	19.16							98(TGTGTAAATA,-,0.00)
2-351	chr10	104480869	104481152	promoter-TSS (NR_120624)	promoter-TSS (NR_120624)	-735	NR_120624	101927523	Hs.407539	NR_120624	ENSG00000225768	LOC101927523	-	uncharacterized LOC101927523	ncRNA	0.007067	0.524648	19.16				194(TGGGGTTTCA,-,0.00)				161(TGTCACGCTGCC,-,0.00),162(GTCACGCTGCCC,+,0.00)
2-1498	chr3	65953488	65953744	intron (NR_145422, intron 1 of 2)	intron (NR_145422, intron 1 of 2)	942	NR_145422	151877	Hs.476636	NR_145422	ENSG00000272610	MAGI1-IT1	-	MAGI1 intronic transcript 1	ncRNA	0.011719	0.544747	19.16						59(GAGCCAATTGCA,-,0.00)	37(TGTTGACACT,+,0.00)			153(ACATTCTT,-,0.00)
2-497	chr12	12725607	12725921	promoter-TSS (NM_001130415)	promoter-TSS (NM_001130415)	-153	NM_001130415	81575	Hs.23388	NM_030817	ENSG00000178878	APOLD1	VERGE	apolipoprotein L domain containing 1	protein-coding	0.101911	0.622222	19.16				300(TGCGGTTGAC,-,0.00)		111(CCCCATTGGCCG,+,0.00)
2-965	chr17	67467644	67467916	intron (NM_181671, intron 1 of 9)	intron (NM_181671, intron 1 of 9)	-3709	NR_037517	100500895		NR_037517	ENSG00000207688	MIR548AA2	-	microRNA 548aa-2	ncRNA	0.003676	0.428571	19.16							191(TCAGTAAACA,-,0.00)	143(GGTCAGCCTGAT,-,0.00)
2-2237	chr7	108201747	108202042	intron (NM_001037132, intron 10 of 29)	intron (NM_001037132, intron 10 of 29)	38276	NM_001037132	4897	Hs.21422	NM_005010	ENSG00000091129	NRCAM	-	neuronal cell adhesion molecule	protein-coding	0.00678	0.388514	19.16							72(TATTTATTTT,+,0.00),127(TGAGTAAGCA,-,0.00),179(AATGCAAACA,-,0.00)	200(TGTCACGGTGAC,-,0.00),201(GTCACGGTGACA,+,0.00)
2-2269	chr7	140310378	140310636	Intergenic	L1MC5a|LINE|L1	88043	NM_207113	84255	Hs.446021	NM_032295	ENSG00000157800	SLC37A3	-	solute carrier family 37 member 3	protein-coding	0.011628	0.405405	19.16							132(AAAGCAAACA,-,0.00),173(AGTGTAAACA,-,0.00)
2-684	chr13	112913544	112913805	Intergenic	Intergenic	54964	NR_034002	100289410	Hs.667436	NR_034002		MCF2L-AS1	-	MCF2L antisense RNA 1	ncRNA	0.02682	0.519084	18.94								111(GGTCAGTCTGTC,-,0.00),112(GTCAGTCTGTCC,+,0.00)
2-1023	chr19	2525022	2525264	intron (NM_052847, intron 3 of 4)	CpG	49018	NM_015675	4616	Hs.110571	NM_015675	ENSG00000099860	GADD45B	GADD45BETA|MYD118	growth arrest and DNA damage inducible beta	protein-coding	0.049587	0.691358	18.94	10(ACTGACTCAG,-,0.00),76(CTGAGTCAGC,+,0.00)		8(GCACTGACTCAG,+,0.00),73(GCACTGAGTCAG,+,0.00),76(CTGAGTCAGCCA,-,0.00)				46(TAAGCCAACA,-,0.00)		10(ACTGACTCAG,-,0.00),11(CTGACTCAGG,+,0.00),75(ACTGAGTCAG,-,0.00),76(CTGAGTCAGC,+,0.00)
2-269	chr10	33291233	33291490	intron (NM_001024629, intron 2 of 10)	intron (NM_001024629, intron 2 of 10)	43544	NM_001024628	8829	Hs.131704	NM_003873	ENSG00000099250	NRP1	BDCA4|CD304|NP1|NRP|VEGF165R	neuropilin 1	protein-coding	0.011673	0.391473	18.94	122(TGTGACTCAT,-,0.00),123(GTGACTCATT,+,0.00)		120(TTTGTGACTCAT,+,0.00),123(GTGACTCATTGC,-,0.00)						122(TGTGACTCAT,-,0.00),123(GTGACTCATT,+,0.00)
2-1114	chr2	43469138	43469411	intron (NM_001083953, intron 26 of 37)	intron (NM_001083953, intron 26 of 37)	126700	NM_001083953	63892	Hs.369592	NM_022065	ENSG00000115970	THADA	ARMC13|GITA	THADA, armadillo repeat containing	protein-coding	0.007326	0.419708	18.94					198(CAGCAGATAAGG,-,0.00)
2-383	chr11	9110028	9110324	Intergenic	MIRb|SINE|MIR	15813	NR_027713	283102	Hs.689472	NR_027713	ENSG00000213538	KRT8P41	-	keratin 8 pseudogene 41	pseudo	0.003378	0.420875	18.94		100(AGGAATTT,-,0.00)					111(AATGTAAACA,-,0.00)			100(AGGAATTT,+,0.00)
2-2007	chr6	64777945	64778236	intron (NM_001292009, intron 22 of 43)	intron (NM_001292009, intron 22 of 43)	-523328	NM_001271675	441155	Hs.546686	NM_001271675		LOC441155	-	zinc finger CCCH-type domain-containing-like	protein-coding	0.003436	0.339041	18.94							165(TGTTTACATA,+,0.00)
2-1250	chr2	189225961	189226367	Intergenic	Intergenic	-46285	NM_000393	1290	Hs.445827	NM_000393	ENSG00000204262	COL5A2	EDSC|EDSCL2	collagen type V alpha 2 chain	protein-coding	0.002463	0.316953	18.94		249(ACATTCCC,+,0.00)			210(CTACAGATAAAA,-,0.00)		263(TCAGCAAACA,-,0.00),279(TATGTAAATA,-,0.00),299(ATAGTAAATA,-,0.00)
2-1364	chr20	38599646	38599919	Intergenic	Intergenic	-2152	NM_001164431	343578	Hs.451997	NM_001164431	ENSG00000124143	ARHGAP40	C20orf95|dJ1100H13.4	Rho GTPase activating protein 40	protein-coding	0.040293	0.627737	18.94		172(AGGAATGT,-,0.00)					81(AGGGCCAACA,-,0.00)			172(AGGAATGT,+,0.00)
2-1079	chr2	16782341	16782625	Intergenic	L2b|LINE|L2	-116617	NM_030797	81553	Hs.467769	NM_030797	ENSG00000197872	FAM49A	-	family with sequence similarity 49 member A	protein-coding	0.007042	0.438596	18.94					204(TCTTATCACTCT,+,0.00)		144(TGTTTACAGT,+,0.00)
2-1564	chr3	161323982	161324229	Intergenic	Intergenic	47978	NM_001040100	165679	Hs.369104	NM_145035	ENSG00000196542	SPTSSB	ADMP|C3orf57|SSSPTB	serine palmitoyltransferase small subunit B	protein-coding	0	0.314516	18.94			184(CAAGTGAGTCAA,+,0.00),187(GTGAGTCAATAT,-,0.00)	210(GGTAACCAGA,+,0.00)			90(ACTGTAAACA,-,0.00),113(AAAGTAAACA,-,0.00),188(TGAGTCAATA,-,0.00),196(TATTTGCTTT,+,0.00)		187(GTGAGTCAAT,+,0.00)
2-118	chr1	164598717	164599092	intron (NM_001204961, intron 2 of 7)	MIRc|SINE|MIR	39182	NM_001353130	5087	Hs.557097	NM_002585	ENSG00000185630	PBX1	CAKUHED	PBX homeobox 1	protein-coding	0.016	0.404255	18.94
2-2251	chr7	116442144	116442401	Intergenic	Intergenic	-57329	NM_198212	858	Hs.212332	NM_001233	ENSG00000105971	CAV2	CAV	caveolin 2	protein-coding	0.007782	0.387597	18.94
2-1793	chr5	43469749	43470003	intron (NM_022483, intron 1 of 2)	MER4A|LTR|ERV1	14014	NM_022483	64417	Hs.732093	NM_022483	ENSG00000151881	TMEM267	C5orf28	transmembrane protein 267	protein-coding	0.011811	0.419608	18.94		68(AAATTCCT,+,0.00)			22(ACAAAGATAAAA,-,0.00),143(GCTTATCTTCAC,+,0.00)					68(AAATTCCT,-,0.00)
2-1972	chr6	30717142	30717400	5' UTR (NM_014641, exon 1 of 15).8	5' UTR (NM_014641, exon 1 of 15).8	410	NM_014641	9656	Hs.653495	NM_014641	ENSG00000137337	MDC1	NFBD1	mediator of DNA damage checkpoint 1	protein-coding	0.081395	0.644788	18.94				211(CACAACCGCA,+,0.00)		185(GCTGATTGGCTT,+,0.00)	180(TATTTGCTGA,+,0.00)
2-1598	chr3	177526045	177526301	intron (NR_047568, intron 1 of 3)	intron (NR_047568, intron 1 of 3)	84252	NR_047568	100505566	Hs.581170	NR_047568		LINC00578	-	long intergenic non-protein coding RNA 578	ncRNA	0.011719	0.404669	18.94		38(GCATTCCA,+,0.00)		160(TGTGGTTAGA,-,0.00)			130(AGAGTAAACA,-,0.00)			38(GCATTCCA,-,0.00)
2-1645	chr4	39540323	39540569	intron (NR_047679, intron 2 of 4)	HERVK3-int|LTR|ERVK	12607	NR_047679	100885776	Hs.640769	NR_047679	ENSG00000249348	UGDH-AS1	-	UGDH antisense RNA 1	ncRNA	0.012195	0.408907	18.94		107(AGGAATTC,-,0.00)					161(TGTTTGTATT,+,0.00)		31(GATGAGTAAG,-,0.00)	107(AGGAATTC,+,0.00)
2-1125	chr2	64907117	64907355	intron (NR_036586, intron 1 of 2)	intron (NR_036586, intron 1 of 2)	25211	NR_036586	400958	Hs.591565	NR_036586		LINC02245	-	long intergenic non-protein coding RNA 2245	ncRNA	0.004202	0.426778	18.94							1(TGTGTGCCCA,+,0.00),60(TGTTTACTCT,+,0.00)
2-2206	chr7	80643586	80643883	intron (NM_001001548, intron 1 of 14)	intron (NM_001001548, intron 1 of 14)	-2358	NM_001289909	948	Hs.120949	NM_000072	ENSG00000135218	CD36	BDPLT10|CHDS7|FAT|GP3B|GP4|GPIV|PASIV|SCARB3	CD36 molecule	protein-coding	0.013468	0.385906	18.94			68(ATCAGTCATTTT,-,0.00)		149(TTTTATCATCTC,+,0.00)
2-2553	chrX	37912293	37912590	Intergenic	MamRep605|LTR?|LTR?	-64805	NM_006520	6990	Hs.446392	NM_006520	ENSG00000165169	DYNLT3	RP3|TCTE1L|TCTEX1L	dynein light chain Tctex-type 3	protein-coding	0.006734	0.42953	18.94	233(GTGAGTCAGC,+,0.00)		230(GGTGTGAGTCAG,+,0.00),233(GTGAGTCAGCAC,-,0.00)		275(ACACTGATAAAG,-,0.00)			140(GGTCAGAGTGTC,-,0.00)	232(TGTGAGTCAG,-,0.00),233(GTGAGTCAGC,+,0.00)
2-865	chr16	23137930	23138159	intron (NM_020718, intron 1 of 15)	intron (NM_020718, intron 1 of 15)	11226	NM_020718	57478	Hs.183817	NM_020718	ENSG00000103404	USP31	-	ubiquitin specific peptidase 31	protein-coding	0.0131	0.378261	18.94								142(TGTCACACTGCC,-,0.00),143(GTCACACTGCCC,+,0.00)
2-308	chr10	68087412	68087662	Intergenic	L2c|LINE|L2	-12191	NM_001278187	26091	Hs.51891	NM_015601	ENSG00000148634	HERC4	-	HECT and RLD domain containing E3 ubiquitin protein ligase 4	protein-coding	0.004	0.330677	18.94		112(AGGAATTT,-,0.00)					118(TTAGCAAATA,-,0.00),133(TAAGTAAACA,-,0.00)			112(AGGAATTT,+,0.00)
2-2061	chr6	119446684	119447034	Intergenic	Intergenic	44443	NR_046100	285762	Hs.571063	NR_046100		LOC285762	-	uncharacterized LOC285762	ncRNA	0.005714	0.410256	18.94		102(GGGAATGT,-,0.00)		247(TTTAGCCACA,+,0.00)
2-1284	chr2	217366915	217367175	intron (NR_026597, intron 8 of 12)	intron (NR_026597, intron 8 of 12)	84312	NR_133642	105373877		NR_133642		DIRC3-AS1	-	DIRC3 antisense RNA 1	ncRNA	0.007692	0.43295	18.73			205(GTAATTACTCAC,+,0.00),208(ATTACTCACTCT,-,0.00)		220(GTTTATCTGGGT,+,0.00)		93(TGTTGGCACA,+,0.00)		207(AATTACTCAC,-,0.00),208(ATTACTCACT,+,0.00)
2-735	chr14	68191723	68192023	intron (NM_133510, intron 7 of 10)	intron (NM_133510, intron 7 of 10)	368281	NM_001321815	5890	Hs.172587	NM_002877	ENSG00000182185	RAD51B	R51H2|RAD51L1|REC2	RAD51 paralog B	protein-coding	0	0.388704	18.73						267(CATCCAATCACA,-,0.00)	160(GGTTTACTCA,+,0.00)
2-2058	chr6	113642950	113643228	intron (NR_125844, intron 1 of 2)	intron (NR_125844, intron 1 of 2)	6986	NR_125844	101927686	Hs.402044	NR_125844	ENSG00000230943	LINC02541	-	long intergenic non-protein coding RNA 2541	ncRNA	0	0.397849	18.73							147(TGTGCAAACA,-,0.00),197(TGTTTACAGT,+,0.00)
2-1184	chr2	141565710	141565983	intron (NM_018557, intron 2 of 90)	intron (NM_018557, intron 2 of 90)	565855	NM_018557	53353	Hs.656461	NM_018557	ENSG00000168702	LRP1B	LRP-1B|LRP-DIT|LRPDIT	LDL receptor related protein 1B	protein-coding	0	0.324818	18.73							3(AGGATAAACA,-,0.00),61(TGTTTGTATA,+,0.00),69(TATTTAATCA,+,0.00),99(TGTTGACTTT,+,0.00)
2-109	chr1	156616516	156616766	intron (NR_135113, intron 1 of 1)	intron (NR_135113, intron 1 of 1)	-2653	NM_021817	60484	Hs.410719	NM_021817	ENSG00000132702	HAPLN2	BRAL1	hyaluronan and proteoglycan link protein 2	protein-coding	0.012	0.50996	18.73						123(AAGCCAATCAGA,-,0.00)	175(TATTTGTCTT,+,0.00)
2-1036	chr19	12786562	12786795	promoter-TSS (NR_049864)	promoter-TSS (NR_049864)	-450	NR_049864	100847071		NR_049864	ENSG00000263800	MIR5684	-	microRNA 5684	ncRNA	0.034335	0.683761	18.73
2-353	chr10	107611161	107611406	Intergenic	Intergenic	-446575	NM_001206570	114815	Hs.591915	NM_052918	ENSG00000108018	SORCS1	hSorCS	sortilin related VPS10 domain containing receptor 1	protein-coding	0	0.418699	18.73							142(TGTTTGCATT,+,0.00),179(TGTGTACATA,+,0.00)
2-457	chr11	94845635	94845923	intron (NM_130847, intron 6 of 12)	intron (NM_130847, intron 6 of 12)	77437	NM_130847	154810	Hs.503594	NM_130847	ENSG00000166025	AMOTL1	JEAP	angiomotin like 1	protein-coding	0.006944	0.477509	18.73		271(AGGAATTC,-,0.00)		103(TGTGGTTTCA,-,0.00)			113(AGAGTAAACA,-,0.00),217(TGAGTAAACA,-,0.00)			271(AGGAATTC,+,0.00)
2-932	chr17	28536819	28537134	intron (NM_003593, intron 7 of 7)	MIR3|SINE|MIR	13035	NM_003593	8456	Hs.58611	NM_003593	ENSG00000109101	FOXN1	FKHL20|RONU|WHN	forkhead box N1	protein-coding	0.012698	0.575949	18.73				59(AAGAACCACA,+,0.00)				186(TGTCACCCTGAC,-,0.00),187(GTCACCCTGACC,+,0.00)
2-1657	chr4	68670682	68671042	promoter-TSS (NM_001076)	promoter-TSS (NM_001076)	-86	NM_001076	7366	Hs.150207	NM_001076	ENSG00000196620	UGT2B15	HLUG4|UDPGT 2B8|UDPGT2B15|UDPGTH3|UGT2B8	UDP glucuronosyltransferase family 2 member B15	protein-coding	0.008333	0.32133	18.73							44(GAAGTAAATA,-,0.00),116(TATTTATTTT,+,0.00)
2-2018	chr6	74971681	74971950	Intergenic	Intergenic	156967	NR_145788	109623475		NR_145788		SNORD156	-	small nucleolar RNA, C/D box 156	snoRNA	0	0.32963	18.73
2-2402	chr8	121165226	121165514	Intergenic	Intergenic	-353301	NM_021021	6641	Hs.46701	NM_021021	ENSG00000172164	SNTB1	59-DAP|A1B|BSYN2|DAPA1B|SNT2|SNT2B1|TIP-43	syntrophin beta 1	protein-coding	0.003472	0.394464	18.73		41(AGGAATTC,-,0.00),119(ACATTCCC,+,0.00)								41(AGGAATTC,+,0.00)
2-2485	chr9	94819401	94819652	intron (NM_032823, intron 5 of 14)	intron (NM_032823, intron 5 of 14)	9564	NR_031755	100313780		NR_031755	ENSG00000252153	MIR2278	mir-2278	microRNA 2278	ncRNA	0.01992	0.503968	18.73		143(TGGAATGT,-,0.00)					92(TTTGTAAATA,-,0.00)			143(TGGAATGT,+,0.00)
2-825	chr15	92645648	92645893	intron (NM_207446, intron 1 of 2)	intron (NM_207446, intron 1 of 2)	10031	NM_207446	400451	Hs.27373	NM_207446	ENSG00000185442	FAM174B	-	family with sequence similarity 174 member B	protein-coding	0.008163	0.597561	18.73		201(GGGAATGT,-,0.00)		0(TGAGGTTTAA,-,0.00)				58(GGCAAGATGACC,+,0.00),123(GGTCACAGTGCT,-,0.00)
2-2285	chr8	17329759	17330001	intron (NM_004686, intron 7 of 13)	intron (NM_004686, intron 7 of 13)	-82971	NM_001322093	29883	Hs.587465	NM_013354	ENSG00000198791	CNOT7	CAF-1|CAF1|Caf1a|hCAF-1	CCR4-NOT transcription complex subunit 7	protein-coding	0	0.45679	18.73								77(ATCACTGTGACC,+,0.00),107(TGTCACTGTGAC,-,0.00),108(GTCACTGTGACC,+,0.00)
2-2017	chr6	74969984	74970224	Intergenic	Intergenic	158678	NR_145788	109623475		NR_145788		SNORD156	-	small nucleolar RNA, C/D box 156	snoRNA	0.004167	0.385892	18.73		224(AAATTCCT,+,0.00)			175(AGGAAGATAAGG,-,0.00)		133(TGTGTCAACA,-,0.00)	135(TGTCAACATGAC,-,0.00),136(GTCAACATGACT,+,0.00)		224(AAATTCCT,-,0.00)
2-1575	chr3	168888449	168888748	Intergenic	Intergenic	-13347	NR_109989	100507661	Hs.65918	NR_109989	ENSG00000242268	LINC02082	-	long intergenic non-protein coding RNA 2082	ncRNA	0.003344	0.39	18.73				261(AGTGGTTTCC,-,0.00)	94(TTGGTGATAACC,-,0.00)		151(TGTTTGCCAA,+,0.00),282(AAAGTAAACA,-,0.00)
2-157	chr1	202008235	202008473	intron (NR_146472, intron 1 of 1)	intron (NR_146472, intron 1 of 1)	1999	NR_146472	102723465	Hs.661033	NR_146472	ENSG00000234678	ELF3-AS1	-	ELF3 antisense RNA 1	ncRNA	0.029412	0.682008	18.73		100(ACATTCCT,+,0.00)								100(ACATTCCT,-,0.00)
2-1062	chr19	51044439	51044671	Intergenic	MER49|LTR|ERV1	-9663	NM_145894	43849	Hs.411572	NM_019598	ENSG00000186474	KLK12	KLK-L5|KLKL5	kallikrein related peptidase 12	protein-coding	0.017241	0.437768	18.73
2-975	chr17	78374247	78374486	TTS (NR_110847)	TTS (NR_110847)	-4252	NM_024419	9489	Hs.654671	NM_024419	ENSG00000087157	PGS1	-	phosphatidylglycerophosphate synthase 1	protein-coding	0.016736	0.4625	18.51				81(GAAAACCGCA,+,0.00)	153(GGTTATCTGGCT,+,0.00)
2-2510	chr9	125308811	125309050	3' UTR (NM_001354293, exon 8 of 8)	3' UTR (NM_001354293, exon 8 of 8)	47136	NM_001354301	26130	Hs.42376	NM_015635	ENSG00000165219	GAPVD1	GAPEX5|GAPex-5|RAP6	GTPase activating protein and VPS9 domains 1	protein-coding	0.004184	0.416667	18.51							138(TGTTTGCACT,+,0.00),170(AAAGTAAACA,-,0.00)
2-249	chr10	25384667	25384942	intron (NM_020752, intron 2 of 10)	intron (NM_020752, intron 2 of 10)	-208528	NR_027333	100128811	Hs.700407	NR_027333	ENSG00000233642	GPR158-AS1	-	GPR158 antisense RNA 1	ncRNA	0.010909	0.369565	18.51				5(TGTGGTTTTT,-,0.00)			232(TGTTTACATA,+,0.00)	126(TGTCAGGCTGAC,-,0.00),127(GTCAGGCTGACC,+,0.00)
2-1295	chr2	220682720	220682948	Intergenic	Intergenic	-776269	NR_036228	100422959		NR_036228	ENSG00000266518	MIR4268	-	microRNA 4268	ncRNA	0.004386	0.379913	18.51	61(TATGACTAAT,-,0.00),62(ATGACTAATA,+,0.00)		59(CGTATGACTAAT,+,0.00),62(ATGACTAATAAC,-,0.00)				175(TCAACAAACA,-,0.00)		61(TATGACTAAT,-,0.00),62(ATGACTAATA,+,0.00)
2-2581	chrX	131589104	131589358	Intergenic	Intergenic	45157	NM_001004486	347468	Hs.553711	NM_001004486	ENSG00000171054	OR13H1	ORX1	olfactory receptor family 13 subfamily H member 1	protein-coding	0.015748	0.454902	18.51				13(TCAGACCACA,+,0.00)	138(GGTTATCTGATC,+,0.00)			236(GGTCATCTTGTC,-,0.00),237(GTCATCTTGTCC,+,0.00)
2-2419	chr9	4862145	4862407	Intergenic	Intergenic	11979	NR_029836	406894		NR_029836	ENSG00000199065	MIR101-2	MIRN101-2|mir-101-2	microRNA 101-2	ncRNA	0.019084	0.437262	18.51	76(AATGACTCAT,-,0.00),77(ATGACTCATA,+,0.00)		74(AAAATGACTCAT,+,0.00),77(ATGACTCATAGC,-,0.00)				154(TGTTTAAATA,+,0.00)		76(AATGACTCAT,-,0.00),77(ATGACTCATA,+,0.00)
2-1419	chr21	40367879	40368121	intron (NM_001271534, intron 4 of 32)	MamRep605|LTR?|LTR?	-15083	NR_038896	100506492	Hs.667053	NR_038896	ENSG00000235123	DSCAM-AS1	M41	DSCAM antisense RNA 1	ncRNA	0.008264	0.353909	18.51			139(TTGATGATTCAG,+,0.00),142(ATGATTCAGCAT,-,0.00)		152(ATGAAGATAAAA,-,0.00)		65(TGAACAAACA,-,0.00)		41(AGTGAATCAC,-,0.00),42(GTGAATCACT,+,0.00),141(GATGATTCAG,-,0.00),142(ATGATTCAGC,+,0.00)
2-1736	chr4	147760219	147760524	intron (NM_024605, intron 1 of 22)	MIRc|SINE|MIR	-22224	NR_039962	100616246		NR_039962	ENSG00000264274	MIR4799	-	microRNA 4799	ncRNA	0.016393	0.464052	18.51							26(GGTTTACACA,+,0.00),110(TGTTTACAGA,+,0.00),124(TATGTCAATA,-,0.00)
2-1421	chr21	41583287	41583591	Intergenic	Intergenic	-75281	NM_005656	7113	Hs.439309	NM_005656	ENSG00000184012	TMPRSS2	PP9284|PRSS10	transmembrane serine protease 2	protein-coding	0.016447	0.508197	18.51		153(ACATTCCA,+,0.00)					186(TGTTGGCTCA,+,0.00)	131(GTCACCCTGAAC,+,0.00)		90(AAGAATGC,+,0.00),153(ACATTCCA,-,0.00)
2-741	chr14	69457439	69457759	intron (NM_001252150, intron 6 of 6)	L2a|LINE|L2	-27155	NM_001161498	400224	Hs.509796	NM_001161498	ENSG00000175985	PLEKHD1	UPF0639	pleckstrin homology and coiled-coil domain containing D1	protein-coding	0.015625	0.41433	18.51							176(AGAATAAATA,-,0.00)
2-221	chr10	8128346	8128590	Intergenic	Intergenic	73764	NM_001002295	2625	Hs.524134	NM_002051	ENSG00000107485	GATA3	HDR|HDRS	GATA binding protein 3	protein-coding	0.004098	0.416327	18.51							63(TGAATAAACA,-,0.00)	125(GGTCAGGTTGTC,-,0.00),126(GTCAGGTTGTCC,+,0.00)
2-637	chr13	30022865	30023098	Intergenic	MER31A|LTR|ERV1	85894	NR_046998	100874146	Hs.574116	NR_046998	ENSG00000224511	LINC00365	-	long intergenic non-protein coding RNA 365	ncRNA	0.004292	0.461538	18.51							10(TCAGCAAATA,-,0.00)
2-2136	chr7	3216062	3216317	Intergenic	Intergenic	-57616	NR_126024	100129603	Hs.652997	NR_126024		LOC100129603	-	uncharacterized LOC100129603	ncRNA	0.003922	0.375	18.51
2-1794	chr5	44002630	44002894	Intergenic	Intergenic	385920	NM_004465	2255	Hs.248049	NM_004465	ENSG00000070193	FGF10	-	fibroblast growth factor 10	protein-coding	0	0.377358	18.51	130(AATGAGTCAT,-,0.00),131(ATGAGTCATT,+,0.00)		128(AGAATGAGTCAT,+,0.00),131(ATGAGTCATTAG,-,0.00)				34(TATTTGCCTT,+,0.00),97(TGAATAAATA,-,0.00),198(TGAGTAAATA,-,0.00)		130(AATGAGTCAT,-,0.00),131(ATGAGTCATT,+,0.00)
2-1772	chr5	17305181	17305409	Intergenic	Intergenic	82015	NR_033975	401177	Hs.508311	NR_033975	ENSG00000250822	LINC02111	-	long intergenic non-protein coding RNA 2111	ncRNA	0.013158	0.358079	18.51					120(TTTGAGATAACA,-,0.00),143(GTTTATCTTTTA,+,0.00)		60(TATTTGTTTT,+,0.00),142(TGTTTATCTT,+,0.00)
2-2458	chr9	73445418	73445688	Intergenic	LTR19A|LTR|ERV1	293822	NM_000700	301	Hs.494173	NM_000700	ENSG00000135046	ANXA1	ANX1|LPC1	annexin A1	protein-coding	0.003704	0.461255	18.51		170(ACATTCCA,+,0.00),246(ACATTCCA,+,0.00)		140(ATAAACCACA,+,0.00)	180(CCTAAGATAAAC,-,0.00),218(CCTGAGATAACC,-,0.00)			127(TGTCAGCATGAC,-,0.00),128(GTCAGCATGACC,+,0.00)		170(ACATTCCA,-,0.00),246(ACATTCCA,-,0.00)
2-1622	chr3	192818952	192819184	intron (NM_178496, intron 1 of 1)	intron (NM_178496, intron 1 of 1)	-91469	NM_004113	2257	Hs.390250	NM_004113	ENSG00000114279	FGF12	EIEE47|FGF12B|FHF1	fibroblast growth factor 12	protein-coding	0.008621	0.459227	18.3	116(AGTGACTCAT,-,0.00),117(GTGACTCATA,+,0.00)		114(TAAGTGACTCAT,+,0.00),117(GTGACTCATAGT,-,0.00)					90(GACAGGCTGACC,+,0.00)	116(AGTGACTCAT,-,0.00),117(GTGACTCATA,+,0.00)	154(AAGAATGC,+,0.00)
2-1626	chr3	194494341	194494580	Intergenic	Intergenic	7320	NR_033929	401106	Hs.407087	NR_033929		LINC00884	-	long intergenic non-protein coding RNA 884	ncRNA	0	0.379167	18.3					66(TCTTATCTAAGA,+,0.00)		100(TGTTTGTATT,+,0.00),188(CAAGCAAACA,-,0.00),197(AAAACAAACA,-,0.00)
2-471	chr11	110357313	110357664	intron (NR_135100, intron 1 of 3)	intron (NR_135100, intron 1 of 3)	2374	NR_135100	105369486	Hs.611557	NR_135100		LOC105369486	-	uncharacterized LOC105369486	ncRNA	0.005698	0.423295	18.3	135(TCTGACTCAC,-,0.00),242(GATGAGTAAT,-,0.00),243(ATGAGTAATC,+,0.00)	165(GCATTCCT,+,0.00),262(AAATTCCT,+,0.00)	133(TTTCTGACTCAC,+,0.00),136(CTGACTCACACC,-,0.00),240(CAGATGAGTAAT,+,0.00),243(ATGAGTAATCCT,-,0.00),300(GTTTTGAGTCAT,+,0.00),303(TTGAGTCATTTG,-,0.00)				177(TCAATAAACA,-,0.00)		135(TCTGACTCAC,-,0.00),136(CTGACTCACA,+,0.00),242(GATGAGTAAT,-,0.00),243(ATGAGTAATC,+,0.00),302(TTTGAGTCAT,-,0.00),303(TTGAGTCATT,+,0.00)	165(GCATTCCT,-,0.00),262(AAATTCCT,-,0.00)
2-1768	chr5	11734431	11734718	intron (NR_109988, intron 1 of 21)	intron (NR_109988, intron 1 of 21)	-145657	NM_001288715	1501	Hs.314543	NM_001332	ENSG00000169862	CTNND2	GT24|NPRAP	catenin delta 2	protein-coding	0	0.336806	18.3							108(TATTTACCAA,+,0.00),152(AGAGTAAACA,-,0.00),218(TGTGTAAATA,-,0.00)
2-1962	chr6	24324023	24324274	intron (NM_001195610, intron 3 of 10)	intron (NM_001195610, intron 3 of 10)	-32755	NM_181337	353219	Hs.697888	NM_181337	ENSG00000146049	KAAG1	RU2AS	kidney associated antigen 1	protein-coding	0.003984	0.396825	18.3							67(TATTTGCATT,+,0.00)			165(AAGAATGC,+,0.00)
2-1315	chr2	226478070	226478347	Intergenic	Intergenic	180585	NR_049887	100847053		NR_049887	ENSG00000263363	MIR5702	-	microRNA 5702	ncRNA	0.025271	0.420863	18.3		89(GCATTCCA,+,0.00),191(GCATTCCT,+,0.00)	64(GTGATGACTGAT,+,0.00)	236(TGTGGTTACC,-,0.00)	22(TTTTATCTTCAG,+,0.00)		72(TGATCAAACA,-,0.00),158(AAAATAAATA,-,0.00)			89(GCATTCCA,-,0.00),191(GCATTCCT,-,0.00)
2-300	chr10	62136969	62137264	Intergenic	L1ME3|LINE|L1	87905	NM_001244638	84159	Hs.535297	NM_032199	ENSG00000150347	ARID5B	DESRT|MRF-2|MRF2	AT-rich interaction domain 5B	protein-coding	0.00339	0.293919	18.3	224(TATTAGTCAT,-,0.00),225(ATTAGTCATT,+,0.00)		222(AATATTAGTCAT,+,0.00),225(ATTAGTCATTCT,-,0.00)				37(TATTTACTTA,+,0.00),163(TGTTTAAACA,+,0.00),163(TGTTTAAACA,-,0.00)		224(TATTAGTCAT,-,0.00),225(ATTAGTCATT,+,0.00)	8(ACATTCTT,-,0.00)
2-1581	chr3	172465241	172465577	Intergenic	Intergenic	-16953	NM_004122	2693	Hs.130212	NM_004122	ENSG00000121853	GHSR	GHDP	growth hormone secretagogue receptor	protein-coding	0	0.356083	18.3				202(ATTAACCACA,+,0.00)	133(TCTTATCTCCAT,+,0.00)		270(AGTATAAACA,-,0.00),295(TGTTTAATCT,+,0.00)
2-1998	chr6	54874365	54874606	intron (NM_001010872, intron 2 of 4)	intron (NM_001010872, intron 2 of 4)	27714	NM_001010872	222584	Hs.152423	NM_001010872	ENSG00000168143	FAM83B	C6orf143	family with sequence similarity 83 member B	protein-coding	0	0.322314	18.3
2-1000	chr18	45793287	45793577	Intergenic	MIRb|SINE|MIR	-32148	NM_213602	284266	Hs.287692	NM_213602	ENSG00000197046	SIGLEC15	CD33L3|HsT1361|SIGLEC-15	sialic acid binding Ig like lectin 15	protein-coding	0	0.42268	18.3	206(CATTACTCAT,-,0.00),207(ATTACTCATG,+,0.00),221(GATTACTCAT,-,0.00),222(ATTACTCATG,+,0.00)	132(AAATTCCT,+,0.00),180(GGGAATGT,-,0.00)	219(AAGATTACTCAT,+,0.00),222(ATTACTCATGTA,-,0.00)						206(CATTACTCAT,-,0.00),207(ATTACTCATG,+,0.00),221(GATTACTCAT,-,0.00),222(ATTACTCATG,+,0.00)	132(AAATTCCT,-,0.00)
2-2550	chrX	22117219	22117614	intron (NM_001282754, intron 11 of 20)	intron (NM_001282754, intron 11 of 20)	55567	NR_046639	100873942	Hs.633194	NR_046639	ENSG00000224204	PHEX-AS1	-	PHEX antisense RNA 1	ncRNA	0.007595	0.353535	18.3					292(TCTTATCAGATA,+,0.00)		274(AGAGTAAATA,-,0.00)	90(AGCAGCCTGACC,+,0.00)
2-665	chr13	73133616	73133854	Intergenic	Intergenic	74943	NM_001730	688	Hs.508234	NM_001730	ENSG00000102554	KLF5	BTEB2|CKLF|IKLF	Kruppel like factor 5	protein-coding	0.004202	0.460251	18.08				58(TGCGGTTGGG,-,0.00)			134(AGTGTAAACA,-,0.00)			6(ACATTCTT,-,0.00)
2-643	chr13	33642798	33643035	intron (NM_001243476, intron 3 of 17)	intron (NM_001243476, intron 3 of 17)	33919	NM_001243476	90627	Hs.156551	NM_052851	ENSG00000133121	STARD13	ARHGAP37|DLC2|GT650|LINC00464	StAR related lipid transfer domain containing 13	protein-coding	0.004219	0.420168	18.08		13(AGGAATGC,-,0.00)					77(AGAACAAATA,-,0.00)	127(GGTCAGGGTGAA,-,0.00)		13(AGGAATGC,+,0.00)
2-495	chr12	12582973	12583222	Intergenic	Intergenic	-20583	NM_030640	80824	Hs.536535	NM_030640	ENSG00000111266	DUSP16	MKP-7|MKP7	dual specificity phosphatase 16	protein-coding	0.012048	0.444	18.08			37(GGTATGACTCTT,+,0.00)				164(TATGCAAACA,-,0.00)
2-1910	chr5	170752266	170752594	Intergenic	Intergenic	-31289	NM_014211	2568	Hs.26225	NM_014211	ENSG00000094755	GABRP	-	gamma-aminobutyric acid type A receptor pi subunit	protein-coding	0.015244	0.568389	18.08				160(TCTGGTTTCC,-,0.00)			230(CAAGTAAACA,-,0.00)
2-1048	chr19	36771522	36771776	intron (NM_001193552, intron 1 of 4)	LTR25|LTR|ERV1	1165	NM_001193552	342892	Hs.406307	NM_001193552	ENSG00000267041	ZNF850	ZNF850P	zinc finger protein 850	protein-coding	0.035433	0.54902	18.08			125(GTTATGATTCAA,+,0.00)			1(GGACCAATCAGG,-,0.00),36(GGACCAATCAGG,-,0.00),71(GGACCAATCAGG,-,0.00),106(GGACCAATGAGG,-,0.00)
2-624	chr12	123383831	123384092	promoter-TSS (NR_136910)	promoter-TSS (NR_136910)	-155	NM_020382	387893	Hs.443735	NM_020382	ENSG00000183955	KMT5A	PR-Set7|SET07|SET8|SETD8	lysine methyltransferase 5A	protein-coding	0.091954	0.656489	18.08
2-1282	chr2	217326381	217326626	intron (NR_026597, intron 9 of 12)	MER20|DNA|hAT-Charlie	43770	NR_133642	105373877		NR_133642		DIRC3-AS1	-	DIRC3 antisense RNA 1	ncRNA	0	0.455285	18.08				135(CATTACCACA,+,0.00)			174(AGAGCAAACA,-,0.00)
2-1119	chr2	46164191	46164425	intron (NM_005400, intron 14 of 14)	intron (NM_005400, intron 14 of 14)	-133094	NM_001430	2034	Hs.468410	NM_001430	ENSG00000116016	EPAS1	ECYT4|HIF2A|HLF|MOP2|PASD2|bHLHe73	endothelial PAS domain protein 1	protein-coding	0.008547	0.489362	18.08	221(GGTGACTCAG,-,0.00)		219(AAGGTGACTCAG,+,0.00),222(GTGACTCAGTCA,-,0.00)				98(TGAGCAAACA,-,0.00),156(TGTTTAAACA,+,0.00),156(TGTTTAAACA,-,0.00)		221(GGTGACTCAG,-,0.00),222(GTGACTCAGT,+,0.00)
2-1088	chr2	20474383	20474637	Intergenic	Intergenic	27439	NM_004040	388	Hs.502876	NM_004040	ENSG00000143878	RHOB	ARH6|ARHB|MST081|MSTP081|RHOH6	ras homolog family member B	protein-coding	0.015748	0.47451	18.08										135(AAGAATGT,+,0.00)
2-514	chr12	33609632	33609911	Intergenic	Intergenic	-169952	NM_198992	341359	Hs.118703	NM_198992	ENSG00000110975	SYT10	-	synaptotagmin 10	protein-coding	0	0.3	18.08			59(GCTTTGACTCAT,+,0.00),62(TTGACTCATTTC,-,0.00)		179(CACAAGATAAAA,-,0.00)		54(TATTTGCTTT,+,0.00),221(TGTTTGTATT,+,0.00)		61(TTTGACTCAT,-,0.00),62(TTGACTCATT,+,0.00)
2-1111	chr2	43443394	43443641	intron (NM_001083953, intron 26 of 37)	intron (NM_001083953, intron 26 of 37)	152457	NM_001083953	63892	Hs.369592	NM_022065	ENSG00000115970	THADA	ARMC13|GITA	THADA, armadillo repeat containing	protein-coding	0.016194	0.383065	18.08							74(CAAGCAAACA,-,0.00)
2-572	chr12	89465043	89465271	intron (NR_037659, intron 8 of 11)	intron (NR_037659, intron 8 of 11)	59649	NM_003774	8693	Hs.25130	NM_003774	ENSG00000257594	GALNT4	GALNAC-T4|GALNACT4	polypeptide N-acetylgalactosaminyltransferase 4	protein-coding	0.008772	0.419214	18.08								99(GGTCAGCCTGAC,-,0.00),100(GTCAGCCTGACC,+,0.00)
2-2049	chr6	106746189	106746527	TTS (NR_147986)	TTS (NR_147986)	-37767	NR_030314	693172		NR_030314	ENSG00000207577	MIR587	MIRN587|hsa-mir-587	microRNA 587	ncRNA	0.005917	0.439528	18.08			176(TTATTGAGTCAA,+,0.00),179(TTGAGTCAACAG,-,0.00)	109(TGCGGTTGGC,-,0.00)			180(TGAGTCAACA,-,0.00),322(TAAGCAAATA,-,0.00)
2-1459	chr3	15292818	15293073	intron (NM_001018009, intron 3 of 8)	intron (NM_001018009, intron 3 of 8)	38761	NR_046084	100505696	Hs.745026	NR_046084	ENSG00000224660	SH3BP5-AS1	-	SH3BP5 antisense RNA 1	ncRNA	0.011765	0.496094	18.08		19(AAATTCCA,+,0.00)		47(GAAAACCTCA,+,0.00)
2-1317	chr2	227466268	227466565	Intergenic	Intergenic	-5716	NR_049888	100847081		NR_049888	ENSG00000284092	MIR5703	mir-5703	microRNA 5703	ncRNA	0.003367	0.540268	18.08	210(TCTGACTCAC,-,0.00)		208(TCTCTGACTCAC,+,0.00),211(CTGACTCACCAC,-,0.00)		222(CTAGTGATAAGA,-,0.00)		69(CAAGCAAACA,-,0.00)		210(TCTGACTCAC,-,0.00),211(CTGACTCACC,+,0.00)
2-589	chr12	95717989	95718232	intron (NM_021229, intron 3 of 9)	intron (NM_021229, intron 3 of 9)	68855	NR_077225	100132594	Hs.676211	NR_077225	ENSG00000257150	PGAM1P5	-	phosphoglycerate mutase 1 pseudogene 5	pseudo	0.00823	0.352459	18.08					158(TGGAAGATAAAA,-,0.00)		114(TGTTTACTTT,+,0.00)
2-1867	chr5	123155606	123155884	intron (NM_001136239, intron 3 of 7)	intron (NM_001136239, intron 3 of 7)	-65429	NR_146771	105379152	Hs.537420	NR_146771		LOC105379152	-	uncharacterized LOC105379152	ncRNA	0.014388	0.376344	18.08				37(AGATACCACA,+,0.00)	71(GGCTTGATAAGA,-,0.00)
2-2271	chr7	148884651	148884927	promoter-TSS (NM_152998)	promoter-TSS (NM_152998)	-440	NM_004456	2146	Hs.444082	NM_004456	ENSG00000106462	EZH2	ENX-1|ENX1|EZH2b|KMT6|KMT6A|WVS|WVS2	enhancer of zeste 2 polycomb repressive complex 2 subunit	protein-coding	0.134058	0.732852	17.87
2-1947	chr6	15090157	15090387	Intergenic	Intergenic	-155703	NM_004973	3720	Hs.269059	NM_004973	ENSG00000008083	JARID2	JMJ	jumonji and AT-rich interaction domain containing 2	protein-coding	0.013043	0.528139	17.87							184(TATTTGCACT,+,0.00)
2-1723	chr4	129093498	129093757	promoter-TSS (NM_173487)	promoter-TSS (NM_173487)	-20	NM_001300898	132320	Hs.654690	NM_144643	ENSG00000151466	SCLT1	CAP-1A|CAP1A	sodium channel and clathrin linker 1	protein-coding	0.096525	0.657692	17.87						165(CGCTATTGGCTG,+,0.00)
2-2188	chr7	46281064	46281303	Intergenic	Intergenic	-359911	NM_001013398	3486	Hs.450230	NM_000598	ENSG00000146674	IGFBP3	BP-53|IBP3	insulin like growth factor binding protein 3	protein-coding	0.004184	0.325	17.87				92(CCCAACCACA,+,0.00)			28(TGTACAAATA,-,0.00)			54(GCATTCTT,-,0.00)
2-1141	chr2	85955019	85955252	Intergenic	MIRb|SINE|MIR	65855	NR_110569	101928113	Hs.625888	NR_110569		ST3GAL5-AS1	-	ST3GAL5 antisense RNA 1 (head to head)	ncRNA	0.008584	0.452991	17.87					163(TCAGAGATAAGG,-,0.00)		2(TGTTTACTTT,+,0.00),70(TGTGTACACA,+,0.00),70(TGTGTACACA,-,0.00)
2-2214	chr7	81159390	81159628	Intergenic	Intergenic	-237130	NM_001350120	10512	Hs.269109	NM_006379	ENSG00000075223	SEMA3C	SEMAE|SemE	semaphorin 3C	protein-coding	0.004202	0.414226	17.87	193(GGTGACTCAT,-,0.00),194(GTGACTCATC,+,0.00)		191(CAGGTGACTCAT,+,0.00),194(GTGACTCATCTT,-,0.00)			56(GAACCAATGAGA,-,0.00)			193(GGTGACTCAT,-,0.00),194(GTGACTCATC,+,0.00)
2-1965	chr6	25194390	25194631	Intergenic	AluSz|SINE|Alu	-56118	NR_027626	8418	Hs.484918	NR_002174	ENSG00000168405	CMAHP	CMAH|CSAH	cytidine monophospho-N-acetylneuraminic acid hydroxylase, pseudogene	pseudo	0.029046	0.495868	17.87
2020-02-18	chr1	16173585	16173852	Intergenic	Intergenic	-17609	NM_004431	1969	Hs.171596	NM_004431	ENSG00000142627	EPHA2	ARCC2|CTPA|CTPP1|CTRCT6|ECK	EPH receptor A2	protein-coding	0.022472	0.645522	17.87	70(GCTGACTCAG,-,0.00)	157(AGGAATGC,-,0.00),169(ACATTCCT,+,0.00)	68(CTGCTGACTCAG,+,0.00),71(CTGACTCAGCGC,-,0.00)	137(GGCAACCACA,+,0.00)			120(CGGGCAAACA,-,0.00)		70(GCTGACTCAG,-,0.00),71(CTGACTCAGC,+,0.00)	157(AGGAATGC,+,0.00),169(ACATTCCT,-,0.00)
2-1394	chr21	14700156	14700394	Intergenic	Intergenic	-57168	NM_001256579	388813	Hs.334177	NM_001256579		LOC388813	-	uncharacterized protein ENSP00000383407-like	protein-coding	0.008403	0.364017	17.87		72(AAATTCCT,+,0.00)					58(TATTTGCTTT,+,0.00),95(TGGGCAAATA,-,0.00),139(TGGGCAAACA,-,0.00),167(AGTTTACTTA,+,0.00)			72(AAATTCCT,-,0.00)
2-555	chr12	64080680	64080911	intron (NM_001346201, intron 10 of 21)	intron (NM_001346201, intron 10 of 21)	141501	NM_001300940	144577	Hs.444671	NM_152440	ENSG00000174206	C12orf66	-	chromosome 12 open reading frame 66	protein-coding	0.004329	0.431034	17.87						168(AGGCATTGGCTG,+,0.00)	71(TGTTTGTTTT,+,0.00)
2-1979	chr6	37023439	37023706	intron (NM_173558, intron 13 of 15)	Tigger19b|DNA|TcMar-Tigger	17925	NM_173558	221472	Hs.509664	NM_173558	ENSG00000146192	FGD2	ZFYVE4	FYVE, RhoGEF and PH domain containing 2	protein-coding	0.003745	0.503731	17.87					2(TCTTATCAATCC,+,0.00)		100(TGTTTACTCT,+,0.00),107(TCTGCAAACA,-,0.00)
2-264	chr10	31942907	31943196	Intergenic	Intergenic	-14175	NM_018287	94134	Hs.499264	NM_018287	ENSG00000165322	ARHGAP12	-	Rho GTPase activating protein 12	protein-coding	0.010381	0.368966	17.87			183(AGTATGACTCAA,+,0.00),186(ATGACTCAAAAG,-,0.00)				42(TATTTATTCT,+,0.00),230(TATTTACTTT,+,0.00)		185(TATGACTCAA,-,0.00),186(ATGACTCAAA,+,0.00)
2-329	chr10	90407246	90407602	intron (NR_110657, intron 3 of 6)	MER4B|LTR|ERV1	133381	NR_110657	101926942	Hs.382666	NR_110657	ENSG00000236373	LOC101926942	-	uncharacterized LOC101926942	ncRNA	0.011236	0.394958	17.87	46(AATGAGTCAG,-,0.00),47(ATGAGTCAGT,+,0.00)	131(GCATTCCA,+,0.00)	44(ATAATGAGTCAG,+,0.00),47(ATGAGTCAGTTC,-,0.00)		244(AGTCTGATAAGA,-,0.00),334(CCTTATCTTAAC,+,0.00)				46(AATGAGTCAG,-,0.00),47(ATGAGTCAGT,+,0.00)	131(GCATTCCA,-,0.00)
2-1644	chr4	39539354	39539626	intron (NR_047679, intron 2 of 4)	LTR3B|LTR|ERVK	11651	NR_047679	100885776	Hs.640769	NR_047679	ENSG00000249348	UGDH-AS1	-	UGDH antisense RNA 1	ncRNA	0.007353	0.454212	17.87							260(TGTTTGCTCA,+,0.00)
2-610	chr12	105860644	105860891	Intergenic	Intergenic	153993	NR_110110	101929110	Hs.145944	NR_110108	ENSG00000257859	CASC18	-	cancer susceptibility 18 (non-protein coding)	ncRNA	0.008097	0.427419	17.87		44(GCATTCCT,+,0.00)	27(ATAATGACTCAA,+,0.00),30(ATGACTCAACCA,-,0.00)				111(TATTTACTCT,+,0.00),172(TGTTTATACA,+,0.00)		29(AATGACTCAA,-,0.00),30(ATGACTCAAC,+,0.00)	44(GCATTCCT,-,0.00)
2-2013	chr6	74605371	74605651	intron (NR_110856, intron 2 of 3)	intron (NR_110856, intron 2 of 3)	523271	NR_145788	109623475		NR_145788		SNORD156	-	small nucleolar RNA, C/D box 156	snoRNA	0.007143	0.380783	17.87					161(GGTTATCACAAG,+,0.00)		91(TTGGCAAACA,-,0.00)	198(GGCCAGTTTGAC,-,0.00)
2-112	chr1	161083597	161083829	intron (NM_030916, intron 1 of 8)	intron (NM_030916, intron 1 of 8)	5882	NM_030916	81607	Hs.492490	NM_030916	ENSG00000143217	NECTIN4	EDSS1|LNIR|PRR4|PVRL4|nectin-4	nectin cell adhesion molecule 4	protein-coding	0.025862	0.665236	17.87	39(GGTGACTCAG,-,0.00)		37(TTGGTGACTCAG,+,0.00),40(GTGACTCAGAAG,-,0.00)	70(CCTAGCCACA,+,0.00)					39(GGTGACTCAG,-,0.00),40(GTGACTCAGA,+,0.00)
2-1270	chr2	211408434	211408679	intron (NM_005235, intron 25 of 27)	intron (NM_005235, intron 25 of 27)	790985	NR_002763	29034	Hs.658398	NR_002763	ENSG00000280837	CPS1-IT1	CPS1-IT|CPS1IT|CPS1IT1|PRO0132	CPS1 intronic transcript 1	ncRNA	0.012245	0.394309	17.65					190(GTGCTGATAAGA,-,0.00)				235(GGTGAATCAT,-,0.00),236(GTGAATCATT,+,0.00)	93(ACATTCTT,-,0.00)
2-1810	chr5	59548911	59549228	intron (NM_001349242, intron 1 of 16)	intron (NM_001349242, intron 1 of 16)	37429	NM_001349242	5144	Hs.117545	NM_006203	ENSG00000113448	PDE4D	ACRDYS2|DPDE3|HSPDE4D|PDE43|PDE4DN2|STRK1	phosphodiesterase 4D	protein-coding	0.009464	0.402516	17.65			113(TTGCTGACTAAT,+,0.00),116(CTGACTAATTTT,-,0.00)				0(TATTTGTTCT,+,0.00),17(TGGGCAAACA,-,0.00),162(TATGTCAACA,-,0.00),179(TAAATAAATA,-,0.00),219(AAGGCAAATA,-,0.00)
2-116	chr1	162168347	162168590	intron (NM_014697, intron 2 of 9)	intron (NM_014697, intron 2 of 9)	11361	NR_039798	100616386		NR_039798	ENSG00000266144	MIR4654	mir-4654	microRNA 4654	ncRNA	0.00823	0.520492	17.65							144(TTGATAAACA,-,0.00)	155(GGTCAGGCTGCT,-,0.00)
2-1022	chr19	2462982	2463218	promoter-TSS (NR_134931)	promoter-TSS (NR_134931)	-915	NR_134931	101928602	Hs.541407	NR_134931	ENSG00000267201	LINC01775	-	long intergenic non-protein coding RNA 1775	ncRNA	0.067797	0.64557	17.65
2-648	chr13	38686036	38686324	promoter-TSS (NM_207361)	promoter-TSS (NM_207361)	495	NR_126377	101929121	Hs.618449	NR_126377		LINC00437	TCONS_00021639	long intergenic non-protein coding RNA 437	ncRNA	0.020833	0.429066	17.65		267(ACATTCCC,+,0.00)
2-1201	chr2	155155668	155155939	Intergenic	Intergenic	457222	NM_001260509	3760	Hs.591606	NM_002239	ENSG00000162989	KCNJ3	GIRK1|KGA|KIR3.1	potassium voltage-gated channel subfamily J member 3	protein-coding	0.00369	0.3125	17.65					176(TGTTATCAGTTT,+,0.00)		143(TGAGCAAATA,-,0.00),212(TGTTGGCACA,+,0.00)
2-1618	chr3	189330174	189330459	Intergenic	Intergenic	-89722	NR_046722	100874027	Hs.616080	NR_046722	ENSG00000230115	TPRG1-AS2	-	TPRG1 antisense RNA 2	ncRNA	0.003509	0.444056	17.65				233(CTGAACCACA,+,0.00)			94(AAAGTAAGCA,-,0.00)
2-1235	chr2	165804791	165805051	Intergenic	Intergenic	-10628	NM_004482	2591	Hs.170986	NM_004482	ENSG00000115339	GALNT3	GalNAc-T3|HFTC|HHS	polypeptide N-acetylgalactosaminyltransferase 3	protein-coding	0.007692	0.340996	17.65	240(ATGAGTTATG,+,0.00)	94(TGGAATTT,-,0.00)		221(CCAGACCACA,+,0.00)	154(TCTTATCTTTTT,+,0.00)		165(TATTTAAACA,-,0.00)
2-652	chr13	45527935	45528174	intron (NM_031431, intron 20 of 22)	MER41C|LTR|ERV1	63159	NM_031431	83548	Hs.507948	NM_031431	ENSG00000136152	COG3	SEC34	component of oligomeric golgi complex 3	protein-coding	0	0.345833	17.65		123(AGGAATGT,-,0.00),160(GCATTCCT,+,0.00)					70(TGTTTACATT,+,0.00),99(TGTTTACTAA,+,0.00)			123(AGGAATGT,+,0.00),160(GCATTCCT,-,0.00)
2-2235	chr7	108091463	108091700	intron (NM_001318047, intron 14 of 22)	intron (NM_001318047, intron 14 of 22)	38775	NM_001318047	22798	Hs.62022	NM_007356	ENSG00000091128	LAMB4	-	laminin subunit beta 4	protein-coding	0.016878	0.390756	17.65				76(CTTAACCACG,+,0.00),187(TGTGGCTTCC,-,0.00)			107(TGTTTACTGA,+,0.00)			58(GCATTCTT,-,0.00)
2-1105	chr2	43279514	43279751	intron (NM_001083953, intron 36 of 37)	MER58A|DNA|hAT-Charlie	52421	NR_027251	100129726	Hs.194480	NM_178529	ENSG00000279873	LINC01126	-	long intergenic non-protein coding RNA 1126	ncRNA	0.008439	0.415966	17.65							91(TGTTTACCTA,+,0.00)
2-812	chr15	87520654	87520949	Intergenic	MIR|SINE|MIR	-56128	NR_026869	145978	Hs.350808	NM_152454	ENSG00000259527	LINC00052	NCRNA00052|TMEM83	long intergenic non-protein coding RNA 52	ncRNA	0.00339	0.358108	17.65	33(CATGAGTCAC,-,0.00),34(ATGAGTCACT,+,0.00)		31(TGCATGAGTCAC,+,0.00),34(ATGAGTCACTGT,-,0.00)		142(TTACAGATAAGA,-,0.00)		112(TGTTTATTTT,+,0.00)		33(CATGAGTCAC,-,0.00),34(ATGAGTCACT,+,0.00)
2-1415	chr21	39742668	39742978	Intergenic	HERV17-int|LTR|ERV1	-2584	NM_001080444	150084	Hs.422120	NM_001080444	ENSG00000183067	IGSF5	GSF5|JAM4	immunoglobulin superfamily member 5	protein-coding	0.009677	0.437299	17.65				4(GTAGACCGCA,+,0.00)	261(TGAGTGATAAAC,-,0.00)		126(TGTTTGTCCT,+,0.00)
2-618	chr12	118271815	118272123	intron (NM_001346493, intron 1 of 22)	intron (NM_001346493, intron 1 of 22)	-81407	NM_001346495	51347	Hs.644420	NM_016281	ENSG00000135090	TAOK3	DPK|JIK|MAP3K18|hKFC-A	TAO kinase 3	protein-coding	0.00974	0.33657	17.65					1(CAAAAGATAAAC,-,0.00)		4(AAGATAAACA,-,0.00)			135(AAGAATGT,+,0.00)
2-1838	chr5	91219196	91219434	Intergenic	Intergenic	95087	NR_103548	100505994	Hs.628363	NR_103548	ENSG00000248323	LUCAT1	SCAL1	lung cancer associated transcript 1 (non-protein coding)	ncRNA	0.008403	0.41841	17.65							24(AAAGTAAATA,-,0.00),143(AAAGTACACA,-,0.00)
2-1830	chr5	77173103	77173368	Intergenic	Intergenic	-7022	NM_001349750	8622	Hs.584830	NM_003719	ENSG00000113231	PDE8B	ADSD|PPNAD3	phosphodiesterase 8B	protein-coding	0	0.417293	17.65							144(TATTTATCTT,+,0.00),160(TTTGCAAACA,-,0.00)
2-133	chr1	179931036	179931307	Intergenic	MIR|SINE|MIR	-23602	NM_014810	9857	Hs.413045	NM_014810	ENSG00000135837	CEP350	CAP350|GM133	centrosomal protein 350	protein-coding	0.00369	0.360294	17.65	164(AATGAGTCAG,-,0.00),165(ATGAGTCAGT,+,0.00)		162(ACAATGAGTCAG,+,0.00),165(ATGAGTCAGTGA,-,0.00)		75(TGTTATCTTATA,+,0.00)				164(AATGAGTCAG,-,0.00),165(ATGAGTCAGT,+,0.00)
2-1413	chr21	36193327	36193614	intron (NM_001320714, intron 2 of 36)	intron (NM_001320714, intron 2 of 36)	28929	NM_005128	9980	Hs.204575	NM_005128	ENSG00000142197	DOPEY2	21orf5|C21orf5	dopey family member 2	protein-coding	0.013937	0.527778	17.65		95(ACATTCCT,+,0.00)	20(GTGATGATTCAG,+,0.00)				61(TGTTTGTTCA,+,0.00)		22(GATGATTCAG,-,0.00),23(ATGATTCAGG,+,0.00)	95(ACATTCCT,-,0.00)
2-1164	chr2	128306299	128306531	intron (NM_004807, intron 1 of 1)	intron (NM_004807, intron 1 of 1)	12182	NM_004807	9394	Hs.512841	NM_004807	ENSG00000136720	HS6ST1	HH15|HS6ST	heparan sulfate 6-O-sulfotransferase 1	protein-coding	0.047414	0.570815	17.65		29(GGGAATGT,-,0.00)		137(GAAAACCTCA,+,0.00)			198(TATTTACACA,+,0.00)	118(GGCCACGATGAC,-,0.00)
2-890	chr16	69723836	69724076	intron (NM_001025433, intron 1 of 4)	intron (NM_001025433, intron 1 of 4)	2674	NM_001025434	1728	Hs.406515	NM_000903	ENSG00000181019	NQO1	DHQU|DIA4|DTD|NMOR1|NMORI|QR1	NAD(P)H quinone dehydrogenase 1	protein-coding	0.008333	0.477178	17.44
2-983	chr18	3689237	3689535	intron (NM_001242766, intron 4 of 10)	intron (NM_001242766, intron 4 of 10)	85649	NR_119377	84777	Hs.659053	NM_032691		DLGAP1-AS2	-	DLGAP1 antisense RNA 2	ncRNA	0.006711	0.38796	17.44		134(AGGAATGT,-,0.00),195(GGGAATGT,-,0.00)		13(CTAAACCTCA,+,0.00)				166(GGTCAGGTTGCC,-,0.00),167(GTCAGGTTGCCC,+,0.00)		134(AGGAATGT,+,0.00)
2-561	chr12	74862607	74862835	Intergenic	Intergenic	324950	NM_001136262	552889	Hs.744849	NM_001136262	ENSG00000253719	ATXN7L3B	lnc-SCA7	ataxin 7 like 3B	protein-coding	0	0.296943	17.44			181(AGAATGACTCAA,+,0.00),184(ATGACTCAAAAT,-,0.00)		44(ACTTATCAGTTT,+,0.00)			104(TGTCAAGATGAC,-,0.00),105(GTCAAGATGACT,+,0.00)	183(AATGACTCAA,-,0.00),184(ATGACTCAAA,+,0.00)
2-395	chr11	18536137	18536561	intron (NM_001040697, intron 10 of 11)	intron (NM_001040697, intron 10 of 11)	-9393	NM_006292	7251	Hs.523512	NM_006292	ENSG00000074319	TSG101	TSG10|VPS23	tumor susceptibility 101	protein-coding	0.002358	0.355294	17.44	294(TATGACTCAC,-,0.00),295(ATGACTCACT,+,0.00)		292(GGTATGACTCAC,+,0.00),295(ATGACTCACTAC,-,0.00)		60(TGTTATCTGAAA,+,0.00),99(CTTCAGATAAGA,-,0.00),385(GATGTGATAACA,-,0.00)		186(TAAGTACATA,-,0.00),197(TGTATAAATA,-,0.00)		294(TATGACTCAC,-,0.00),295(ATGACTCACT,+,0.00)
2-1895	chr5	143245988	143246331	Intergenic	Intergenic	53659	NR_046816	100874372	Hs.666717	NR_046816	ENSG00000230789	ARHGAP26-IT1	-	ARHGAP26 intronic transcript 1	ncRNA	0.023324	0.508721	17.44	173(CATGACTCAC,-,0.00),174(ATGACTCACA,+,0.00),241(AGTGAGTCAT,-,0.00),242(GTGAGTCATC,+,0.00),275(CCTGACTCAT,-,0.00),276(CTGACTCATA,+,0.00)	45(TGGAATGC,-,0.00)	171(CTCATGACTCAC,+,0.00),174(ATGACTCACACA,-,0.00),239(ACAGTGAGTCAT,+,0.00),242(GTGAGTCATCGT,-,0.00),273(TGCCTGACTCAT,+,0.00),276(CTGACTCATAGA,-,0.00)		102(GATGAGATAAGA,-,0.00)				173(CATGACTCAC,-,0.00),174(ATGACTCACA,+,0.00),241(AGTGAGTCAT,-,0.00),242(GTGAGTCATC,+,0.00),275(CCTGACTCAT,-,0.00),276(CTGACTCATA,+,0.00)	45(TGGAATGC,+,0.00)
2-1324	chr2	236769936	236770190	Intergenic	Intergenic	200326	NM_020311	57007	Hs.471751	NM_020311	ENSG00000144476	ACKR3	CMKOR1|CXC-R7|CXCR-7|CXCR7|GPR159|RDC-1|RDC1	atypical chemokine receptor 3	protein-coding	0.011811	0.54902	17.44	210(GGTGACTCAG,-,0.00)	118(AAATTCCT,+,0.00)	208(GCGGTGACTCAG,+,0.00),211(GTGACTCAGGTC,-,0.00)	105(TCTGGTTTGG,-,0.00),163(GAAAACCGCA,+,0.00),207(TGCGGTGACT,-,0.00)			2(TGTTGACCCT,+,0.00)	38(GGTCAGTGTGAC,-,0.00),39(GTCAGTGTGACA,+,0.00)	210(GGTGACTCAG,-,0.00),211(GTGACTCAGG,+,0.00)	81(AAGAATGT,+,0.00),118(AAATTCCT,-,0.00)
2-1956	chr6	21111361	21111663	intron (NM_017774, intron 13 of 15)	intron (NM_017774, intron 13 of 15)	400380	NR_103790	100874531	Hs.112750	NR_103790	ENSG00000280989	LINC00581	linc-MBOAT1-4	long intergenic non-protein coding RNA 581	ncRNA	0.003311	0.409241	17.44	91(GTGAGTCAGT,+,0.00)		88(TCAGTGAGTCAG,+,0.00),91(GTGAGTCAGTTG,-,0.00)				103(TATTTGCTCT,+,0.00),171(AGGTTAAACA,-,0.00),284(AAAGCAAATA,-,0.00)		90(AGTGAGTCAG,-,0.00),91(GTGAGTCAGT,+,0.00)
2-928	chr17	17446289	17446667	Intergenic	Intergenic	-30508	NM_018019	55090	Hs.244595	NM_018019	ENSG00000141026	MED9	MED25	mediator complex subunit 9	protein-coding	0.015873	0.461741	17.44		172(AGGAATGT,-,0.00)		118(GCCAACCACA,+,0.00),179(TGTGGTTGTT,-,0.00)		116(TAGCCAACCACA,-,0.00)	82(AAGGCAAACA,-,0.00),185(TGTTTGCAGA,+,0.00)			172(AGGAATGT,+,0.00)
2-1591	chr3	176167312	176167567	Intergenic	Intergenic	-347664	NR_107017	102465858		NR_107017	ENSG00000283333	MIR7977	hsa-mir-7977	microRNA 7977	ncRNA	0.007843	0.378906	17.44	204(AATGACTAAT,-,0.00),205(ATGACTAATG,+,0.00)		202(TTAATGACTAAT,+,0.00),243(ATGAGTCAATTG,-,0.00)				67(TGTTTATTCT,+,0.00)		204(AATGACTAAT,-,0.00),205(ATGACTAATG,+,0.00),242(CATGAGTCAA,-,0.00),243(ATGAGTCAAT,+,0.00)
2-1900	chr5	147813794	147814083	Intergenic	MER39|LTR|ERV1	25293	NM_003122	6690	Hs.407856	NM_003122	ENSG00000164266	SPINK1	PCTT|PSTI|Spink3|TATI|TCP	serine peptidase inhibitor, Kazal type 1	protein-coding	0	0.393103	17.44				10(GAAAACCACA,+,0.00),242(ACTGACCACA,+,0.00)	146(ACACAGATAAGA,-,0.00)		115(AAAGCAAACA,-,0.00),161(TGAATAAACA,-,0.00)			122(ACATTCTT,-,0.00)
2-1152	chr2	109921632	109921870	intron (NR_027145, intron 8 of 17)	intron (NR_027145, intron 8 of 17)	23319	NR_038099	100288695	Hs.535619	NM_001205288	ENSG00000256671	LIMS4	LIMS3L	LIM zinc finger domain containing 4	protein-coding	0.012605	0.368201	17.44		110(GGGAATGT,-,0.00)			158(CGTTATCAGTTA,+,0.00)		19(TGTTTGCTTC,+,0.00)
2-1632	chr4	6689026	6689400	intron (NR_147207, intron 2 of 2)	intron (NR_147207, intron 2 of 2)	1306	NR_147207	339988	Hs.434746	NR_147207	ENSG00000246526	LINC002481	-	long intergenic non-protein coding RNA 2481	ncRNA	0.037433	0.573333	17.44	109(GATGAGTCAT,-,0.00),110(ATGAGTCATT,+,0.00)		107(GAGATGAGTCAT,+,0.00),110(ATGAGTCATTGG,-,0.00)	69(TGTGGTGTGT,-,0.00)					109(GATGAGTCAT,-,0.00),110(ATGAGTCATT,+,0.00)
2-1992	chr6	49542102	49542379	Intergenic	Intergenic	-8160	NR_146863	135398	Hs.722010	NM_153344	ENSG00000197261	C6orf141	-	chromosome 6 open reading frame 141	protein-coding	0.01083	0.348921	17.44	36(CCTGACTCAG,-,0.00)		37(CTGACTCAGTCC,-,0.00)				189(TGTTTATTTA,+,0.00),247(TGTTTGTTTA,+,0.00),251(TGTTTATTCT,+,0.00)		36(CCTGACTCAG,-,0.00),37(CTGACTCAGT,+,0.00)
2-1436	chr22	30212596	30212928	Intergenic	MIRc|SINE|MIR	-26432	NR_149070	110806283		NR_149070	ENSG00000232530	LIF-AS1	Lnc-LIF-AS	LIF antisense RNA 1	ncRNA	0.012048	0.504505	17.44	153(GTTAGTCATC,+,0.00)			161(TCTGGTTAGC,-,0.00)			92(TGTTTGATCT,+,0.00)		152(TGTTAGTCAT,-,0.00),153(GTTAGTCATC,+,0.00)	68(AAGAATGC,+,0.00)
2-1501	chr3	70803410	70803691	Intergenic	Intergenic	261373	NM_001244813	27086	Hs.59368	NM_032682	ENSG00000114861	FOXP1	12CC4|HSPC215|MFH|QRF1|hFKH1B	forkhead box P1	protein-coding	0.003559	0.340426	17.44	109(TATGAGTCAC,-,0.00),110(ATGAGTCACA,+,0.00)		107(GTTATGAGTCAC,+,0.00),110(ATGAGTCACAGG,-,0.00)				2(AAAATAAATA,-,0.00)		109(TATGAGTCAC,-,0.00),110(ATGAGTCACA,+,0.00)
2-938	chr17	40314531	40314827	intron (NM_000964, intron 1 of 8)	intron (NM_000964, intron 1 of 8)	-3542	NM_001145302	5914	Hs.654583	NM_000964	ENSG00000131759	RARA	NR1B1|RAR	retinoic acid receptor alpha	protein-coding	0.013514	0.622896	17.22	254(GGTGAGTCAC,-,0.00),255(GTGAGTCACT,+,0.00)		252(TAGGTGAGTCAC,+,0.00),255(GTGAGTCACTGC,-,0.00)	28(TGTGGTGGGG,-,0.00)				134(GGACAGTCTGCC,-,0.00)	254(GGTGAGTCAC,-,0.00),255(GTGAGTCACT,+,0.00)
2-2348	chr8	67737429	67737669	intron (NM_020361, intron 1 of 10)	L2c|LINE|L2	8836	NM_020361	57094	Hs.658850	NM_020361	ENSG00000165078	CPA6	CPAH|ETL5|FEB11	carboxypeptidase A6	protein-coding	0.004167	0.456432	17.22			189(GTTACTCATTAT,-,0.00)				170(TGTTTGTTTA,+,0.00),174(TGTTTACCTG,+,0.00)		188(AGTTACTCAT,-,0.00),189(GTTACTCATT,+,0.00)
2-687	chr14	22296755	22297037	Intergenic	Intergenic	135857	NR_148362	105370401	Hs.435144	NR_148361		LOC105370401	-	uncharacterized LOC105370401	ncRNA	0.010638	0.363958	17.22		165(ACATTCCT,+,0.00)					121(TATTTACCTA,+,0.00)			86(GCATTCTT,-,0.00),165(ACATTCCT,-,0.00)
2-672	chr13	95100476	95100723	intron (NM_001105515, intron 20 of 20)	intron (NM_001105515, intron 20 of 20)	-109745	NR_145733	109616987		NR_145733		SNORD13G	-	small nucleolar RNA, C/D box 13G	snoRNA	0	0.395161	17.22	161(CATGAATCAT,-,0.00)		162(ATGAATCATTAT,-,0.00)				82(TTGGCAAATA,-,0.00),236(TGTTGACTTT,+,0.00)		161(CATGAATCAT,-,0.00),162(ATGAATCATT,+,0.00)
2-2047	chr6	106347299	106347533	Intergenic	Intergenic	-21596	NM_001286108	9474	Hs.486063	NM_004849	ENSG00000057663	ATG5	APG5|APG5-LIKE|APG5L|ASP|SCAR25|hAPG5	autophagy related 5	protein-coding	0	0.302128	17.22					176(GAAATGATAAGA,-,0.00),185(AGAATGATAAGA,-,0.00)		9(AAAATAAATA,-,0.00),69(TATGTACACA,-,0.00),84(TATTTACATA,+,0.00),143(TGTTTGCTAA,+,0.00)
2-1218	chr2	160753127	160753358	Intergenic	Intergenic	-259435	NM_016836	5937	Hs.470412	NM_002897	ENSG00000153250	RBMS1	C2orf12|HCC-4|MSSP|MSSP-1|MSSP-2|MSSP-3|SCR2|YC1	RNA binding motif single stranded interacting protein 1	protein-coding	0.004329	0.327586	17.22							10(TAAGCCAATA,-,0.00),184(TAAATAAACA,-,0.00)
2-1159	chr2	113079207	113079520	Intergenic	Intergenic	7045	NM_032556	84639	Hs.306974	NM_032556	ENSG00000136697	IL1F10	FIL1-theta|FKSG75|IL-1HY2|IL-38|IL1-theta|IL1HY2	interleukin 1 family member 10	protein-coding	0.01278	0.480892	17.22		57(AAATTCCT,+,0.00)		75(AGAAACCACA,+,0.00)			209(AGAGCAAACA,-,0.00)			57(AAATTCCT,-,0.00)
2-1347	chr20	14879341	14879577	intron (NM_001351661, intron 5 of 17)	intron (NM_001351661, intron 5 of 17)	50059	NR_037841	100379174	Hs.407533	NR_037841	ENSG00000235914	MACROD2-AS1	BA318C17.1|NCRNA00186	MACROD2 antisense RNA 1	ncRNA	0	0.333333	17.22	164(AATGACTCAG,-,0.00),165(ATGACTCAGA,+,0.00)		64(ATTAGTCAGTTT,-,0.00),162(ACAATGACTCAG,+,0.00),165(ATGACTCAGAGG,-,0.00)	214(TGTGGCTAAA,-,0.00)	152(GAAGAGATAAAC,-,0.00)		57(TGTTGACATT,+,0.00)		164(AATGACTCAG,-,0.00),165(ATGACTCAGA,+,0.00)
2-1140	chr2	85259269	85259527	intron (NM_031283, intron 3 of 11)	UCON105|Unknown|Unknown	45746	NR_136323	102724579	Hs.669216	NR_136323		LOC102724579	-	uncharacterized LOC102724579	ncRNA	0.01938	0.436293	17.22				180(AGTGGTTTGG,-,0.00)			5(CGTGTAAACA,-,0.00)
2-188	chr1	225428058	225428331	promoter-TSS (NM_002296)	promoter-TSS (NM_002296)	-81	NM_002296	3930	Hs.435166	NM_002296	ENSG00000143815	LBR	DHCR14B|LMN2R|PHA|TDRD18	lamin B receptor	protein-coding	0.142857	0.770073	17.22			120(CTTTTGAATCAT,+,0.00)		262(CCTTATCTCAGC,+,0.00)	102(TCCCATTGGCTC,+,0.00),142(GTCGATTGGTCG,+,0.00)
2-719	chr14	49505516	49505809	Intergenic	LTR32|LTR|ERVL	80754	NM_001032	6235	Hs.156367	NM_001032	ENSG00000213741	RPS29	DBA13|S29|uS14	ribosomal protein S29	protein-coding	0.003413	0.44898	17.22		90(TGGAATTC,-,0.00),92(GAATTCCA,+,0.00),105(AGGAATTC,-,0.00)			139(CCTTATCTATGA,+,0.00)					77(AAGAATGT,+,0.00),105(AGGAATTC,+,0.00)
2-262	chr10	30605803	30606080	Intergenic	Intergenic	23777	NM_183058	119180	Hs.522610	NM_183058	ENSG00000151033	LYZL2	LYZD2	lysozyme like 2	protein-coding	0.00722	0.446043	17.22				158(TGAAACCACT,+,0.00)	9(GGAAAGATAAGG,-,0.00)		106(TATTTAATCT,+,0.00),169(TGTTTGCTTT,+,0.00),211(TATTTGCTTT,+,0.00)
2-2078	chr6	125718165	125718467	non-coding (NR_038906, exon 4 of 4)	non-coding (NR_038906, exon 4 of 4)	-31270	NM_012259	23493	Hs.144287	NM_012259	ENSG00000135547	HEY2	CHF1|GRIDLOCK|GRL|HERP1|HESR2|HRT2|bHLHb32	hes related family bHLH transcription factor with YRPW motif 2	protein-coding	0.006623	0.343234	17.22			84(ATATTGATTCAT,+,0.00),87(TTGATTCATTTA,-,0.00)				132(TATTGACACA,+,0.00),205(TGTTTAACTA,+,0.00),217(TGTGTAAATA,-,0.00)
2-1551	chr3	150756544	150756772	intron (NM_005067, intron 1 of 1)	intron (NM_005067, intron 1 of 1)	6490	NM_005067	6478	Hs.477959	NM_005067	ENSG00000181788	SIAH2	hSiah2	siah E3 ubiquitin protein ligase 2	protein-coding	0.004386	0.366812	17.01							83(TATTTACTCT,+,0.00)	100(GGTCATGGTGAC,-,0.00),101(GTCATGGTGACC,+,0.00)
2-864	chr16	20300369	20300649	Intergenic	MIR3|SINE|MIR	27111	NM_001007240	2813	Hs.53985	NM_001502	ENSG00000169347	GP2	ZAP75	glycoprotein 2	protein-coding	0.032143	0.540925	17.01							151(TGTTTGTTCA,+,0.00)
2-2531	chrX	10119495	10119743	intron (NM_015691, intron 11 of 22)	intron (NM_015691, intron 11 of 22)	-37326	NM_001256944	1183	Hs.495674	NM_001830	ENSG00000073464	CLCN4	CLC4|ClC-4|ClC-4A|MRX15|MRX49	chloride voltage-gated channel 4	protein-coding	0.032258	0.433735	17.01		198(AAATTCCT,+,0.00)					29(TATTTGCTTA,+,0.00)			198(AAATTCCT,-,0.00)
2-271	chr10	33801817	33802097	Intergenic	Intergenic	-29277	NR_038932	100505583	Hs.568804	NR_038932	ENSG00000261683	LINC00838	-	long intergenic non-protein coding RNA 838	ncRNA	0.003571	0.434164	17.01		115(ACATTCCA,+,0.00)					108(TGTGTAAACA,-,0.00)			115(ACATTCCA,-,0.00)
2-1382	chr20	56566576	56566930	Intergenic	Intergenic	-10810	NR_136537	105372682	Hs.517135	NR_136537	ENSG00000225657	LINC01716	-	long intergenic non-protein coding RNA 1716	ncRNA	0.008475	0.453521	17.01							151(GGTTTACTTT,+,0.00)
2-852	chr16	8679267	8679537	intron (NM_020686, intron 1 of 15)	MIR|SINE|MIR	4815	NM_020686	18	Hs.336768	NM_000663	ENSG00000183044	ABAT	GABA-AT|GABAT|NPD009	4-aminobutyrate aminotransferase	protein-coding	0.007407	0.461255	17.01		97(AAATTCCT,+,0.00)						131(TGTCAGACTGAC,-,0.00),132(GTCAGACTGACC,+,0.00)		97(AAATTCCT,-,0.00)
2-2166	chr7	26658352	26658670	Intergenic	Intergenic	19426	NM_001302625	285941	Hs.413394	NM_001145531		C7orf71	-	chromosome 7 open reading frame 71	protein-coding	0.006289	0.344828	17.01							182(TGAACAAATA,-,0.00),209(TGTTTACTTA,+,0.00),228(TGTTTACTGA,+,0.00)
2-455	chr11	94830858	94831154	intron (NM_130847, intron 5 of 12)	intron (NM_130847, intron 5 of 12)	62664	NM_130847	154810	Hs.503594	NM_130847	ENSG00000166025	AMOTL1	JEAP	angiomotin like 1	protein-coding	0.003378	0.346801	17.01				98(AGTGGTTTGA,-,0.00)			105(TGAGCAAACA,-,0.00)	147(GGTCATTTTGAC,-,0.00)
2-2165	chr7	26653118	26653360	Intergenic	Intergenic	14154	NM_001302625	285941	Hs.413394	NM_001145531		C7orf71	-	chromosome 7 open reading frame 71	protein-coding	0.008264	0.345679	17.01				209(TGTGGTTTTC,-,0.00)				19(AGGCAGTGTGAC,-,0.00),20(GGCAGTGTGACC,+,0.00)
2-641	chr13	33126109	33126396	intron (NM_178007, intron 6 of 13)	intron (NM_178007, intron 6 of 13)	59827	NM_001243466	90627	Hs.156551	NM_052851	ENSG00000133121	STARD13	ARHGAP37|DLC2|GT650|LINC00464	StAR related lipid transfer domain containing 13	protein-coding	0.017422	0.496528	17.01
2-991	chr18	23257823	23258059	non-coding (NR_023359, exon 7 of 7)	non-coding (NR_023359, exon 7 of 7)	102116	NM_138375	91768	Hs.11108	NM_138375	ENSG00000134508	CABLES1	CABL1|CABLES|HsT2563|IK3-1	Cdk5 and Abl enzyme substrate 1	protein-coding	0.012712	0.506329	17.01								145(GGTCAGGCTGAC,-,0.00),146(GTCAGGCTGACC,+,0.00)
2-901	chr16	79037623	79037851	intron (NM_016373, intron 8 of 8)	intron (NM_016373, intron 8 of 8)	562988	NM_001031804	4094	Hs.134859	NM_005360	ENSG00000178573	MAF	AYGRP|CCA4|CTRCT21|c-MAF	MAF bZIP transcription factor	protein-coding	0.004386	0.454148	17.01		210(GCATTCCA,+,0.00)					81(CAGGTAAATA,-,0.00),112(TGTTTGCATT,+,0.00)			210(GCATTCCA,-,0.00)
2-2262	chr7	129949028	129949274	intron (NM_001202498, intron 1 of 6)	intron (NM_001202498, intron 1 of 6)	3792	NM_001202498	7328	Hs.643548	NM_003344	ENSG00000186591	UBE2H	E2-20K|GID3|UBC8|UBCH|UBCH2	ubiquitin conjugating enzyme E2 H	protein-coding	0.028455	0.534413	17.01
2-1571	chr3	164244046	164244286	Intergenic	MLT2B1|LTR|ERVL	-72610	NR_031665	100302148		NR_031665	ENSG00000221251	MIR1263	MIRN1263|hsa-mir-1263	microRNA 1263	ncRNA	0	0.307054	17.01							61(TATTTACTTT,+,0.00)
2-2545	chrX	16617368	16617660	intron (NM_019857, intron 15 of 18)	intron (NM_019857, intron 15 of 18)	9571	NR_039762	100616428		NR_039762	ENSG00000265144	MIR548AM	-	microRNA 548am	ncRNA	0.003425	0.382253	17.01				52(TGTAACCACA,+,0.00)			178(TGTTTGCTTC,+,0.00)	130(GACATTCTGACC,+,0.00)
2-1517	chr3	99944514	99944773	intron (NM_001042459, intron 1 of 4)	MIR|SINE|MIR	19755	NR_037486	100500859		NR_037486	ENSG00000264897	MIR3921	-	microRNA 3921	ncRNA	0.007722	0.430769	17.01		144(AGGAATTC,-,0.00),203(GAATTCCT,+,0.00)		114(CCAAGCCACA,+,0.00)					50(TCTGATTCAT,-,0.00),51(CTGATTCATC,+,0.00)	144(AGGAATTC,+,0.00),203(GAATTCCT,-,0.00)
2-565	chr12	75977955	75978192	Intergenic	Intergenic	53703	NM_007350	22822	Hs.602085	NM_007350	ENSG00000139289	PHLDA1	DT1P1B11|PHRIP|TDAG51	pleckstrin homology like domain family A member 1	protein-coding	0.004219	0.491597	17.01	95(AGTGACTCAC,-,0.00),96(GTGACTCACC,+,0.00),139(AATGAATCAT,-,0.00),140(ATGAATCATG,+,0.00)		93(TGAGTGACTCAC,+,0.00),96(GTGACTCACCCA,-,0.00),137(GAAATGAATCAT,+,0.00)						95(AGTGACTCAC,-,0.00),96(GTGACTCACC,+,0.00),139(AATGAATCAT,-,0.00),140(ATGAATCATG,+,0.00)
2-480	chr11	126365348	126365657	intron (NM_001348396, intron 2 of 11)	intron (NM_001348396, intron 2 of 11)	9608	NM_006278	6484	Hs.591947	NM_006278	ENSG00000110080	ST3GAL4	CGS23|NANTA3|SAT3|SIAT4|SIAT4C|ST-4|ST3GalA.2|ST3GalIV|STZ|gal-NAc6S	ST3 beta-galactoside alpha-2,3-sialyltransferase 4	protein-coding	0.012945	0.587097	17.01
2020-02-12	chr1	9950411	9950709	intron (NM_022787, intron 1 of 4)	intron (NM_022787, intron 1 of 4)	7132	NM_001297779	64802	Hs.633762	NM_022787	ENSG00000173614	NMNAT1	LCA9|NMNAT|PNAT1	nicotinamide nucleotide adenylyltransferase 1	protein-coding	0.020134	0.518395	17.01						22(TGTTATTGGCCC,+,0.00)		194(GGTCACCCTGGC,-,0.00),195(GTCACCCTGGCC,+,0.00)
2-2239	chr7	108340837	108341093	intron (NM_001193584, intron 2 of 28)	HERV17-int|LTR|ERV1	-100795	NM_001037132	4897	Hs.21422	NM_005010	ENSG00000091129	NRCAM	-	neuronal cell adhesion molecule	protein-coding	0.011719	0.428016	17.01				234(TGTGGTCTAC,-,0.00)	85(ATAGAGATAAGG,-,0.00)
2-1083	chr2	19009498	19009737	intron (NR_135287, intron 2 of 3)	intron (NR_135287, intron 2 of 3)	17354	NR_135287	400945	Hs.502854	NR_135287	ENSG00000236204	LINC01376	-	long intergenic non-protein coding RNA 1376	ncRNA	0.008368	0.366667	17.01			44(TTTATGAGTAAA,+,0.00),47(ATGAGTAAAAAT,-,0.00)				34(TATTTACCTT,+,0.00),222(AAAGTAAACA,-,0.00)
2-1298	chr2	221794242	221794503	Intergenic	L3|LINE|CR1	-220170	NM_001304536	2043	Hs.371218	NM_004438	ENSG00000116106	EPHA4	HEK8|SEK|TYRO1	EPH receptor A4	protein-coding	0.003831	0.374046	16.79		123(ACATTCCA,+,0.00),169(TGGAATGT,-,0.00)		52(AGATACCACA,+,0.00),97(TTTAACCAGA,+,0.00)	133(GTACTGATAAGA,-,0.00)		104(AGATTAAACA,-,0.00)			123(ACATTCCA,-,0.00),169(TGGAATGT,+,0.00)
2-869	chr16	25119618	25119884	intron (NM_001032391, intron 1 of 8)	L4_B_Mam|LINE|RTE-X	8025	NM_001032391	51451	Hs.337730	NM_016309	ENSG00000205629	LCMT1	CGI-68|LCMT|PPMT1	leucine carboxyl methyltransferase 1	protein-coding	0.011278	0.456929	16.79
2-2370	chr8	93177014	93177326	Intergenic	L1MA4A|LINE|L1	-10320	NM_001242668	389676	Hs.386711	NM_001242668		C8orf87	-	chromosome 8 open reading frame 87	protein-coding	0.012821	0.364217	16.79					207(TGATAGATAACG,-,0.00)		138(AAGACAAATA,-,0.00)
2-999	chr18	39523307	39523583	intron (NR_024391, intron 3 of 3)	intron (NR_024391, intron 3 of 3)	98730	NR_030628	100126323		NR_030628	ENSG00000283615	MIR924	MIRN924|hsa-mir-924	microRNA 924	ncRNA	0.003623	0.436823	16.79	202(TGTGACTCAC,-,0.00),237(TGTGACTCAC,-,0.00)				169(GACCTGATAAAA,-,0.00)		118(TATTTGCACT,+,0.00)		202(TGTGACTCAC,-,0.00),203(GTGACTCACT,+,0.00),237(TGTGACTCAC,-,0.00),238(GTGACTCACT,+,0.00)	180(AAGAATGC,+,0.00)
2-582	chr12	91628343	91628673	Intergenic	Intergenic	-445384	NM_001920	1634	Hs.156316	NM_001920	ENSG00000011465	DCN	CSCD|DSPG2|PG40|PGII|PGS2|SLRR1B	decorin	protein-coding	0.006061	0.347432	16.79				265(TGTGGTAAGA,-,0.00)	31(TGGGTGATAAGA,-,0.00),127(CAGAAGATAAAG,-,0.00)	118(TTTGATTGGCAG,+,0.00)	162(TATTTGATTA,+,0.00)			256(ACATTCTT,-,0.00)
2-56	chr1	51541861	51542127	Intergenic	AluJb|SINE|Alu	-22671	NM_001981	2060	Hs.83722	NM_001981	ENSG00000085832	EPS15	AF-1P|AF1P|MLLT5	epidermal growth factor receptor pathway substrate 15	protein-coding	0.007519	0.483146	16.79				215(TGGGGTTTCA,-,0.00)				176(GTCACCATGCCC,+,0.00)
2-343	chr10	100035609	100035843	Intergenic	MER4A|LTR|ERV1	-25773	NM_015221	23268	Hs.500771	NM_015221	ENSG00000107554	DNMBP	ARHGEF36|TUBA	dynamin binding protein	protein-coding	0.008547	0.429787	16.79					115(GACAAGATAAAC,-,0.00)		163(GGTTTACACA,+,0.00),183(TATTTACAGA,+,0.00)		0(CTGATTCATG,+,0.00)
2-2033	chr6	91506627	91506929	Intergenic	L1ME3|LINE|L1	-14882	NR_039786	100616174		NR_039786	ENSG00000263734	MIR4643	-	microRNA 4643	ncRNA	0.013245	0.372937	16.79				182(CGAAACCACA,+,0.00)			78(TATTTGCTTT,+,0.00),100(ATGGTAAACA,-,0.00)
2020-02-13	chr1	10510961	10511270	intron (NM_004565, intron 2 of 8)	intron (NM_004565, intron 2 of 8)	36169	NM_004565	5195	Hs.149983	NM_004565	ENSG00000142655	PEX14	NAPP2|PBD13A|Pex14p|dJ734G22.2	peroxisomal biogenesis factor 14	protein-coding	0.012945	0.416129	16.79	180(GATGACTCAC,-,0.00),181(ATGACTCACC,+,0.00)		155(CTTTTGACTCAG,+,0.00),158(TTGACTCAGAAG,-,0.00),178(CAGATGACTCAC,+,0.00),181(ATGACTCACCAT,-,0.00)	261(TGAGGTTTTT,-,0.00)	284(TGTTATCTCCTG,+,0.00)		195(TATTTGTTTT,+,0.00)		180(GATGACTCAC,-,0.00),181(ATGACTCACC,+,0.00)
2-1512	chr3	94587266	94587503	Intergenic	L2c|LINE|L2	-350879	NR_015400	255025	Hs.130994	NR_015400	ENSG00000239589	LINC00879	-	long intergenic non-protein coding RNA 879	ncRNA	0.004219	0.348739	16.79			225(GAGATGATTCAG,+,0.00)				28(AGAACAAATA,-,0.00),154(AGAGTCAATA,-,0.00)		227(GATGATTCAG,-,0.00),228(ATGATTCAGA,+,0.00)
2-59	chr1	51569838	51570076	Intergenic	MIRb|SINE|MIR	-46917	NM_024586	114883	Hs.21938	NM_024586	ENSG00000117859	OSBPL9	ORP-9|ORP9	oxysterol binding protein like 9	protein-coding	0.004202	0.430962	16.79	102(GCTGAGTCAT,-,0.00),103(CTGAGTCATA,+,0.00),117(GGTGAGTCAC,-,0.00),118(GTGAGTCACC,+,0.00)	162(TGGAATTT,-,0.00)	100(AGGCTGAGTCAT,+,0.00),103(CTGAGTCATAAG,-,0.00),115(GAGGTGAGTCAC,+,0.00),118(GTGAGTCACCTG,-,0.00)						102(GCTGAGTCAT,-,0.00),103(CTGAGTCATA,+,0.00),117(GGTGAGTCAC,-,0.00),118(GTGAGTCACC,+,0.00)
2-61	chr1	61496399	61496637	Intergenic	Intergenic	-157724	NR_073400	414927	Hs.123471	NR_073400		MGC34796	-	sepiapterin reductase (7,8-dihydrobiopterin:NADP+ oxidoreductase) pseudogene	pseudo	0	0.372385	16.79		63(AGGAATGC,-,0.00)	27(GTTCTGAGTAAC,+,0.00)					125(GTCATCATGCCC,+,0.00)		63(AGGAATGC,+,0.00)
2-2585	chrX	140492342	140492585	Intergenic	Intergenic	12597	NM_005634	6658	Hs.157429	NM_005634	ENSG00000134595	SOX3	GHDX|MRGH|PHP|PHPX|SOXB	SRY-box 3	protein-coding	0	0.413934	16.79					122(CTTTATCAGGGG,+,0.00)		170(AATGTAAACA,-,0.00)	102(TGTCAAGTTGAC,-,0.00),103(GTCAAGTTGACC,+,0.00)
2-367	chr10	119664201	119664440	intron (NM_004281, intron 1 of 3)	intron (NM_004281, intron 1 of 3)	12950	NM_004281	9531	Hs.523309	NM_004281	ENSG00000151929	BAG3	BAG-3|BIS|CAIR-1|MFM6	BCL2 associated athanogene 3	protein-coding	0	0.391667	16.79			47(ATTTTGACTCAT,+,0.00),50(TTGACTCATCTG,-,0.00)		204(AGTGAGATAAGC,-,0.00)				49(TTTGACTCAT,-,0.00),50(TTGACTCATC,+,0.00)
2-2388	chr8	112268136	112268432	intron (NM_198124, intron 60 of 71)	intron (NM_198124, intron 60 of 71)	-375209	NR_031745	100302225		NR_031745	ENSG00000238399	MIR2053	hsa-mir-2053	microRNA 2053	ncRNA	0.003378	0.299663	16.79	40(TATGACTCAT,-,0.00),41(ATGACTCATC,+,0.00)		38(TGTATGACTCAT,+,0.00),41(ATGACTCATCAT,-,0.00)	265(TGTGGTAATT,-,0.00)			56(AGATTAAATA,-,0.00),75(AGGATAAATA,-,0.00),91(TGAGTACATA,-,0.00),228(TAAGTAAATA,-,0.00)		40(TATGACTCAT,-,0.00),41(ATGACTCATC,+,0.00)
2-1358	chr20	33178759	33179033	intron (NM_001319164, intron 6 of 8)	MER5A1|DNA|hAT-Charlie	10819	NM_080574	140683	Hs.125960	NM_080574	ENSG00000131050	BPIFA2	C20orf70|PSP|SPLUNC2|bA49G10.1	BPI fold containing family A member 2	protein-coding	0.021898	0.498182	16.79		91(AGGAATGC,-,0.00),226(AAATTCCA,+,0.00),253(GGGAATGT,-,0.00)					149(TGTGTACACA,+,0.00),149(TGTGTACACA,-,0.00)			91(AGGAATGC,+,0.00)
2-573	chr12	89566688	89566920	Intergenic	Intergenic	-40542	NM_001199782	100528030	Hs.25130	NM_001199781	ENSG00000259075	POC1B-GALNT4	-	POC1B-GALNT4 readthrough	protein-coding	0	0.416309	16.57
2-621	chr12	121227406	121227661	intron (NM_001256796, intron 6 of 12)	intron (NM_001256796, intron 6 of 12)	17672	NM_001261397	5025	Hs.321709	NM_002560	ENSG00000135124	P2RX4	P2X4|P2X4R	purinergic receptor P2X 4	protein-coding	0.027451	0.566406	16.57
2-557	chr12	68358674	68358966	Intergenic	Intergenic	-26406	NM_001354974	56890	Hs.655702	NM_017440	ENSG00000111554	MDM1	-	Mdm1 nuclear protein	protein-coding	0.020548	0.515358	16.57		139(AGGAATTC,-,0.00)								139(AGGAATTC,+,0.00)
2-1376	chr20	45995569	45995877	Intergenic	Intergenic	-13185	NM_004994	4318	Hs.297413	NM_004994	ENSG00000100985	MMP9	CLG4B|GELB|MANDP2|MMP-9	matrix metallopeptidase 9	protein-coding	0.006494	0.430421	16.57		114(TGGAATTC,-,0.00)					30(TGTTTGCTGA,+,0.00),160(TGTTTGTTCA,+,0.00)
2-1156	chr2	111946854	111947121	intron (NM_006343, intron 3 of 18)	intron (NM_006343, intron 3 of 18)	48373	NM_006343	10461	Hs.306178	NM_006343	ENSG00000153208	MERTK	MER|RP38|Tyro12|c-Eyk|c-mer	MER proto-oncogene, tyrosine kinase	protein-coding	0.014981	0.492537	16.57				239(TGAAACCCCA,+,0.00)	111(CTGTAGATAAAG,-,0.00)		129(TGTTTGCCAA,+,0.00)
2-1142	chr2	87542731	87543140	Intergenic	MER81|DNA|hAT-Blackjack	72985	NR_146460	112597	Hs.652166	NR_024204	ENSG00000222041	CYTOR	C2orf59|LINC00152|NCRNA00152	cytoskeleton regulator RNA	ncRNA	0.012225	0.521951	16.57				8(TGTGGTTGAA,-,0.00)	65(TCAGAGATAACA,-,0.00),358(TTTTATCTTGAA,+,0.00)					343(AAGAATGT,+,0.00)
2-1884	chr5	133457995	133458223	intron (NM_015082, intron 3 of 15)	intron (NM_015082, intron 3 of 15)	-30403	NR_031621	100302134		NR_031621	ENSG00000221287	MIR1289-2	MIRN1289-2|hsa-mir-1289-2	microRNA 1289-2	ncRNA	0.02193	0.39738	16.57		184(ACATTCCG,+,0.00)
2-318	chr10	79358788	79359032	Intergenic	MLT2B4|LTR|ERVL	11446	NM_005729	10105	Hs.381072	NM_005729	ENSG00000108179	PPIF	CYP3|CyP-M|Cyp-D|CypD	peptidylprolyl isomerase F	protein-coding	0.008197	0.481633	16.57		62(AAATTCCT,+,0.00)					204(TATTTGCATA,+,0.00)			62(AAATTCCT,-,0.00)
2-106	chr1	154418379	154418617	intron (NM_001206866, intron 1 of 6)	intron (NM_001206866, intron 1 of 6)	-11934	NR_147855	101928101	Hs.617089	NR_147855	ENSG00000228013	IL6R-AS1	-	IL6R antisense RNA 1	ncRNA	0.008403	0.552301	16.57	60(ACTGACTCAG,-,0.00),188(CTGAGTCAGA,+,0.00)		58(ATACTGACTCAG,+,0.00),61(CTGACTCAGACA,-,0.00),185(GAGCTGAGTCAG,+,0.00),188(CTGAGTCAGAGA,-,0.00)				51(AAGGTAAATA,-,0.00)		60(ACTGACTCAG,-,0.00),61(CTGACTCAGA,+,0.00),187(GCTGAGTCAG,-,0.00),188(CTGAGTCAGA,+,0.00)
2-1949	chr6	16766178	16766469	non-coding (NR_136240, exon 3 of 3)	non-coding (NR_136240, exon 3 of 3)	-4833	NM_000332	6310	Hs.434961	NM_000332	ENSG00000124788	ATXN1	ATX1|D6S504E|SCA1	ataxin 1	protein-coding	0.003436	0.407534	16.57			222(CTTCTGAATCAT,+,0.00),225(CTGAATCATCTT,-,0.00)	93(GGAGACCACA,+,0.00),157(GCTCACCACA,+,0.00)			25(TGAGCAAACC,-,0.00),48(AAAACAAATA,-,0.00)		224(TCTGAATCAT,-,0.00),225(CTGAATCATC,+,0.00)
2-150	chr1	191702174	191702424	Intergenic	L1ME1|LINE|L1	-456163	NM_130782	64407	Hs.440890	NM_130782	ENSG00000150681	RGS18	RGS13	regulator of G protein signaling 18	protein-coding	0.004	0.270916	16.57	144(TATGACTCAG,-,0.00),145(ATGACTCAGC,+,0.00)		142(CATATGACTCAG,+,0.00),145(ATGACTCAGCAA,-,0.00)				170(TATTTACACA,+,0.00)		144(TATGACTCAG,-,0.00),145(ATGACTCAGC,+,0.00)	78(AAGAATGT,+,0.00)
2-859	chr16	15489381	15489647	intron (NM_033201, intron 1 of 5)	intron (NM_033201, intron 1 of 5)	-12752	NM_001142469	89927	Hs.401798	NM_033201	ENSG00000166780	C16orf45	MINP	chromosome 16 open reading frame 45	protein-coding	0.011278	0.486891	16.57				96(TCTGGTTTGG,-,0.00)
2020-02-27	chr1	22472680	22472953	intron (NM_001083621, intron 2 of 18)	intron (NM_001083621, intron 2 of 18)	20965	NM_001330398	9923	Hs.418966	NM_014870	ENSG00000184677	ZBTB40	ZNF923	zinc finger and BTB domain containing 40	protein-coding	0.003663	0.478102	16.57		197(TGGAATGC,-,0.00),203(GCATTCCA,+,0.00)				36(ATTTATTGGCTG,+,0.00)	246(TATTTGCCTA,+,0.00)			197(TGGAATGC,+,0.00),203(GCATTCCA,-,0.00)
2-177	chr1	215476254	215476514	Intergenic	Intergenic	-90995	NM_001319294	51133	Hs.335139	NM_016121	ENSG00000136636	KCTD3	NY-REN-45	potassium channel tetramerization domain containing 3	protein-coding	0.003846	0.360153	16.57
2-2022	chr6	82567792	82568028	Intergenic	MIR|SINE|MIR	203666	NM_001166392	7162	Hs.71947	NM_006670	ENSG00000146242	TPBG	5T4|5T4AG|M6P1|WAIF1	trophoblast glycoprotein	protein-coding	0.004237	0.409283	16.57
2-1824	chr5	71748511	71748801	Intergenic	Intergenic	29493	NM_004291	9607	Hs.1707	NM_004291	ENSG00000164326	CARTPT	CART	CART prepropeptide	protein-coding	0.013793	0.525773	16.57							194(TGTTTACCTG,+,0.00)
2-1247	chr2	182020733	182020977	intron (NM_001080545, intron 2 of 4)	intron (NM_001080545, intron 2 of 4)	35031	NM_001261424	151242	Hs.10941	NM_001080545	ENSG00000150722	PPP1R1C	IPP5	protein phosphatase 1 regulatory inhibitor subunit 1C	protein-coding	0	0.355102	16.57	79(TATGAGTCAG,-,0.00),80(ATGAGTCAGC,+,0.00)		77(TTTATGAGTCAG,+,0.00),80(ATGAGTCAGCTT,-,0.00)		209(GCTTATCTGTCT,+,0.00)				79(TATGAGTCAG,-,0.00),80(ATGAGTCAGC,+,0.00),126(CATTAGTCAC,-,0.00)
2-2015	chr6	74750453	74750687	Intergenic	Intergenic	378212	NR_145788	109623475		NR_145788		SNORD156	-	small nucleolar RNA, C/D box 156	snoRNA	0.004274	0.429787	16.57		90(AAATTCCT,+,0.00)			50(GTTTATCATAAG,+,0.00)	20(CATCCAATAACA,-,0.00)	118(TGTTTGCCTG,+,0.00)			90(AAATTCCT,-,0.00)
2-1228	chr2	163778268	163778602	Intergenic	L2a|LINE|L2	-42428	NM_001321825	55137	Hs.593650	NM_018086	ENSG00000182263	FIGN	-	fidgetin, microtubule severing factor	protein-coding	0.008982	0.385075	16.57		252(AAATTCCA,+,0.00)	266(CTTACTCATAAA,-,0.00)		162(TTTTATCTCTTT,+,0.00)		103(TATTTGCTTA,+,0.00),234(TATTTGCTAA,+,0.00)			276(AAGAATGC,+,0.00)
2-811	chr15	87462860	87463097	Intergenic	LTR89|LTR|ERVL?	-113951	NR_026869	145978	Hs.350808	NM_152454	ENSG00000259527	LINC00052	NCRNA00052|TMEM83	long intergenic non-protein coding RNA 52	ncRNA	0.004219	0.39916	16.57							132(TGTGTAAACC,-,0.00)
2-722	chr14	52458009	52458294	intron (NM_020784, intron 16 of 20)	Charlie29a|DNA|hAT-Charlie	94432	NM_020784	57544	Hs.532609	NM_020784	ENSG00000087301	TXNDC16	ERp90|KIAA1344	thioredoxin domain containing 16	protein-coding	0.003509	0.416084	16.57	15(AATGAGTCAC,-,0.00),16(ATGAGTCACA,+,0.00)		13(AGAATGAGTCAC,+,0.00),16(ATGAGTCACATA,-,0.00)	122(GGTAACCACA,+,0.00)					15(AATGAGTCAC,-,0.00),16(ATGAGTCACA,+,0.00)
2-788	chr15	60393016	60393346	intron (NM_001136015, intron 1 of 13)	intron (NM_001136015, intron 1 of 13)	4805	NM_001136015	302	Hs.511605	NM_004039	ENSG00000182718	ANXA2	ANX2|ANX2L4|CAL1H|HEL-S-270|LIP2|LPC2|LPC2D|P36|PAP-IV	annexin A2	protein-coding	0.009091	0.47432	16.57	73(CTGAGTCACA,+,0.00)	101(GAATTCCT,+,0.00),108(TGGAATTC,-,0.00)	70(TGACTGAGTCAC,+,0.00),73(CTGAGTCACAGG,-,0.00),189(GATCTGAATCAA,+,0.00)				205(TGTTTGCTCC,+,0.00)		72(ACTGAGTCAC,-,0.00),73(CTGAGTCACA,+,0.00)	101(GAATTCCT,-,0.00)
2-1451	chr3	9098735	9098976	intron (NM_001033117, intron 3 of 21)	intron (NM_001033117, intron 3 of 21)	-93638	NR_121664	101927416	Hs.475364	NR_121663	ENSG00000228723	SRGAP3-AS2	-	SRGAP3 antisense RNA 2	ncRNA	0.029046	0.512397	16.36					41(TGTTATCTATAA,+,0.00)		26(CGTTTGCTCA,+,0.00),57(TGTTTACCTA,+,0.00),89(TGTTTATTAA,+,0.00)	144(GGCAGAGTGACC,+,0.00),215(GGCAGGGTGCCC,+,0.00)
2-787	chr15	59104958	59105229	promoter-TSS (NM_004701)	promoter-TSS (NM_004701)	8	NM_004701	9133	Hs.194698	NM_004701	ENSG00000157456	CCNB2	HsT17299	cyclin B2	protein-coding	0.081181	0.566176	16.36						65(CAGCCAATGAGA,-,0.00),98(TGGCCAATGAGA,-,0.00)
2-2191	chr7	47406016	47406251	intron (NM_022748, intron 13 of 30)	intron (NM_022748, intron 13 of 30)	58670	NR_145813	109623468		NR_145813		SNORD151	-	small nucleolar RNA, C/D box 151	snoRNA	0.017021	0.54661	16.36		44(GAATTCCT,+,0.00)					109(TATTTACTAA,+,0.00)			44(GAATTCCT,-,0.00)
2-519	chr12	45615301	45615622	Intergenic	L3b|LINE|CR1	112460	NR_028408	400027	Hs.597122	NR_028408		LINC00938	-	long intergenic non-protein coding RNA 938	ncRNA	0.003115	0.388199	16.36	254(ACTGACTCAC,-,0.00)		252(ACACTGACTCAC,+,0.00),255(CTGACTCACACA,-,0.00)	42(CTTAACCACA,+,0.00),282(TGTGGTTAAT,-,0.00)			153(TGTTTATTTA,+,0.00)		254(ACTGACTCAC,-,0.00),255(CTGACTCACA,+,0.00)
2-1811	chr5	59799323	59799699	intron (NM_001349243, intron 4 of 16)	intron (NM_001349243, intron 4 of 16)	-30899	NM_001197218	5144	Hs.117545	NM_006203	ENSG00000113448	PDE4D	ACRDYS2|DPDE3|HSPDE4D|PDE43|PDE4DN2|STRK1	phosphodiesterase 4D	protein-coding	0.005319	0.371353	16.36				42(TAAAACCACA,+,0.00)					270(GGTGACTAAT,-,0.00),271(GTGACTAATG,+,0.00)
2-97	chr1	120615108	120615336	intron (NR_144517, intron 4 of 41)	intron (NR_144517, intron 4 of 41)	50214	NR_144516	100996724	Hs.682380	NR_144516		LOC100996724	-	phosphodiesterase 4D interacting protein-like	pseudo	0.004386	0.375546	16.36							49(TATTTAAACA,-,0.00)
2-1554	chr3	151856190	151856461	intron (NR_110203, intron 1 of 2)	HAL1|LINE|L1	-17318	NM_033050	56670	Hs.133181	NM_033050	ENSG00000198829	SUCNR1	GPR91	succinate receptor 1	protein-coding	0.00738	0.389706	16.36				169(TGTGGTGATT,-,0.00)	206(TGTTATCTGTCT,+,0.00)		254(TATTTATTTT,+,0.00)		172(GGTGATTCAG,-,0.00),173(GTGATTCAGC,+,0.00)
2-286	chr10	50511812	50512105	intron (NM_147156, intron 3 of 10)	L2c|LINE|L2	112019	NM_147156	259230	Hs.654698	NM_147156	ENSG00000198964	SGMS1	MOB|MOB1|SMS1|TMEM23|hmob33	sphingomyelin synthase 1	protein-coding	0.006826	0.394558	16.36	125(TCTGACTCAT,-,0.00),126(CTGACTCATC,+,0.00)		123(AGTCTGACTCAT,+,0.00),126(CTGACTCATCTC,-,0.00)				186(TCAATAAACA,-,0.00)		125(TCTGACTCAT,-,0.00),126(CTGACTCATC,+,0.00)
2-63	chr1	64983190	64983475	intron (NR_119383, intron 5 of 6)	intron (NR_119383, intron 5 of 6)	-16396	NM_001321856	3716	Hs.207538	NM_002227	ENSG00000162434	JAK1	JAK1A|JAK1B|JTK3	Janus kinase 1	protein-coding	0.017544	0.444056	16.36	67(ACTGACTCAT,-,0.00),68(CTGACTCATA,+,0.00)	248(AAATTCCA,+,0.00),278(TGGAATTC,-,0.00)	65(ACACTGACTCAT,+,0.00),68(CTGACTCATACT,-,0.00)					144(GGTCATGGTAAC,-,0.00)	67(ACTGACTCAT,-,0.00),68(CTGACTCATA,+,0.00)	268(ACATTCTT,-,0.00)
[truncated: 1,360 more rows]

## Sheet: K562_FOXM1
PeakID (cmd=annotatePeaks.pl K562_FOXM1.merged.bed hg38 -p 8 -m top2_motif.motif -d 03_tagdir/K562_FOXM1_merged)	Chr	Start	End	Annotation	Detailed Annotation	Distance to TSS	Nearest PromoterID	Entrez ID	Nearest Unigene	Nearest Refseq	Nearest Ensembl	Gene Name	Gene Alias	Gene Description	Gene Type	CpG%	GC%	NormReadCount	1-ATGASTCATN,BestGuess:Fra1(bZIP)/BT549-Fra1-ChIP-Seq(GSE46166)/Homer(0.987) Distance From Peak(sequence,strand,conservation)	1-ACATTCCW,BestGuess:TEAD3/MA0808.1/Jaspar(0.979) Distance From Peak(sequence,strand,conservation)	1-DDDATGASTCAT,BestGuess:BATF(bZIP)/Th17-BATF-ChIP-Seq(GSE39756)/Homer(0.983) Distance From Peak(sequence,strand,conservation)	1-NNWAACCACA,BestGuess:RUNX(Runt)/HPC7-Runx1-ChIP-Seq(GSE22178)/Homer(0.957) Distance From Peak(sequence,strand,conservation)	1-BCTTATCTBNNN,BestGuess:Gata4(Zf)/Heart-Gata4-ChIP-Seq(GSE35151)/Homer(0.982) Distance From Peak(sequence,strand,conservation)	1-KSYGATTGGCYS,BestGuess:NFY(CCAAT)/Promoter/Homer(0.966) Distance From Peak(sequence,strand,conservation)	1-TGTTTACYYA,BestGuess:FOXM1(Forkhead)/MCF7-FOXM1-ChIP-Seq(GSE72977)/Homer(0.965) Distance From Peak(sequence,strand,conservation)	1-GTCASSSTGACC,BestGuess:ERE(NR),IR3/MCF7-ERa-ChIP-Seq(Unpublished)/Homer(0.934) Distance From Peak(sequence,strand,conservation)	1-ATGASTCATN,BestGuess:Fra1(bZIP)/BT549-Fra1-ChIP-Seq(GSE46166)/Homer(0.994) Distance From Peak(sequence,strand,conservation)	1-AGGAATGY,BestGuess:TEAD4/MA0809.1/Jaspar(0.950) Distance From Peak(sequence,strand,conservation)
[truncated: 5,889 more rows]

[truncated: 3 more sheets: SK-N-SH_FOXM1, GM12878_FOXM1, ECC-1_FOXM1]
