# Supplementary material for: Predicting FOXM1-Mediated Gene Regulation through the Analysis of Genome-Wide FOXM1 Binding Sites in MCF-7, K562, SK-N-SH, GM12878 and ECC-1 Cell Lines
Source: Int J Mol Sci. 2020 Aug 26;21(17):6141. doi: 10.3390/ijms21176141 (PMC7503762; doi:10.3390/ijms21176141)
Supplement: Supplementary file 1 [file ijms-21-06141-s001.zip › Table_S3_FOXM1-regulated_common_gene_set.xlsx]

## Sheet: Sheet1
Gene	Description
NUCKS1	nuclear casein kinase and cyclin dependent kinase substrate 1 [Source:HGNC Symbol;Acc:HGNC:29923]
MIR1208	#N/A
KPNA2	karyopherin subunit alpha 2 [Source:HGNC Symbol;Acc:HGNC:6395]
CDKN3	cyclin dependent kinase inhibitor 3 [Source:HGNC Symbol;Acc:HGNC:1791]
MIR21	#N/A
CCNB1	cyclin B1 [Source:HGNC Symbol;Acc:HGNC:1579]
ARL6IP1	ADP ribosylation factor like GTPase 6 interacting protein 1 [Source:HGNC Symbol;Acc:HGNC:697]
FZR1	fizzy/cell division cycle 20 related 1 [Source:HGNC Symbol;Acc:HGNC:24824]
GPSM2	G-protein signaling modulator 2 [Source:HGNC Symbol;Acc:HGNC:29501]
SMAD3	SMAD family member 3 [Source:HGNC Symbol;Acc:HGNC:6769]
FAM83D	family with sequence similarity 83 member D [Source:HGNC Symbol;Acc:HGNC:16122]
CDK1	cyclin dependent kinase 1 [Source:HGNC Symbol;Acc:HGNC:1722]
KNSTRN	kinetochore-localized astrin/SPAG5 binding protein [Source:HGNC Symbol;Acc:HGNC:30767]
CENPA	centromere protein A [Source:HGNC Symbol;Acc:HGNC:1851]
RNF26	ring finger protein 26 [Source:HGNC Symbol;Acc:HGNC:14646]
CCNA2	cyclin A2 [Source:HGNC Symbol;Acc:HGNC:1578]
FOS	Fos proto-oncogene, AP-1 transcription factor subunit [Source:HGNC Symbol;Acc:HGNC:3796]
SOGA1	suppressor of glucose, autophagy associated 1 [Source:HGNC Symbol;Acc:HGNC:16111]
KIF23	kinesin family member 23 [Source:HGNC Symbol;Acc:HGNC:6392]
UBE2T	ubiquitin conjugating enzyme E2 T [Source:HGNC Symbol;Acc:HGNC:25009]
LINC02453	#N/A
TROAP	trophinin associated protein [Source:HGNC Symbol;Acc:HGNC:12327]
KIF20A	kinesin family member 20A [Source:HGNC Symbol;Acc:HGNC:9787]
NAV2	neuron navigator 2 [Source:HGNC Symbol;Acc:HGNC:15997]
HP1BP3	heterochromatin protein 1 binding protein 3 [Source:HGNC Symbol;Acc:HGNC:24973]
CDC25B	cell division cycle 25B [Source:HGNC Symbol;Acc:HGNC:1726]
CCNF	cyclin F [Source:HGNC Symbol;Acc:HGNC:1591]
ASXL1	additional sex combs like 1, transcriptional regulator [Source:HGNC Symbol;Acc:HGNC:18318]
CKAP2L	cytoskeleton associated protein 2 like [Source:HGNC Symbol;Acc:HGNC:26877]
FILIP1L	filamin A interacting protein 1 like [Source:HGNC Symbol;Acc:HGNC:24589]
LMNB1	lamin B1 [Source:HGNC Symbol;Acc:HGNC:6637]
TTF2	transcription termination factor 2 [Source:HGNC Symbol;Acc:HGNC:12398]
ATF7IP	activating transcription factor 7 interacting protein [Source:HGNC Symbol;Acc:HGNC:20092]
TRPS1	transcriptional repressor GATA binding 1 [Source:HGNC Symbol;Acc:HGNC:12340]
HJURP	Holliday junction recognition protein [Source:HGNC Symbol;Acc:HGNC:25444]
HMGB2	high mobility group box 2 [Source:HGNC Symbol;Acc:HGNC:5000]
CDKN2D	cyclin dependent kinase inhibitor 2D [Source:HGNC Symbol;Acc:HGNC:1790]
CKAP5	cytoskeleton associated protein 5 [Source:HGNC Symbol;Acc:HGNC:28959]
CNTRL	centriolin [Source:HGNC Symbol;Acc:HGNC:1858]
PRC1	protein regulator of cytokinesis 1 [Source:HGNC Symbol;Acc:HGNC:9341]
ADGRG6	adhesion G protein-coupled receptor G6 [Source:HGNC Symbol;Acc:HGNC:13841]
PLK1	polo like kinase 1 [Source:HGNC Symbol;Acc:HGNC:9077]
PPM1B	protein phosphatase, Mg2+/Mn2+ dependent 1B [Source:HGNC Symbol;Acc:HGNC:9276]
KIF18B	kinesin family member 18B [Source:HGNC Symbol;Acc:HGNC:27102]
MKI67	marker of proliferation Ki-67 [Source:HGNC Symbol;Acc:HGNC:7107]
LOC100996664	#N/A
SEMA4B	semaphorin 4B [Source:HGNC Symbol;Acc:HGNC:10730]
CENPF	centromere protein F [Source:HGNC Symbol;Acc:HGNC:1857]
RCCD1	RCC1 domain containing 1 [Source:HGNC Symbol;Acc:HGNC:30457]
INCENP	inner centromere protein [Source:HGNC Symbol;Acc:HGNC:6058]
HIST1H2BO	histone cluster 1, H2bo [Source:HGNC Symbol;Acc:HGNC:4758]
LINC00578	#N/A
PHF19	PHD finger protein 19 [Source:HGNC Symbol;Acc:HGNC:24566]
ARHGAP11B	Rho GTPase activating protein 11B [Source:HGNC Symbol;Acc:HGNC:15782]
ARID5B	AT-rich interaction domain 5B [Source:HGNC Symbol;Acc:HGNC:17362]
CEP55	centrosomal protein 55 [Source:HGNC Symbol;Acc:HGNC:1161]
CKAP2	cytoskeleton associated protein 2 [Source:HGNC Symbol;Acc:HGNC:1990]
FNDC3B	fibronectin type III domain containing 3B [Source:HGNC Symbol;Acc:HGNC:24670]
KIF2C	kinesin family member 2C [Source:HGNC Symbol;Acc:HGNC:6393]
UBE2S	ubiquitin conjugating enzyme E2 S [Source:HGNC Symbol;Acc:HGNC:17895]
GTSE1	G2 and S-phase expressed 1 [Source:HGNC Symbol;Acc:HGNC:13698]
H2AFX	H2A histone family member X [Source:HGNC Symbol;Acc:HGNC:4739]
PIM1	Pim-1 proto-oncogene, serine/threonine kinase [Source:HGNC Symbol;Acc:HGNC:8986]
JMJD1C	jumonji domain containing 1C [Source:HGNC Symbol;Acc:HGNC:12313]
PIF1	PIF1 5'-to-3' DNA helicase [Source:HGNC Symbol;Acc:HGNC:26220]
KRR1	KRR1, small subunit processome component homolog [Source:HGNC Symbol;Acc:HGNC:5176]
GALNT5	polypeptide N-acetylgalactosaminyltransferase 5 [Source:HGNC Symbol;Acc:HGNC:4127]
LBR	lamin B receptor [Source:HGNC Symbol;Acc:HGNC:6518]
PHLDA1	pleckstrin homology like domain family A member 1 [Source:HGNC Symbol;Acc:HGNC:8933]
CCNB2	cyclin B2 [Source:HGNC Symbol;Acc:HGNC:1580]
DST	dystonin [Source:HGNC Symbol;Acc:HGNC:1090]
FAM110A	family with sequence similarity 110 member A [Source:HGNC Symbol;Acc:HGNC:16188]
TMPO-AS1	#N/A
ARHGAP11A	Rho GTPase activating protein 11A [Source:HGNC Symbol;Acc:HGNC:15783]
MIR1260B	#N/A
MIR4454	#N/A
UBE2R2	ubiquitin conjugating enzyme E2 R2 [Source:HGNC Symbol;Acc:HGNC:19907]
HECTD2-AS1	#N/A
LINC01170	#N/A
LOC100505716	#N/A
NUSAP1	nucleolar and spindle associated protein 1 [Source:HGNC Symbol;Acc:HGNC:18538]
CDCA2	cell division cycle associated 2 [Source:HGNC Symbol;Acc:HGNC:14623]
NYAP2	neuronal tyrosine-phosphorylated phosphoinositide-3-kinase adaptor 2 [Source:HGNC Symbol;Acc:HGNC:29291]
PTPRO	protein tyrosine phosphatase, receptor type O [Source:HGNC Symbol;Acc:HGNC:9678]
ANO6	anoctamin 6 [Source:HGNC Symbol;Acc:HGNC:25240]
ATP8B1	ATPase phospholipid transporting 8B1 [Source:HGNC Symbol;Acc:HGNC:3706]
IL15	interleukin 15 [Source:HGNC Symbol;Acc:HGNC:5977]
CBLB	Cbl proto-oncogene B [Source:HGNC Symbol;Acc:HGNC:1542]
RUNX2	runt related transcription factor 2 [Source:HGNC Symbol;Acc:HGNC:10472]
