# Supplementary material for: Predicting FOXM1-Mediated Gene Regulation through the Analysis of Genome-Wide FOXM1 Binding Sites in MCF-7, K562, SK-N-SH, GM12878 and ECC-1 Cell Lines
Source: Int J Mol Sci. 2020 Aug 26;21(17):6141. doi: 10.3390/ijms21176141 (PMC7503762; doi:10.3390/ijms21176141)
Supplement: Supplementary file 1 [file ijms-21-06141-s001.zip › Table_S4_FOXM1_Cluster.xlsx]

## Sheet: Sheet1
																							FRA1	TEAD3	BATF	RUNX	GATA4	NFY	FOXM1	ERE	FRA1	TEAD4
PeakID (cmd=annotatePeaks.pl 00001_cluster_merged_peaks_above50.bed hg38 -m /media/keunsoo/ADATA_2TB_1/Projects/010_FOXM1_Integrative_analysis/top2_motif.motif -CpG -d /media/keunsoo/ADATA_2TB_1/Projects/010_FOXM1_Integrative_analysis/03_tagdir/MCF7_FOXM1_merged /media/keunsoo/ADATA_2TB_1/Projects/010_FOXM1_Integrative_analysis/03_tagdir/K562_FOXM1_merged /media/keunsoo/ADATA_2TB_1/Projects/010_F…	Chr	Start	End	Annotation	Detailed Annotation	Distance to TSS	Nearest PromoterID	Entrez ID	Nearest Unigene	Nearest Refseq	Nearest Ensembl	Gene Name	Gene Alias	Gene Description	Gene Type	CpG%	GC%	/media/keunsoo/ADATA_2TB_1/Projects/010_FOXM1_Integrative_analysis/03_tagdir/MCF7_FOXM1_merged Tag Count in given bp (46456598.0 Total, normalization factor = 0.22, effective total = 10000000)	/media/keunsoo/ADATA_2TB_1/Projects/010_FOXM1_Integrative_analysis/03_tagdir/K562_FOXM1_merged Tag Count in given bp (73194639.0 Total, normalization factor = 0.14, effective total = 10000000)	/media/keunsoo/ADATA_2TB_1/Projects/010_FOXM1_Integrative_analysis/03_tagdir/SKNSH_FOXM1_merged Tag Count in given bp (39548702.0 Total, normalization factor = 0.25, effective total = 10000000)	/media/keunsoo/ADATA_2TB_1/Projects/010_FOXM1_Integrative_analysis/03_tagdir/GM12878_FOXM1_merged Tag Count in given bp (50686923.0 Total, normalization factor = 0.20, effective total = 10000000)	/media/keunsoo/ADATA_2TB_1/Projects/010_FOXM1_Integrative_analysis/03_tagdir/ECC1_FOXM1_merged Tag Count in given bp (46328758.0 Total, normalization factor = 0.22, effective total = 10000000)	1-ATGASTCATN,BestGuess:Fra1(bZIP)/BT549-Fra1-ChIP-Seq(GSE46166)/Homer(0.987) Distance From Peak(sequence,strand,conservation)	1-ACATTCCW,BestGuess:TEAD3/MA0808.1/Jaspar(0.979) Distance From Peak(sequence,strand,conservation)	1-DDDATGASTCAT,BestGuess:BATF(bZIP)/Th17-BATF-ChIP-Seq(GSE39756)/Homer(0.983) Distance From Peak(sequence,strand,conservation)	1-NNWAACCACA,BestGuess:RUNX(Runt)/HPC7-Runx1-ChIP-Seq(GSE22178)/Homer(0.957) Distance From Peak(sequence,strand,conservation)	1-BCTTATCTBNNN,BestGuess:Gata4(Zf)/Heart-Gata4-ChIP-Seq(GSE35151)/Homer(0.982) Distance From Peak(sequence,strand,conservation)	1-KSYGATTGGCYS,BestGuess:NFY(CCAAT)/Promoter/Homer(0.966) Distance From Peak(sequence,strand,conservation)	1-TGTTTACYYA,BestGuess:FOXM1(Forkhead)/MCF7-FOXM1-ChIP-Seq(GSE72977)/Homer(0.965) Distance From Peak(sequence,strand,conservation)	1-GTCASSSTGACC,BestGuess:ERE(NR),IR3/MCF7-ERa-ChIP-Seq(Unpublished)/Homer(0.934) Distance From Peak(sequence,strand,conservation)	1-ATGASTCATN,BestGuess:Fra1(bZIP)/BT549-Fra1-ChIP-Seq(GSE46166)/Homer(0.994) Distance From Peak(sequence,strand,conservation)	1-AGGAATGY,BestGuess:TEAD4/MA0809.1/Jaspar(0.950) Distance From Peak(sequence,strand,conservation)
C6	chr1	205750136	205750484	promoter-TSS (NM_022731)	promoter-TSS (NM_022731)	-66	NM_022731	64710	Hs.213061	NM_022731	ENSG00000069275	NUCKS1	JC7|NUCKS	nuclear casein kinase and cyclin dependent kinase substrate 1	protein-coding	0.060345	0.573066	119.47	677.37	93.05	56.23	114.18			45(ATGAATCAAACC,-,0.00),173(TTGAATCATCAC,-,0.00)			208(TCTGATAGGCTC,+,0.00)
C6	chr14	54396679	54397004	promoter-TSS (NM_001130851)	promoter-TSS (NM_001130851)	-27	NM_001330173	1033	Hs.84113	NM_005192	ENSG00000100526	CDKN3	CDI1|CIP2|KAP|KAP1	cyclin dependent kinase inhibitor 3	protein-coding	0.083077	0.644172	91.7	478.31	80.41	44.39	101.66				225(AGAAACCAGA,+,0.00)		117(CAGCCAATCAAC,-,0.00),241(TCTGATTGGTTG,+,0.00)
C6	chr17	68035486	68035816	promoter-TSS (NM_001320611)	promoter-TSS (NM_001320611)	49	NM_002266	3838	Hs.594238	NM_002266	ENSG00000182481	KPNA2	IPOA1|QIP2|RCH1|SRP1-alpha|SRP1alpha	karyopherin subunit alpha 2	protein-coding	0.090909	0.625378	91.05	351.53	108.47	36.7	91.95						157(CCACCAATGGGC,-,0.00),188(CAGCCAATCGGA,-,0.00)	164(TGGGCACACA,-,0.00)
C6	chr3	160449786	160450105	promoter-TSS (NM_173084)	promoter-TSS (NM_173084)	-107	NR_148402	100174949		NR_148401	ENSG00000248710	TRIM59-IFT80	IFT80-L	TRIM59-IFT80 protein	ncRNA	0.094044	0.68125	87.82	666.85	77.63	78.32	81.81						125(CGGCCAATGGGA,-,0.00)	157(AAAGTAAACG,-,0.00)
C6	chr5	69166910	69167274	promoter-TSS (NM_001354844)	promoter-TSS (NM_001354844)	82	NM_001354845	891	Hs.23960	NM_031966	ENSG00000134057	CCNB1	CCNB	cyclin B1	protein-coding	0.07967	0.657534	86.75	486.78	107.97	66.09	117.42						150(CCGCCAATGGGA,-,0.00)
C6	chr17	59786482	59786807	intron (NM_001329398, intron 6 of 11)	intron (NM_001329398, intron 6 of 11)	-54622	NR_029493	406991	Hs.444569	NR_029493	ENSG00000284190	MIR21	MIRN21|hsa-mir-21|miR-21|miRNA21	microRNA 21	ncRNA	0.006154	0.435583	83.73	39.21	60.18	46.56	9.93	190(GTGAGTCACA,+,0.00)		187(GGAGTGAGTCAC,+,0.00),190(GTGAGTCACAGT,-,0.00)	112(TGTGGTTTGT,-,0.00),216(TGTAACCACA,+,0.00)					189(AGTGAGTCAC,-,0.00),190(GTGAGTCACA,+,0.00)
C6	chr16	18801440	18801828	promoter-TSS (NM_015161)	promoter-TSS (NM_015161)	44	NM_015161	23204	Hs.634882	NM_015161	ENSG00000170540	ARL6IP1	AIP1|ARL6IP|ARMER|SPG61	ADP ribosylation factor like GTPase 6 interacting protein 1	protein-coding	0.097938	0.66838	79.43	349.21	101.65	50.51	119.58				96(ACCAACCACA,+,0.00)		216(GGGCCAACCGAA,-,0.00),302(TGCCCAATCAGC,-,0.00)
C6	chr8	116874671	116874990	promoter-TSS (NM_006265)	promoter-TSS (NM_006265)	-30	NR_037404	100500914		NR_037404	ENSG00000283956	MIR3610	mir-3610	microRNA 3610	ncRNA	0.0721	0.6125	79.21	134.16	68.78	42.61	94.33
C6	chr17	59829230	59829677	intron (NM_001329394, intron 10 of 11)	intron (NM_001329394, intron 10 of 11)	-11813	NR_029493	406991	Hs.444569	NR_029493	ENSG00000284190	MIR21	MIRN21|hsa-mir-21|miR-21|miRNA21	microRNA 21	ncRNA	0.004474	0.386161	77.92	89.35	70.04	71.22	24.61	81(AATGAGTCAG,-,0.00),82(ATGAGTCAGC,+,0.00),234(CTGAGTCACT,+,0.00)		79(TTAATGAGTCAG,+,0.00),82(ATGAGTCAGCAT,-,0.00),231(ATTCTGAGTCAC,+,0.00),234(CTGAGTCACTAT,-,0.00)		306(CTTTATCAGACA,+,0.00)		9(TGTTTATTTT,+,0.00),34(CATTTACTTA,+,0.00),286(TGGTTAAATA,-,0.00),403(TGTTTGACTA,+,0.00)		81(AATGAGTCAG,-,0.00),82(ATGAGTCAGC,+,0.00),233(TCTGAGTCAC,-,0.00),234(CTGAGTCACT,+,0.00)
C6	chr19	3505924	3506243	promoter-TSS (NM_016263)	promoter-TSS (NM_016263)	-214	NM_016263	51343	Hs.413133	NM_016263	ENSG00000105325	FZR1	CDC20C|CDH1|FZR|FZR2|HCDH|HCDH1	fizzy and cell division cycle 20 related 1	protein-coding	0.106583	0.696875	66.51	268.19	117.07	71.81	140.09
C6	chr1	108876743	108877070	promoter-TSS (NM_013296)	promoter-TSS (NM_013296)	-75	NM_013296	29899	Hs.584901	NM_013296	ENSG00000121957	GPSM2	CMCS|DFNB82|LGN|PINS	G protein signaling modulator 2	protein-coding	0.100917	0.676829	63.28	416.01	85.21	25.84	104.69						170(CGCCATTGGCCG,+,0.00)		89(TGTCACCTTGAC,-,0.00),90(GTCACCTTGACA,+,0.00)
C6	chr10	60778264	60778583	promoter-TSS (NM_033379)	promoter-TSS (NM_033379)	-31	NM_033379	983	Hs.732435	NM_001786	ENSG00000170312	CDK1	CDC2|CDC28A|P34CDC2	cyclin dependent kinase 1	protein-coding	0.084639	0.60625	59.63	493.62	73.33	59.38	102.53						132(TCTGATTGGCTG,+,0.00),164(CCCGATTGGTGA,+,0.00)
C6	chr2	26785825	26786149	promoter-TSS (NM_001809)	promoter-TSS (NM_001809)	-27	NM_001809	1058	Hs.1594	NM_001809	ENSG00000115163	CENPA	CENP-A|CenH3	centromere protein A	protein-coding	0.083333	0.587692	58.98	426.67	96.08	55.24	96.27						22(GTCTATTGGTTG,+,0.00),97(TCTCATTGGCCC,+,0.00)
C6	chr11	119334248	119334573	promoter-TSS (NM_032015)	promoter-TSS (NM_032015)	-90	NM_032015	79102	Hs.524084	NM_032015	ENSG00000173456	RNF26	-	ring finger protein 26	protein-coding	0.064615	0.567485	58.33	543.07	73.33	39.26	106.41				203(TGTGGTTGGC,-,0.00)		90(GAACCAATCCCC,-,0.00),179(GGACCAATGAGT,-,0.00),217(ACCGATTGGCTG,+,0.00)	149(AAAGTAAATA,-,0.00)
C6	chr20	32358104	32358468	promoter-TSS (NM_001164603)	promoter-TSS (NM_001164603)	-58	NM_015338	171023	Hs.374043	NM_015338	ENSG00000171456	ASXL1	BOPS|MDS	additional sex combs like 1, transcriptional regulator	protein-coding	0.104396	0.660274	58.12	227.89	69.79	35.51	93.46
C6	chr15	40382773	40383093	exon (NM_033286, exon 1 of 9)	exon (NM_033286, exon 1 of 9)	212	NM_001142762	90417	Hs.525796	NM_033286	ENSG00000128944	KNSTRN	C15orf23|HSD11|SKAP|TRAF4AF1	kinetochore localized astrin (SPAG5) binding protein	protein-coding	0.071875	0.616822	54.89	175.7	69.03	31.57	109.87
C6	chr20	38926198	38926532	promoter-TSS (NM_030919)	promoter-TSS (NM_030919)	53	NM_030919	81610	Hs.726442	NM_030919	ENSG00000101447	FAM83D	C20orf129|CHICA|dJ616B8.3	family with sequence similarity 83 member D	protein-coding	0.098802	0.653731	54.46	347.16	72.06	42.22	96.7		19(AAATTCCT,+,0.00)				46(CAGCCAATAACG,-,0.00),118(CAGCCAATGGGA,-,0.00),149(CGGCCAATGGCG,-,0.00)				19(AAATTCCT,-,0.00)
C6	chr4	121823752	121824120	promoter-TSS (NM_001237)	promoter-TSS (NM_001237)	65	NM_001237	890	Hs.58974	NM_001237	ENSG00000145386	CCNA2	CCN1|CCNA	cyclin A2	protein-coding	0.092391	0.631436	54.03	420.39	83.19	49.91	102.31						180(GGACCAATGAAA,-,0.00)	242(AGGGTAAACC,-,0.00)
C6	chr20	36835608	36835938	intron (NM_080627, intron 2 of 14)	intron (NM_080627, intron 2 of 14)	24100	NM_199181	140710	Hs.460807	NM_080627	ENSG00000149639	SOGA1	C20orf117|KIAA0889|SOGA	suppressor of glucose, autophagy associated 1	protein-coding	0.057576	0.676737	52.31	151.65	56.39	21.5	70.58				167(TCAAACCCCA,+,0.00)		153(GCTGATTGGCTA,+,0.00)
C6	chr15	69414147	69414468	promoter-TSS (NM_001281301)	promoter-TSS (NM_001281301)	61	NM_138555	9493	Hs.270845	NM_004856	ENSG00000137807	KIF23	CHO1|KNSL5|MKLP-1|MKLP1	kinesin family member 23	protein-coding	0.115265	0.664596	52.09	129.52	54.62	31.76	69.5						134(GCTGATTGGCCC,+,0.00)
C6	chr1	202341900	202342256	promoter-TSS (NM_014176)	promoter-TSS (NM_014176)	-112	NM_001310326	29089	Hs.5199	NM_014176	ENSG00000077152	UBE2T	FANCT|HSPC150|PIG50	ubiquitin conjugating enzyme E2 T	protein-coding	0.070225	0.568627	52.09	332.4	40.2	30.38	61.52				339(AGAAACCAGA,+,0.00)		101(TGTGATTGGCCC,+,0.00)
C6	chr1	117059790	117060179	promoter-TSS (NR_110786)	promoter-TSS (NR_110786)	-343	NM_003594	8458	Hs.32333	NM_003594	ENSG00000116830	TTF2	HuF2|ZGRF6	transcription termination factor 2	protein-coding	0.077121	0.620513	50.37	94.68	24.27	28.21	57.63						355(TGTGATTGGTTG,+,0.00)	170(AACGTAAACA,-,0.00)
C6	chr12	49323060	49323428	promoter-TSS (NM_001278324)	promoter-TSS (NM_001278324)	56	NM_001100620	10024	Hs.524399	NM_005480	ENSG00000135451	TROAP	TASTIN	trophinin associated protein	protein-coding	0.07337	0.607046	48.86	176.24	48.55	36.89	99.72						33(TCGGATTGGCTG,+,0.00),124(GCGGATTGGACG,+,0.00),175(GGGCCAATCAAG,-,0.00)
C6	chr12	98491009	98491331	intron (NR_038383, intron 3 of 3)	intron (NR_038383, intron 3 of 3)	12685	NR_038383	643770	Hs.129589	NR_038383	ENSG00000245017	LINC02453	-	long intergenic non-protein coding RNA 2453	ncRNA	0.031056	0.50774	48.65	67.22	56.39	33.34	79		58(ACATTCCC,+,0.00),299(TGGAATTT,-,0.00)		122(TGCGGTTTGT,-,0.00)
C6	chr5	138178898	138179217	promoter-TSS (NM_006696)	promoter-TSS (NM_006696)	329	NM_005733	10112	Hs.718626	NM_005733	ENSG00000112984	KIF20A	MKLP2|RAB6KIFL	kinesin family member 20A	protein-coding	0.068966	0.546875	48.22	266.55	56.64	41.04	57.85		82(TGGAATTC,-,0.00),84(GAATTCCA,+,0.00)				143(TCTGATTGGCCG,+,0.00)
C6	chr2	112764502	112764824	promoter-TSS (NM_152515)	promoter-TSS (NM_152515)	14	NM_001304361	150468	Hs.434250	NM_152515	ENSG00000169607	CKAP2L	-	cytoskeleton associated protein 2 like	protein-coding	0.093168	0.619195	46.28	288.68	60.43	32.95	84.4				244(TGCGGTTGGC,-,0.00)		169(CCTCATTGGCTC,+,0.00),244(TGCGGTTGGCTC,+,0.00)
C6	chr20	3796093	3796421	5' UTR (NM_004358, exon 1 of 16)	5' UTR (NM_004358, exon 1 of 16)	518	NM_021872	994	Hs.153752	NM_004358	ENSG00000101224	CDC25B	-	cell division cycle 25B	protein-coding	0.070122	0.659574	46.06	53.69	56.13	24.66	81.37						140(CCCCATTGGTGG,+,0.00)
C6	chr1	20786582	20786901	promoter-TSS (NM_016287)	promoter-TSS (NM_016287)	-53	NM_016287	50809	Hs.142442	NM_016287	ENSG00000127483	HP1BP3	HP1-BP74|HP1BP74	heterochromatin protein 1 binding protein 3	protein-coding	0.15674	0.7625	45.42	288.96	109.74	49.91	93.89						126(CAGCCAGTCACC,-,0.00),246(CAGCCAATCGGG,-,0.00)
C6	chr16	2429056	2429385	promoter-TSS (NM_001323538)	promoter-TSS (NM_001323538)	-171	NM_001323538	899	Hs.1973	NM_001761	ENSG00000162063	CCNF	FBX1|FBXO1	cyclin F	protein-coding	0.12462	0.748485	44.77	201.38	72.32	22.89	66.91						138(CCACCAATCAGC,-,0.00),178(CGGCCAATGGCG,-,0.00),282(AGGCCAATGGGA,-,0.00)
C6	chr4	173334455	173334790	promoter-TSS (NM_002129)	promoter-TSS (NM_002129)	-178	NM_002129	3148	Hs.434953	NM_002129	ENSG00000164104	HMGB2	HMG2	high mobility group box 2	protein-coding	0.059701	0.580357	43.48	597.45	64.73	49.72	82.02		163(AGGAATGT,-,0.00)				181(CCTGATTGGCGG,+,0.00),226(GCTGACTGGTTG,+,0.00)				163(AGGAATGT,+,0.00)
C6	chr12	14365522	14365846	promoter-TSS (NM_018179)	promoter-TSS (NM_018179)	52	NM_018179	55729	Hs.504856	NM_018179	ENSG00000171681	ATF7IP	AM|ATF-IP|MCAF|MCAF1|p621	activating transcription factor 7 interacting protein	protein-coding	0.089506	0.6	43.05	84.02	46.02	39.06	109.44						45(GCTTATTGGCTG,+,0.00)
C6	chr5	126776526	126776872	promoter-TSS (NM_001198557)	promoter-TSS (NM_001198557)	76	NR_134488	4001	Hs.89497	NM_005573	ENSG00000113368	LMNB1	ADLD|LMN|LMN2|LMNB	lamin B1	protein-coding	0.095376	0.662824	42.84	144	58.16	38.87	66.48
C6	chr9	121121528	121121867	promoter-TSS (NM_001330762)	promoter-TSS (NM_001330762)	-73	NM_001330762	11064	Hs.653263	NM_007018	ENSG00000119397	CNTRL	CEP1|CEP110|FAN|bA165P4.1	centriolin	protein-coding	0.038348	0.508824	40.9	201.65	46.52	30.19	64.32				257(TGTGGTTTGA,-,0.00)		140(CGTGATTGGCCC,+,0.00),214(GGTGATTGGATG,+,0.00)	22(GGAGCAAACA,-,0.00)			252(AAGAATGT,+,0.00)
C6	chr15	90994391	90994745	promoter-TSS (NM_003981)	promoter-TSS (NM_003981)	83	NM_003981	9055	Hs.366401	NM_003981	ENSG00000198901	PRC1	ASE1	protein regulator of cytokinesis 1	protein-coding	0.127119	0.684507	40.47	176.93	46.78	27.62	60.01
C6	chr2	233854498	233854826	promoter-TSS (NM_018410)	promoter-TSS (NM_018410)	-96	NM_001282962	55355	Hs.532968	NM_018410	ENSG00000123485	HJURP	FAKTS|URLC9|hFLEG1	Holliday junction recognition protein	protein-coding	0.079268	0.613982	40.04	227.34	58.91	35.31	69.5						101(TTCTATTGGCTA,+,0.00),169(CGGCCAATCCAC,-,0.00)	256(TGTACAAACA,-,0.00),268(TGTGTGCTTA,+,0.00)
C6	chr1	214602951	214603338	promoter-TSS (NM_016343)	promoter-TSS (NM_016343)	-45	NM_016343	1063	Hs.497741	NM_016343	ENSG00000117724	CENPF	CENF|CILD31|PRO1779|STROMS|hcp-1	centromere protein F	protein-coding	0.080103	0.569588	37.67	467.66	78.64	43.6	116.34						147(GGGCCAATCAGA,-,0.00),182(GCGGATTGGTCC,+,0.00),208(TGACCAATAGGC,-,0.00)
C6	chr15	90955148	90955484	intron (NM_001017919, intron 1 of 7)	CpG	440	NM_001017919	91433	Hs.655895	NM_033544	ENSG00000166965	RCCD1	-	RCC1 domain containing 1	protein-coding	0.098214	0.703264	36.81	113.53	36.92	33.93	53.75						129(GGTGATTGGCCG,+,0.00)
C6	chr19	10568930	10569363	promoter-TSS (NM_079421)	promoter-TSS (NM_079421)	-167	NM_079421	1032	Hs.435051	NM_001800	ENSG00000129355	CDKN2D	INK4D|p19|p19-INK4D	cyclin dependent kinase inhibitor 2D	protein-coding	0.110855	0.668203	36.81	188.68	76.11	40.44	35.62						275(CCTGATTGGTCA,+,0.00)
C6	chr11	46846164	46846494	promoter-TSS (NR_038909)	promoter-TSS (NR_038909)	-21	NM_014756	9793	Hs.201253	NM_014756	ENSG00000175216	CKAP5	CHTOG|MSPS|TOG|TOGp|ch-TOG	cytoskeleton associated protein 5	protein-coding	0.1	0.65861	36.38	153.7	41.72	24.86	50.29						171(TTTTATTGGTCC,+,0.00)
C6	chr17	44947601	44947954	promoter-TSS (NM_001265577)	promoter-TSS (NM_001265577)	-66	NM_001265577	146909	Hs.135094	NM_001080443	ENSG00000186185	KIF18B	-	kinesin family member 18B	protein-coding	0.087819	0.629944	33.36	182.8	54.11	37.09	59.14				79(CCACACCACA,+,0.00)		196(TCCTATTGGTCA,+,0.00),219(GCTGATTGGCTG,+,0.00)	57(TGCTTGCTCA,+,0.00)
C6	chr16	23678653	23678972	promoter-TSS (NM_005030)	promoter-TSS (NM_005030)	40	NM_005030	5347	Hs.592049	NM_005030	ENSG00000166851	PLK1	PLK|STPK13	polo like kinase 1	protein-coding	0.103448	0.646875	33.15	289.09	45.77	37.88	68.86						160(CGGCCAATCAGT,-,0.00)
C6	chr13	52455173	52455506	promoter-TSS (NM_001286687)	promoter-TSS (NM_001286687)	-21	NM_001098525	26586	Hs.444028	NM_018204	ENSG00000136108	CKAP2	LB1|TMAP|se20-10	cytoskeleton associated protein 2	protein-coding	0.069069	0.607784	32.07	133.48	84.71	24.07	83.53						227(GCCCATTGGCTT,+,0.00),254(GAACCAATGGGC,-,0.00)
C6	chr15	30625887	30626227	promoter-TSS (NR_148423).2	promoter-TSS (NR_148423).2	-91	NR_148423	89839	Hs.659621	NM_001039841	ENSG00000285077	ARHGAP11B	B'-T|FAM7B1|GAP (1-8)	Rho GTPase activating protein 11B	protein-coding	0.047059	0.583578	31.86	180.89	53.6	39.85	75.76						165(GGACCAATCAGA,-,0.00)
C6	chr10	128126277	128126614	promoter-TSS (NM_001145966)	promoter-TSS (NM_001145966)	-241	NM_002417	4288	Hs.80976	NM_002417	ENSG00000148773	MKI67	KIA|MIB-|MIB-1|PPP1R105	marker of proliferation Ki-67	protein-coding	0.130564	0.713018	31	75.01	42.48	40.44	94.11						237(GGACCAATAGGA,-,0.00)
C6	chr11	62123725	62124180	promoter-TSS (NM_020238)	promoter-TSS (NM_020238)	-21	NM_001040694	3619	Hs.142179	NM_020238	ENSG00000149503	INCENP	-	inner centromere protein	protein-coding	0.083516	0.614035	30.35	237.72	47.79	38.08	61.73				327(TGCGGTGAGT,-,0.00)		176(TGGCCAATAGGA,-,0.00),211(TTTGATTGGCTT,+,0.00)
C6	chr9	120876393	120876736	intron (NM_001286840, intron 1 of 14)	CpG	764	NM_001286843	26147	Hs.460124	NM_015651	ENSG00000119403	PHF19	MTF2L1|PCL3|TDRD19B	PHD finger protein 19	protein-coding	0.09621	0.69186	30.14	326.66	56.64	18.94	48.13	223(ATGATTCATG,+,0.00)		220(AGGATGATTCAT,+,0.00)			105(TGTGATTGGCTG,+,0.00)			222(GATGATTCAT,-,0.00),223(ATGATTCATG,+,0.00)
C6	chr11	119095465	119095786	promoter-TSS (NM_002105)	promoter-TSS (NM_002105)	-158	NM_002105	3014	Hs.477879	NM_002105	ENSG00000188486	H2AFX	H2A.X|H2A/X|H2AX	H2A histone family member X	protein-coding	0.087227	0.590062	29.06	147.14	37.42	43.01	51.16				99(TGCGGTTAAC,-,0.00),276(GGAAACCAGA,+,0.00)		59(CCTGATTGGCTC,+,0.00),89(TCCGGTTGGTTG,+,0.00),145(GCTGATTGGTCG,+,0.00)
C6	chr6	27894374	27894701	TTS (NM_003527)	TTS (NM_003527)	1112	NM_003527	8348	Hs.484991	NM_003527	ENSG00000274641	HIST1H2BO	H2B.2|H2B/n|H2BFN|dJ193B12.2	histone cluster 1 H2B family member o	protein-coding	0.061162	0.52439	27.77	253.16	28.07	28.61	31.08					208(CGTTATCTGCAG,+,0.00)	102(TTTGATTGGTCA,+,0.00)
C6	chr10	93496435	93496764	promoter-TSS (NM_018131)	promoter-TSS (NM_018131)	-13	NM_001127182	55165	Hs.14559	NM_018131	ENSG00000138180	CEP55	C10orf3|CT111|MARCH|URCC6	centrosomal protein 55	protein-coding	0.133739	0.748485	27.12	20.36	35.91	23.67	55.9						72(CAGCCAATCGGG,-,0.00)	45(GGTTTACTCT,+,0.00)
C6	chr22	46296668	46297043	promoter-TSS (NR_024009)	promoter-TSS (NR_024009)	114	NM_016426	51512	Hs.386189	NM_016426	ENSG00000075218	GTSE1	B99	G2 and S-phase expressed 1	protein-coding	0.117333	0.696809	26.91	63.39	77.88	34.92	87.2						183(CGACCAATCGGC,-,0.00)
C6	chr19	55407958	55408296	promoter-TSS (NM_014501)	promoter-TSS (NM_014501)	-170	NM_014501	27338	Hs.396393	NM_014501	ENSG00000108106	UBE2S	E2-EPF|E2EPF|EPF5	ubiquitin conjugating enzyme E2 S	protein-coding	0.115385	0.669617	26.26	389.78	40.46	23.08	55.47						14(CGGCCAATGGGG,-,0.00),114(GCTGATTGGACC,+,0.00),277(GGGCCAATAGGG,-,0.00),326(GGGCCAATGACT,-,0.00)
C6	chr1	44739671	44739990	promoter-TSS (NM_001297655)	promoter-TSS (NM_001297655)	12	NM_001297655	11004	Hs.720061	NM_006845	ENSG00000142945	KIF2C	CT139|KNSL6|MCAK	kinesin family member 2C	protein-coding	0.103448	0.603125	25.83	238.82	45.01	29	67.13				215(TGAGGTTTCT,-,0.00)
C6	chr15	64825392	64825801	promoter-TSS (NM_001286499)	promoter-TSS (NM_001286499)	72	NM_001286496	80119	Hs.112160	NM_025049	ENSG00000140451	PIF1	C15orf20|PIF	PIF1 5'-to-3' DNA helicase	protein-coding	0.04401	0.546341	25.18	146.87	31.86	28.61	41.01				242(TGTGGCTAAG,-,0.00)		293(CACCCAATCACC,-,0.00),325(CAGCCACTCAGA,-,0.00)
C6	chr13	72727630	72727960	promoter-TSS (NM_001286746)	promoter-TSS (NM_001286746)	5	NM_001071775	440145	Hs.28465	NM_001071775	ENSG00000204899	MZT1	C13orf37|MOZART1	mitotic spindle organizing protein 1	protein-coding	0.112121	0.655589	25.18	122	57.9	38.08	84.83						193(TGCGATTGGCTG,+,0.00),257(CCTGGTTGGCCC,+,0.00)
C6	chr1	211675469	211675860	promoter-TSS (NM_001204183)	promoter-TSS (NM_001204183)	-34	NM_001204182	4751	Hs.153704	NM_002497	ENSG00000117650	NEK2	HsPK21|NEK2A|NLK1|PPP1R111|RP67	NIMA related kinase 2	protein-coding	0.076726	0.627551	22.17	288.55	64.48	35.31	65.4						14(CGGCCAGTCGCC,-,0.00),210(TCTCATTGGCTA,+,0.00)
C6	chr1	225427987	225428370	promoter-TSS (NM_002296)	promoter-TSS (NM_002296)	-65	NM_002296	3930	Hs.435166	NM_002296	ENSG00000143815	LBR	DHCR14B|LMN2R|PHA|TDRD18	lamin B receptor	protein-coding	0.156658	0.768229	20.23	59.84	29.58	20.12	35.4			191(CTTTTGAATCAT,+,0.00)		333(CCTTATCTCAGC,+,0.00)	173(TCCCATTGGCTC,+,0.00),213(GTCGATTGGTCG,+,0.00)
C6	chr15	41332555	41333075	promoter-TSS (NM_001317860)	promoter-TSS (NM_001317860)	121	NM_001301136	51203	Hs.615092	NM_016359	ENSG00000137804	NUSAP1	ANKT|BM037|LNP|NUSAP|PRO0310p1|Q0310|SAPL	nucleolar and spindle associated protein 1	protein-coding	0.071154	0.558541	20.02	275.29	38.69	34.92	69.5						217(TTCTATTGGTCA,+,0.00),259(CAACCAATGGAA,-,0.00)				276(GCATTCTT,-,0.00)
C6	chr8	25458791	25459251	promoter-TSS (NM_001317907)	promoter-TSS (NM_001317907)	90	NM_001317907	157313	Hs.33366	NM_152562	ENSG00000184661	CDCA2	PPP1R81|Repo-Man	cell division cycle associated 2	protein-coding	0.078261	0.616052	20.02	445.8	42.48	35.12	49.65
C6	chr20	833504	833836	promoter-TSS (NM_001289145)	promoter-TSS (NM_001289145)	-27	NM_001289146	83541	Hs.574822	NM_031424	ENSG00000125898	FAM110A	C20orf55|F10|bA371L19.3	family with sequence similarity 110 member A	protein-coding	0.099398	0.702703	19.8	104.79	44.5	30.97	48.35						154(GAACCAATCAGG,-,0.00)
C6	chr15	59104912	59105289	promoter-TSS (NM_004701)	promoter-TSS (NM_004701)	15	NM_004701	9133	Hs.194698	NM_004701	ENSG00000157456	CCNB2	HsT17299	cyclin B2	protein-coding	0.074271	0.563492	19.59	184.44	48.29	29.59	84.83						111(CAGCCAATGAGA,-,0.00),144(TGGCCAATGAGA,-,0.00)
C6	chr15	32615267	32615669	promoter-TSS (NM_001286480)	promoter-TSS (NM_001286480)	-8	NM_001286480	9824	Hs.591130	NM_014783	ENSG00000198826	ARHGAP11A	GAP (1-12)	Rho GTPase activating protein 11A	protein-coding	0.052239	0.590571	18.08	132.8	40.46	29.79	49.21						172(GGACCAATCAGA,-,0.00)
C6	chr12	98516371	98516721	promoter-TSS (NR_027157)	promoter-TSS (NR_027157)	-320	NR_027157	100128191	Hs.594042	NR_027157	ENSG00000257167	TMPO-AS1	-	TMPO antisense RNA 1	ncRNA	0.06	0.501425	17.44	169.68	22.5	39.66	26.77
C6	chr9	33813653	33814006	Intergenic	Intergenic	-3355	NM_017811	54926	Hs.643648	NM_017811	ENSG00000107341	UBE2R2	CDC34B|E2-CDC34B|UBC3B	ubiquitin conjugating enzyme E2 R2	protein-coding	0.005666	0.361582	13.13	48.91	14.92	16.77	47.92						218(GCACCAATCAGG,-,0.00)
C5	chr21	42376379	42376619	intron (NR_046020, intron 11 of 12)	intron (NR_046020, intron 11 of 12)	-9964	NM_003225	7031	Hs.162807	NM_003225	ENSG00000160182	TFF1	BCEI|D21S21|HP1.A|HPS2|pNR-2|pS2	trefoil factor 1	protein-coding	0.058333	0.609959	110.21	1.5	0.25	0.99	0.86								120(GGTCACCCTGCC,-,0.00),121(GTCACCCTGCCA,+,0.00)
C5	chr20	48076038	48076265	Intergenic	Intergenic	-86034	NR_110027	101927457	Hs.445823	NR_110027		LINC01522	-	long intergenic non-protein coding RNA 1522	ncRNA	0.004405	0.407895	107.2	0.68	1.52	0.59	0.22							142(TAAGCAAATA,-,0.00)
C5	chr8	68854501	68854748	Intergenic	Intergenic	249566	NR_039986	100505718	Hs.122386	NR_039986	ENSG00000253658	LINC01592	-	long intergenic non-protein coding RNA 1592	ncRNA	0.004049	0.379032	96	0.55	3.54	1.18	1.51							33(AAGACAAACA,-,0.00),172(TGAGCAAACA,-,0.00),188(TGTTTACATA,+,0.00)	129(GTCAAGCTGTCC,+,0.00)
C5	chr6	151658134	151658377	Intergenic	Intergenic	-32241	NM_001122742	2099	Hs.208124	NM_000125	ENSG00000091831	ESR1	ER|ESR|ESRA|ESTRR|Era|NR3A1	estrogen receptor 1	protein-coding	0.012346	0.360656	96	1.78	0.51	0.79	1.3							43(TCAGTAAATA,-,0.00)
C5	chr8	128141949	128142194	Intergenic	Intergenic	-8045	NR_031613	100302281		NR_031613	ENSG00000221261	MIR1208	MIRN1208|hsa-mir-1208	microRNA 1208	ncRNA	0.020408	0.560976	94.93	0.41	1.26	0.79	3.89								120(GGACACGCTGAC,-,0.00),121(GACACGCTGACC,+,0.00)
C5	chr9	33234075	33234455	Intergenic	Intergenic	-5899	NM_014471	27290	Hs.555934	NM_014471	ENSG00000122711	SPINK4	HEL136|PEC-60|PEC60	serine peptidase inhibitor, Kazal type 4	protein-coding	0.002632	0.548556	92.34	1.5	5.06	3.35	9.5	44(CATGACTCAG,-,0.00),45(ATGACTCAGA,+,0.00)		45(ATGACTCAGACC,-,0.00)				92(TGTTTACCTC,+,0.00),166(TGTTGGCCCA,+,0.00)	198(TTCACTCTGACC,+,0.00)	44(CATGACTCAG,-,0.00),45(ATGACTCAGA,+,0.00)
C5	chr2	11532428	11532692	Intergenic	Intergenic	-1556	NM_014668	9687	Hs.467733	NM_014668	ENSG00000196208	GREB1	-	growth regulating estrogen receptor binding 1	protein-coding	0.015152	0.403774	91.27	2.32	2.53	0.59	2.59	160(GATGAATCAT,-,0.00)		158(ATGATGAATCAT,+,0.00),161(ATGAATCATACC,-,0.00)					106(GGTCATTCTGAC,-,0.00),107(GTCATTCTGACC,+,0.00)	160(GATGAATCAT,-,0.00),161(ATGAATCATA,+,0.00)
C5	chr10	9188138	9188365	Intergenic	Intergenic	-87362	NR_108039	100507163	Hs.649223	NR_108039		LINC00709	-	long intergenic non-protein coding RNA 709	ncRNA	0	0.320175	90.41	0.41	1.26	0.79	0.22							55(AGAGTAAACA,-,0.00),89(AATGCAAATA,-,0.00),196(TATTTACATA,+,0.00)
C5	chr22	28813764	28814015	Intergenic	Intergenic	-13317	NM_005080	7494	Hs.437638	NM_005080	ENSG00000100219	XBP1	TREB-5|TREB5|XBP-1|XBP2	X-box binding protein 1	protein-coding	0.007968	0.488095	88.68	0.96	0.25	1.58	1.51						82(TGACCAATGAGT,-,0.00)	167(ACAGCAAACA,-,0.00),182(TGAGCACACA,-,0.00)
C5	chr5	67235775	67236036	Intergenic	Intergenic	-39116	NM_005582	4064	Hs.87205	NM_005582	ENSG00000134061	CD180	LY64|Ly78|RP105	CD180 molecule	protein-coding	0.019157	0.438931	87.82	0.41	2.02	0.79	0.86		116(TGGAATGC,-,0.00)		29(TGTGGTTTAA,-,0.00)			76(AAAGCAAACA,-,0.00)			116(TGGAATGC,+,0.00)
C5	chr2	226119116	226119419	Intergenic	Intergenic	-23527	NR_046102	646736	Hs.712836	NR_046102		LOC646736	-	uncharacterized LOC646736	ncRNA	0.0033	0.335526	86.75	0.41	8.34	0	1.94	15(TCTGACTCAT,-,0.00),16(CTGACTCATC,+,0.00)		13(AATCTGACTCAT,+,0.00),16(CTGACTCATCAT,-,0.00),58(TACATGACTCAA,+,0.00),61(ATGACTCAATAA,-,0.00),75(GTGATGAGTAAG,+,0.00)				50(TAAGCAAATA,-,0.00),97(TGTTTGCCTA,+,0.00)		15(TCTGACTCAT,-,0.00),16(CTGACTCATC,+,0.00),60(CATGACTCAA,-,0.00),61(ATGACTCAAT,+,0.00),77(GATGAGTAAG,-,0.00)
C5	chr8	68853402	68853652	Intergenic	MIRb|SINE|MIR	250663	NR_039986	100505718	Hs.122386	NR_039986	ENSG00000253658	LINC01592	-	long intergenic non-protein coding RNA 1592	ncRNA	0.008	0.38247	86.53	0.96	3.54	0.2	1.73		175(AAATTCCT,+,0.00)					58(TAAGTAAACT,-,0.00)			21(GCATTCTT,-,0.00),175(AAATTCCT,-,0.00)
C5	chr12	74871891	74872134	Intergenic	Intergenic	334241	NM_001136262	552889	Hs.744849	NM_001136262	ENSG00000253719	ATXN7L3B	lnc-SCA7	ataxin 7 like 3B	protein-coding	0	0.327869	85.24	0.41	1.26	0.59	1.3								95(GGTCATCCTGCC,-,0.00),96(GTCATCCTGCCC,+,0.00)
C5	chr2	11539561	11539788	promoter-TSS (NM_148903)	promoter-TSS (NM_148903)	-280	NM_148903	9687	Hs.467733	NM_014668	ENSG00000196208	GREB1	-	growth regulating estrogen receptor binding 1	protein-coding	0.022026	0.486842	84.81	0.27	1.01	0.39	3.67								117(AGCACTGTGACC,+,0.00)
C5	chr8	127859729	127860052	intron (NR_003367, intron 1 of 8)	intron (NR_003367, intron 1 of 8)	63928	NR_031609	100302185		NR_031609	ENSG00000283710	MIR1204	hsa-mir-1204	microRNA 1204	ncRNA	0.03096	0.533951	83.73	7.24	3.54	3.75	1.73	166(GCTGAGTCAT,-,0.00),167(CTGAGTCATA,+,0.00)		164(AGGCTGAGTCAT,+,0.00),167(CTGAGTCATACA,-,0.00)	236(TGTGGTGAGC,-,0.00)	54(CCTTATCTGTAC,+,0.00)				166(GCTGAGTCAT,-,0.00),167(CTGAGTCATA,+,0.00)
C5	chr21	40324511	40324810	intron (NM_001271534, intron 8 of 32)	intron (NM_001271534, intron 8 of 32)	-58423	NR_038898	100506492	Hs.667053	NR_038896	ENSG00000235123	DSCAM-AS1	M41	DSCAM antisense RNA 1	ncRNA	0.003344	0.303333	81.8	0.68	0.25	0.39	0.43			281(TTGAATCATCAA,-,0.00)				138(TATGTAAACA,-,0.00)
C5	chr8	127800788	127801015	intron (NR_003367, intron 1 of 8)	L2a|LINE|L2	4939	NR_031609	100302185		NR_031609	ENSG00000283710	MIR1204	hsa-mir-1204	microRNA 1204	ncRNA	0.013216	0.513158	80.51	18.99	2.53	2.37	2.16				146(TGTGGTTAAG,-,0.00)	26(AGACAGATAAGG,-,0.00)
C5	chr10	8726044	8726288	Intergenic	Intergenic	-131775	NR_134492	105376398	Hs.63158	NR_134492		LOC105376398	-	uncharacterized LOC105376398	ncRNA	0.008197	0.395918	79.64	0.41	0.51	0.39	0.22	88(AATGACTCAG,-,0.00),89(ATGACTCAGC,+,0.00)		86(ACAATGACTCAG,+,0.00),89(ATGACTCAGCAA,-,0.00)				65(TATTTGTTTA,+,0.00),69(TGTTTATTTT,+,0.00)		88(AATGACTCAG,-,0.00),89(ATGACTCAGC,+,0.00)
C5	chr21	42366587	42367011	promoter-TSS (NM_003225)	promoter-TSS (NM_003225)	-264	NM_003225	7031	Hs.162807	NM_003225	ENSG00000160182	TFF1	BCEI|D21S21|HP1.A|HPS2|pNR-2|pS2	trefoil factor 1	protein-coding	0.021226	0.501176	79.21	2.73	0.76	7.3	1.3			276(GAAGTGATTCAT,+,0.00)	133(TGTGGTGAGG,-,0.00)	3(CGTTAGATAACA,-,0.00)		252(AGGGTAAATA,-,0.00)	141(GGTCATCTTGGC,-,0.00),341(GGCCACCGTGAC,-,0.00),342(GCCACCGTGACC,+,0.00)	278(AGTGATTCAT,-,0.00),279(GTGATTCATA,+,0.00)
C5	chr2	11531014	11531250	Intergenic	Intergenic	-2984	NM_014668	9687	Hs.467733	NM_014668	ENSG00000196208	GREB1	-	growth regulating estrogen receptor binding 1	protein-coding	0.004237	0.552743	79	1.09	1.52	0.39	1.51								124(GTCAGTGTCACC,+,0.00)
C5	chr3	161339735	161339969	Intergenic	MIR3|SINE|MIR	32231	NM_001040100	165679	Hs.369104	NM_145035	ENSG00000196542	SPTSSB	ADMP|C3orf57|SSSPTB	serine palmitoyltransferase small subunit B	protein-coding	0.004274	0.425532	77.49	0.27	0.76	0	1.08					176(GTTTATCTCAGT,+,0.00)
C5	chr1	202112876	202113110	Intergenic	Intergenic	-9848	NM_004767	9283	Hs.132049	NM_004767	ENSG00000170075	GPR37L1	ET(B)R-LP-2|ETBR-LP-2|ETBRLP2	G protein-coupled receptor 37 like 1	protein-coding	0.012821	0.582979	76.85	0.55	1.52	0.99	5.83										66(GCATTCTT,-,0.00)
C5	chr2	43452363	43452677	intron (NM_001083953, intron 26 of 37)	intron (NM_001083953, intron 26 of 37)	143454	NM_001083953	63892	Hs.369592	NM_022065	ENSG00000115970	THADA	ARMC13|GITA	THADA, armadillo repeat containing	protein-coding	0	0.412698	75.98	1.09	6.32	1.38	1.94		126(ACATTCCA,+,0.00)								126(ACATTCCA,-,0.00)
C5	chr21	40320813	40321133	intron (NM_001271534, intron 8 of 32)	intron (NM_001271534, intron 8 of 32)	-62110	NR_038898	100506492	Hs.667053	NR_038896	ENSG00000235123	DSCAM-AS1	M41	DSCAM antisense RNA 1	ncRNA	0.00625	0.34891	75.55	0.96	1.52	0.59	0.65		290(AGGAATGT,-,0.00)					106(TATTTACTTT,+,0.00),260(TGAATAAATA,-,0.00)			290(AGGAATGT,+,0.00)
C5	chr8	127668559	127668869	Intergenic	Intergenic	65253	NR_117101	100270680	Hs.333720	NR_117101	ENSG00000249375	CASC11	CARLO7|CARLo-7|LINC00990|TCONS_00014535	cancer susceptibility 11 (non-protein coding)	ncRNA	0.003226	0.495177	75.34	0.96	2.02	4.34	2.16	6(ACTGAGTCAT,-,0.00),7(CTGAGTCATT,+,0.00)		4(TAACTGAGTCAT,+,0.00),7(CTGAGTCATTCT,-,0.00)	28(TGTGGTTTCC,-,0.00)					6(ACTGAGTCAT,-,0.00),7(CTGAGTCATT,+,0.00),196(CCTGATTCAT,-,0.00),197(CTGATTCATG,+,0.00)
C5	chr1	145708177	145708429	promoter-TSS (NM_001201325)	promoter-TSS (NM_001201325)	-903	NM_001201325	5174	Hs.444751	NM_002614	ENSG00000174827	PDZK1	CAP70|CLAMP|NHERF-3|NHERF3|PDZD1	PDZ domain containing 1	protein-coding	0.011905	0.561265	75.12	1.64	1.26	3.16	1.08				149(GCAAACCACA,+,0.00)
C5	chr1	202018526	202018939	Intergenic	Intergenic	8170	NM_001114309	1999	Hs.603657	NM_004433	ENSG00000163435	ELF3	EPR-1|ERT|ESE-1|ESX	E74 like ETS transcription factor 3	protein-coding	0.024213	0.601449	74.48	13.25	3.79	2.56	5.61				3(GGAAGCCACA,+,0.00),269(TCTGGTTTCA,-,0.00)	58(TCTTATCTGCTT,+,0.00)		305(TGTTTACACA,+,0.00)
C5	chr5	173535534	173535768	Intergenic	Intergenic	-43983	NR_027108	285593	Hs.409730	NR_027108	ENSG00000253955	LOC285593	-	uncharacterized LOC285593	ncRNA	0	0.459574	73.4	0	0.76	0.99	0.65	188(CTGAGTCACA,+,0.00)		188(CTGAGTCACATA,-,0.00)	121(TGTGGTTGAC,-,0.00)			198(TAAGCAAACA,-,0.00)		187(CCTGAGTCAC,-,0.00),188(CTGAGTCACA,+,0.00)
C5	chr3	161412180	161412448	Intergenic	Intergenic	-14113	NR_102265	101243545	Hs.737526	NR_102265	ENSG00000240567	LINC02067	-	long intergenic non-protein coding RNA 2067	ncRNA	0.003731	0.33829	72.97	0.41	1.26	0.99	1.94		144(AAATTCCT,+,0.00),196(TGGAATTT,-,0.00)	214(ATTAGTCACTTG,-,0.00)				82(TGTTTGCACT,+,0.00)		213(TATTAGTCAC,-,0.00)	144(AAATTCCT,-,0.00)
C5	chr20	60078512	60078780	Intergenic	Intergenic	-9040	NR_109918	729296	Hs.534781	NR_109916		LOC729296	-	uncharacterized LOC729296	ncRNA	0.007463	0.509294	72.54	0	0.25	0.2	0						137(AGGCCAATCAGT,-,0.00)	180(TAATCAAACA,-,0.00)
C5	chr22	28819464	28819718	Intergenic	Intergenic	-19019	NM_005080	7494	Hs.437638	NM_005080	ENSG00000100219	XBP1	TREB-5|TREB5|XBP-1|XBP2	X-box binding protein 1	protein-coding	0.007874	0.478431	71.46	0.82	0.76	5.52	2.81							204(TGTGCAAACA,-,0.00)			142(AAGAATGT,+,0.00)
C5	chr16	85466041	85466281	Intergenic	Intergenic	-145262	NM_001134473	23199	Hs.461647	NM_014615	ENSG00000131149	GSE1	CRHSP24|KIAA0182	Gse1 coiled-coil protein	protein-coding	0.020833	0.572614	70.17	1.09	3.03	1.18	2.16		66(GGGAATGT,-,0.00)
C5	chr20	48158068	48158307	Intergenic	Intergenic	-168070	NR_110027	101927457	Hs.445823	NR_110027		LINC01522	-	long intergenic non-protein coding RNA 1522	ncRNA	0.008368	0.504167	69.1	0	1.01	0.79	0.65				14(CAAAACCGCA,+,0.00)
C5	chr11	1796626	1796861	Intergenic	Intergenic	-32751	NM_001909	1509	Hs.654447	NM_001909	ENSG00000117984	CTSD	CLN10|CPSD|HEL-S-130P	cathepsin D	protein-coding	0.021277	0.54661	68.88	0.96	1.01	0.79	0.43							9(TAAGCAAACC,-,0.00)
C5	chr20	60062956	60063262	intron (NM_173644, intron 2 of 3)	intron (NM_173644, intron 2 of 3)	7184	NM_001302813	284756	Hs.335319	NM_173644		C20orf197	-	chromosome 20 open reading frame 197	protein-coding	0.009804	0.465798	68.67	0.14	1.52	0.39	0.65							141(TATTTAATTT,+,0.00)	90(GGTCAGGCTGAC,-,0.00),91(GTCAGGCTGACC,+,0.00)		280(AAGAATGT,+,0.00)
C5	chr1	202046299	202046557	Intergenic	Intergenic	35866	NM_001114309	1999	Hs.603657	NM_004433	ENSG00000163435	ELF3	EPR-1|ERT|ESE-1|ESX	E74 like ETS transcription factor 3	protein-coding	0.011628	0.590734	67.81	0.82	2.28	0.79	11.66
C5	chr8	90887688	90887940	intron (NM_022351, intron 5 of 12)	intron (NM_022351, intron 5 of 12)	96121	NM_022351	64168	Hs.719466	NM_022351	ENSG00000123119	NECAB1	EFCBP1|STIP-1	N-terminal EF-hand calcium binding protein 1	protein-coding	0.003968	0.411067	66.51	0.41	1.26	0.79	0.86				90(TGTGGTTTAC,-,0.00)			167(TGTATAAATA,-,0.00)	114(GGTCATGCTGAC,-,0.00),115(GTCATGCTGACT,+,0.00)
C5	chr8	90912885	90913125	intron (NM_022351, intron 5 of 12)	intron (NM_022351, intron 5 of 12)	72252	NM_001190972	100127983	Hs.733266	NM_001190972	ENSG00000253250	C8orf88	-	chromosome 8 open reading frame 88	protein-coding	0.004167	0.39834	66.3	0.68	1.01	0.59	0.86					109(TGTTATCTGACC,+,0.00)
C5	chr21	40382858	40383087	promoter-TSS (NR_038899)	promoter-TSS (NR_038899)	-111	NR_038898	100506492	Hs.667053	NR_038896	ENSG00000235123	DSCAM-AS1	M41	DSCAM antisense RNA 1	ncRNA	0.008734	0.408696	65.87	0.14	0.25	0.2	0.65							102(AGTGCAAACA,-,0.00),123(GAGGCAAACA,-,0.00)
C5	chr21	15210308	15210544	Intergenic	Intergenic	-145621	NM_003489	8204	Hs.155017	NM_003489	ENSG00000180530	NRIP1	RIP140	nuclear receptor interacting protein 1	protein-coding	0.008475	0.544304	65.22	0.68	0.51	0.59	2.37				33(TGAGGTTAGA,-,0.00),207(GCTAGCCACA,+,0.00)				164(GGTCACTGTGGC,-,0.00)
C5	chr7	80876942	80877173	intron (NM_006379, intron 2 of 17)	intron (NM_006379, intron 2 of 17)	42294	NM_001350121	10512	Hs.269109	NM_006379	ENSG00000075223	SEMA3C	SEMAE|SemE	semaphorin 3C	protein-coding	0.012987	0.443966	65.01	1.23	20.73	0.39	2.81	176(CTGAGTCAGC,+,0.00)		173(CTTCTGAGTCAG,+,0.00),176(CTGAGTCAGCCT,-,0.00)				52(TGTTGACATT,+,0.00)		175(TCTGAGTCAG,-,0.00),176(CTGAGTCAGC,+,0.00)
C5	chr8	69111704	69111931	Intergenic	Intergenic	-7627	NR_039986	100505718	Hs.122386	NR_039986	ENSG00000253658	LINC01592	-	long intergenic non-protein coding RNA 1592	ncRNA	0	0.377193	65.01	0.82	1.52	1.58	1.08								90(GGCCAGCATGAC,-,0.00),91(GCCAGCATGACC,+,0.00)
C5	chr14	93017416	93017667	intron (NM_001142593, intron 3 of 10)	intron (NM_001142593, intron 3 of 10)	-49911	NR_002808	319085	Hs.612888	NR_002808	ENSG00000258730	ITPK1-AS1	C14orf85|ITPK1-AS|ITPK1AS|NCRNA00203	ITPK1 antisense RNA 1	ncRNA	0.039841	0.638889	64.79	0	1.01	1.58	1.94							32(TGTTTATTTT,+,0.00)	101(GTCAGCGTCACC,+,0.00),146(GGGCAGCCTGAC,-,0.00),147(GGCAGCCTGACC,+,0.00)
C5	chr2	237559039	237559270	Intergenic	Intergenic	-7420	NM_015893	51052	Hs.247710	NM_015893	ENSG00000071677	PRLH	PRH|PRRP	prolactin releasing hormone	protein-coding	0.04329	0.538793	64.36	0.41	1.77	0.99	5.4
C5	chr2	43420363	43420606	intron (NM_001083953, intron 28 of 37)	intron (NM_001083953, intron 28 of 37)	175490	NM_001083953	63892	Hs.369592	NM_022065	ENSG00000115970	THADA	ARMC13|GITA	THADA, armadillo repeat containing	protein-coding	0	0.377049	64.15	3.01	1.77	2.37	1.51					207(TAACAGATAACA,-,0.00)		23(TAGGTACACA,-,0.00)
C5	chr1	186153102	186153344	intron (NM_031935, intron 96 of 106)	intron (NM_031935, intron 96 of 106)	-143050	NM_001127708	10216	Hs.647723	NM_005807	ENSG00000116690	PRG4	CACP|HAPO|JCAP|MSF|SZP	proteoglycan 4	protein-coding	0.008264	0.27572	63.72	2.05	4.3	0.2	0.65							9(TGTTTAATTT,+,0.00),120(TGTTTATTCA,+,0.00)
C5	chr1	202106393	202106620	Intergenic	Intergenic	-16335	NM_004767	9283	Hs.132049	NM_004767	ENSG00000170075	GPR37L1	ET(B)R-LP-2|ETBR-LP-2|ETBRLP2	G protein-coupled receptor 37 like 1	protein-coding	0.017621	0.622807	63.28	3.69	1.77	0.59	17.7	36(CGTGACTCAT,-,0.00),37(GTGACTCATC,+,0.00)		34(AACGTGACTCAT,+,0.00),37(GTGACTCATCCA,-,0.00)	139(CCTCACCGCA,+,0.00)			105(TGTTTACCCC,+,0.00)		36(CGTGACTCAT,-,0.00),37(GTGACTCATC,+,0.00)
C5	chr11	86776266	86776554	Intergenic	CR1-16_AMi|LINE|CR1	-14649	NM_001293180	11098	Hs.25338	NM_007173	ENSG00000150687	PRSS23	SIG13|SPUVE|ZSIG13	serine protease 23	protein-coding	0.010417	0.404844	62.64	0.96	0.76	0.79	1.3					175(CCACAGATAAAC,-,0.00)		228(TAAGTCAACA,-,0.00),270(TATTTACCAT,+,0.00)	84(TGTCACGCTGAC,-,0.00),85(GTCACGCTGACT,+,0.00),230(AGTCAACATGAC,-,0.00),231(GTCAACATGACT,+,0.00)
C5	chr17	74760721	74760983	intron (NM_004252, intron 1 of 5)	MIRc|SINE|MIR	12239	NR_037409	100500847		NR_037409	ENSG00000284186	MIR3615	mir-3615	microRNA 3615	ncRNA	0	0.547529	61.78	2.46	5.06	1.38	3.89					203(TGAGTGATAACA,-,0.00)
C5	chr10	115664766	115664997	intron (NM_207303, intron 26 of 28)	intron (NM_207303, intron 26 of 28)	529908	NR_145811	109623470		NR_145811		SNORD158	-	small nucleolar RNA, C/D box 158	snoRNA	0.004329	0.301724	61.56	0.27	0.51	0.79	1.08					211(CCAAAGATAAAA,-,0.00)		42(TGCTTACTTT,+,0.00),192(TGTTTATTTA,+,0.00),196(TATTTAATTT,+,0.00)	103(GGTCACCTTGCC,-,0.00),104(GTCACCTTGCCC,+,0.00)
C5	chr3	156812558	156812809	promoter-TSS (NR_003284)	promoter-TSS (NR_003284)	-662	NR_003284	647033	Hs.745109	NR_003284		PA2G4P4	PA2G4L1	proliferation-associated 2G4 pseudogene 4	pseudo	0.007968	0.480159	60.92	7.92	1.26	9.08	1.3				23(CAAAACCACA,+,0.00),169(ACAGACCACA,+,0.00)			162(AATGTCAACA,-,0.00)
C5	chr12	116390459	116390709	Intergenic	MIRb|SINE|MIR	37734	NR_039683	100616309		NR_039683	ENSG00000264037	MIR4472-2	-	microRNA 4472-2	ncRNA	0.004	0.442231	60.92	1.37	1.52	0.79	2.81								121(GGTCAAGGTGAC,-,0.00),122(GTCAAGGTGACC,+,0.00)
C5	chr14	33781421	33781656	intron (NM_001164749, intron 9 of 11)	intron (NM_001164749, intron 9 of 11)	72601	NR_132771	106635522		NR_132771		SNORA89	-	small nucleolar RNA, H/ACA box 89	snoRNA	0.004255	0.394068	60.7	0.27	1.77	1.38	0.65				199(ATAAACCACA,+,0.00)			25(TGTGTAAACA,-,0.00)
C5	chr6	82570100	82570336	Intergenic	Intergenic	205974	NM_001166392	7162	Hs.71947	NM_006670	ENSG00000146242	TPBG	5T4|5T4AG|M6P1|WAIF1	trophoblast glycoprotein	protein-coding	0.012712	0.392405	60.06	0.41	4.05	0.39	0.86					139(GTGAAGATAAAA,-,0.00)		84(TATGTACACA,-,0.00),206(TATTTACCCA,+,0.00),216(TGTTTGTACA,+,0.00)	114(GGTCATTATGAC,-,0.00)
C5	chr15	39668547	39668776	intron (NM_001324338, intron 10 of 11)	intron (NM_001324338, intron 10 of 11)	87582	NM_003246	7057	Hs.164226	NM_003246	ENSG00000137801	THBS1	THBS|THBS-1|TSP|TSP-1|TSP1	thrombospondin 1	protein-coding	0.004367	0.443478	59.63	1.5	0.76	0.59	11.01				198(GCTTACCACA,+,0.00)			193(TGCTTGCTTA,+,0.00)	99(GGTCAGAGTGAC,-,0.00),100(GTCAGAGTGACC,+,0.00)
C5	chr17	40448721	40448964	intron (NM_001552, intron 1 of 3)	intron (NM_001552, intron 1 of 3)	5418	NM_001552	3487	Hs.462998	NM_001552	ENSG00000141753	IGFBP4	BP-4|HT29-IGFBP|IBP4|IGFBP-4	insulin like growth factor binding protein 4	protein-coding	0.012346	0.520492	59.41	0.55	1.01	1.58	0.86							68(AAAGTCAACA,-,0.00)	103(AGTCAGCGTGCC,-,0.00),104(GTCAGCGTGCCC,+,0.00),147(GGTCAGAGTGCC,-,0.00),148(GTCAGAGTGCCC,+,0.00)
C5	chr3	61627857	61628089	intron (NM_002841, intron 1 of 29)	intron (NM_002841, intron 1 of 29)	66404	NM_002841	5793	Hs.595541	NM_002841	ENSG00000144724	PTPRG	HPTPG|PTPG|R-PTP-GAMMA|RPTPG	protein tyrosine phosphatase, receptor type G	protein-coding	0	0.39485	59.2	0.27	23.52	0	1.94		92(ACATTCCT,+,0.00)		24(TGTGGTTTAA,-,0.00)	175(ACTGAGATAAGC,-,0.00)		85(TGGTCAAACA,-,0.00)			92(ACATTCCT,-,0.00)
C5	chr1	109240167	109240394	Intergenic	Intergenic	-9739	NM_001408	1952	Hs.57652	NM_001408	ENSG00000143126	CELSR2	ADGRC2|CDHF10|EGFL2|Flamingo1|MEGF3	cadherin EGF LAG seven-pass G-type receptor 2	protein-coding	0.017621	0.592105	59.2	1.91	0.76	1.58	1.3	203(GTGAGTCAGA,+,0.00)		200(GGAGTGAGTCAG,+,0.00),203(GTGAGTCAGAGC,-,0.00)				173(TTAGCAAACA,-,0.00)	123(GGCACCTTGACC,+,0.00)	202(AGTGAGTCAG,-,0.00),203(GTGAGTCAGA,+,0.00)
C5	chr5	106241572	106241834	Intergenic	LTR40b|LTR|ERVL	769311	NR_104671	102467213	Hs.570923	NR_104671	ENSG00000251027	LINC01950	-	long intergenic non-protein coding RNA 1950	ncRNA	0	0.463878	59.2	0.55	2.28	0.59	1.08							52(TGTTTACCAT,+,0.00)	147(GGTCACAGTGCC,-,0.00),148(GTCACAGTGCCC,+,0.00)
C5	chr3	161272656	161272909	Intergenic	AluJb|SINE|Alu	51492	NM_015938	51068	Hs.598836	NM_015938	ENSG00000169251	NMD3	CGI-07	NMD3 ribosome export adaptor	protein-coding	0.003953	0.409449	58.33	0.68	0.25	1.38	0.65							26(TAAGCAAATA,-,0.00)
C5	chr18	45802701	45802971	Intergenic	Intergenic	-22744	NM_213602	284266	Hs.287692	NM_213602	ENSG00000197046	SIGLEC15	CD33L3|HsT1361|SIGLEC-15	sialic acid binding Ig like lectin 15	protein-coding	0	0.413284	58.12	1.78	12.64	0.39	6.04	243(GTGAGTCACT,+,0.00)		240(ATAGTGAGTCAC,+,0.00),243(GTGAGTCACTCA,-,0.00)	203(CCTGACCACA,+,0.00)			34(TATTTGCTCA,+,0.00),79(ATGGTAAATA,-,0.00)		242(AGTGAGTCAC,-,0.00),243(GTGAGTCACT,+,0.00)
C5	chr5	173453278	173453543	Intergenic	Intergenic	105955	NR_107023	102465862		NR_107023	ENSG00000274994	MIR8056	hsa-mir-8056	microRNA 8056	ncRNA	0.003774	0.428571	58.12	1.23	0	0.79	0.43		191(ACATTCCA,+,0.00)			126(TGTTATCACAAG,+,0.00)		104(TGTTTGCCGA,+,0.00)	113(AGTCACAGTGAC,-,0.00),114(GTCACAGTGACC,+,0.00)	32(GGTGAATCAG,-,0.00)	191(ACATTCCA,-,0.00)
C5	chr2	43463231	43463480	intron (NM_001083953, intron 26 of 37)	intron (NM_001083953, intron 26 of 37)	132619	NM_001083953	63892	Hs.369592	NM_022065	ENSG00000115970	THADA	ARMC13|GITA	THADA, armadillo repeat containing	protein-coding	0.012048	0.412	58.12	0.96	1.01	1.58	1.3							89(AAAGCAAACA,-,0.00),180(TATTTATATA,+,0.00)
C5	chr15	71096705	71097022	Intergenic	Intergenic	18637	NM_001102658	196993	Hs.646533	NM_001102658	ENSG00000225362	CT62	-	cancer/testis antigen 62	protein-coding	0.009464	0.418239	57.9	1.23	13.15	0.39	0.86					211(GACCAGATAAGC,-,0.00)
C5	chr12	131860847	131861110	Intergenic	Intergenic	32585	NM_016155	4326	Hs.709245	NM_016155	ENSG00000198598	MMP17	MMP-17|MT4-MMP|MT4MMP|MTMMP4	matrix metallopeptidase 17	protein-coding	0.038023	0.662879	57.69	4.78	2.53	0.59	3.02				173(CCTGACCACA,+,0.00)				119(GGCAGCATGACC,+,0.00)
C5	chr4	74661742	74662013	Intergenic	Intergenic	132809	NM_001316963	685	Hs.591704	NM_001729	ENSG00000174808	BTC	-	betacellulin	protein-coding	0.00369	0.397059	57.47	2.32	1.01	0.59	1.08		189(TGGAATTT,-,0.00)					33(TCAGCAAATA,-,0.00),41(TATTTGCTGA,+,0.00),75(CATTTACTCA,+,0.00)
C5	chr3	161420826	161421064	Intergenic	L2a|LINE|L2	-5482	NR_102265	101243545	Hs.737526	NR_102265	ENSG00000240567	LINC02067	-	long intergenic non-protein coding RNA 2067	ncRNA	0.029412	0.435146	57.26	0.27	1.26	0.2	1.51		129(TGGAATTT,-,0.00)					59(AGAGTAAACA,-,0.00),162(AATGCAAACA,-,0.00)
C5	chr7	45543537	45543792	Intergenic	Intergenic	-30476	NM_001281768	107	Hs.192215	NM_021116	ENSG00000164742	ADCY1	AC1|DFNB44	adenylate cyclase 1	protein-coding	0.011765	0.375	57.04	0	1.77	0.79	0.43							33(TAGGTAAACA,-,0.00),169(AGAGTAAACA,-,0.00)
C5	chr5	174483444	174483676	intron (NR_125806, intron 2 of 5)	intron (NR_125806, intron 2 of 5)	147206	NR_125806	101928176	Hs.436014	NR_125806	ENSG00000249306	LINC01411	-	long intergenic non-protein coding RNA 1411	ncRNA	0	0.472103	56.83	1.09	0.76	0	1.08							112(TGTTGACCTT,+,0.00)	140(GGTCACTGTGAC,-,0.00),141(GTCACTGTGACC,+,0.00)
C5	chr11	69515345	69515578	Intergenic	Intergenic	29900	NR_120544	101928292	Hs.736219	NR_120542		LINC01488	BRCAT8	long intergenic non-protein coding RNA 1488	ncRNA	0.008584	0.525641	56.83	0.68	0.76	0.99	0.65				91(AGTAACCAGA,+,0.00)			73(TGTTTACCTA,+,0.00),166(TGTTTAATTT,+,0.00)	107(AGTCATCCTGAC,-,0.00),108(GTCATCCTGACC,+,0.00)
C5	chr12	52972067	52972303	Intergenic	MIR3|SINE|MIR	-22319	NM_001256293	3856	Hs.533782	NM_002273	ENSG00000170421	KRT8	CARD2|CK-8|CK8|CYK8|K2C8|K8|KO	keratin 8	protein-coding	0.008475	0.43038	56.4	1.37	2.78	1.58	11.22	136(GCTGACTCAT,-,0.00),137(CTGACTCATT,+,0.00)		134(AGGCTGACTCAT,+,0.00),137(CTGACTCATTTC,-,0.00)					130(GGTCAGGCTGAC,-,0.00),131(GTCAGGCTGACT,+,0.00)	136(GCTGACTCAT,-,0.00),137(CTGACTCATT,+,0.00)	94(AAGAATGC,+,0.00)
C5	chr4	142615402	142615629	intron (NM_003866, intron 2 of 26)	MER49|LTR|ERV1	231020	NM_003866	8821	Hs.176376	NM_003866	ENSG00000109452	INPP4B	-	inositol polyphosphate-4-phosphatase type II B	protein-coding	0.004405	0.385965	56.18	0.27	2.53	0.59	1.3		50(AGGAATGT,-,0.00)			63(GTTAAGATAAGG,-,0.00)			97(GGTCAGAGTGAC,-,0.00),98(GTCAGAGTGACC,+,0.00)		50(AGGAATGT,+,0.00)
C5	chr12	52895223	52895608	Intergenic	Intergenic	9669	NM_002273	3856	Hs.533782	NM_002273	ENSG00000170421	KRT8	CARD2|CK-8|CK8|CYK8|K2C8|K8|KO	keratin 8	protein-coding	0.005195	0.536269	55.97	2.46	2.28	1.78	9.71					296(GGCCAGATAAGA,-,0.00)		209(TGAGCAAACA,-,0.00),353(TATTGACTTA,+,0.00)
C5	chr1	162159517	162159752	intron (NM_014697, intron 2 of 9)	intron (NM_014697, intron 2 of 9)	2527	NR_039798	100616386		NR_039798	ENSG00000266144	MIR4654	mir-4654	microRNA 4654	ncRNA	0.004255	0.449153	55.54	1.09	0.51	0.2	1.94							48(AGTGCAAACA,-,0.00),188(TCAGTAAACA,-,0.00)	88(GGTCATCTTGTC,-,0.00),89(GTCATCTTGTCC,+,0.00),168(GGCATGGTGCCC,+,0.00)
C5	chr15	95895570	95895864	Intergenic	Intergenic	-430211	NM_001145155	7026	Hs.347991	NM_021005	ENSG00000185551	NR2F2	ARP1|CHTD4|COUPTF2|COUPTFB|COUPTFII|NF-E3|NR2F1|SVP40|TFCOUP2	nuclear receptor subfamily 2 group F member 2	protein-coding	0	0.372881	55.11	0.68	1.01	0.99	0.65							8(TATTTGTTTA,+,0.00),12(TGTTTATACA,+,0.00),125(TAAATAAACA,-,0.00)
C5	chr5	132378658	132378914	intron (NM_003060, intron 2 of 9)	intron (NM_003060, intron 2 of 9)	-8870	NR_110997	553103	Hs.570908	NR_110997	ENSG00000233006	MIR3936HG	SLC22A5-AS1	MIR3936 host gene	ncRNA	0.011719	0.490272	55.11	0.82	1.01	1.38	1.73			82(ATGATTCACTTC,-,0.00)					120(GGTCACTGTGAC,-,0.00),121(GTCACTGTGACT,+,0.00)	81(CATGATTCAC,-,0.00),82(ATGATTCACT,+,0.00)
C5	chr17	57899875	57900111	intron (NM_001271875, intron 1 of 10)	intron (NM_001271875, intron 1 of 10)	3396	NM_001292025	404093	Hs.46679	NM_001271875	ENSG00000180891	CUEDC1	-	CUE domain containing 1	protein-coding	0	0.590717	54.67	0.68	3.03	1.18	6.69								112(GGTCAGGCTGAC,-,0.00),113(GTCAGGCTGACC,+,0.00)
C5	chr12	52215731	52216029	intron (NR_027358, intron 3 of 4)	intron (NR_027358, intron 3 of 4)	4950	NR_027358	283404	Hs.662443	NR_027358	ENSG00000258279	LINC00592	-	long intergenic non-protein coding RNA 592	ncRNA	0.020134	0.558528	54.24	1.09	6.83	0.2	5.83		150(GCATTCCA,+,0.00)			86(CCTTATCATGAT,+,0.00),121(CAGAAGATAAGG,-,0.00)					150(GCATTCCA,-,0.00)
C5	chr10	29124972	29125248	Intergenic	Intergenic	-163951	NM_032517	84569	Hs.558572	NM_032517	ENSG00000120563	LYZL1	KAAG648|LYC2|LYZD1|PRO1278|bA534G20.1	lysozyme like 1	protein-coding	0.021739	0.509025	54.24	0.96	1.26	0.2	0.65					99(AATCTGATAAAA,-,0.00)
C5	chr1	108456763	108457025	intron (NM_001143988, intron 6 of 14)	intron (NM_001143988, intron 6 of 14)	6612	NM_001143987	653149	Hs.712226	NM_001143987	ENSG00000186086	NBPF6	-	NBPF member 6	protein-coding	0	0.376426	54.03	1.91	1.52	1.58	0.65							9(TGTTTGCACA,+,0.00),188(TATTTGCTCT,+,0.00),235(TGTTTACAGA,+,0.00)			139(ACATTCTT,-,0.00)
C5	chr8	121151003	121151232	Intergenic	L2a|LINE|L2	-339048	NM_021021	6641	Hs.46701	NM_021021	ENSG00000172164	SNTB1	59-DAP|A1B|BSYN2|DAPA1B|SNT2|SNT2B1|TIP-43	syntrophin beta 1	protein-coding	0.004367	0.417391	53.17	0.27	0.76	0.99	0.65					63(CCTTATCAGAAA,+,0.00)		145(TGTTTACATA,+,0.00),198(TGTTTACCTT,+,0.00)
C5	chr15	89115582	89115834	intron (NM_007011, intron 6 of 14)	intron (NM_007011, intron 6 of 14)	27558	NM_007011	11057	Hs.122337	NM_007011	ENSG00000140526	ABHD2	HS1-2|LABH2|PHPS1-2	abhydrolase domain containing 2	protein-coding	0.015873	0.541502	53.17	0.27	1.77	1.58	0.86	155(CTGAGTCAGG,+,0.00)		152(TGGCTGAGTCAG,+,0.00)	222(TACAACCACA,+,0.00)	174(CTTTATCTCAGC,+,0.00)				154(GCTGAGTCAG,-,0.00),155(CTGAGTCAGG,+,0.00)
C5	chr22	28822966	28823223	Intergenic	Intergenic	-22522	NM_005080	7494	Hs.437638	NM_005080	ENSG00000100219	XBP1	TREB-5|TREB5|XBP-1|XBP2	X-box binding protein 1	protein-coding	0.003891	0.430233	52.74	3.42	0.76	3.16	1.73		233(AGGAATGT,-,0.00)		226(TGGGGTTAGG,-,0.00)			131(AAATTAAACA,-,0.00)			233(AGGAATGT,+,0.00)
C5	chr14	95056513	95056744	Intergenic	Intergenic	76875	NM_001195573	23405	Hs.87889	NM_030621	ENSG00000100697	DICER1	DCR1|Dicer|Dicer1e|HERNA|K12H4.8-LIKE|MNG1|RMSE2	dicer 1, ribonuclease III	protein-coding	0.034632	0.599138	51.88	0	1.01	0.39	0.86							35(AAATCAAACA,-,0.00)
C5	chr2	226151230	226151465	intron (NR_046102, intron 2 of 6)	L1MEi|LINE|L1	8553	NR_046102	646736	Hs.712836	NR_046102		LOC646736	-	uncharacterized LOC646736	ncRNA	0.004255	0.436441	51.45	0.27	0.51	0.59	3.67				97(TGAAACCAGA,+,0.00)				107(GGGCAGCTTGAC,-,0.00),108(GGCAGCTTGACC,+,0.00)
C5	chr6	125202278	125202524	intron (NM_001003395, intron 1 of 6)	intron (NM_001003395, intron 1 of 6)	-1238	NM_001318907	7164	Hs.591347	NM_003287	ENSG00000111907	TPD52L1	D53	tumor protein D52 like 1	protein-coding	0.00813	0.445344	51.23	5.19	1.26	1.58	11.01	45(GATGACTCAG,-,0.00),46(ATGACTCAGC,+,0.00)	96(TGGAATGT,-,0.00)	43(AAGATGACTCAG,+,0.00),46(ATGACTCAGCAC,-,0.00)		166(AAGGAGATAAGA,-,0.00)				45(GATGACTCAG,-,0.00),46(ATGACTCAGC,+,0.00)	96(TGGAATGT,+,0.00)
C5	chr10	93435068	93435367	intron (NM_013451, intron 3 of 53)	intron (NM_013451, intron 3 of 53)	47100	NM_013451	26509	Hs.602086	NM_013451	ENSG00000138119	MYOF	FER1L3	myoferlin	protein-coding	0.013378	0.4	50.8	0.82	2.78	1.18	2.16							163(TCAATAAACA,-,0.00),179(AGAACAAACA,-,0.00)	138(GTCAAAATGACC,+,0.00)
C5	chr9	128022259	128022510	Intergenic	Intergenic	-41851	NM_001035254	399665	Hs.535972	NM_203305	ENSG00000167106	FAM102A	C9orf132|EEIG1|SYM-3A|bA203J24.7	family with sequence similarity 102 member A	protein-coding	0.031873	0.595238	50.58	1.09	2.02	2.17	0.86							85(TCTGCAAACA,-,0.00)
C5	chr2	237041359	237041593	Intergenic	MLT1C|LTR|ERVL-MaLR	14691	NR_135202	93463	Hs.652810	NR_135202	ENSG00000124835	LOC93463	-	uncharacterized LOC93463	ncRNA	0.025641	0.485106	50.58	1.64	0	0.99	0.86
C5	chr8	102600985	102601212	Intergenic	CpG	49478	NM_024410	4956	Hs.159274	NM_024410	ENSG00000155087	ODF1	CT133|HSPB10|ODF|ODF2|ODF27|ODFP|ODFPG|ODFPGA|ODFPGB|RT7|SODF	outer dense fiber of sperm tails 1	protein-coding	0.070485	0.662281	50.37	3.69	3.54	1.97	11.22				59(TGCGGTTTTG,-,0.00)				105(TGTCAGCGTGAC,-,0.00),106(GTCAGCGTGACC,+,0.00)
C5	chr11	76772630	76772872	Intergenic	Intergenic	-9562	NM_001258210	25987	Hs.8361	NM_015516	ENSG00000182704	TSKU	E2IG4|LRRC54|TSK	tsukushi, small leucine rich proteoglycan	protein-coding	0.033058	0.469136	50.15	2.19	1.01	1.18	2.16					67(AGCATGATAACA,-,0.00)			135(GGTCACGGTGAC,-,0.00),136(GTCACGGTGACA,+,0.00)
C5	chr8	90754272	90754528	Intergenic	Intergenic	-37293	NM_022351	64168	Hs.719466	NM_022351	ENSG00000123119	NECAB1	EFCBP1|STIP-1	N-terminal EF-hand calcium binding protein 1	protein-coding	0	0.365759	49.94	1.09	0.76	1.78	4.32			128(GTGATTAGTCAG,+,0.00),131(ATTAGTCAGAAG,-,0.00)	79(TGATACCACA,+,0.00)				179(AGTCAAGCTGAC,-,0.00),180(GTCAAGCTGACC,+,0.00)	130(GATTAGTCAG,-,0.00)
C5	chr14	23665345	23665670	Intergenic	Intergenic	29143	NM_005794	10202	Hs.272499	NM_005794	ENSG00000100867	DHRS2	HEP27|SDR25C1	dehydrogenase/reductase 2	protein-coding	0.003077	0.45092	49.94	0.27	1.26	0.59	0.43	99(AGTGAGTCAT,-,0.00),100(GTGAGTCATT,+,0.00)	224(GCATTCCA,+,0.00)	97(AAAGTGAGTCAT,+,0.00),100(GTGAGTCATTTC,-,0.00)				133(TGTTTACCAA,+,0.00)	183(GGGCACAGTGAC,-,0.00),184(GGCACAGTGACA,+,0.00)	99(AGTGAGTCAT,-,0.00),100(GTGAGTCATT,+,0.00)	224(GCATTCCA,-,0.00)
C5	chr20	56735321	56735556	Intergenic	Intergenic	106136	NM_003222	7022	Hs.473152	NM_003222	ENSG00000087510	TFAP2C	AP2-GAMMA|ERF1|TFAP2G|hAP-2g	transcription factor AP-2 gamma	protein-coding	0.021277	0.525424	49.94	0	0.51	0.99	0.43					115(GTTTATCTTCAC,+,0.00)		40(TGTTGACTTT,+,0.00),149(TGTTTGCTTT,+,0.00)
C5	chr1	117268923	117269263	Intergenic	Intergenic	-26373	NR_126408	104355292	Hs.576446	NR_126408	ENSG00000235202	LINC01525	lnc-MAN1A2-1	long intergenic non-protein coding RNA 1525	ncRNA	0.011765	0.478006	49.08	1.37	1.77	0.99	10.79		272(TGGAATGC,-,0.00)			82(CAGCAGATAAAC,-,0.00)					192(AAGAATGT,+,0.00),272(TGGAATGC,+,0.00)
C5	chr21	15200052	15200290	Intergenic	L2c|LINE|L2	-135366	NM_003489	8204	Hs.155017	NM_003489	ENSG00000180530	NRIP1	RIP140	nuclear receptor interacting protein 1	protein-coding	0.008403	0.384937	49.08	2.32	0.51	0.99	1.51				63(TGCGGTTACT,-,0.00)			171(TGAACAAATA,-,0.00)	121(TGTCAGGATGAC,-,0.00),122(GTCAGGATGACT,+,0.00)
C5	chr3	194159027	194159282	Intergenic	Intergenic	23012	NM_005524	3280	Hs.250666	NM_005524	ENSG00000114315	HES1	HES-1|HHL|HRY|bHLHb39	hes family bHLH transcription factor 1	protein-coding	0.007843	0.542969	48.86	1.23	1.52	1.18	2.37	9(AATGAGTCAC,-,0.00),10(ATGAGTCACA,+,0.00)		7(CTAATGAGTCAC,+,0.00),10(ATGAGTCACAGT,-,0.00)			21(TCACCAATCAGT,-,0.00)		14(GTCACAGTCACC,+,0.00)	9(AATGAGTCAC,-,0.00),10(ATGAGTCACA,+,0.00)
C5	chr1	202086999	202087245	Intergenic	Intergenic	-35719	NM_004767	9283	Hs.132049	NM_004767	ENSG00000170075	GPR37L1	ET(B)R-LP-2|ETBR-LP-2|ETBRLP2	G protein-coupled receptor 37 like 1	protein-coding	0.01626	0.59919	48.22	1.23	1.01	1.38	2.37							130(TATTGACTTT,+,0.00)
C5	chr15	98749245	98749495	intron (NM_000875, intron 2 of 20)	intron (NM_000875, intron 2 of 20)	-35056	NR_039864	100616432		NR_039864	ENSG00000264480	MIR4714	-	microRNA 4714	ncRNA	0.004	0.366534	48	0.27	0.25	0.39	1.73								125(GGTCATTCTGAC,-,0.00),126(GTCATTCTGACA,+,0.00)
C5	chr3	168870834	168871093	Intergenic	Intergenic	-30982	NR_109989	100507661	Hs.65918	NR_109989	ENSG00000242268	LINC02082	-	long intergenic non-protein coding RNA 2082	ncRNA	0.003861	0.384615	48	0.27	0.51	0.99	1.08	189(AATGAATCAT,-,0.00)		123(TTTTTGACTCAG,+,0.00),126(TTGACTCAGAGT,-,0.00),187(ACAATGAATCAT,+,0.00),190(ATGAATCATCAT,-,0.00)	60(TGTGGTGTTG,-,0.00)			178(TGTTTGCAAA,+,0.00),180(TTTGCAAACA,-,0.00)		189(AATGAATCAT,-,0.00),190(ATGAATCATC,+,0.00)
C5	chr14	75260075	75260358	Intergenic	Intergenic	-18562	NM_005252	2353	Hs.25647	NM_005252	ENSG00000170345	FOS	AP-1|C-FOS|p55	Fos proto-oncogene, AP-1 transcription factor subunit	protein-coding	0.014134	0.362676	48	1.91	3.54	1.78	1.3					180(GACCTGATAACA,-,0.00)					82(AAGAATGC,+,0.00)
C5	chr3	129908441	129908700	non-coding (NR_037893, exon 3 of 3)	non-coding (NR_037893, exon 3 of 3)	14699	NR_037893	100507032	Hs.529562	NR_037893	ENSG00000271270	TMCC1-AS1	-	TMCC1 antisense RNA 1 (head to head)	ncRNA	0	0.461538	48	1.91	1.01	1.38	7.12		217(GCATTCCT,+,0.00)			146(GGTTATCTTGAG,+,0.00)		94(AAGGCAAACA,-,0.00)			217(GCATTCCT,-,0.00)
C5	chr7	16847376	16847697	Intergenic	Intergenic	34453	NM_176813	155465	Hs.100686	NM_176813	ENSG00000173467	AGR3	AG-3|AG3|BCMP11|HAG3|PDIA18|hAG-3	anterior gradient 3, protein disulphide isomerase family member	protein-coding	0.012461	0.447205	47.57	4.24	2.53	1.18	3.24		211(AAATTCCA,+,0.00)			202(TGCCTGATAAAA,-,0.00)		14(AGTGCAAATA,-,0.00),22(TATTTGTCCA,+,0.00),82(TGAGCCAACA,-,0.00)
C5	chr19	16464007	16464254	intron (NM_001258374, intron 1 of 23)	intron (NM_001258374, intron 1 of 23)	7882	NM_021235	58513	Hs.654639	NM_021235	ENSG00000127527	EPS15L1	EPS15R	epidermal growth factor receptor pathway substrate 15 like 1	protein-coding	0.016194	0.528226	47.57	7.38	2.02	3.16	1.3		150(ACATTCCA,+,0.00)		155(CCACACCACA,+,0.00),197(TGTGGTCATC,-,0.00)	137(TGTTATCAGGTC,+,0.00)		122(TCAGTAAACA,-,0.00)	100(TGTCAGCCTGAC,-,0.00),101(GTCAGCCTGACC,+,0.00)		150(ACATTCCA,-,0.00)
C5	chr8	85840881	85841150	Intergenic	Intergenic	-13073	NR_003594	100288527	Hs.535056	NR_003594		REXO1L2P	-	REXO1 like 2, pseudogene	pseudo	0	0.425926	47.36	2.6	1.01	1.18	1.94	113(CTGAGTCACC,+,0.00)		110(TGTCTGAGTCAC,+,0.00),113(CTGAGTCACCTT,-,0.00)	68(TGTGGTGGCA,-,0.00),251(AGAGACCACA,+,0.00)				116(AGTCACCTTGAC,-,0.00),117(GTCACCTTGACC,+,0.00)	112(TCTGAGTCAC,-,0.00),113(CTGAGTCACC,+,0.00)
C5	chr5	139643464	139643724	Intergenic	Intergenic	-3705	NM_001317201	51523	Hs.189119	NM_016463	ENSG00000171604	CXXC5	CF5|HSPC195|RINF|WID	CXXC finger protein 5	protein-coding	0.003846	0.64751	47.36	0.55	1.01	1.78	6.69								99(GGGCAGGCTGGC,-,0.00),158(GGACACTGTGCC,-,0.00)
C5	chr3	124837730	124838015	intron (NM_002213, intron 5 of 14)	intron (NM_002213, intron 5 of 14)	49433	NM_002213	3693	Hs.13155	NM_002213	ENSG00000082781	ITGB5	-	integrin subunit beta 5	protein-coding	0.017544	0.538462	47.36	2.87	9.86	2.17	1.08					92(TGTTATCAGCTC,+,0.00)
C5	chr6	122622720	122622993	intron (NM_181795, intron 1 of 4)	intron (NM_181795, intron 1 of 4)	12624	NM_032471	5570	Hs.741340	NM_032471	ENSG00000135549	PKIB	PRKACN2	cAMP-dependent protein kinase inhibitor beta	protein-coding	0.007326	0.405109	46.71	0.55	0.76	0.99	1.08							146(TAATTAAACA,-,0.00)
C5	chr8	124856708	124857032	Intergenic	Intergenic	-34812	NR_039809	100616255		NR_039809	ENSG00000263735	MIR4662B	-	microRNA 4662b	ncRNA	0.009259	0.526154	46.71	1.5	1.01	1.38	1.08	8(TATTACTCAT,-,0.00),9(ATTACTCATT,+,0.00)		6(CATATTACTCAT,+,0.00),9(ATTACTCATTCC,-,0.00)						8(TATTACTCAT,-,0.00),9(ATTACTCATT,+,0.00)
C5	chr10	44173597	44173838	Intergenic	Intergenic	-119033	NM_001258000	100130539	Hs.694626	NM_001258000	ENSG00000277288	C10orf142	-	chromosome 10 open reading frame 142	protein-coding	0.016598	0.495868	46.5	0.27	0.76	0.39	0.43	15(TATGAGTCAC,-,0.00),16(ATGAGTCACT,+,0.00)	208(TGGAATTC,-,0.00)	13(TATATGAGTCAC,+,0.00),16(ATGAGTCACTGG,-,0.00)				109(TGTTTGCAGA,+,0.00)	142(AGTCATGGTGAC,-,0.00),143(GTCATGGTGACA,+,0.00)	15(TATGAGTCAC,-,0.00),16(ATGAGTCACT,+,0.00)
C5	chr5	17305989	17306221	Intergenic	Intergenic	81205	NR_033975	401177	Hs.508311	NR_033975	ENSG00000250822	LINC02111	-	long intergenic non-protein coding RNA 2111	ncRNA	0.008621	0.369099	46.28	0.27	1.26	0.39	1.08		41(TGGAATTT,-,0.00)					74(TGTTGACTTT,+,0.00),155(TAAACAAATA,-,0.00)
C5	chr3	189842715	189843120	intron (NM_001114980, intron 2 of 11)	intron (NM_001114980, intron 2 of 11)	12995	NR_030642	100126340		NR_030642	ENSG00000216058	MIR944	MIRN944|hsa-mir-944|mir-944	microRNA 944	ncRNA	0.017284	0.485222	46.28	0.27	2.02	2.76	5.18					262(GGGGAGATAAAG,-,0.00)			133(AGTCACTCTGAC,-,0.00),134(GTCACTCTGACA,+,0.00)
C5	chr12	119171297	119171531	Intergenic	MER41B|LTR|ERV1	5070	NR_134996	105370024	Hs.679286	NR_134996	ENSG00000256884	LOC105370024	-	uncharacterized LOC105370024	ncRNA	0.012821	0.489362	46.28	0.55	0.76	0.39	0.65
C5	chr6	17389357	17389598	Intergenic	Intergenic	-4028	NM_006366	10486	Hs.132902	NM_006366	ENSG00000112186	CAP2	-	cyclase associated actin cytoskeleton regulatory protein 2	protein-coding	0.004149	0.404959	46.28	1.64	0.76	0.59	0		213(ACATTCCA,+,0.00)		149(TGTGGTTTTG,-,0.00)						213(ACATTCCA,-,0.00)
C5	chr10	103241439	103241840	Intergenic	Intergenic	-4248	NM_001143909	729020	Hs.458437	NM_001143909	ENSG00000235376	RPEL1	-	ribulose-5-phosphate-3-epimerase like 1	protein-coding	0.012469	0.549751	46.06	2.19	5.06	1.78	19.64	73(GCTGAGTCAT,-,0.00),74(CTGAGTCATC,+,0.00)		71(GTGCTGAGTCAT,+,0.00),74(CTGAGTCATCTT,-,0.00)				174(AGAATAAATA,-,0.00)	204(GGCAGGGTGCCC,+,0.00)	73(GCTGAGTCAT,-,0.00),74(CTGAGTCATC,+,0.00)
C5	chr14	61553850	61554118	Intergenic	Intergenic	16210	NR_110417	101927780	Hs.254789	NR_110416	ENSG00000250548	LINC01303	-	long intergenic non-protein coding RNA 1303	ncRNA	0.007463	0.434944	46.06	1.23	8.85	3.16	0.86							0(TGGGTACACA,-,0.00),116(TGTTGACTTA,+,0.00)
C5	chr7	108351607	108351975	intron (NM_001193584, intron 2 of 28)	intron (NM_001193584, intron 2 of 28)	104606	NM_001193582	4897	Hs.21422	NM_005010	ENSG00000091129	NRCAM	-	neuronal cell adhesion molecule	protein-coding	0	0.365854	46.06	1.5	1.01	1.38	1.3	290(CATTAGTCAT,-,0.00),291(ATTAGTCATC,+,0.00)		291(ATTAGTCATCCA,-,0.00)				228(TATTTGTCTT,+,0.00),249(AGTGCAAACA,-,0.00),276(TGTTTGTACA,+,0.00)	142(GGTCATATTGAC,-,0.00),143(GTCATATTGACC,+,0.00)	290(CATTAGTCAT,-,0.00),291(ATTAGTCATC,+,0.00)
C5	chr9	112012140	112012384	Intergenic	Intergenic	80162	NR_039814	100616114		NR_039814	ENSG00000266315	MIR4668	mir-4668	microRNA 4668	ncRNA	0.004098	0.461224	45.85	0.82	8.85	7.89	4.96							53(AAGACAAATA,-,0.00)	142(GGTCAGGCTGTC,-,0.00),143(GTCAGGCTGTCC,+,0.00)	29(GCTGAGTAAT,-,0.00)
C5	chr15	98896912	98897232	intron (NM_000875, intron 4 of 20)	intron (NM_000875, intron 4 of 20)	108584	NM_001102612	145814	Hs.592021	NM_001102612	ENSG00000183571	PGPEP1L	-	pyroglutamyl-peptidase I like	protein-coding	0.021875	0.436137	45.63	2.73	15.42	2.56	1.3	70(CTGAGTCACC,+,0.00)		70(CTGAGTCACCAC,-,0.00),243(GTTAGTCACATC,-,0.00)		152(TGAAAGATAAAG,-,0.00)		95(TAGATAAACA,-,0.00)		69(CCTGAGTCAC,-,0.00),70(CTGAGTCACC,+,0.00)
C5	chr1	108237338	108237571	intron (NM_001143989, intron 6 of 14)	intron (NM_001143989, intron 6 of 14)	6627	NM_001143989	148545	Hs.511849	NM_152488	ENSG00000196427	NBPF4	-	NBPF member 4	protein-coding	0	0.393162	45.42	2.32	0.76	0.79	0.65							0(TCTGTAAACA,-,0.00),47(AGAGCAAATA,-,0.00)			98(AAGAATGT,+,0.00)
C5	chr1	108382286	108382517	Intergenic	Intergenic	-67881	NM_001143988	653149	Hs.712226	NM_001143987	ENSG00000186086	NBPF6	-	NBPF member 6	protein-coding	0	0.383621	45.42	2.05	1.52	0.99	0.22							25(TGTTTGCACA,+,0.00),204(TATTTGCTCT,+,0.00)			155(ACATTCTT,-,0.00)
C5	chr12	46493719	46493947	intron (NR_125380, intron 3 of 3)	intron (NR_125380, intron 3 of 3)	109726	NR_125381	100288798	Hs.525922	NR_125377		LOC100288798	-	uncharacterized LOC100288798	ncRNA	0.013158	0.458515	45.42	0.55	1.52	0.59	2.37			59(TTTATGAATCAG,+,0.00),62(ATGAATCAGAGC,-,0.00)					173(GGTCATGATGAC,-,0.00),174(GTCATGATGACC,+,0.00)	61(TATGAATCAG,-,0.00),62(ATGAATCAGA,+,0.00)
C5	chr21	43343155	43343433	Intergenic	Intergenic	-11255	NR_103713	100126693	Hs.473952	NR_103713		LINC00322	C21orf136|NCRNA00322	long intergenic non-protein coding RNA 322	ncRNA	0.032374	0.641577	45.2	0.96	1.01	1.97	3.67		150(GCATTCCT,+,0.00)					190(TGTTTACCTT,+,0.00)			150(GCATTCCT,-,0.00)
C5	chr11	72786448	72786690	intron (NM_006645, intron 1 of 6)	intron (NM_006645, intron 1 of 6)	3039	NR_039841	100616410		NR_039841	ENSG00000265064	MIR4692	-	microRNA 4692	ncRNA	0.012397	0.576132	45.2	1.09	2.28	0.99	0.86							44(TGTTTGCCCA,+,0.00),84(TGAGCAAACA,-,0.00)	169(GGTCAGGGTCAC,-,0.00),170(GTCAGGGTCACC,+,0.00)
C5	chr2	217388101	217388378	intron (NR_026597, intron 8 of 12)	intron (NR_026597, intron 8 of 12)	105506	NR_133642	105373877		NR_133642		DIRC3-AS1	-	DIRC3 antisense RNA 1	ncRNA	0.01083	0.535971	45.2	0	1.01	0.79	1.73
C5	chr5	67215094	67215348	Intergenic	Intergenic	-18432	NM_005582	4064	Hs.87205	NM_005582	ENSG00000134061	CD180	LY64|Ly78|RP105	CD180 molecule	protein-coding	0.015748	0.498039	44.99	0.96	1.26	1.78	1.08							153(TGTTGGCACA,+,0.00),201(TGTTTACTCA,+,0.00)
C5	chr4	104896755	104897002	Intergenic	Intergenic	-248997	NM_017628	54790	Hs.367639	NM_017628	ENSG00000168769	TET2	KIAA1546|MDS	tet methylcytosine dioxygenase 2	protein-coding	0	0.391129	44.99	0.82	0.76	1.38	2.81	73(ACTGACTCAT,-,0.00),74(CTGACTCATT,+,0.00)		71(TAACTGACTCAT,+,0.00),74(CTGACTCATTAA,-,0.00)	51(TCTGGTTTCA,-,0.00)	163(TGTTATCTTTCA,+,0.00)			115(GGTCAGGCTGAC,-,0.00),116(GTCAGGCTGACC,+,0.00)	73(ACTGACTCAT,-,0.00),74(CTGACTCATT,+,0.00)
C5	chr14	41449204	41449479	Intergenic	L1MEg|LINE|L1	-157515	NM_001346173	145581	Hs.136893	NM_152447	ENSG00000165379	LRFN5	C14orf146|FIGLER8|SALM5	leucine rich repeat and fibronectin type III domain containing 5	protein-coding	0.003636	0.402174	44.77	0.55	0.25	0	1.3							73(TAATTAAACA,-,0.00),120(TGTTTACTTA,+,0.00)
C5	chr2	43478561	43478812	intron (NM_001083953, intron 26 of 37)	intron (NM_001083953, intron 26 of 37)	117288	NM_001083953	63892	Hs.369592	NM_022065	ENSG00000115970	THADA	ARMC13|GITA	THADA, armadillo repeat containing	protein-coding	0.007968	0.329365	44.77	1.91	2.53	5.92	0.43	193(AATGACTAAT,-,0.00),194(ATGACTAATT,+,0.00)	68(AAATTCCA,+,0.00)	16(ATATTTACTCAT,+,0.00),191(ACAATGACTAAT,+,0.00),194(ATGACTAATTCC,-,0.00)				17(TATTTACTCA,+,0.00),172(AGAGTCAATA,-,0.00)		193(AATGACTAAT,-,0.00),194(ATGACTAATT,+,0.00)
C5	chr17	41536068	41536336	Intergenic	Intergenic	-7813	NM_002276	3880	Hs.654568	NM_002276	ENSG00000171345	KRT19	CK19|K19|K1CS	keratin 19	protein-coding	0.011194	0.609665	44.56	0.41	1.26	0.59	2.81		234(ACATTCCA,+,0.00)						83(GGTCAGGATGGC,-,0.00),84(GTCAGGATGGCC,+,0.00)		234(ACATTCCA,-,0.00)
C5	chr2	163626669	163626896	intron (NM_001321825, intron 1 of 1)	MER41B|LTR|ERV1	109225	NM_001321825	55137	Hs.593650	NM_018086	ENSG00000182263	FIGN	-	fidgetin, microtubule severing factor	protein-coding	0.022026	0.464912	44.56	0.55	1.01	2.17	1.94				128(TGCGGTAAAG,-,0.00)	111(TGGCTGATAAAA,-,0.00)					53(GCATTCTT,-,0.00)
C5	chr2	149422994	149423232	intron (NM_194317, intron 1 of 4)	intron (NM_194317, intron 1 of 4)	92598	NM_194317	130574	Hs.21929	NM_194317	ENSG00000187123	LYPD6	-	LY6/PLAUR domain containing 6	protein-coding	0	0.48954	44.34	1.09	1.77	0.79	1.3					37(GTTTATCTGATC,+,0.00),101(AGACAGATAACC,-,0.00)		10(TATTTGATTA,+,0.00)
C5	chr9	94783247	94783506	intron (NM_032823, intron 3 of 14)	intron (NM_032823, intron 3 of 14)	23727	NM_001193329	84909	Hs.434253	NM_032823	ENSG00000148120	C9orf3	AOPEP|AP-O|APO|C90RF3|ONPEP	chromosome 9 open reading frame 3	protein-coding	0.023166	0.519231	44.34	2.46	5.06	5.92	9.5								129(GGCACATTGCCC,+,0.00)
C5	chr10	9038247	9038487	Intergenic	Intergenic	140378	NR_131944	105755953	Hs.564146	NR_131944	ENSG00000234752	LOC105755953	-	uncharacterized LOC105755953	ncRNA	0.004167	0.394191	44.34	0.41	0.51	0.2	0.86							79(TATTTGTCTA,+,0.00)	137(GGTCACATTGCC,-,0.00)
C5	chr10	8084898	8085174	Intergenic	Intergenic	30332	NM_001002295	2625	Hs.524134	NM_002051	ENSG00000107485	GATA3	HDR|HDRS	GATA binding protein 3	protein-coding	0.007246	0.418773	44.13	0.55	1.52	0.99	0.65
C5	chr7	102004249	102004487	intron (NM_001202544, intron 2 of 21)	intron (NM_001202544, intron 2 of 21)	186766	NM_181552	1523	Hs.191482	NM_001913	ENSG00000257923	CUX1	CASP|CDP|CDP/Cut|CDP1|COY1|CUTL1|CUX|Clox|Cux/CDP|GOLIM6|Nbla10317|p100|p110|p200|p75	cut like homeobox 1	protein-coding	0.008403	0.48954	44.13	1.23	2.28	1.38	1.51										209(AAGAATGT,+,0.00)
C5	chr15	70462888	70463136	Intergenic	Intergenic	42916	NR_146562	105370880		NR_146562	ENSG00000259473	LINC02205	-	long intergenic non-protein coding RNA 2205	ncRNA	0.008065	0.534137	43.91	8.33	1.77	5.33	1.3		63(AGGAATGC,-,0.00)								63(AGGAATGC,+,0.00)
C5	chr20	19784098	19784329	Intergenic	Intergenic	-102308	NM_001242581	54453	Hs.472270	NM_018993	ENSG00000132669	RIN2	MACS|RASSF4	Ras and Rab interactor 2	protein-coding	0.004329	0.431034	43.91	0	6.07	1.38	1.3		206(AGGAATTT,-,0.00)								206(AGGAATTT,+,0.00)
C5	chr16	70136668	70136925	intron (NM_001322118, intron 8 of 16)	AluSz|SINE|Alu	23170	NM_001322117	55066	Hs.744043	NM_017990	ENSG00000090857	PDPR	PDP3	pyruvate dehydrogenase phosphatase regulatory subunit	protein-coding	0.007782	0.437984	43.91	2.19	1.77	0.79	1.51		122(TGGAATGC,-,0.00)					83(TGTTTGTTTT,+,0.00)			122(TGGAATGC,+,0.00)
C5	chr6	122620948	122621179	intron (NM_181795, intron 1 of 4)	intron (NM_181795, intron 1 of 4)	10831	NM_032471	5570	Hs.741340	NM_032471	ENSG00000135549	PKIB	PRKACN2	cAMP-dependent protein kinase inhibitor beta	protein-coding	0.008658	0.375	43.91	0.68	0.76	0	1.08	155(AATGACTCAT,-,0.00),156(ATGACTCATC,+,0.00)		153(ACAATGACTCAT,+,0.00),156(ATGACTCATCAC,-,0.00)				16(GATTTACTTA,+,0.00),135(TATTGGCTTA,+,0.00),143(TATTTACCCT,+,0.00)		155(AATGACTCAT,-,0.00),156(ATGACTCATC,+,0.00)
C5	chr11	20031862	20032158	intron (NM_001111019, intron 2 of 27)	intron (NM_001111019, intron 2 of 27)	9454	NM_001111019	89797	Hs.64341	NM_145117	ENSG00000166833	NAV2	HELAD1|POMFIL2|RAINB1|STEERIN2|UNC53H2	neuron navigator 2	protein-coding	0	0.447811	43.7	2.32	4.3	0.99	6.91		51(ACATTCCC,+,0.00)			74(TCTTATCACAGA,+,0.00)		13(TGTTTACAGT,+,0.00)			70(ACATTCTT,-,0.00)
C5	chr16	77604065	77604350	Intergenic	Intergenic	-118285	NM_001243661	283927	Hs.282665	NM_001105663	ENSG00000140876	NUDT7	-	nudix hydrolase 7	protein-coding	0.010526	0.356643	43.48	1.64	0.51	0.39	0.86
C5	chr2	174661084	174661326	intron (NM_001077269, intron 1 of 7)	intron (NM_001077269, intron 1 of 7)	21694	NM_001077269	7456	Hs.128067	NM_003387	ENSG00000115935	WIPF1	PRPL-2|WAS2|WASPIP|WIP	WAS/WASL interacting protein family member 1	protein-coding	0.012397	0.530864	43.48	0.27	1.01	0.59	0.65								107(GGGCAGCCTGAC,-,0.00),108(GGCAGCCTGACC,+,0.00)
C5	chr3	161405429	161405672	Intergenic	Intergenic	-20877	NR_102265	101243545	Hs.737526	NR_102265	ENSG00000240567	LINC02067	-	long intergenic non-protein coding RNA 2067	ncRNA	0.004115	0.368852	43.48	0.96	1.26	0.39	0.86					130(GCTTATCTACAT,+,0.00)
C5	chr3	189458535	189458854	Intergenic	Intergenic	-138052	NM_001329964	8626	Hs.137569	NM_003722	ENSG00000073282	TP63	AIS|B(p51A)|B(p51B)|EEC3|KET|LMS|NBP|OFC8|RHS|SHFM4|TP53CP|TP53L|TP73L|p40|p51|p53CP|p63|p73H|p73L	tumor protein p63	protein-coding	0.015674	0.49375	43.27	0.27	2.53	3.35	6.26					166(TCTAAGATAACA,-,0.00)
C5	chr1	169529351	169529633	intron (NM_000130, intron 16 of 24)	intron (NM_000130, intron 16 of 24)	-43522	NM_006996	10560	Hs.30246	NM_006996	ENSG00000117479	SLC19A2	TC1|THMD1|THT1|THTR1|TRMA	solute carrier family 19 member 2	protein-coding	0.007092	0.413428	43.05	3.42	1.26	0.99	7.77		112(TGGAATGT,-,0.00)		6(TGTGGTTTTC,-,0.00)				199(ATCACTGTGACC,+,0.00)		112(TGGAATGT,+,0.00)
C5	chr1	6959464	6959862	intron (NM_001349612, intron 2 of 22)	MIRb|SINE|MIR	174339	NM_015215	23261	Hs.397705	NM_015215	ENSG00000171735	CAMTA1	CANPMR	calmodulin binding transcription activator 1	protein-coding	0.025126	0.503759	43.05	1.78	1.52	1.18	0.86	382(CATGAATCAC,-,0.00)			276(TGAGGTTACG,-,0.00)			171(TGTTGACTGA,+,0.00)		382(CATGAATCAC,-,0.00),383(ATGAATCACA,+,0.00)
C5	chr12	121748944	121749173	intron (NM_001080825, intron 3 of 11)	intron (NM_001080825, intron 3 of 11)	36306	NM_001080825	144404	Hs.644504	NM_001080825	ENSG00000188735	TMEM120B	-	transmembrane protein 120B	protein-coding	0.030568	0.565217	43.05	5.74	3.54	1.58	1.73	153(CTGAGTCAGA,+,0.00)		150(GCGCTGAGTCAG,+,0.00),153(CTGAGTCAGAGC,-,0.00)					79(ATCATCATGACC,+,0.00),118(TTCACCCTGACC,+,0.00)	152(GCTGAGTCAG,-,0.00),153(CTGAGTCAGA,+,0.00)
C5	chr21	40340465	40340701	intron (NM_001271534, intron 6 of 32)	intron (NM_001271534, intron 6 of 32)	-42500	NR_038898	100506492	Hs.667053	NR_038896	ENSG00000235123	DSCAM-AS1	M41	DSCAM antisense RNA 1	ncRNA	0	0.367089	43.05	0.68	0.76	0.39	0.22					206(TGAAAGATAAGA,-,0.00)			80(GGTCATTTTGAC,-,0.00)
C5	chr20	44765679	44765923	intron (NM_182970, intron 2 of 5)	intron (NM_182970, intron 2 of 5)	-19574	NR_132377	106144538	Hs.255479	NR_132377		KCNK15-AS1	-	KCNK15 and WISP2 antisense RNA 1	ncRNA	0.02459	0.6	43.05	0.14	0	0.2	4.96							184(TGGGTCAACA,-,0.00)	69(GGACACAGTGAC,-,0.00),70(GACACAGTGACC,+,0.00)
C5	chr12	116495342	116495592	Intergenic	MLT1F1|LTR|ERVL-MaLR	-37955	NR_027345	100287569	Hs.441601	NM_207436	ENSG00000196668	LINC00173	NCRNA00173	long intergenic non-protein coding RNA 173	ncRNA	0.008	0.513944	42.84	2.87	2.02	0.79	3.24	172(AGTGAGTCAT,-,0.00),173(GTGAGTCATT,+,0.00)	15(ACATTCCC,+,0.00),155(ACATTCCT,+,0.00)	170(GAAGTGAGTCAT,+,0.00),173(GTGAGTCATTAA,-,0.00)	98(GGAAGCCACA,+,0.00),148(CCTAGCCACA,+,0.00)				116(GGTGACCCTGCC,-,0.00)	172(AGTGAGTCAT,-,0.00),173(GTGAGTCATT,+,0.00)	155(ACATTCCT,-,0.00)
C5	chr8	128139810	128140146	Intergenic	MER45B|DNA|hAT-Tip100	-10138	NR_031613	100302281		NR_031613	ENSG00000221261	MIR1208	MIRN1208|hsa-mir-1208	microRNA 1208	ncRNA	0.005952	0.41543	42.84	2.87	0.76	1.18	0.86					207(TTTTATCTTTGA,+,0.00),301(GTTTATCACATA,+,0.00)
C5	chr2	237502560	237502810	intron (NM_001042467, intron 2 of 14)	intron (NM_001042467, intron 2 of 14)	-8246	NR_106869	102465486		NR_106869	ENSG00000277842	MIR6811	hsa-mir-6811	microRNA 6811	ncRNA	0.02	0.505976	42.62	0.68	3.54	0.59	1.51	46(GGTGACTCAT,-,0.00),47(GTGACTCATG,+,0.00)		44(TGGGTGACTCAT,+,0.00),47(GTGACTCATGCC,-,0.00)				149(AAGGCAAATA,-,0.00),182(TCTGCAAACA,-,0.00)		46(GGTGACTCAT,-,0.00),47(GTGACTCATG,+,0.00)
C5	chr10	8366239	8366629	Intergenic	Intergenic	-98129	NR_108058	100507143	Hs.258979	NR_108058	ENSG00000232170	LINC00708	GS1-756B1.2	long intergenic non-protein coding RNA 708	ncRNA	0.023077	0.493606	42.41	3.55	1.26	2.17	0.65				114(TGTGGTTGGG,-,0.00)	248(CCTTATCTCTTC,+,0.00)		359(TGTACAAATA,-,0.00)		349(TGTGATTCAC,-,0.00),350(GTGATTCACT,+,0.00)
C5	chr13	38684850	38685124	intron (NR_126377, intron 1 of 2)	intron (NR_126377, intron 1 of 2)	1688	NR_126377	101929121	Hs.618449	NR_126377		LINC00437	TCONS_00021639	long intergenic non-protein coding RNA 437	ncRNA	0	0.381818	42.41	0.68	0.76	0.79	1.51					14(TCTTATCATTGC,+,0.00)		184(AATACAAACA,-,0.00)	136(GGTCACAATGCC,-,0.00)
C5	chr9	134412436	134412665	intron (NM_002957, intron 4 of 9)	intron (NM_002957, intron 4 of 9)	5968	NM_001291921	6256	Hs.590886	NM_002957	ENSG00000186350	RXRA	NR2B1	retinoid X receptor alpha	protein-coding	0.039301	0.673913	42.41	0.41	1.01	0.99	0.86				17(TGCGGTGACT,-,0.00),88(GGATACCACA,+,0.00)
C5	chr6	30751595	30751853	Intergenic	Intergenic	-7174	NM_003897	8870	Hs.76095	NM_003897	ENSG00000137331	IER3	DIF-2|DIF2|GLY96|IEX-1|IEX-1L|IEX1|PRG1	immediate early response 3	protein-coding	0.015504	0.563707	42.41	1.23	2.28	1.18	1.51		236(GCATTCCT,+,0.00)						129(GGCACGATGACC,+,0.00)		236(GCATTCCT,-,0.00)
C5	chr16	88763558	88763843	intron (NM_001142864, intron 1 of 50)	intron (NM_001142864, intron 1 of 50)	20933	NR_120387	339059	Hs.449817	NR_120387	ENSG00000182376	LOC339059	-	uncharacterized LOC339059	ncRNA	0.024561	0.562937	42.41	6.15	1.52	2.17	3.45		139(ACATTCCA,+,0.00),252(GCATTCCA,+,0.00)					206(TGGGTAAACA,-,0.00)			139(ACATTCCA,-,0.00),252(GCATTCCA,-,0.00)
C5	chr1	146396385	146396636	Intergenic	Intergenic	19703	NR_004430	26871		NR_004430	ENSG00000206652	RNU1-1	HSD1|HU1-1|RNU1|RNU1A|RNU1A3|RNU1G4|Rnu1a1|U1|U1A1	RNA, U1 small nuclear 1	snRNA	0.023904	0.488095	42.19	0.96	1.26	1.18	1.3				105(TGTGGTGACC,-,0.00)			98(TGTTTGCTGT,+,0.00)	140(GGTCATAGTGAC,-,0.00),141(GTCATAGTGACC,+,0.00)
C5	chr8	69025794	69026090	intron (NR_039986, intron 2 of 4)	intron (NR_039986, intron 2 of 4)	78248	NR_039986	100505718	Hs.122386	NR_039986	ENSG00000253658	LINC01592	-	long intergenic non-protein coding RNA 1592	ncRNA	0	0.380471	42.19	0.27	1.52	0.79	10.36		62(GAATTCCA,+,0.00)					136(TGTGTCAATA,-,0.00)
C5	chr8	78530482	78530743	intron (NM_181839, intron 1 of 2)	intron (NM_181839, intron 1 of 2)	14511	NM_181839	5569	Hs.433700	NM_006823	ENSG00000171033	PKIA	PRKACN1	cAMP-dependent protein kinase inhibitor alpha	protein-coding	0	0.305344	42.19	0.14	2.02	1.38	0.86							126(AAAATAAACA,-,0.00)
C5	chr3	133453037	133453291	intron (NM_003571, intron 4 of 6)	intron (NM_003571, intron 4 of 6)	2612	NR_135278	85003	Hs.659202	NR_135276	ENSG00000249993	BFSP2-AS1	-	BFSP2 antisense RNA 1	ncRNA	0.007874	0.447059	42.19	1.09	2.78	1.38	1.3		94(GAATTCCT,+,0.00),135(GAATTCCT,+,0.00)					17(TATTTGTTTT,+,0.00)			94(GAATTCCT,-,0.00),135(GAATTCCT,-,0.00)
C5	chr2	211423144	211423372	intron (NM_001042599, intron 23 of 26)	intron (NM_001042599, intron 23 of 26)	805687	NR_002763	29034	Hs.658398	NR_002763	ENSG00000280837	CPS1-IT1	CPS1-IT|CPS1IT|CPS1IT1|PRO0132	CPS1 intronic transcript 1	ncRNA	0.004386	0.362445	42.19	0.27	0.25	1.18	1.3				21(GTTAACCACA,+,0.00)			63(TGAGTAAATA,-,0.00)	92(GGGCAGGCTGAC,-,0.00),93(GGCAGGCTGACC,+,0.00)
C5	chr3	174955438	174955822	intron (NM_207015, intron 1 of 13)	intron (NM_207015, intron 1 of 13)	96309	NM_207015	254827	Hs.565848	NM_207015	ENSG00000177694	NAALADL2	-	N-acetylated alpha-linked acidic dipeptidase like 2	protein-coding	0	0.358442	41.76	0	4.05	0.59	3.67	136(GGTGACTCAT,-,0.00),137(GTGACTCATA,+,0.00)	63(AGGAATTT,-,0.00)	134(CTGGTGACTCAT,+,0.00),137(GTGACTCATACA,-,0.00)				208(AAGACAAATA,-,0.00)		136(GGTGACTCAT,-,0.00),137(GTGACTCATA,+,0.00)	63(AGGAATTT,+,0.00)
C5	chr2	236824872	236825148	Intergenic	Intergenic	231157	NR_135202	93463	Hs.652810	NR_135202	ENSG00000124835	LOC93463	-	uncharacterized LOC93463	ncRNA	0.01087	0.444043	41.76	0.55	1.52	0.59	0.65			5(ATGAATCAGATA,-,0.00),59(TTGAGTAATTAA,-,0.00)	121(TGAGGTTAGG,-,0.00),266(CCAAGCCACA,+,0.00)					4(CATGAATCAG,-,0.00),5(ATGAATCAGA,+,0.00)
C5	chr14	96095875	96096199	Intergenic	Intergenic	56713	NM_001282464	56967	Hs.6434	NM_020215	ENSG00000227051	C14orf132	C14orf88	chromosome 14 open reading frame 132	protein-coding	0.024691	0.56	41.76	0.68	6.07	0.79	0.43	60(AGTGACTCAG,-,0.00)						161(AAGACAAATA,-,0.00)		60(AGTGACTCAG,-,0.00),61(GTGACTCAGG,+,0.00)
C5	chr16	85459008	85459265	Intergenic	Intergenic	-152287	NM_001134473	23199	Hs.461647	NM_014615	ENSG00000131149	GSE1	CRHSP24|KIAA0182	Gse1 coiled-coil protein	protein-coding	0.038911	0.593023	41.76	0.96	1.26	1.18	1.08
C5	chr19	38714474	38714734	intron (NM_001322033, intron 9 of 20)	intron (NM_001322033, intron 9 of 20)	29870	NM_144691	147968	Hs.731775	NM_144691	ENSG00000182472	CAPN12	-	calpain 12	protein-coding	0.038462	0.563218	41.33	0.96	1.01	1.78	1.51						5(CCGCCAACCGGA,-,0.00)		139(GGTCACTGTGAC,-,0.00),140(GTCACTGTGACT,+,0.00)
C5	chr12	33587819	33588234	Intergenic	LTR73|LTR|ERV1	-148207	NM_198992	341359	Hs.118703	NM_198992	ENSG00000110975	SYT10	-	synaptotagmin 10	protein-coding	0.014458	0.466346	41.11	12.84	2.28	3.16	2.16		134(GAATTCCT,+,0.00),225(GAATTCCT,+,0.00),316(GAATTCCT,+,0.00)		42(TGTGGTTATG,-,0.00)			8(TCAGCAAATA,-,0.00),16(TATTTACTAA,+,0.00)			134(GAATTCCT,-,0.00),225(GAATTCCT,-,0.00),316(GAATTCCT,-,0.00)
C5	chr6	1641371	1641617	intron (NM_001500, intron 9 of 10)	intron (NM_001500, intron 9 of 10)	31048	NM_001453	2296	Hs.348883	NM_001453	ENSG00000054598	FOXC1	ARA|ASGD3|FKHL7|FREAC-3|FREAC3|IGDA|IHG1|IRID1|RIEG3	forkhead box C1	protein-coding	0.020325	0.57085	41.11	1.78	1.52	1.58	5.18	173(GGTGACTCAG,-,0.00)		171(CAGGTGACTCAG,+,0.00),174(GTGACTCAGTGC,-,0.00)		49(CTTTATCTTCTT,+,0.00),165(CTTTATCAGGTG,+,0.00)			91(GGTCAGGGTGCC,-,0.00)	173(GGTGACTCAG,-,0.00),174(GTGACTCAGT,+,0.00)
C5	chr5	118009970	118010223	intron (NR_104997, intron 2 of 2)	intron (NR_104997, intron 2 of 2)	-272478	NR_104609	100505811	Hs.369776	NR_104609	ENSG00000250427	LINC02148	HNCAT21	long intergenic non-protein coding RNA 2148	ncRNA	0	0.38189	41.11	0.41	0	0.59	0.86							134(GAAGTAAACA,-,0.00),165(AAAACAAACA,-,0.00),196(GGGGTAAACA,-,0.00)
C5	chr6	122696906	122697194	intron (NM_001270393, intron 6 of 7)	LTR53|LTR|ERVL	44321	NM_001270395	5570	Hs.741340	NM_032471	ENSG00000135549	PKIB	PRKACN2	cAMP-dependent protein kinase inhibitor beta	protein-coding	0	0.50519	40.68	0	1.77	0.39	1.73	93(TATTAGTCAT,-,0.00),94(ATTAGTCATG,+,0.00)		91(GTTATTAGTCAT,+,0.00),94(ATTAGTCATGTC,-,0.00)				25(TATTTACCCT,+,0.00),263(TGTTTGATTT,+,0.00),275(CAGGCAAACA,-,0.00)		93(TATTAGTCAT,-,0.00),94(ATTAGTCATG,+,0.00),252(TGTGATTCAC,-,0.00),253(GTGATTCACT,+,0.00)
C5	chr11	30521738	30521988	intron (NM_001145399, intron 3 of 6)	MIRb|SINE|MIR	58630	NM_001584	744	Hs.289795	NM_001584	ENSG00000066382	MPPED2	239FB|C11orf8	metallophosphoesterase domain containing 2	protein-coding	0.016	0.498008	40.68	1.37	0.76	1.18	3.24				233(TGTGGTGTCT,-,0.00)			211(TGTTTGCAAA,+,0.00)			65(AAGAATGC,+,0.00)
C5	chr16	78050856	78051158	Intergenic	Intergenic	21918	NM_001244755	10143	Hs.177936	NM_005752	ENSG00000166509	CLEC3A	CLECSF1	C-type lectin domain family 3 member A	protein-coding	0.003311	0.326733	40.68	0.96	0	0.99	0.43							148(TATTTAATCA,+,0.00),172(TGTTGACCTA,+,0.00)
C5	chr9	92988529	92988799	intron (NM_001083536, intron 3 of 17)	LTR47B3|LTR|ERVL	14228	NM_033086	89846	Hs.411081	NM_033086	ENSG00000127084	FGD3	ZFYVE5	FYVE, RhoGEF and PH domain containing 3	protein-coding	0	0.376384	40.47	0	0	0.79	1.51		59(AGGAATGC,-,0.00)					168(TATTTACCAT,+,0.00)			59(AGGAATGC,+,0.00),208(ACATTCTT,-,0.00)
C5	chr21	42363350	42363655	intron (NM_003225, intron 1 of 2)	intron (NM_003225, intron 1 of 2)	3033	NM_003225	7031	Hs.162807	NM_003225	ENSG00000160182	TFF1	BCEI|D21S21|HP1.A|HPS2|pNR-2|pS2	trefoil factor 1	protein-coding	0.019672	0.477124	40.47	1.78	1.52	1.97	2.16		98(GAATTCCT,+,0.00)		13(GAAAACCACA,+,0.00)			224(TGTGCAAACA,-,0.00),296(TATTTATTCA,+,0.00)			98(GAATTCCT,-,0.00)
C5	chr2	214378625	214378919	intron (NR_047660, intron 14 of 14)	intron (NR_047660, intron 14 of 14)	-32796	NM_001345929	402117	Hs.534834	NM_001080500	ENSG00000174453	VWC2L	-	von Willebrand factor C domain containing protein 2 like	protein-coding	0	0.457627	40.47	0.27	1.26	0.59	6.69							162(TGGTTAAACA,-,0.00)	180(GGACACTGTGCC,-,0.00),181(GACACTGTGCCC,+,0.00)		113(AAGAATGT,+,0.00),137(AAGAATGT,+,0.00)
C5	chr2	43273638	43273894	intron (NM_001083953, intron 36 of 37)	intron (NM_001083953, intron 36 of 37)	46555	NR_027251	100129726	Hs.194480	NM_178529	ENSG00000279873	LINC01126	-	long intergenic non-protein coding RNA 1126	ncRNA	0.011719	0.548638	40.25	0.96	3.79	2.96	0.43	42(TGTGACTCAG,-,0.00)		40(TCTGTGACTCAG,+,0.00),43(GTGACTCAGTGT,-,0.00)				169(TGTTTGCTCA,+,0.00)	118(TGTCACAGTGAC,-,0.00),119(GTCACAGTGACC,+,0.00)	42(TGTGACTCAG,-,0.00),43(GTGACTCAGT,+,0.00)
C5	chrX	131493161	131493457	Intergenic	Intergenic	-50765	NM_001004486	347468	Hs.553711	NM_001004486	ENSG00000171054	OR13H1	ORX1	olfactory receptor family 13 subfamily H member 1	protein-coding	0.003378	0.464646	40.25	0.82	1.01	0.59	0	217(GATGACTAAT,-,0.00),218(ATGACTAATT,+,0.00)		215(AAGATGACTAAT,+,0.00),218(ATGACTAATTCA,-,0.00),283(TAAATGACTAAG,+,0.00)				200(AGAGTCAACA,-,0.00)		217(GATGACTAAT,-,0.00),218(ATGACTAATT,+,0.00)
C5	chr14	96065682	96065975	intron (NM_001282463, intron 2 of 2)	intron (NM_001282463, intron 2 of 2)	26504	NM_001282464	56967	Hs.6434	NM_020215	ENSG00000227051	C14orf132	C14orf88	chromosome 14 open reading frame 132	protein-coding	0.013652	0.442177	40.25	0.96	2.02	2.37	0.43		47(ACATTCCC,+,0.00),100(AGGAATTT,-,0.00)			24(AACGAGATAACA,-,0.00)	15(CAGCCAATGAAC,-,0.00)	38(TGAACAAACA,-,0.00),206(AGAATAAATA,-,0.00)		167(GCTGAATCAC,-,0.00),168(CTGAATCACT,+,0.00)	100(AGGAATTT,+,0.00)
C5	chr7	84536198	84536432	intron (NR_110080, intron 1 of 3)	Charlie17a|DNA|hAT-Charlie	3839	NR_110079	101927378	Hs.539042	NR_110079	ENSG00000235139	LOC101927378	-	uncharacterized LOC101927378	ncRNA	0	0.365957	40.04	0	1.52	0.79	4.96	165(AATGAATCAT,-,0.00)	198(AGGAATGT,-,0.00)	163(CAAATGAATCAT,+,0.00),166(ATGAATCATTTT,-,0.00)				60(TATTTATCTT,+,0.00),135(TGTTTACCCA,+,0.00),152(AAGGTAAACA,-,0.00)		165(AATGAATCAT,-,0.00),166(ATGAATCATT,+,0.00)	198(AGGAATGT,+,0.00)
C5	chr10	29812216	29812460	Intergenic	Intergenic	-75337	NM_001323599	6840	Hs.499209	NM_003174	ENSG00000197321	SVIL	-	supervillin	protein-coding	0.004098	0.485714	39.82	0.55	14.67	0.59	4.1					116(TTGAAGATAAGC,-,0.00)
C5	chr11	84687499	84687766	intron (NM_001351274, intron 5 of 26)	intron (NM_001351274, intron 5 of 26)	32919	NM_001351276	1740	Hs.367656	NM_001364	ENSG00000150672	DLG2	PPP1R58|PSD-93|PSD93|chapsyn-110	discs large MAGUK scaffold protein 2	protein-coding	0	0.317164	39.61	0.82	1.01	0	1.08	105(TATGACTCAT,-,0.00),106(ATGACTCATT,+,0.00),179(AATGACTAAC,-,0.00)		103(CTTATGACTCAT,+,0.00),106(ATGACTCATTTG,-,0.00),180(ATGACTAACATC,-,0.00)					150(GGTCACCCTGCA,-,0.00)	105(TATGACTCAT,-,0.00),106(ATGACTCATT,+,0.00),179(AATGACTAAC,-,0.00),180(ATGACTAACA,+,0.00)
C5	chr16	10594627	10594887	Intergenic	Intergenic	-14041	NM_001424	2013	Hs.531561	NM_001424	ENSG00000213853	EMP2	XMP	epithelial membrane protein 2	protein-coding	0.019231	0.639847	39.61	1.23	0	1.18	22.23								77(GGCACCCTCACC,+,0.00)
C5	chr8	86199921	86200185	Intergenic	Intergenic	30322	NM_138817	157724	Hs.149095	NM_138817	ENSG00000164893	SLC7A13	AGT-1|AGT1|XAT2	solute carrier family 7 member 13	protein-coding	0.007576	0.358491	39.61	0.14	1.26	0.2	1.51		51(AAATTCCA,+,0.00)					194(TGTTGACATT,+,0.00)	189(GGACATGTTGAC,-,0.00)
C5	chr3	100104157	100104395	intron (NM_001042459, intron 1 of 4)	intron (NM_001042459, intron 1 of 4)	10237	NM_182909	11259	Hs.104672	NM_014890	ENSG00000168386	FILIP1L	DOC-1|DOC1|GIP130|GIP90	filamin A interacting protein 1 like	protein-coding	0.004202	0.48954	39.39	1.78	0.25	12.03	1.3				168(TGTGGTCACA,-,0.00)			207(TGTTTATTCA,+,0.00)
C5	chr22	37189177	37189432	Intergenic	MER41B|LTR|ERV1	-1014	NM_031910	114904	Hs.22011	NM_031910	ENSG00000133466	C1QTNF6	CTFP6|CTRP6|ZACRP6	C1q and TNF related 6	protein-coding	0.003922	0.433594	39.39	1.5	4.05	1.18	8.63				114(GTTTACCGCA,+,0.00)
C5	chr14	100012354	100012603	intron (NM_001330221, intron 1 of 13)	intron (NM_001330221, intron 1 of 13)	41003	NM_001330221	51466	Hs.125867	NM_016337	ENSG00000196405	EVL	RNB6	Enah/Vasp-like	protein-coding	0	0.332	39.39	2.19	1.26	0.39	1.3					58(TTTTATCTTCTT,+,0.00)		42(TATTTGCTTT,+,0.00)
C5	chr21	34734715	34734998	intron (NR_024351, intron 1 of 5)	MamRTE1|LINE|RTE-BovB	2326	NR_024351	54064	Hs.436868	NR_024351	ENSG00000230978	LINC00160	C21orf52|NCRNA00160	long intergenic non-protein coding RNA 160	ncRNA	0.010601	0.461268	39.18	0.82	0.76	1.18	0.65	107(CATGACTCAG,-,0.00),108(ATGACTCAGG,+,0.00)		105(GTCATGACTCAG,+,0.00),108(ATGACTCAGGTG,-,0.00),257(AGGTTGAGTCAT,+,0.00),260(TTGAGTCATGAG,-,0.00)	273(GCATACCGCA,+,0.00)			209(TGTTGACTCT,+,0.00)	143(GGACAGCTTGAC,-,0.00)	107(CATGACTCAG,-,0.00),108(ATGACTCAGG,+,0.00),259(GTTGAGTCAT,-,0.00),260(TTGAGTCATG,+,0.00)
C5	chr14	77400329	77400560	intron (NM_001113475, intron 5 of 5)	MER4A|LTR|ERV1	22612	NM_001113475	122945	Hs.97556	NM_138791	ENSG00000165555	NOXRED1	C14orf148	NADP dependent oxidoreductase domain containing 1	protein-coding	0.012987	0.426724	38.96	1.23	0.76	0.39	0.86				76(TGTGGCTATG,-,0.00)	1(TAACAGATAACA,-,0.00)
C5	chr1	1073688	1073942	intron (NM_001205252, intron 1 of 1)	intron (NM_001205252, intron 1 of 1)	492	NM_001205252	401934	Hs.568137	NM_001205252	ENSG00000237330	RNF223	-	ring finger protein 223	protein-coding	0.047244	0.67451	38.75	0.14	0.51	0.99	1.73	145(CTGAGTCACA,+,0.00)		145(CTGAGTCACACG,-,0.00)					130(GGTCACTGTGAC,-,0.00),131(GTCACTGTGACC,+,0.00)	144(CCTGAGTCAC,-,0.00),145(CTGAGTCACA,+,0.00)
C5	chr1	200016782	200017088	Intergenic	MamRTE1|LINE|RTE-BovB	-10667	NM_205860	2494	Hs.33446	NM_003822	ENSG00000116833	NR5A2	B1F|B1F2|CPF|FTF|FTZ-F1|FTZ-F1beta|LRH-1|LRH1|hB1F-2	nuclear receptor subfamily 5 group A member 2	protein-coding	0.006536	0.403909	38.53	0.27	0.51	0.79	1.3			28(ATGATTCAGAAG,-,0.00)						27(GATGATTCAG,-,0.00),28(ATGATTCAGA,+,0.00)	233(AAGAATGT,+,0.00)
C5	chr4	138910876	138911133	intron (NR_133945, intron 2 of 2)	intron (NR_133945, intron 2 of 2)	101642	NR_133945	105377448	Hs.200280	NR_133945	ENSG00000250195	LOC105377448	-	uncharacterized LOC105377448	ncRNA	0.027237	0.527132	38.53	23.64	4.05	0.99	1.51					52(GGTTATCTCAGG,+,0.00),167(CGATAGATAACA,-,0.00)			112(TGTCAGCGTGTC,-,0.00),113(GTCAGCGTGTCC,+,0.00)
C5	chr4	74374891	74375158	intron (NM_001432, intron 1 of 4)	intron (NM_001432, intron 1 of 4)	9881	NM_001432	2069	Hs.115263	NM_001432	ENSG00000124882	EREG	EPR|ER|Ep	epiregulin	protein-coding	0.007491	0.343284	38.53	2.32	1.26	0.99	2.81		126(AAATTCCT,+,0.00)					230(TATTTGCTTA,+,0.00)			126(AAATTCCT,-,0.00)
C5	chr10	67114968	67115254	intron (NM_001127384, intron 7 of 17)	intron (NM_001127384, intron 7 of 17)	102845	NR_111909	347731	Hs.652155	NM_178011	ENSG00000198739	LRRTM3	-	leucine rich repeat transmembrane neuronal 3	protein-coding	0.006993	0.400697	38.53	0.27	1.01	0.2	2.16				129(ACACACCACA,+,0.00)			158(TATTTGACTA,+,0.00),178(TATGTCAACA,-,0.00),237(AGTGCAAACA,-,0.00)
C5	chr15	95911669	95911922	Intergenic	Intergenic	-414133	NM_001145155	7026	Hs.347991	NM_021005	ENSG00000185551	NR2F2	ARP1|CHTD4|COUPTF2|COUPTFB|COUPTFII|NF-E3|NR2F1|SVP40|TFCOUP2	nuclear receptor subfamily 2 group F member 2	protein-coding	0.019763	0.42126	38.53	1.78	0.51	1.38	0.65					185(TGGGAGATAACA,-,0.00)		121(CGTGTAAACA,-,0.00)
C5	chr4	74580000	74580231	Intergenic	Intergenic	135017	NM_001657	374	Hs.270833	NM_001657	ENSG00000109321	AREG	AR|AREGB|CRDGF|SDGF	amphiregulin	protein-coding	0.008658	0.422414	38.32	0.96	0.51	0	1.08		38(AGGAATTT,-,0.00)					154(TGTTTGCTTT,+,0.00),216(TGGACAAACA,-,0.00)	72(GGGCACACTGAC,-,0.00),73(GGCACACTGACC,+,0.00)		38(AGGAATTT,+,0.00)
C5	chr16	85471979	85472257	Intergenic	MER20|DNA|hAT-Charlie	-139305	NM_001134473	23199	Hs.461647	NM_014615	ENSG00000131149	GSE1	CRHSP24|KIAA0182	Gse1 coiled-coil protein	protein-coding	0.003597	0.487455	38.32	0.96	0.76	0.2	4.32		259(AGGAATGT,-,0.00)		250(TAAAACCACA,+,0.00)						259(AGGAATGT,+,0.00)
C5	chr6	151616137	151616449	intron (NM_025059, intron 10 of 10)	intron (NM_025059, intron 10 of 10)	-74203	NM_001122742	2099	Hs.208124	NM_000125	ENSG00000091831	ESR1	ER|ESR|ESRA|ESTRR|Era|NR3A1	estrogen receptor 1	protein-coding	0.012821	0.469649	38.32	1.91	0.25	0.39	0.65					55(CCTTATCTGTAG,+,0.00)			240(GGGCAGCTTGAC,-,0.00),241(GGCAGCTTGACC,+,0.00)
C5	chr8	93068362	93068632	Intergenic	Intergenic	38746	NR_107051	102467005		NR_107051	ENSG00000277063	MIR8084	hsa-mir-8084	microRNA 8084	ncRNA	0.003704	0.369004	38.32	0.96	1.52	0.79	1.3		200(AAATTCCT,+,0.00)			238(TGACAGATAAAC,-,0.00)		49(TGTTTACACA,+,0.00),96(TATGCAAACA,-,0.00),182(TATATAAACA,-,0.00)			200(AAATTCCT,-,0.00)
C5	chr14	37566987	37567299	Intergenic	AmnSINE2|SINE|tRNA-Deu	27977	NM_004496	3169	Hs.163484	NM_004496	ENSG00000129514	FOXA1	HNF3A|TCF3A	forkhead box A1	protein-coding	0.00641	0.396166	38.1	0.41	0.51	0.39	1.3			179(ATTAGTCACTCT,-,0.00)		162(CCTTATCTCCAC,+,0.00)			100(TGTCAGTGTGCC,-,0.00),101(GTCAGTGTGCCC,+,0.00)	178(CATTAGTCAC,-,0.00)
C5	chr17	59776587	59776864	intron (NM_001329398, intron 6 of 11)	MIR3|SINE|MIR	-64541	NR_029493	406991	Hs.444569	NR_029493	ENSG00000284190	MIR21	MIRN21|hsa-mir-21|miR-21|miRNA21	microRNA 21	ncRNA	0.00361	0.345324	38.1	2.73	3.29	1.18	0.22					186(TTTTATCTATAT,+,0.00)
C5	chr2	215216872	215217144	Intergenic	Intergenic	-78580	NR_103740	26154	Hs.134585	NM_015657	ENSG00000144452	ABCA12	ARCI4A|ARCI4B|ICR2B|LI2	ATP binding cassette subfamily A member 12	protein-coding	0.007353	0.347985	38.1	1.23	1.01	1.18	1.08				111(TGTGGCTTGG,-,0.00)	162(GTCGTGATAACC,-,0.00)		149(TGTTTACTGA,+,0.00)
C5	chr5	67234795	67235023	Intergenic	Intergenic	-38120	NM_005582	4064	Hs.87205	NM_005582	ENSG00000134061	CD180	LY64|Ly78|RP105	CD180 molecule	protein-coding	0.017544	0.519651	38.1	0.82	7.08	2.56	2.16							164(TATTTGTTTT,+,0.00)
C5	chr7	98797210	98797445	Intergenic	Intergenic	72723	NM_001134450	222865	Hs.270753	NM_152913	ENSG00000166448	TMEM130	-	transmembrane protein 130	protein-coding	0.025532	0.563559	38.1	0.96	0.25	1.58	1.73
C5	chr5	56350727	56351097	Intergenic	Intergenic	-117553	NM_024669	79722	Hs.436214	NM_024669	ENSG00000164512	ANKRD55	-	ankyrin repeat domain 55	protein-coding	0.008108	0.398922	38.1	2.05	6.57	1.38	3.02	6(AGTGACTCAT,-,0.00),7(GTGACTCATT,+,0.00),41(TATGACTCAT,-,0.00),42(ATGACTCATA,+,0.00)		4(CAAGTGACTCAT,+,0.00),7(GTGACTCATTTG,-,0.00),39(TCTATGACTCAT,+,0.00),42(ATGACTCATACA,-,0.00)				160(TGTTTATTTA,+,0.00),182(TGTTGACATT,+,0.00)		6(AGTGACTCAT,-,0.00),7(GTGACTCATT,+,0.00),41(TATGACTCAT,-,0.00),42(ATGACTCATA,+,0.00)
C5	chr16	88761920	88762238	intron (NM_001142864, intron 1 of 50)	intron (NM_001142864, intron 1 of 50)	19312	NR_120387	339059	Hs.449817	NR_120387	ENSG00000182376	LOC339059	-	uncharacterized LOC339059	ncRNA	0.031447	0.645768	37.88	2.32	1.26	1.18	2.16		187(CGGAATGT,-,0.00)			96(GCTTATCTGGGC,+,0.00)		128(CAGGTAAATA,-,0.00)
C5	chr2	237496488	237496715	intron (NM_001042467, intron 2 of 14)	intron (NM_001042467, intron 2 of 14)	9382	NR_104019	79083	Hs.102406	NM_024101	ENSG00000115648	MLPH	SLAC2-A	melanophilin	protein-coding	0.017621	0.526316	37.88	0.41	0.51	0.59	0.65							168(TGTTTGCTCA,+,0.00)
C5	chr1	144537274	144537521	Intergenic	Intergenic	14546	NR_145576	6063		NR_145576	ENSG00000278099	RNVU1-11	RNU1-12P|RNU1P2|U1P2A|vU1.11	RNA, variant U1 small nuclear 11	snRNA	0.020243	0.46371	37.67	1.23	0.51	0.79	1.3				147(GGTCACCACA,+,0.00)			154(ACAGCAAACA,-,0.00)	109(GGTCACTATGAC,-,0.00),110(GTCACTATGACC,+,0.00)
C5	chr11	78156384	78156618	intron (NR_102281, intron 2 of 2)	intron (NR_102281, intron 2 of 2)	16708	NR_102280	100289388	Hs.628183	NM_203432	ENSG00000246174	KCTD21-AS1	-	KCTD21 antisense RNA 1	ncRNA	0.004274	0.502128	37.67	1.64	2.28	0.99	1.94				135(CCTGACCACA,+,0.00)			223(AATGCAAACA,-,0.00)
C5	chr9	75101126	75101358	intron (NM_012383, intron 1 of 9)	(GTCAG)n|Simple_repeat|Simple_repeat	12760	NM_012383	26578	Hs.494192	NM_012383	ENSG00000134996	OSTF1	OSF|SH3P2|bA235O14.1	osteoclast stimulating factor 1	protein-coding	0.025862	0.55794	37.67	0.55	0.25	1.58	1.3		172(AGGAATGT,-,0.00)								172(AGGAATGT,+,0.00)
C5	chr16	64056600	64056998	Intergenic	Intergenic	1065338	NM_001797	1009	Hs.116471	NM_001797	ENSG00000140937	CDH11	CAD11|CDHOB|OB|OSF-4	cadherin 11	protein-coding	0.002513	0.333333	37.67	0.41	0.51	0.2	1.3			305(ATAATTAGTCAC,+,0.00),308(ATTAGTCACTCT,-,0.00)				205(AAGGCAAACA,-,0.00),274(TATTTAATTA,+,0.00),278(TAATTAAATA,-,0.00)		307(AATTAGTCAC,-,0.00)
C5	chr5	173472688	173472959	Intergenic	Intergenic	-106811	NR_027108	285593	Hs.409730	NR_027108	ENSG00000253955	LOC285593	-	uncharacterized LOC285593	ncRNA	0.01476	0.455882	37.67	0.68	2.02	0.2	3.02							140(TGTTTAAACA,+,0.00),140(TGTTTAAACA,-,0.00)
C5	chr10	43026481	43026729	Intergenic	Intergenic	29042	NR_049836	100847014		NR_049836	ENSG00000263795	MIR5100	-	microRNA 5100	ncRNA	0.044355	0.606426	37.67	0.27	1.52	0.59	1.51	187(CTGAGTCAGA,+,0.00)		184(TGGCTGAGTCAG,+,0.00),187(CTGAGTCAGACC,-,0.00)				32(TATTTGCTGA,+,0.00)		186(GCTGAGTCAG,-,0.00),187(CTGAGTCAGA,+,0.00)
C5	chr8	115838445	115838745	Intergenic	Intergenic	-169567	NM_001282903	7227	Hs.657018	NM_014112	ENSG00000104447	TRPS1	GC79|LGCR	transcriptional repressor GATA binding 1	protein-coding	0.016667	0.445183	37.67	2.19	2.28	0.99	1.73		199(GCATTCCT,+,0.00)					147(TGTTTACTTT,+,0.00)			199(GCATTCCT,-,0.00)
C5	chr6	36617023	36617273	Intergenic	Intergenic	5364	NR_037491	100500885		NR_037491	ENSG00000263894	MIR3925	-	microRNA 3925	ncRNA	0.008	0.557769	37.67	1.23	8.6	1.38	2.37					102(TGGCAGATAAAG,-,0.00)		124(ATGGCAAACA,-,0.00)		162(CTGATTCACC,+,0.00)
C5	chr6	125154848	125155091	intron (NM_001003395, intron 1 of 6)	intron (NM_001003395, intron 1 of 6)	780	NM_001003395	7164	Hs.591347	NM_003287	ENSG00000111907	TPD52L1	D53	tumor protein D52 like 1	protein-coding	0.032922	0.459016	37.02	5.6	1.01	1.58	8.63					65(GTATAGATAAAA,-,0.00)		53(TGTTGGCTCT,+,0.00)
C5	chr9	125296985	125297249	intron (NM_001282680, intron 3 of 27)	intron (NM_001282680, intron 3 of 27)	35323	NM_001354293	26130	Hs.42376	NM_015635	ENSG00000165219	GAPVD1	GAPEX5|GAPex-5|RAP6	GTPase activating protein and VPS9 domains 1	protein-coding	0.003788	0.350943	37.02	2.05	1.01	0.59	1.08					34(TGTTATCTGTGC,+,0.00)		61(TGTTGATTTA,+,0.00),168(TAGATAAATA,-,0.00),204(TTGGCAAATA,-,0.00),212(TATTTATTCA,+,0.00)
C5	chr2	138435748	138436011	Intergenic	Intergenic	-65901	NM_001001664	339745	Hs.333297	NM_001001664	ENSG00000144228	SPOPL	BTBD33	speckle type BTB/POZ protein like	protein-coding	0.003802	0.337121	37.02	1.09	1.77	0.59	0		47(TGGAATGC,-,0.00)		40(TCTGGTTTGG,-,0.00)	88(GTTTATCTGGCC,+,0.00)					47(TGGAATGC,+,0.00)
C5	chr1	202058262	202058505	Intergenic	L3|LINE|CR1	47821	NM_001114309	1999	Hs.603657	NM_004433	ENSG00000163435	ELF3	EPR-1|ERT|ESE-1|ESX	E74 like ETS transcription factor 3	protein-coding	0	0.479508	37.02	3.14	1.26	0.39	3.89	50(AGTGAGTCAT,-,0.00),51(GTGAGTCATG,+,0.00)	167(GAATTCCA,+,0.00)	48(GCAGTGAGTCAT,+,0.00),51(GTGAGTCATGCT,-,0.00)				101(AAAACAAATA,-,0.00),213(TGTTTGTTCA,+,0.00)		50(AGTGAGTCAT,-,0.00),51(GTGAGTCATG,+,0.00)
C5	chr6	35368646	35368949	intron (NM_001171819, intron 2 of 6)	intron (NM_001171819, intron 2 of 6)	26239	NM_006238	5467	Hs.696032	NM_006238	ENSG00000112033	PPARD	FAAR|NR1C2|NUC1|NUCI|NUCII|PPARB	peroxisome proliferator activated receptor delta	protein-coding	0	0.440789	36.81	11.61	5.82	17.76	8.2		277(AAATTCCT,+,0.00)					192(TGTTTGCAGA,+,0.00)			277(AAATTCCT,-,0.00)
C5	chr16	4152375	4152635	Intergenic	MamRep605|LTR?|LTR?	-36320	NM_001116	115	Hs.391860	NM_001116	ENSG00000162104	ADCY9	AC9|ACIX	adenylate cyclase 9	protein-coding	0.011538	0.482759	36.81	0	1.01	0.2	1.51				177(TCTGGTTAGC,-,0.00)				126(TGTCAAGTTGAC,-,0.00),127(GTCAAGTTGACC,+,0.00)	208(GTGAATCAGG,+,0.00)
C5	chr8	115939060	115939403	Intergenic	Intergenic	-270203	NM_001282903	7227	Hs.657018	NM_014112	ENSG00000104447	TRPS1	GC79|LGCR	transcriptional repressor GATA binding 1	protein-coding	0.011662	0.334302	36.81	0.27	3.03	0.39	1.3				167(TGTGGTGAGT,-,0.00),209(TGTGGTAAGA,-,0.00)	273(TCTTATCAATCA,+,0.00)	194(CTGCCAATGAGA,-,0.00)	155(TATTTACTTT,+,0.00),253(TGTTTGCTTT,+,0.00),310(TAAATAAATA,-,0.00)
C5	chr3	107999513	107999767	Intergenic	LTR39|LTR|ERV1	91448	NM_001777	961	Hs.446414	NM_001777	ENSG00000196776	CD47	IAP|MER6|OA3	CD47 molecule	protein-coding	0.019685	0.45098	36.59	0.41	1.77	1.18	4.1		62(AGGAATGT,-,0.00)		70(TGAGGTTTGG,-,0.00)			21(TAAGCAAATA,-,0.00)			62(AGGAATGT,+,0.00)
C5	chr3	129694376	129694607	intron (NM_001349271, intron 2 of 4)	MER41A|LTR|ERV1	-5759	NM_001349272	23023	Hs.477547	NM_015008	ENSG00000172765	TMCC1	-	transmembrane and coiled-coil domain family 1	protein-coding	0.008658	0.443966	36.38	0.82	1.01	0.79	6.26					175(TTGCTGATAAAA,-,0.00)
C5	chr6	113433434	113433767	promoter-TSS (NR_149098)	promoter-TSS (NR_149098)	-153	NR_149098	105377957	Hs.25088	NR_149098	ENSG00000232316	LINC02518	-	long intergenic non-protein coding RNA 2518	ncRNA	0.012012	0.413174	36.38	1.78	2.78	1.78	1.51		32(GCATTCCA,+,0.00)					142(TGGATAAATA,-,0.00)			32(GCATTCCA,-,0.00)
C5	chr5	67215802	67216033	Intergenic	Intergenic	-19128	NM_005582	4064	Hs.87205	NM_005582	ENSG00000134061	CD180	LY64|Ly78|RP105	CD180 molecule	protein-coding	0.030303	0.612069	36.38	1.23	2.02	7.3	0.86								117(GGGCAGGGTGGC,-,0.00)
C5	chr1	7447840	7448099	intron (NM_001349612, intron 4 of 22)	MIRb|SINE|MIR	-58215	NR_146200	102725193	Hs.666120	NR_146199	ENSG00000237728	LOC102725193	-	uncharacterized LOC102725193	ncRNA	0.019305	0.538462	36.16	0.82	1.01	0.59	0.86				153(GCACACCACA,+,0.00)			64(TATTTGCCCA,+,0.00)
C5	chr15	83753902	83754172	intron (NM_001301110, intron 3 of 29)	intron (NM_001301110, intron 3 of 29)	99951	NM_207517	57188	Hs.459162	NM_207517	ENSG00000156218	ADAMTSL3	ADAMTSL-3	ADAMTS like 3	protein-coding	0	0.413284	36.16	0.68	1.01	0.2	1.08				38(TGTGGTTGTC,-,0.00),185(TGTGGTGGGG,-,0.00)	7(CTTTATCTGAAG,+,0.00),67(TTTTATCTTCAT,+,0.00)		157(TGTTGACATT,+,0.00)
C5	chr9	108479069	108479393	Intergenic	Intergenic	376764	NM_006686	10880	Hs.534390	NM_006686	ENSG00000148156	ACTL7B	Tact1	actin like 7B	protein-coding	0	0.344615	36.16	0.55	11.13	5.33	1.94	146(TCTGACTCAC,-,0.00),290(AATGACTCAG,-,0.00),291(ATGACTCAGT,+,0.00)		144(AGTCTGACTCAC,+,0.00),147(CTGACTCACCCA,-,0.00),288(CCAATGACTCAG,+,0.00),291(ATGACTCAGTAC,-,0.00)	101(TGTGGTGAGA,-,0.00)			247(TATGTACACA,-,0.00)		146(TCTGACTCAC,-,0.00),147(CTGACTCACC,+,0.00),290(AATGACTCAG,-,0.00),291(ATGACTCAGT,+,0.00)
C5	chr8	90771026	90771309	Intergenic	L2c|LINE|L2	-20526	NM_022351	64168	Hs.719466	NM_022351	ENSG00000123119	NECAB1	EFCBP1|STIP-1	N-terminal EF-hand calcium binding protein 1	protein-coding	0.003534	0.429577	36.16	0.27	1.01	0.59	2.16							80(TGTTTATTTA,+,0.00)
C5	chr2	28377190	28377460	Intergenic	(GGCAG)n|Simple_repeat|Simple_repeat	-15587	NM_005253	2355	Hs.220971	NM_005253	ENSG00000075426	FOSL2	FRA2	FOS like 2, AP-1 transcription factor subunit	protein-coding	0.048148	0.697417	35.95	0.55	1.52	0.39	1.73
C5	chr8	100417334	100417608	Intergenic	Intergenic	34708	NR_039681	100616451		NR_039681	ENSG00000265599	MIR4471	-	microRNA 4471	ncRNA	0.010949	0.545455	35.95	0.27	1.01	0.99	1.73							93(TGTGTACCTT,+,0.00),165(GGGGTAAACA,-,0.00)
C5	chr3	146115695	146115935	intron (NM_182943, intron 3 of 19)	MER58A|DNA|hAT-Charlie	45680	NM_000935	5352	Hs.477866	NM_000935	ENSG00000152952	PLOD2	BRKS2|LH2|TLH	procollagen-lysine,2-oxoglutarate 5-dioxygenase 2	protein-coding	0.004167	0.394191	35.95	0.96	1.01	0.2	0.86							61(TCAGTAAATA,-,0.00),69(TATTTACTCT,+,0.00),176(TATGTAAACA,-,0.00)	125(TGTCACAGTGAC,-,0.00),126(GTCACAGTGACT,+,0.00)
C5	chr14	63677863	63678155	Intergenic	LTR47A2|LTR|ERVL	-36086	NM_001258272	112840	Hs.655666	NM_080666	ENSG00000140006	WDR89	C14orf150|MSTP050	WD repeat domain 89	protein-coding	0	0.40273	35.95	3.42	5.56	0.99	1.3	227(CATTAGTCAT,-,0.00),228(ATTAGTCATT,+,0.00)		228(ATTAGTCATTAT,-,0.00)		144(GGTCAGATAAGC,-,0.00),258(TGTTATCACTCT,+,0.00)				227(CATTAGTCAT,-,0.00),228(ATTAGTCATT,+,0.00)
C5	chr16	72929465	72929722	intron (NM_001164766, intron 2 of 8)	intron (NM_001164766, intron 2 of 8)	118782	NM_006885	463	Hs.598297	NM_006885	ENSG00000140836	ZFHX3	ATBF1|ATBT|ZNF927	zinc finger homeobox 3	protein-coding	0.023346	0.484496	35.95	0	0.76	0.2	2.16		107(GCATTCCT,+,0.00)								107(GCATTCCT,-,0.00)
C5	chr6	39269979	39270214	Intergenic	MER39B|LTR|ERV1	-40621	NM_003740	8645	Hs.444448	NM_003740	ENSG00000164626	KCNK5	K2p5.1|KCNK5b|TASK-2|TASK2	potassium two pore domain channel subfamily K member 5	protein-coding	0	0.45339	35.73	0.96	0.25	0.39	2.37		171(AGGAATGC,-,0.00)					109(TGTTTGACCA,+,0.00)			171(AGGAATGC,+,0.00)
C5	chr11	101336137	101336481	Intergenic	Intergenic	183596	NR_037485	100500823		NR_037485	ENSG00000263885	MIR3920	-	microRNA 3920	ncRNA	0.008721	0.368116	35.73	0.55	1.52	0.2	1.51	217(AGTGAGTCAT,-,0.00),218(GTGAGTCATT,+,0.00)		215(AGAGTGAGTCAT,+,0.00),218(GTGAGTCATTTG,-,0.00)				134(TCTGTAAACA,-,0.00)		217(AGTGAGTCAT,-,0.00),218(GTGAGTCATT,+,0.00)
C5	chr16	85520975	85521216	Intergenic	Intergenic	-90328	NM_001134473	23199	Hs.461647	NM_014615	ENSG00000131149	GSE1	CRHSP24|KIAA0182	Gse1 coiled-coil protein	protein-coding	0.041494	0.590909	35.73	0.55	2.28	0.39	7.55				211(TGTGGTCCCG,-,0.00)				120(GACACCCTGACC,+,0.00)
C5	chr8	108667022	108667263	intron (NR_136411, intron 1 of 3)	intron (NR_136411, intron 1 of 3)	120473	NM_153015	157753	Hs.99439	NM_153015	ENSG00000164841	TMEM74	NET36	transmembrane protein 74	protein-coding	0.008299	0.409091	35.73	0.41	0.51	0.59	1.08								114(GGTCACAGTGGC,-,0.00)
C5	chr16	88928428	88928720	intron (NM_005187, intron 1 of 11)	intron (NM_005187, intron 1 of 11)	-11463	NM_001290330	100129697	Hs.689377	NM_001290330		LOC100129697	-	uncharacterized LOC100129697	protein-coding	0.047945	0.624573	35.73	1.09	2.28	0.99	1.08							102(TGTGCAAACA,-,0.00)
C5	chr15	71104744	71105002	Intergenic	MER4D|LTR|ERV1	10627	NM_001102658	196993	Hs.646533	NM_001102658	ENSG00000225362	CT62	-	cancer/testis antigen 62	protein-coding	0.01938	0.374517	35.52	1.09	1.52	1.18	0.86					98(GTTAAGATAAGG,-,0.00)			132(GGTCAGAGTGAC,-,0.00),133(GTCAGAGTGACC,+,0.00)
C5	chr8	22739157	22739409	intron (NM_144962, intron 4 of 6)	intron (NM_144962, intron 4 of 6)	-45981	NM_004430	1960	Hs.534313	NM_004430	ENSG00000179388	EGR3	EGR-3|PILOT	early growth response 3	protein-coding	0.02381	0.592885	35.52	0.55	0.76	0.39	0.86							165(AAGACAAACA,-,0.00)	106(GGTCACCTTGCC,-,0.00),107(GTCACCTTGCCC,+,0.00)
C5	chr5	125410075	125410334	Intergenic	Intergenic	-83057	NR_109887	101927460	Hs.407582	NR_109887	ENSG00000260192	LINC02240	-	long intergenic non-protein coding RNA 2240	ncRNA	0.007722	0.430769	35.3	0.82	11.38	2.96	4.1				87(TGTGGTTCTG,-,0.00)				135(GGTCACAGTGCC,-,0.00),136(GTCACAGTGCCT,+,0.00)
C5	chr2	217331604	217331880	intron (NR_026597, intron 8 of 12)	intron (NR_026597, intron 8 of 12)	49009	NR_133642	105373877		NR_133642		DIRC3-AS1	-	DIRC3 antisense RNA 1	ncRNA	0.003623	0.490975	35.3	0	8.34	1.97	6.48							199(TGTTTACACA,+,0.00)	140(GGTCAACGTCAC,-,0.00)
C5	chr5	135641870	135642254	intron (NM_001349335, intron 3 of 10)	intron (NM_001349335, intron 3 of 10)	11873	NR_027127	340074	Hs.434633	NR_027127	ENSG00000251045	LINC01959	-	long intergenic non-protein coding RNA 1959	ncRNA	0.005208	0.425974	35.3	0.41	1.52	0.99	1.3					152(TCTTATCTCTTT,+,0.00)
C5	chr3	181851063	181851306	Intergenic	Intergenic	-101180	NR_104146	100996490	Hs.606987	NR_104146	ENSG00000242512	LINC01206	-	long intergenic non-protein coding RNA 1206	ncRNA	0.016461	0.368852	35.09	0.14	0.25	1.78	1.08		136(GAATTCCT,+,0.00)			106(GTACTGATAAGA,-,0.00)		124(AAGGTAAACA,-,0.00),192(TGGTTAAATA,-,0.00)			136(GAATTCCT,-,0.00)
C5	chr5	58069876	58070204	Intergenic	Intergenic	52301	NR_104669	101928569	Hs.319708	NR_104669		LINC02101	-	long intergenic non-protein coding RNA 2101	ncRNA	0.006098	0.352584	35.09	1.37	1.26	0.99	0.22		131(AGGAATGT,-,0.00)	303(TTGAATCAGATC,-,0.00)				6(TAGTCAAATA,-,0.00),84(TATTTACTCT,+,0.00),191(TGTGTAAATA,-,0.00),212(AATGCAAACA,-,0.00)			131(AGGAATGT,+,0.00)
C5	chr9	4866324	4866594	Intergenic	Intergenic	16162	NR_029836	406894		NR_029836	ENSG00000199065	MIR101-2	MIRN101-2|mir-101-2	microRNA 101-2	ncRNA	0.011111	0.450185	34.87	2.6	1.77	1.58	1.08	55(AATGAGTCAC,-,0.00),56(ATGAGTCACA,+,0.00)		53(AGAATGAGTCAC,+,0.00),56(ATGAGTCACAGC,-,0.00)					147(GGTCAAACTGTC,-,0.00),148(GTCAAACTGTCC,+,0.00)	55(AATGAGTCAC,-,0.00),56(ATGAGTCACA,+,0.00)
C5	chr3	189304818	189305054	intron (NM_198485, intron 4 of 5)	intron (NM_198485, intron 4 of 5)	-64342	NR_046722	100874027	Hs.616080	NR_046722	ENSG00000230115	TPRG1-AS2	-	TPRG1 antisense RNA 2	ncRNA	0.029661	0.476793	34.87	0.27	0.51	2.17	52.24							89(TGTTTGCTCA,+,0.00)
C5	chr8	124854183	124854458	Intergenic	Intergenic	-32262	NR_039809	100616255		NR_039809	ENSG00000263735	MIR4662B	-	microRNA 4662b	ncRNA	0	0.347826	34.87	1.64	0.51	0.2	1.08							121(TGGACAAATA,-,0.00),202(TGAATAAACA,-,0.00)
C5	chr10	29630200	29630650	intron (NM_001323599, intron 3 of 38)	intron (NM_001323599, intron 3 of 38)	4547	NM_021738	6840	Hs.499209	NM_003174	ENSG00000197321	SVIL	-	supervillin	protein-coding	0.002222	0.4102	34.44	0.41	2.28	1.18	4.1							79(AAAGCAAATA,-,0.00),110(TATTTACACA,+,0.00)			202(AAGAATGC,+,0.00)
C5	chr3	175136686	175136929	intron (NM_207015, intron 2 of 13)	intron (NM_207015, intron 2 of 13)	-21565	NR_046390	100862679	Hs.148810	NR_046390	ENSG00000230292	NAALADL2-AS3	-	NAALADL2 antisense RNA 3	ncRNA	0.004115	0.319672	34.44	0.27	0.76	0.99	1.51	180(ATGATTCATC,+,0.00)		177(GAAATGATTCAT,+,0.00),180(ATGATTCATCAA,-,0.00)				148(TAAGTCAATA,-,0.00)	124(GGTCACAGTGAC,-,0.00),125(GTCACAGTGACC,+,0.00)	179(AATGATTCAT,-,0.00),180(ATGATTCATC,+,0.00)
C5	chr1	150981770	150982036	promoter-TSS (NM_003568)	promoter-TSS (NM_003568)	-120	NM_003568	8416	Hs.3346	NM_003568	ENSG00000143412	ANXA9	ANX31	annexin A9	protein-coding	0	0.610487	34.44	1.91	1.77	1.18	12.09
C5	chr14	32134672	32134989	intron (NM_001030055, intron 3 of 6)	intron (NM_001030055, intron 3 of 6)	57541	NM_001173	394	Hs.592313	NM_001173	ENSG00000100852	ARHGAP5	GFI2|RhoGAP5|p190-B|p190BRhoGAP	Rho GTPase activating protein 5	protein-coding	0.006309	0.349057	34.44	1.09	5.82	0.39	5.4		247(ACATTCCA,+,0.00)	125(AGTTTGAGTAAT,+,0.00),128(TTGAGTAATTTA,-,0.00)		236(CTTTATCTCTCA,+,0.00)		88(TGTTTGTCTT,+,0.00)			247(ACATTCCA,-,0.00)
C5	chr3	134327651	134327888	Intergenic	Intergenic	14193	NR_146711	105374119		NR_146711	ENSG00000240006	LINC02004	-	long intergenic non-protein coding RNA 2004	ncRNA	0.012658	0.512605	34.44	0.41	6.83	0	3.89	209(GATGACTAAG,-,0.00),218(GTGAGTCACC,+,0.00)		207(GTGATGACTAAG,+,0.00),215(TAAGTGAGTCAC,+,0.00),218(GTGAGTCACCGC,-,0.00)	221(AGTCACCGCA,+,0.00)				72(GTCCCGGTGACC,+,0.00)	118(CCTGATTCAT,-,0.00),119(CTGATTCATG,+,0.00),217(AGTGAGTCAC,-,0.00),218(GTGAGTCACC,+,0.00)
C5	chr9	33229416	33229697	Intergenic	Intergenic	-10608	NM_014471	27290	Hs.555934	NM_014471	ENSG00000122711	SPINK4	HEL136|PEC-60|PEC60	serine peptidase inhibitor, Kazal type 4	protein-coding	0.010676	0.592199	34.23	1.23	0.51	1.97	9.71	148(ACTGACTCAC,-,0.00)		146(GCACTGACTCAC,+,0.00),149(CTGACTCACCTC,-,0.00)						148(ACTGACTCAC,-,0.00),149(CTGACTCACC,+,0.00)
C5	chr15	89121470	89121746	intron (NM_007011, intron 7 of 14)	intron (NM_007011, intron 7 of 14)	33458	NM_007011	11057	Hs.122337	NM_007011	ENSG00000140526	ABHD2	HS1-2|LABH2|PHPS1-2	abhydrolase domain containing 2	protein-coding	0.007246	0.433213	34.23	1.64	1.52	0.59	1.94	229(CATTACTCAC,-,0.00)		230(ATTACTCACAGC,-,0.00)				110(TGTTTACAAA,+,0.00)		229(CATTACTCAC,-,0.00)
C5	chr1	204763677	204763942	Intergenic	Intergenic	-64845	NM_001005388	23114	Hs.13349	NM_015090	ENSG00000163531	NFASC	NF|NRCAML	neurofascin	protein-coding	0.018868	0.548872	34.23	7.79	3.03	4.93	1.3			212(GCTCTTACTCAT,+,0.00)	47(GGAAACCAGA,+,0.00)			77(TGTTTACCCT,+,0.00)		215(CTTACTCATC,+,0.00)
C5	chr2	163840302	163840716	Intergenic	Intergenic	-104502	NM_018086	55137	Hs.593650	NM_018086	ENSG00000182263	FIGN	-	fidgetin, microtubule severing factor	protein-coding	0	0.308434	34.01	0.41	1.52	0.99	1.94		113(AGGAATGT,-,0.00)	266(CTGATGACTCAA,+,0.00),269(ATGACTCAAATG,-,0.00)				18(ATAGTAAACA,-,0.00),125(TATGTAAACA,-,0.00),303(TAGGCAAACA,-,0.00)		268(GATGACTCAA,-,0.00),269(ATGACTCAAA,+,0.00)	113(AGGAATGT,+,0.00)
C5	chr1	206903667	206903906	3' UTR (NM_001193338, exon 7 of 7)	3' UTR (NM_001193338, exon 7 of 7)	6343	NM_001185158	11009	Hs.58831	NM_006850	ENSG00000162892	IL24	C49A|FISP|IL10B|MDA7|MOB5|ST16	interleukin 24	protein-coding	0.004184	0.445833	34.01	0.82	0.25	1.97	0.86		165(ACATTCCC,+,0.00)						105(TGTCAAGCTGAC,-,0.00),106(GTCAAGCTGACC,+,0.00)
C5	chrX	16662397	16662625	intron (NM_019857, intron 13 of 18)	intron (NM_019857, intron 13 of 18)	12353	NM_004057	795	Hs.639	NM_004057	ENSG00000169906	S100G	CABP|CABP1|CABP9K|CALB3	S100 calcium binding protein G	protein-coding	0	0.41048	34.01	0.14	0.76	0.59	0.86							136(GGAGTAAATA,-,0.00),176(TGTTTACTTT,+,0.00)	108(GGTCATGATGAC,-,0.00),109(GTCATGATGACC,+,0.00),199(GCCAGAATGACC,+,0.00)
C5	chr1	51567787	51568044	Intergenic	Intergenic	-48592	NM_001981	2060	Hs.83722	NM_001981	ENSG00000085832	EPS15	AF-1P|AF1P|MLLT5	epidermal growth factor receptor pathway substrate 15	protein-coding	0	0.406977	33.79	1.64	14.41	1.38	5.18				36(CAAAGCCACA,+,0.00)			128(AAGACAAACA,-,0.00),224(TATTTACAAA,+,0.00)
C5	chr11	86499814	86500074	intron (NM_001014811, intron 4 of 13)	intron (NM_001014811, intron 4 of 13)	125208	NM_021827	60494	Hs.144913	NM_021827	ENSG00000149201	CCDC81	-	coiled-coil domain containing 81	protein-coding	0.011538	0.482759	33.79	0.82	0.25	0.39	1.08							19(TGAGCAAACA,-,0.00)
C5	chr9	114558347	114558646	Intergenic	MER92B|LTR|ERV1	-29218	NM_004888	9550	Hs.388654	NM_004888	ENSG00000136888	ATP6V1G1	ATP6G|ATP6G1|ATP6GL|ATP6J|Vma10	ATPase H+ transporting V1 subunit G1	protein-coding	0.006689	0.46	33.79	2.6	0.76	0.79	1.08					142(TTTTATCTTAGT,+,0.00)		123(TATTTGATCA,+,0.00),178(TGTTTACTTC,+,0.00)
C5	chr6	125584770	125585051	Intergenic	Intergenic	-89443	NR_038906	643623	Hs.520367	NR_038906	ENSG00000224506	LINC02523	-	long intergenic non-protein coding RNA 2523	ncRNA	0.017794	0.457447	33.58	1.09	1.26	1.18	1.3	61(GTGAGTAATC,+,0.00)		61(GTGAGTAATCAC,-,0.00)				232(TATGTACACA,-,0.00)		60(AGTGAGTAAT,-,0.00),61(GTGAGTAATC,+,0.00)
C5	chr16	87945755	87946067	Intergenic	MLT1K|LTR|ERVL-MaLR	-5521	NM_001173540	54971	Hs.461705	NM_017869	ENSG00000172530	BANP	BEND1|SMAR1|SMARBP1	BTG3 associated nuclear protein	protein-coding	0.019231	0.5623	33.58	1.37	1.52	2.56	15.97
C5	chr8	100487910	100488214	Intergenic	Intergenic	71649	NM_001270378	157567	Hs.530199	NM_198401	ENSG00000186106	ANKRD46	ANK-S|GENX-115279	ankyrin repeat domain 46	protein-coding	0.006579	0.422951	33.58	1.09	1.01	2.96	6.04		80(ACATTCCA,+,0.00)					192(TATTTGCTTA,+,0.00),211(AAGACAAATA,-,0.00)			80(ACATTCCA,-,0.00)
C5	chr20	19130236	19130494	Intergenic	Intergenic	-82281	NM_020689	57419	Hs.654790	NM_020689	ENSG00000185052	SLC24A3	NCKX3	solute carrier family 24 member 3	protein-coding	0	0.420849	33.36	0.55	0.25	0.2	0.65				61(TGTGGTCATG,-,0.00)			12(TGTTTGCTTT,+,0.00),103(TGTTTATTTA,+,0.00)
C5	chr16	1296931	1297161	Intergenic	LTR10A|LTR|ERV1	-12107	NM_194260	7329	Hs.302903	NM_003345	ENSG00000103275	UBE2I	C358B7.1|P18|UBC9	ubiquitin conjugating enzyme E2 I	protein-coding	0.008696	0.510823	33.36	20.36	10.11	3.16	7.99	140(GGTGACTCAG,-,0.00),177(GGTGACTCAG,-,0.00)		138(CAGGTGACTCAG,+,0.00),175(AGGGTGACTCAG,+,0.00)	9(TGTGGTTCCC,-,0.00)		17(CCCTATTGGCTA,+,0.00),56(TCCAATTGGCTA,+,0.00)		172(GACAGGGTGACT,+,0.00)	140(GGTGACTCAG,-,0.00),141(GTGACTCAGG,+,0.00),177(GGTGACTCAG,-,0.00),178(GTGACTCAGG,+,0.00)
C5	chr1	41789759	41790091	intron (NM_024503, intron 1 of 8)	intron (NM_024503, intron 1 of 8)	128782	NM_024503	59269	Hs.403972	NM_024503	ENSG00000127124	HIVEP3	KBP-1|KBP1|KRC|SHN3|Schnurri-3|ZAS3|ZNF40C	human immunodeficiency virus type I enhancer binding protein 3	protein-coding	0.006024	0.495495	33.15	0.96	0.76	1.58	1.94							132(TAAGTACACA,-,0.00)	89(GTCATTCTGCCC,+,0.00)
C5	chr14	91276498	91276725	intron (NM_001080414, intron 29 of 29)	intron (NM_001080414, intron 29 of 29)	-22731	NM_003485	8111	Hs.8882	NM_003485	ENSG00000119714	GPR68	AI2A6|GPR12A|OGR1	G protein-coupled receptor 68	protein-coding	0	0.416667	33.15	0.55	0.51	1.58	0.65								108(TGTCACTGTGCC,-,0.00),109(GTCACTGTGCCC,+,0.00)
C5	chr14	67480103	67480346	intron (NM_001348544, intron 3 of 3)	intron (NM_001348544, intron 3 of 3)	8508	NM_001348541	161145	Hs.509707	NM_182526	ENSG00000198133	TMEM229B	C14orf83	transmembrane protein 229B	protein-coding	0.020576	0.553279	33.15	0	1.52	1.18	1.08								110(GGTCACTGTGCC,-,0.00),111(GTCACTGTGCCC,+,0.00)
C5	chr5	129241773	129242039	Intergenic	Intergenic	144218	NR_039776	100616175		NR_039776	ENSG00000264563	MIR4633	-	microRNA 4633	ncRNA	0.007519	0.404494	33.15	1.09	0.76	0.79	1.51					6(TGTTATCTTTCA,+,0.00)		142(TATTTACCTT,+,0.00)
C5	chr9	126642980	126643239	intron (NM_001174146, intron 2 of 7)	intron (NM_001174146, intron 2 of 7)	28666	NM_002316	4010	Hs.129133	NM_002316	ENSG00000136944	LMX1B	LMX1.2|NPS1	LIM homeobox transcription factor 1 beta	protein-coding	0.003861	0.573077	33.15	0.41	1.01	0.59	1.51				238(TGTGGTGAGG,-,0.00)	113(GGCCTGATAAGA,-,0.00)			146(GGTCAGGCTGAC,-,0.00),147(GTCAGGCTGACT,+,0.00)
C5	chr10	5493762	5494024	Intergenic	Intergenic	5677	NM_017422	51806	Hs.180142	NM_017422	ENSG00000178372	CALML5	CLSP	calmodulin like 5	protein-coding	0.003817	0.532319	33.15	0.41	0.25	1.18	0.86		139(AGGAATGT,-,0.00)					106(TGTTTACCTA,+,0.00),120(AAGGTAAATA,-,0.00)			139(AGGAATGT,+,0.00)
C5	chr15	96103301	96103538	Intergenic	MIRb|SINE|MIR	-222509	NM_001145155	7026	Hs.347991	NM_021005	ENSG00000185551	NR2F2	ARP1|CHTD4|COUPTF2|COUPTFB|COUPTFII|NF-E3|NR2F1|SVP40|TFCOUP2	nuclear receptor subfamily 2 group F member 2	protein-coding	0.004219	0.390756	32.93	1.09	0	0.79	0.22			75(ATGAATCAGATC,-,0.00)		103(TTTTATCAGTGA,+,0.00)		38(TGGGTAAATA,-,0.00)	136(GGTCAGTTTGCC,-,0.00)	74(AATGAATCAG,-,0.00),75(ATGAATCAGA,+,0.00)
C5	chr8	100746343	100746572	Intergenic	L2b|LINE|L2	-24370	NM_002568	26986	Hs.387804	NM_002568	ENSG00000070756	PABPC1	PAB1|PABP|PABP1|PABPC2|PABPL1	poly(A) binding protein cytoplasmic 1	protein-coding	0	0.426087	32.93	1.09	1.01	0.59	0.65	23(CTGAGTCAGC,+,0.00)		20(TTTCTGAGTCAG,+,0.00),23(CTGAGTCAGCTA,-,0.00)		3(ATGCTGATAAAA,-,0.00),141(GAGATGATAACA,-,0.00),159(TTTTATCTTAAA,+,0.00),170(AAGGTGATAAGG,-,0.00)				22(TCTGAGTCAG,-,0.00),23(CTGAGTCAGC,+,0.00)
C5	chr14	75521501	75521739	promoter-TSS (NM_006399)	promoter-TSS (NM_006399)	-821	NM_006399	10538	Hs.509964	NM_006399	ENSG00000156127	BATF	B-ATF|BATF1|SFA-2|SFA2	basic leucine zipper ATF-like transcription factor	protein-coding	0.016807	0.443515	32.93	0.27	0.76	4.73	0.65		75(ACATTCCT,+,0.00)			102(TTTTATCATCCT,+,0.00)		115(TGTTTACAGA,+,0.00)			75(ACATTCCT,-,0.00)
C5	chr9	105912847	105913087	Intergenic	Intergenic	218442	NM_018112	55151	Hs.411925	NM_018112	ENSG00000095209	TMEM38B	C9orf87|D4Ertd89e|OI14|TRIC-B|TRICB|bA219P18.1	transmembrane protein 38B	protein-coding	0.008333	0.502075	32.72	0.96	1.26	1.18	4.96	184(TCTGACTCAG,-,0.00)		182(GTTCTGACTCAG,+,0.00),185(CTGACTCAGAAT,-,0.00)				146(TGTTGACACT,+,0.00)		184(TCTGACTCAG,-,0.00),185(CTGACTCAGA,+,0.00),228(GGTGAATCAC,-,0.00),229(GTGAATCACT,+,0.00)
C5	chr5	129177649	129177908	Intergenic	Intergenic	80090	NR_039776	100616175		NR_039776	ENSG00000264563	MIR4633	-	microRNA 4633	ncRNA	0	0.376923	32.72	0.27	0.51	0.79	0.86		55(TGGAATTT,-,0.00)			103(CCTTATCTGCCT,+,0.00),197(TGTTATCTTTTT,+,0.00)		17(TGTTGATTTA,+,0.00)
C5	chr3	166829921	166830194	Intergenic	Intergenic	-68626	NR_135545	105374194		NR_135545		LOC105374194	inv3q26.1	uncharacterized LOC105374194	ncRNA	0.010989	0.354015	32.72	0.14	1.01	0.79	2.81		162(AGGAATGC,-,0.00),206(GCATTCCT,+,0.00)			128(GTTTATCTTAAT,+,0.00)		39(TATTTGACTA,+,0.00),62(TGTTGACACA,+,0.00),165(AATGCAAATA,-,0.00),213(TGTTTGCTTT,+,0.00)			162(AGGAATGC,+,0.00),206(GCATTCCT,-,0.00)
C5	chr9	107243900	107244137	Intergenic	Intergenic	-39218	NM_002874	5887	Hs.521640	NM_002874	ENSG00000119318	RAD23B	HHR23B|HR23B|P58	RAD23 homolog B, nucleotide excision repair protein	protein-coding	0.012658	0.42437	32.72	1.23	5.31	2.17	11.44	87(AGTGACTCAT,-,0.00),88(GTGACTCATC,+,0.00),108(GGTGAGTCAT,-,0.00),109(GTGAGTCATG,+,0.00)		85(AAAGTGACTCAT,+,0.00),88(GTGACTCATCAA,-,0.00),106(GGGGTGAGTCAT,+,0.00)				27(TATTTACATA,+,0.00)	81(GGTCAAAGTGAC,-,0.00),82(GTCAAAGTGACT,+,0.00)	87(AGTGACTCAT,-,0.00),88(GTGACTCATC,+,0.00),108(GGTGAGTCAT,-,0.00),109(GTGAGTCATG,+,0.00)
C5	chr15	38593467	38593711	Intergenic	Intergenic	-28783	NM_001128602	10125	Hs.591127	NM_005739	ENSG00000172575	RASGRP1	CALDAG-GEFI|CALDAG-GEFII|RASGRP|V|hRasGRP1	RAS guanyl releasing protein 1	protein-coding	0.008197	0.542857	32.5	2.19	0.25	0.39	1.73							133(TGTTTGCTAT,+,0.00)	101(GGGCAAGGTGAC,-,0.00),102(GGCAAGGTGACC,+,0.00)		116(ACATTCTT,-,0.00)
C5	chr6	134117348	134117575	intron (NR_037938, intron 1 of 1)	intron (NR_037938, intron 1 of 1)	219	NR_037938	387065	Hs.571061	NR_037938		HMGA1P7	HMGA1L7	high mobility group AT-hook 1 pseudogene 7	pseudo	0.017621	0.464912	32.5	0.96	0.76	1.78	0.43							128(TAAGCACACA,-,0.00),178(TGAATAAACA,-,0.00)	108(TGTCACAGTGAC,-,0.00),109(GTCACAGTGACA,+,0.00)
C5	chr15	87190415	87190652	Intergenic	Intergenic	-202107	NR_135683	102724452	Hs.128062	NR_135683	ENSG00000259620	LOC102724452	-	uncharacterized LOC102724452	ncRNA	0.004219	0.357143	32.5	1.09	0	0.2	0.65					71(AAGCTGATAAAG,-,0.00),160(TTTTATCTCATA,+,0.00)
C5	chr8	101607964	101608193	intron (NM_001330593, intron 8 of 15)	intron (NM_001330593, intron 8 of 15)	115638	NM_024915	79977	Hs.661088	NM_024915	ENSG00000083307	GRHL2	BOM|DFNA28|ECTDS|TFCP2L3	grainyhead like transcription factor 2	protein-coding	0.004367	0.326087	32.5	0.82	3.79	0.39	4.1	112(AATGACTAAT,-,0.00),113(ATGACTAATA,+,0.00)		110(ACAATGACTAAT,+,0.00),113(ATGACTAATATT,-,0.00)				103(TGTGTACACA,+,0.00),103(TGTGTACACA,-,0.00),121(TATTTGTTCA,+,0.00),195(TAAGTAAATA,-,0.00)		112(AATGACTAAT,-,0.00),113(ATGACTAATA,+,0.00)
C5	chr15	80743236	80743494	intron (NM_021214, intron 1 of 2)	intron (NM_021214, intron 1 of 2)	-35978	NM_018689	57214	Hs.459088	NM_018689	ENSG00000103888	CEMIP	CCSP1|HYBID|KIAA1199|TMEM2L	cell migration inducing hyaluronidase 1	protein-coding	0.01938	0.53668	32.5	2.46	1.52	0.59	1.3		135(AGGAATGT,-,0.00)		195(TGCGGTTCCT,-,0.00)			119(TGTGTACTTA,+,0.00),140(TGTTTACTTT,+,0.00)	230(GGTCATGCTGAC,-,0.00),231(GTCATGCTGACT,+,0.00)		135(AGGAATGT,+,0.00)
C5	chr10	6297937	6298263	Intergenic	Intergenic	-28444	NR_040079	399715		NR_040079	ENSG00000215244	LOC399715	-	uncharacterized LOC399715	ncRNA	0	0.431193	32.29	1.5	2.02	3.16	0.65					164(GTTTATCTTATA,+,0.00)		19(TGAACAAACA,-,0.00),163(TGTTTATCTT,+,0.00)	223(GACACTGTGACC,+,0.00)		8(AAGAATGT,+,0.00)
C5	chr9	128047282	128047531	Intergenic	LTR61|LTR|ERV1	19914	NM_197956	203245	Hs.373606	NM_197956	ENSG00000171169	NAIF1	C9orf90|bA379C10.2	nuclear apoptosis inducing factor 1	protein-coding	0.02008	0.396	32.29	1.5	0.51	1.18	1.08		81(AGGAATTT,-,0.00)					33(TTGGCAAACA,-,0.00),235(TATTTATTTT,+,0.00)			81(AGGAATTT,+,0.00)
C5	chr1	235068413	235068660	intron (NR_027454, intron 1 of 3)	intron (NR_027454, intron 1 of 3)	1282	NR_027454	731656	Hs.702477	NR_027454		LINC01348	-	long intergenic non-protein coding RNA 1348	ncRNA	0.02834	0.532258	32.29	3.14	3.03	2.37	2.59		68(ACATTCCT,+,0.00)					91(TATTGACACA,+,0.00),146(TGTTTACTCA,+,0.00)	230(GGGCAGTGTGTC,-,0.00)		68(ACATTCCT,-,0.00)
C5	chr5	147835386	147835673	intron (NM_001354966, intron 1 of 4)	intron (NM_001354966, intron 1 of 4)	3702	NM_001354966	6690	Hs.407856	NM_003122	ENSG00000164266	SPINK1	PCTT|PSTI|Spink3|TATI|TCP	serine peptidase inhibitor, Kazal type 1	protein-coding	0.006969	0.375	32.07	0.82	0.25	1.18	0.43	88(TATTAGTCAT,-,0.00),89(ATTAGTCATA,+,0.00)		86(ACTATTAGTCAT,+,0.00),89(ATTAGTCATATT,-,0.00)				18(AGAATAAATA,-,0.00),29(TGTTTGCCCC,+,0.00),106(TGTTTACATT,+,0.00),159(TGAGTACATA,-,0.00),195(CAAGTAAACA,-,0.00)		88(TATTAGTCAT,-,0.00),89(ATTAGTCATA,+,0.00)
C5	chr7	80883605	80883838	intron (NM_006379, intron 2 of 17)	intron (NM_006379, intron 2 of 17)	35630	NM_001350121	10512	Hs.269109	NM_006379	ENSG00000075223	SEMA3C	SEMAE|SemE	semaphorin 3C	protein-coding	0	0.384615	32.07	0.27	21.24	0.79	11.01	24(TATGACTCAC,-,0.00),25(ATGACTCACC,+,0.00)		22(CCTATGACTCAC,+,0.00),25(ATGACTCACCCA,-,0.00)						24(TATGACTCAC,-,0.00),25(ATGACTCACC,+,0.00),118(AGTGATTCAC,-,0.00),119(GTGATTCACT,+,0.00)
C5	chr9	83041754	83042061	intron (NM_152573, intron 1 of 16)	intron (NM_152573, intron 1 of 16)	21221	NM_152573	158158	Hs.129136	NM_152573	ENSG00000165105	RASEF	RAB45	RAS and EF-hand domain containing	protein-coding	0.003257	0.38961	32.07	0	1.01	0.79	0.65			225(TAATTGAGTCAT,+,0.00),228(TTGAGTCATCAT,-,0.00)	109(CAAAGCCACA,+,0.00)	255(CATCAGATAAGG,-,0.00)		129(AGAGCAAACA,-,0.00),148(TCTGCAAACA,-,0.00),290(TATTTACATT,+,0.00)		227(ATTGAGTCAT,-,0.00),228(TTGAGTCATC,+,0.00)
C5	chr3	170320556	170320840	Intergenic	MER41A|LTR|ERV1	-36987	NM_005414	6498	Hs.536655	NM_005414	ENSG00000136603	SKIL	SNO|SnoA|SnoI|SnoN	SKI like proto-oncogene	protein-coding	0.010563	0.470175	32.07	2.46	0.76	1.18	12.09					105(TTTTATCAGCAA,+,0.00)
C5	chr11	71481403	71481725	intron (NM_018161, intron 12 of 20)	intron (NM_018161, intron 12 of 20)	8061	NR_106812	102466728		NR_106812	ENSG00000278349	MIR6754	hsa-mir-6754	microRNA 6754	ncRNA	0.021739	0.517028	32.07	0.14	0.51	0.79	2.81							98(AGTGCAAACA,-,0.00)	240(GGTCACGCTCAC,-,0.00),241(GTCACGCTCACC,+,0.00)
C5	chr2	39180347	39180583	intron (NM_001009565, intron 7 of 7)	intron (NM_001009565, intron 7 of 7)	49123	NR_144520	344387	Hs.403201	NM_001009565	ENSG00000205111	CDKL4	-	cyclin dependent kinase like 4	protein-coding	0.012712	0.556962	32.07	1.37	1.01	0.2	1.08				46(TGTGGTGTCT,-,0.00)
C5	chr20	56758806	56759076	Intergenic	L2a|LINE|L2	129639	NM_003222	7022	Hs.473152	NM_003222	ENSG00000087510	TFAP2C	AP2-GAMMA|ERF1|TFAP2G|hAP-2g	transcription factor AP-2 gamma	protein-coding	0.011111	0.431734	32.07	1.23	0.76	0.99	0.65							43(TGAGCAAATA,-,0.00)
C5	chr2	225843115	225843342	Intergenic	Intergenic	-299566	NR_046102	646736	Hs.712836	NR_046102		LOC646736	-	uncharacterized LOC646736	ncRNA	0.004405	0.346491	31.86	0	0.51	0.79	0.65	81(TATTAGTCAT,-,0.00),82(ATTAGTCATT,+,0.00)		79(TCTATTAGTCAT,+,0.00),82(ATTAGTCATTCA,-,0.00)					108(TGTCACTGTGAC,-,0.00),109(GTCACTGTGACC,+,0.00)	81(TATTAGTCAT,-,0.00),82(ATTAGTCATT,+,0.00)
C5	chr8	37302708	37302954	Intergenic	Intergenic	191082	NR_121620	100507420	Hs.105962	NR_121620		LINC01605	-	long intergenic non-protein coding RNA 1605	ncRNA	0.004065	0.380567	31.86	0.41	0.51	0.2	1.73							10(TATTTGTTTA,+,0.00),202(AAAGCAAACA,-,0.00)
C5	chr11	19995140	19995386	intron (NM_182964, intron 11 of 37)	intron (NM_182964, intron 11 of 37)	-27293	NM_001111019	89797	Hs.64341	NM_145117	ENSG00000166833	NAV2	HELAD1|POMFIL2|RAINB1|STEERIN2|UNC53H2	neuron navigator 2	protein-coding	0.004065	0.453441	31.86	5.46	1.77	1.38	1.51	112(AATGACTCAT,-,0.00),113(ATGACTCATG,+,0.00)		110(AGAATGACTCAT,+,0.00),113(ATGACTCATGGG,-,0.00)	27(TGTGGTCAGC,-,0.00)			13(TATTTGTTCA,+,0.00)		112(AATGACTCAT,-,0.00),113(ATGACTCATG,+,0.00)
C5	chr17	74758336	74758607	intron (NM_004252, intron 1 of 5)	intron (NM_004252, intron 1 of 5)	9858	NR_037409	100500847		NR_037409	ENSG00000284186	MIR3615	mir-3615	microRNA 3615	ncRNA	0.02952	0.610294	31.86	2.05	4.8	1.78	3.67
C5	chr10	28925470	28925716	Intergenic	Intergenic	79185	NM_001278522	283080		NM_001278522		C10orf126	bA492M23.1	chromosome 10 open reading frame 126	protein-coding	0.020325	0.54251	31.64	0.55	0.76	0.39	0.43				69(TGTGGTTTCT,-,0.00)
C5	chr2	220277705	220278019	Intergenic	MIRc|SINE|MIR	-371297	NR_036228	100422959		NR_036228	ENSG00000266518	MIR4268	-	microRNA 4268	ncRNA	0.006369	0.326984	31.64	0.27	3.54	0.59	1.08				74(TGTGGTGTAA,-,0.00)			24(TATTTAATTT,+,0.00),281(TTTGTAAACA,-,0.00)
C5	chr10	8861774	8862042	Intergenic	Intergenic	-36081	NR_131944	105755953	Hs.564146	NR_131944	ENSG00000234752	LOC105755953	-	uncharacterized LOC105755953	ncRNA	0.014925	0.349442	31.43	0	0.76	0.39	0.22		68(AGGAATGT,-,0.00)								68(AGGAATGT,+,0.00)
C5	chr6	142361770	142362102	intron (NM_001032395, intron 2 of 23)	intron (NM_001032395, intron 2 of 23)	60017	NM_001032394	57211	Hs.743302	NM_020455	ENSG00000112414	ADGRG6	APG1|DREG|GPR126|LCCS9|PR126|PS1TP2|VIGR	adhesion G protein-coupled receptor G6	protein-coding	0.003012	0.348348	31.43	1.23	3.54	1.58	1.3		260(TGGAATGT,-,0.00)					117(TGTGTACATA,+,0.00)			260(TGGAATGT,+,0.00)
C5	chr8	37062292	37062535	Intergenic	MIRc|SINE|MIR	278089	NM_001031836	157855	Hs.13861	NM_001031836	ENSG00000215262	KCNU1	KCNMC1|KCa5|KCa5.1|Kcnma3|Slo3	potassium calcium-activated channel subfamily U member 1	protein-coding	0.004115	0.393443	31.43	0.68	0.25	1.18	0.43							5(TGTTTATTTA,+,0.00),158(TCAGCAAATA,-,0.00)	94(TGTCACCGTGTC,-,0.00),95(GTCACCGTGTCC,+,0.00)
C5	chr8	66714068	66714315	intron (NM_001033578, intron 1 of 16)	intron (NM_001033578, intron 1 of 16)	1773	NM_001033578	23678	Hs.613417	NM_013257	ENSG00000104205	SGK3	CISK|SGK2|SGKL	serum/glucocorticoid regulated kinase family member 3	protein-coding	0.008097	0.330645	31.43	2.19	1.77	2.76	1.08							155(TGTTTGCACA,+,0.00),202(TATTTGCTCT,+,0.00)
C5	chr17	72617983	72618291	intron (NR_033876, intron 3 of 4)	intron (NR_033876, intron 3 of 4)	22335	NR_033876	400619	Hs.447555	NR_033876	ENSG00000227036	LINC00511	LCAL5|onco-lncRNA-12	long intergenic non-protein coding RNA 511	ncRNA	0.022727	0.521036	31.43	1.64	2.53	2.37	1.3				233(TCTGGTTTAA,-,0.00)	206(GCTTATCTGCTG,+,0.00)	38(CAGCCAATGCCA,-,0.00)	201(TGCTTGCTTA,+,0.00)
C5	chr2	193103016	193103411	Intergenic	Intergenic	353368	NR_152587	64002	Hs.546994	NR_002769	ENSG00000227418	PCGEM1	LINC00071|NCRNA00071|PCAT9	PCGEM1, prostate-specific transcript (non-protein coding)	ncRNA	0.002532	0.315657	31.43	0.41	2.78	0.59	1.08	250(TCTGACTCAT,-,0.00),251(CTGACTCATG,+,0.00),282(AGTGAGTCAT,-,0.00),283(GTGAGTCATT,+,0.00)	388(GCATTCCA,+,0.00)	248(ATTCTGACTCAT,+,0.00),251(CTGACTCATGAA,-,0.00),280(GTAGTGAGTCAT,+,0.00),283(GTGAGTCATTCT,-,0.00)	269(AGTAACCAGA,+,0.00)			14(CAAGCAAACA,-,0.00),77(AAAGTAAACA,-,0.00)		250(TCTGACTCAT,-,0.00),251(CTGACTCATG,+,0.00),282(AGTGAGTCAT,-,0.00),283(GTGAGTCATT,+,0.00)	388(GCATTCCA,-,0.00)
C5	chr17	77286614	77286844	intron (NM_001293695, intron 1 of 10)	intron (NM_001293695, intron 1 of 10)	-1162	NM_001113492	10801	Hs.440932	NM_006640	ENSG00000184640	SEPT9	AF17q25|MSF|MSF1|NAPB|PNUTL4|SINT1|SeptD1	septin 9	protein-coding	0.013043	0.597403	31.43	2.6	6.32	1.97	3.02					137(GACCTGATAAGG,-,0.00)		88(TGTTTGTCCA,+,0.00)
C5	chr5	174535633	174535943	Intergenic	Intergenic	-188784	NM_002449	4488	Hs.89404	NM_002449	ENSG00000120149	MSX2	CRS2|FPP|HOX8|MSH|PFM|PFM1	msh homeobox 2	protein-coding	0.012903	0.418006	31.21	0.96	1.01	0.39	0.22		138(AAATTCCT,+,0.00)	188(AATGTGAATCAT,+,0.00)			287(AAACCAATCAAA,-,0.00)			190(TGTGAATCAT,-,0.00),191(GTGAATCATA,+,0.00)	138(AAATTCCT,-,0.00)
C5	chr9	135392598	135392841	Intergenic	Intergenic	49470	NM_173520	157927	Hs.559511	NM_173520		C9orf62	-	chromosome 9 open reading frame 62	protein-coding	0.024691	0.590164	31.21	0.14	0.51	0.59	8.2								146(GGTCAGGCTGCC,-,0.00),147(GTCAGGCTGCCC,+,0.00)	45(GGTGACTAAT,-,0.00),46(GTGACTAATG,+,0.00)
C5	chr12	116503304	116503563	Intergenic	Intergenic	-29989	NR_027345	100287569	Hs.441601	NM_207436	ENSG00000196668	LINC00173	NCRNA00173	long intergenic non-protein coding RNA 173	ncRNA	0.027027	0.465385	31.21	2.19	2.02	0.99	1.73		171(ACATTCCA,+,0.00)		150(TCTGACCACA,+,0.00)			214(TGGGCAAATA,-,0.00)			171(ACATTCCA,-,0.00)
C5	chr3	149277548	149277827	Intergenic	Intergenic	-55642	NM_000096	1356	Hs.558314	NM_000096	ENSG00000047457	CP	CP-2	ceruloplasmin	protein-coding	0	0.389286	31.21	0.41	1.52	1.97	0.65				128(ACAAACCACA,+,0.00),168(TGTGGTATTT,-,0.00)			173(TATTTACTTT,+,0.00)
C5	chr8	37302106	37302401	Intergenic	MIR3|SINE|MIR	191660	NR_121620	100507420	Hs.105962	NR_121620		LINC01605	-	long intergenic non-protein coding RNA 1605	ncRNA	0.010169	0.543919	31.21	0.68	0.76	1.58	0.43	172(CATGACTCAC,-,0.00),173(ATGACTCACA,+,0.00)		170(GGCATGACTCAC,+,0.00),173(ATGACTCACATT,-,0.00)	226(TGTGGTGACT,-,0.00)					172(CATGACTCAC,-,0.00),173(ATGACTCACA,+,0.00)
C5	chr8	94092638	94092874	Intergenic	MamGypsy2-I|LTR|Gypsy	115831	NM_004063	1015	Hs.591853	NM_004063	ENSG00000079112	CDH17	CDH16|HPT-1|HPT1	cadherin 17	protein-coding	0	0.35865	31.21	1.09	0.51	1.18	0.86	208(ATGAGTTATT,+,0.00),226(GTGATTCATG,+,0.00)	147(TGGAATTT,-,0.00)			176(TAAAAGATAAAC,-,0.00)			100(GGTCAGAGTGAC,-,0.00),101(GTCAGAGTGACC,+,0.00)	225(AGTGATTCAT,-,0.00),226(GTGATTCATG,+,0.00)
C5	chr16	56370836	56371219	intron (NM_001323512, intron 11 of 14)	intron (NM_001323512, intron 11 of 14)	53968	NM_001323511	267	Hs.295137	NM_001144	ENSG00000159461	AMFR	GP78|RNF45	autocrine motility factor receptor	protein-coding	0.010444	0.434896	31	2.87	3.54	0.99	2.16		182(TGGAATGT,-,0.00)			327(AATCAGATAAAA,-,0.00)		250(TATGTAAACA,-,0.00)			182(TGGAATGT,+,0.00)
C5	chr8	37598632	37598869	Intergenic	Intergenic	-77364	NR_121621	100507420	Hs.105962	NR_121620		LINC01605	-	long intergenic non-protein coding RNA 1605	ncRNA	0.016878	0.533613	31	0.41	1.26	0.59	7.77
C5	chr2	19140845	19141172	Intergenic	Intergenic	-114037	NR_135287	400945	Hs.502854	NR_135287	ENSG00000236204	LINC01376	-	long intergenic non-protein coding RNA 1376	ncRNA	0.003058	0.466463	31	0.55	2.53	1.38	3.24		265(TGGAATGT,-,0.00)					112(TAGTCAAACA,-,0.00),130(TGTTGGTTCA,+,0.00)		43(GGTGAATCAG,-,0.00),44(GTGAATCAGT,+,0.00)	265(TGGAATGT,+,0.00)
C5	chr15	61750425	61750813	Intergenic	Intergenic	20701	NR_146448	100506530	Hs.42265	NR_146448	ENSG00000259284	LINC02349	-	long intergenic non-protein coding RNA 2349	ncRNA	0.012887	0.491003	31	1.37	2.28	0	14.46							22(AAGGTAAACA,-,0.00),120(TGTGCAAATA,-,0.00),335(CAAGTAAACA,-,0.00)
C5	chr8	115866992	115867268	Intergenic	Intergenic	-198102	NM_001282903	7227	Hs.657018	NM_014112	ENSG00000104447	TRPS1	GC79|LGCR	transcriptional repressor GATA binding 1	protein-coding	0.014493	0.411552	30.78	0.82	1.01	0.2	0.86		81(TGGAATTT,-,0.00),137(GCATTCCT,+,0.00)		11(TGTGGTTAAA,-,0.00)			65(AAAATAAACA,-,0.00)			137(GCATTCCT,-,0.00)
C5	chr9	81321222	81321454	Intergenic	Intergenic	368197	NM_001303104	7088	Hs.197320	NM_005077	ENSG00000196781	TLE1	ESG|ESG1|GRG1	transducin like enhancer of split 1	protein-coding	0.008621	0.399142	30.78	0	2.28	0.99	1.51							36(TATTTACCTA,+,0.00)
C5	chr14	37546919	37547159	3' UTR (NM_138731, exon 14 of 14)	3' UTR (NM_138731, exon 14 of 14)	48081	NM_004496	3169	Hs.163484	NM_004496	ENSG00000129514	FOXA1	HNF3A|TCF3A	forkhead box A1	protein-coding	0.0125	0.431535	30.78	1.91	0.25	0.39	0.43		176(ACATTCCA,+,0.00)		169(TCCAACCACA,+,0.00)	185(GCTGAGATAAAA,-,0.00)		117(TGTGTAAACA,-,0.00),140(TTAGCAAACA,-,0.00),209(TGTTTAACCA,+,0.00)			176(ACATTCCA,-,0.00)
C5	chr12	1767966	1768258	intron (NM_024551, intron 2 of 7)	intron (NM_024551, intron 2 of 7)	-52155	NM_001163925	654429	Hs.585579	NM_001039029	ENSG00000166159	LRTM2	-	leucine rich repeats and transmembrane domains 2	protein-coding	0.003425	0.361775	30.78	1.37	1.52	1.38	3.67							41(AGAACAAATA,-,0.00)			10(GCATTCTT,-,0.00)
C5	chr17	74769842	74770084	TTS (NM_001305083)	TTS (NM_001305083)	6462	NM_015654	26151	Hs.144058	NM_015654	ENSG00000109065	NAT9	EBSP, hNATL	N-acetyltransferase 9 (putative)	protein-coding	0.008264	0.580247	30.57	1.5	1.52	0.99	2.37				104(TGTGGCTAGC,-,0.00)	16(TCTTATCTGGCC,+,0.00)	35(CCTGATTGGAGG,+,0.00)		24(GGCCATTGTGAC,-,0.00),25(GCCATTGTGACC,+,0.00),136(GGGCAAGGTGCC,-,0.00),137(GGCAAGGTGCCC,+,0.00)
C5	chr10	7233770	7234045	intron (NM_001018039, intron 9 of 20)	intron (NM_001018039, intron 9 of 20)	-47123	NR_132972	106635547		NR_132972		SNORD129	-	small nucleolar RNA, C/D box 129	snoRNA	0.007273	0.507246	30.57	2.32	1.01	1.18	0.43		12(ACATTCCT,+,0.00)					227(ACAGCAAACA,-,0.00)			12(ACATTCCT,-,0.00)
C5	chr7	84529416	84529647	Intergenic	Intergenic	-2945	NR_110080	101927378	Hs.539042	NR_110079	ENSG00000235139	LOC101927378	-	uncharacterized LOC101927378	ncRNA	0.004329	0.400862	30.57	0.82	2.53	0.59	3.89		175(ACATTCCT,+,0.00)		4(TTAAGCCACA,+,0.00),135(TGAGGTTATC,-,0.00)	138(GGTTATCATGTG,+,0.00),202(GTCCAGATAAAA,-,0.00)		159(TAAACAAATA,-,0.00)			175(ACATTCCT,-,0.00)
C5	chr10	69439360	69439593	Intergenic	Intergenic	-11991	NM_012339	23555	Hs.499941	NM_012339	ENSG00000099282	TSPAN15	2700063A19Rik|NET-7|NET7|TM4SF15	tetraspanin 15	protein-coding	0.012876	0.628205	30.35	0.82	2.78	0.79	1.94	181(GTGAGTCAGG,+,0.00)		178(AGTGTGAGTCAG,+,0.00)					140(GGCATGATGCCC,+,0.00)	180(TGTGAGTCAG,-,0.00),181(GTGAGTCAGG,+,0.00)
C5	chr12	12883463	12883711	Intergenic	Intergenic	-7435	NM_003979	9052	Hs.631733	NM_003979	ENSG00000013588	GPRC5A	GPCR5A|PEIG-1|RAI3|RAIG1|TIG1	G protein-coupled receptor class C group 5 member A	protein-coding	0	0.389558	30.35	3.55	0.76	0.79	3.67	41(ACTGACTCAT,-,0.00),42(CTGACTCATC,+,0.00)		39(CCACTGACTCAT,+,0.00),42(CTGACTCATCAA,-,0.00)		8(TCTTATCTTGGT,+,0.00)		142(AGAGCAAATA,-,0.00)		41(ACTGACTCAT,-,0.00),42(CTGACTCATC,+,0.00)
C5	chr3	168877873	168878177	Intergenic	Intergenic	-23920	NR_109989	100507661	Hs.65918	NR_109989	ENSG00000242268	LINC02082	-	long intergenic non-protein coding RNA 2082	ncRNA	0.003289	0.383607	30.35	0.55	1.01	0.79	4.96				46(TGTGGTCATT,-,0.00),213(TTAAACCACA,+,0.00)	231(TGTTATCTGCCT,+,0.00)
C5	chr3	192597566	192597858	intron (NM_004113, intron 2 of 5)	intron (NM_004113, intron 2 of 5)	82690	NR_046598	100873987	Hs.628012	NR_046598	ENSG00000230126	FGF12-AS2	-	FGF12 antisense RNA 2	ncRNA	0.006849	0.430034	30.35	1.37	1.01	0.2	1.94		125(GCATTCCA,+,0.00)					80(TGTTGACTGA,+,0.00),150(TCTGCAAACA,-,0.00)			125(GCATTCCA,-,0.00)
C5	chr6	135211312	135211542	intron (NM_001161660, intron 13 of 13)	intron (NM_001161660, intron 13 of 13)	-27733	NR_030317	693126		NR_030317	ENSG00000207689	MIR548A2	MIRN548A2	microRNA 548a-2	ncRNA	0	0.380952	30.35	2.32	1.77	0.79	0.65					181(TCTGAGATAAAA,-,0.00)		170(AGAATAAACA,-,0.00)	100(GTCAGAATGCCC,+,0.00)
C5	chr1	188432508	188432744	Intergenic	Intergenic	988998	NR_132374	106144535	Hs.568709	NR_132374		LINC01037	-	long intergenic non-protein coding RNA 1037	ncRNA	0.004237	0.324895	30.14	1.09	1.01	0.39	2.81							147(TATTTACACA,+,0.00),222(TATTTATTCA,+,0.00)	102(TGTCACTGTGAC,-,0.00),103(GTCACTGTGACC,+,0.00)		78(ACATTCTT,-,0.00)
C5	chr1	111513554	111513783	intron (NM_001081976, intron 1 of 5)	intron (NM_001081976, intron 1 of 5)	-9547	NM_000677	140	Hs.281342	NM_000677	ENSG00000282608	ADORA3	A3AR	adenosine A3 receptor	protein-coding	0.017467	0.530435	30.14	2.05	1.01	2.17	0.86					19(TCCAAGATAAAA,-,0.00)		124(AGGGCCAACA,-,0.00)
C5	chr8	17538706	17539064	exon (NM_003046, exon 1 of 12)	exon (NM_003046, exon 1 of 12)	108	NM_003046	6542	Hs.448520	NM_003046	ENSG00000003989	SLC7A2	ATRC2|CAT2|HCAT2	solute carrier family 7 member 2	protein-coding	0.013966	0.37883	30.14	2.05	2.02	0.2	1.51			311(TAAGTGACTCAA,+,0.00),314(GTGACTCAATGC,-,0.00)						314(GTGACTCAAT,+,0.00)
C5	chr4	41132318	41132552	intron (NM_004307, intron 2 of 17)	intron (NM_004307, intron 2 of 17)	82183	NM_001166050	323	Hs.479602	NM_004307	ENSG00000163697	APBB2	FE65L|FE65L1	amyloid beta precursor protein binding family B member 2	protein-coding	0	0.425532	30.14	0.55	2.02	1.78	2.16			117(ATCAGTCATTAC,-,0.00)		105(CTTTATCTGTGC,+,0.00)		155(TTAGCAAACA,-,0.00)	95(GTCACCCTGGCT,+,0.00)
C5	chr2	164693442	164693695	intron (NM_001278458, intron 15 of 16)	intron (NM_001278458, intron 15 of 16)	-5791	NR_033309	100337591	Hs.664357	NR_033309	ENSG00000206869	SNORA70F	U70F	small nucleolar RNA, H/ACA box 70F	snoRNA	0	0.295276	30.14	1.09	1.01	0.39	1.3		167(ACATTCCT,+,0.00)		200(AGTGGTTAGA,-,0.00)	203(GGTTAGATAACA,-,0.00)		32(AGAGTACACA,-,0.00),157(TAAGTCAACA,-,0.00),177(ATGGTAAATA,-,0.00)			167(ACATTCCT,-,0.00)
C5	chr3	42819983	42820263	intron (NM_001296, intron 2 of 2)	intron (NM_001296, intron 2 of 2)	10651	NM_001296	1238	Hs.146346	NM_001296	ENSG00000144648	ACKR2	CCBP2|CCR10|CCR9|CMKBR9|D6|hD6	atypical chemokine receptor 2	protein-coding	0	0.377224	30.14	1.64	4.8	0.2	4.32					94(GTTTATCTTGAT,+,0.00)	28(TTTTATTGGCTC,+,0.00)	31(TATTGGCTCA,+,0.00),93(TGTTTATCTT,+,0.00),241(TATGCAAACA,-,0.00)	57(GTCATTCTGCCC,+,0.00)
C5	chr9	107755262	107755526	Intergenic	Charlie13a|DNA|hAT-Charlie	-265674	NM_001314052	9314	Hs.376206	NM_004235	ENSG00000136826	KLF4	EZF|GKLF	Kruppel like factor 4	protein-coding	0.007576	0.456604	30.14	3.14	4.55	0.39	3.67	121(CCTGAGTCAT,-,0.00),122(CTGAGTCATC,+,0.00)		119(GCCCTGAGTCAT,+,0.00),122(CTGAGTCATCTC,-,0.00)						121(CCTGAGTCAT,-,0.00),122(CTGAGTCATC,+,0.00)
C5	chr3	123409941	123410182	intron (NM_183357, intron 1 of 20)	intron (NM_183357, intron 1 of 20)	6281	NM_001199642	111	Hs.593292	NM_183357	ENSG00000173175	ADCY5	AC5|FDFM	adenylate cyclase 5	protein-coding	0.008299	0.57438	29.92	0.82	0.51	0.39	4.32							6(AAGGCAAACA,-,0.00)	105(GGCAGTGTGGCC,+,0.00)
C5	chr14	22164704	22164950	Intergenic	MER31A|LTR|ERV1	267926	NR_148362	105370401	Hs.435144	NR_148361		LOC105370401	-	uncharacterized LOC105370401	ncRNA	0.00813	0.497976	29.92	0.14	0.51	0.99	0.65				220(TGTGGTTCTT,-,0.00)				106(GGTCAGGGTGAT,-,0.00)
C5	chr1	177448766	177449002	Intergenic	L2c|LINE|L2	97298	NR_126001	102724661	Hs.146628	NR_126001		LINC01645	-	long intergenic non-protein coding RNA 1645	ncRNA	0.008475	0.489451	29.92	0.82	1.26	0.2	1.08								150(GTCATTCTGGCC,+,0.00),163(TGTCACTGTGAC,-,0.00),164(GTCACTGTGACC,+,0.00)
C5	chr8	22743823	22744095	intron (NM_144962, intron 4 of 6)	AmnSINE1|SINE|5S-Deu-L2	-50657	NM_004430	1960	Hs.534313	NM_004430	ENSG00000179388	EGR3	EGR-3|PILOT	early growth response 3	protein-coding	0.014706	0.56044	29.92	0.68	3.03	3.55	9.5								185(GGCCAGTGTGAC,-,0.00),186(GCCAGTGTGACC,+,0.00)	58(GCTGAATCAC,-,0.00),59(CTGAATCACC,+,0.00)
C5	chr12	89769282	89769518	Intergenic	ERVL-B4-int|LTR|ERVL	60445	NR_028138	338758	Hs.601766	NR_028138	ENSG00000271614	ATP2B1-AS1	LINC00936	ATP2B1 antisense RNA 1	ncRNA	0.008475	0.42616	29.71	2.87	2.78	2.56	2.16	44(TGTGACTCAC,-,0.00),200(AGTGACTCAT,-,0.00),201(GTGACTCATG,+,0.00)		25(CATTTGAGTCAC,+,0.00),28(TTGAGTCACTTT,-,0.00),42(CTTGTGACTCAC,+,0.00),45(GTGACTCACTTG,-,0.00),198(TTAGTGACTCAT,+,0.00)	55(TGTGGCTTCA,-,0.00)			88(TATTTACCAT,+,0.00)		27(TTTGAGTCAC,-,0.00),44(TGTGACTCAC,-,0.00),45(GTGACTCACT,+,0.00),200(AGTGACTCAT,-,0.00),201(GTGACTCATG,+,0.00)
C5	chr16	85524520	85524793	Intergenic	Intergenic	-86767	NM_001134473	23199	Hs.461647	NM_014615	ENSG00000131149	GSE1	CRHSP24|KIAA0182	Gse1 coiled-coil protein	protein-coding	0.032967	0.656934	29.71	1.37	1.77	1.78	2.16		148(GCATTCCT,+,0.00)					143(TGTTTGCATT,+,0.00)			148(GCATTCCT,-,0.00)
C5	chr11	75372347	75372574	Intergenic	Intergenic	-20629	NM_020251	408	Hs.503284	NM_004041	ENSG00000137486	ARRB1	ARB1|ARR1	arrestin beta 1	protein-coding	0.008811	0.394737	29.71	6.56	1.01	0.99	1.73			69(CAGTTGACTCAG,+,0.00),72(TTGACTCAGACA,-,0.00),174(ATAATTACTCAG,+,0.00)				118(AAAGTCAACA,-,0.00)		71(GTTGACTCAG,-,0.00)
C5	chr6	147081150	147081468	intron (NR_034115, intron 4 of 10)	intron (NR_034115, intron 4 of 10)	-77616	NR_132442	106182249	Hs.575390	NR_132442	ENSG00000196634	LUADT1	-	lung adenocarcinoma associated transcript 1	ncRNA	0.006289	0.382445	29.71	1.78	0.51	0.39	8.42		257(GCATTCCT,+,0.00)					143(TATTTGCACA,+,0.00)			257(GCATTCCT,-,0.00)
C5	chr16	80613989	80614310	intron (NM_152342, intron 4 of 6)	intron (NM_152342, intron 4 of 6)	-41341	NR_104666	101928276	Hs.149769	NR_104665	ENSG00000260737	LINC01227	-	long intergenic non-protein coding RNA 1227	ncRNA	0.012461	0.490683	29.71	1.5	1.01	2.17	0.65							128(TCAGTAAACA,-,0.00),143(TGAGCAAATA,-,0.00)
C5	chr3	87367799	87368061	Intergenic	Intergenic	-91343	NM_000306	5449	Hs.591654	NM_000306	ENSG00000064835	POU1F1	CPHD1|GHF-1|PIT1|POU1F1a|Pit-1	POU class 1 homeobox 1	protein-coding	0.003817	0.357414	29.49	0.55	0.25	0.2	0.22							165(TATGTACACA,-,0.00)
C5	chr11	85831261	85831504	Intergenic	Intergenic	-20223	NM_001289608	54843	Hs.369520	NM_032379	ENSG00000137501	SYTL2	CHR11SYT|EXO4|PPP1R151|SGA72M|SLP2|SLP2A	synaptotagmin like 2	protein-coding	0	0.356557	29.49	0.96	1.26	0.59	0.22							93(TCAGCAAATA,-,0.00),101(TATTTACATT,+,0.00)
C5	chr11	80720391	80720620	Intergenic	Intergenic	42298	NR_120570	101928944	Hs.547927	NR_120570	ENSG00000255178	LOC101928944	-	uncharacterized LOC101928944	ncRNA	0.0131	0.373913	29.49	0.41	1.26	0.99	0.22							181(TGTTTGCTTT,+,0.00)
C5	chr7	116273270	116273529	Intergenic	Intergenic	13265	NR_130921	102724434	Hs.667624	NR_130921	ENSG00000237870	LOC102724434	-	uncharacterized LOC102724434	ncRNA	0.007722	0.357692	29.49	1.91	2.28	1.78	1.3		63(AAATTCCT,+,0.00)					161(TGTTTACTCA,+,0.00)			63(AAATTCCT,-,0.00)
C5	chr2	161872179	161872424	exon (NM_001354440, exon 7 of 26)	exon (NM_001354440, exon 7 of 26)	202241	NM_001935	1803	Hs.368912	NM_001935	ENSG00000197635	DPP4	ADABP|ADCP2|CD26|DPPIV|TP103	dipeptidyl peptidase 4	protein-coding	0	0.353659	29.49	0.55	0.51	0.2	0.43							82(TGTTTGTATT,+,0.00),190(TGTTGACTTT,+,0.00)
C5	chr9	77596903	77597131	intron (NM_004297, intron 1 of 6)	MER4A1|LTR|ERV1	51299	NM_004297	9630	Hs.657795	NM_004297	ENSG00000156049	GNA14	-	G protein subunit alpha 14	protein-coding	0.008772	0.432314	29.27	0.96	1.26	0.79	1.3							144(TGGGTACACA,-,0.00)
C5	chr2	164522602	164522877	intron (NM_004490, intron 5 of 13)	MLT1G3|LTR|ERVL-MaLR	45811	NM_001303422	2888	Hs.411881	NM_004490	ENSG00000115290	GRB14	-	growth factor receptor bound protein 14	protein-coding	0.007273	0.449275	29.27	0.41	1.52	0.79	0.65				93(TGTGGTTCTC,-,0.00)			61(AAAGCAAACA,-,0.00)
C5	chr13	68745582	68745832	Intergenic	Intergenic	139618	NR_038878	338862		NR_038878	ENSG00000281778	LINC00550	-	long intergenic non-protein coding RNA 550	ncRNA	0.004	0.318725	29.27	1.23	0.25	0.59	0.43					183(ATTAAGATAAAC,-,0.00)		25(TGTTTGTCCT,+,0.00),85(TCAGCAAATA,-,0.00),163(TCAGTAAACA,-,0.00),186(AAGATAAACA,-,0.00)
C5	chr21	45330181	45330506	Intergenic	Intergenic	11647	NR_103811	388830	Hs.592162	NR_103811	ENSG00000237664	LINC00316	C21orf111|NCRNA00316|PRED59	long intergenic non-protein coding RNA 316	ncRNA	0.024615	0.613497	29.27	0.68	8.85	1.18	14.68							45(TGTTTGCTGA,+,0.00)
C5	chr2	112591434	112591679	Intergenic	LTR3A|LTR|ERVK	6684	NM_001304354	84269	Hs.375707	NM_032309	ENSG00000125611	CHCHD5	C2orf9|MIC14|MIX14	coiled-coil-helix-coiled-coil-helix domain containing 5	protein-coding	0.020408	0.504065	29.06	1.09	1.52	1.38	1.3				151(GATAACCTCA,+,0.00)	146(CAGTAGATAACC,-,0.00)			1(GGGCACCTTGCC,-,0.00),97(GGTCAGCTTGTC,-,0.00),98(GTCAGCTTGTCC,+,0.00)
C5	chr14	23694575	23694817	Intergenic	HERV3-int|LTR|ERV1	58332	NM_005794	10202	Hs.272499	NM_005794	ENSG00000100867	DHRS2	HEP27|SDR25C1	dehydrogenase/reductase 2	protein-coding	0.008264	0.469136	29.06	4.37	0.51	0.39	1.51		94(ACATTCCC,+,0.00)
C5	chr15	87528917	87529159	Intergenic	Intergenic	-47891	NR_026869	145978	Hs.350808	NM_152454	ENSG00000259527	LINC00052	NCRNA00052|TMEM83	long intergenic non-protein coding RNA 52	ncRNA	0	0.320988	29.06	1.91	2.02	0	1.08	98(TGTGAGTCAC,-,0.00),99(GTGAGTCACA,+,0.00)		96(CATGTGAGTCAC,+,0.00),99(GTGAGTCACAAA,-,0.00)				15(TATTTACTGT,+,0.00),88(TGTTTGCTCA,+,0.00),158(TGAATAAACA,-,0.00)		98(TGTGAGTCAC,-,0.00),99(GTGAGTCACA,+,0.00)
C5	chr3	175601584	175601812	intron (NM_207015, intron 10 of 13)	LFSINE_Vert|SINE|tRNA	174635	NR_046714	100874245	Hs.614827	NR_046714		NAALADL2-AS1	-	NAALADL2 antisense RNA 1	ncRNA	0.004386	0.336245	29.06	0.27	0.76	0.2	2.81	25(AATGAATCAT,-,0.00)		23(TGAATGAATCAT,+,0.00),26(ATGAATCATACT,-,0.00)		81(CAGTTGATAAAA,-,0.00)		127(TGAGTAAACA,-,0.00)		25(AATGAATCAT,-,0.00),26(ATGAATCATA,+,0.00)
C5	chr10	5496631	5496869	Intergenic	Intergenic	2820	NM_017422	51806	Hs.180142	NM_017422	ENSG00000178372	CALML5	CLSP	calmodulin like 5	protein-coding	0.029412	0.661088	29.06	0.82	0.51	0.39	1.08				139(AGTGACCGCA,+,0.00)
C5	chr10	102710751	102711003	intron (NM_004311, intron 1 of 5)	intron (NM_004311, intron 1 of 5)	3556	NM_004311	403	Hs.182215	NM_004311	ENSG00000138175	ARL3	ARFL3	ADP ribosylation factor like GTPase 3	protein-coding	0.011905	0.426877	29.06	5.19	4.05	4.93	3.89		204(AGGAATGC,-,0.00)	19(GGTCTGACTCAA,+,0.00),22(CTGACTCAACCA,-,0.00)	26(CTCAACCACA,+,0.00),180(AGAAACCAGA,+,0.00),232(TGTGGTTGTG,-,0.00)	98(TTTTATCTGCCT,+,0.00)			136(GGCATGGTGCCC,+,0.00)	22(CTGACTCAAC,+,0.00)	204(AGGAATGC,+,0.00)
C5	chr7	34037024	34037263	intron (NM_133468, intron 7 of 15)	AluJr4|SINE|Alu	132232	NM_133468	168667	Hs.660998	NM_133468	ENSG00000164619	BMPER	CRIM3|CV-2|CV2	BMP binding endothelial regulator	protein-coding	0.008368	0.4375	28.84	0	2.28	0.99	0.43							178(AAAACAAACA,-,0.00)	112(GGTCACAGTGAA,-,0.00)
C5	chr1	41860198	41860546	intron (NR_038260, intron 1 of 2)	intron (NR_038260, intron 1 of 2)	58335	NM_024503	59269	Hs.403972	NM_024503	ENSG00000127124	HIVEP3	KBP-1|KBP1|KRC|SHN3|Schnurri-3|ZAS3|ZNF40C	human immunodeficiency virus type I enhancer binding protein 3	protein-coding	0.005747	0.43553	28.84	0.68	1.77	4.73	1.08		54(GAATTCCT,+,0.00),332(GAATTCCA,+,0.00)		111(TCCTACCACA,+,0.00),257(CCTAACCCCA,+,0.00)	184(GTTTATCTCAAG,+,0.00)		279(TATTTACATA,+,0.00)			54(GAATTCCT,-,0.00)
C5	chr19	41774640	41774870	Intergenic	Intergenic	19235	NM_002483	4680	Hs.466814	NM_002483	ENSG00000086548	CEACAM6	CD66c|CEAL|NCA	carcinoembryonic antigen related cell adhesion molecule 6	protein-coding	0.021739	0.47619	28.84	0.14	0.51	1.78	0.43	66(TCTGACTCAC,-,0.00)		64(CGTCTGACTCAC,+,0.00),67(CTGACTCACCTA,-,0.00)				49(TGTTTAACTT,+,0.00),77(TAGGTACACA,-,0.00)		66(TCTGACTCAC,-,0.00),67(CTGACTCACC,+,0.00)
C5	chr16	84475599	84475919	TTS (NM_020947)	TTS (NM_020947)	-8398	NR_146503	105371374	Hs.610979	NR_146503	ENSG00000261286	ATP2C2-AS1	-	ATP2C2 antisense RNA 1	ncRNA	0.021875	0.523364	28.84	1.37	2.53	1.38	1.51		61(GCATTCCA,+,0.00),217(AGGAATGC,-,0.00)			182(GGTTATCTACTG,+,0.00)		81(TGATCAAACA,-,0.00)			61(GCATTCCA,-,0.00),217(AGGAATGC,+,0.00)
C5	chr16	75029902	75030154	intron (NM_032268, intron 1 of 4)	AluSz|SINE|Alu	31011	NM_032268	84937	Hs.427284	NM_032268	ENSG00000186187	ZNRF1	NIN283	zinc and ring finger 1	protein-coding	0	0.395257	28.84	2.73	5.06	3.35	2.59		124(GCATTCCA,+,0.00)		24(TGTGGTGAAT,-,0.00)			224(AAAGTAAACA,-,0.00)			124(GCATTCCA,-,0.00)
C5	chr6	91438661	91438894	Intergenic	Intergenic	-82883	NR_039786	100616174		NR_039786	ENSG00000263734	MIR4643	-	microRNA 4643	ncRNA	0	0.320513	28.41	0.82	0.51	1.18	0.65	154(GTGAGTCACA,+,0.00)		151(TCAGTGAGTCAC,+,0.00),154(GTGAGTCACACA,-,0.00)		187(GTTTATCTTTTA,+,0.00)		20(TAGGTAAATA,-,0.00),186(TGTTTATCTT,+,0.00)		153(AGTGAGTCAC,-,0.00),154(GTGAGTCACA,+,0.00)	9(AAGAATGT,+,0.00)
C5	chr5	124596938	124597349	Intergenic	Intergenic	147969	NM_020747	57507	Hs.266616	NM_020747	ENSG00000168916	ZNF608	NY-REN-36	zinc finger protein 608	protein-coding	0.007299	0.412621	28.41	6.97	6.07	1.78	6.04	116(CATGACTCAT,-,0.00),117(ATGACTCATC,+,0.00)	280(AAATTCCT,+,0.00),294(AGGAATTC,-,0.00),296(GAATTCCT,+,0.00),371(AAATTCCT,+,0.00)	114(CACATGACTCAT,+,0.00),117(ATGACTCATCCT,-,0.00),169(ACCATGACTCAA,+,0.00),172(ATGACTCAACAT,-,0.00)	108(GCAGACCACA,+,0.00)	380(TGTTATCTATTA,+,0.00)		128(TAGACAAACA,-,0.00),202(TATTTATCTT,+,0.00)		116(CATGACTCAT,-,0.00),117(ATGACTCATC,+,0.00),171(CATGACTCAA,-,0.00),172(ATGACTCAAC,+,0.00)	280(AAATTCCT,-,0.00),294(AGGAATTC,+,0.00),296(GAATTCCT,-,0.00),342(AAGAATGT,+,0.00),371(AAATTCCT,-,0.00)
C5	chr10	9073069	9073386	Intergenic	Intergenic	175238	NR_131944	105755953	Hs.564146	NR_131944	ENSG00000234752	LOC105755953	-	uncharacterized LOC105755953	ncRNA	0.003155	0.292453	28.41	0.27	0.51	0	1.51		115(AGGAATGT,-,0.00)			233(TCTAAGATAAAG,-,0.00)		32(TGTTTACTTA,+,0.00),135(TATTTACTTA,+,0.00),202(AATGCAAACA,-,0.00)			115(AGGAATGT,+,0.00),250(ACATTCTT,-,0.00)
C5	chr3	161100936	161101200	intron (NM_001349155, intron 3 of 4)	intron (NM_001349155, intron 3 of 4)	3664	NM_001349161	8706	Hs.418062	NM_003781	ENSG00000169255	B3GALNT1	B3GALT3|GLCT3|GLOB|Gb4Cer|P|P1|beta3Gal-T3|galT3	beta-1,3-N-acetylgalactosaminyltransferase 1 (globoside blood group)	protein-coding	0.015152	0.539623	28.41	0.55	0.25	0.79	1.73								105(GGGCACAGTGCC,-,0.00),106(GGCACAGTGCCC,+,0.00)		178(AAGAATGC,+,0.00)
C5	chr3	161031164	161031392	intron (NM_139245, intron 2 of 3)	intron (NM_139245, intron 2 of 3)	73454	NM_001349161	8706	Hs.418062	NM_003781	ENSG00000169255	B3GALNT1	B3GALT3|GLCT3|GLOB|Gb4Cer|P|P1|beta3Gal-T3|galT3	beta-1,3-N-acetylgalactosaminyltransferase 1 (globoside blood group)	protein-coding	0.004386	0.423581	28.41	0	0.51	0	0.43				62(AGATACCACA,+,0.00)
C5	chr7	116426489	116426740	Intergenic	Intergenic	-72987	NM_001206747	858	Hs.212332	NM_001233	ENSG00000105971	CAV2	CAV	caveolin 2	protein-coding	0.003984	0.380952	28.41	5.06	13.65	0.39	5.83	9(TGTGACTCAG,-,0.00)	19(AAATTCCA,+,0.00),163(GCATTCCA,+,0.00)	7(TGTGTGACTCAG,+,0.00),10(GTGACTCAGAAA,-,0.00)		143(ATAAAGATAAGT,-,0.00)		194(AAAGTAAATA,-,0.00),198(TAAATAAATA,-,0.00)		9(TGTGACTCAG,-,0.00),10(GTGACTCAGA,+,0.00)	163(GCATTCCA,-,0.00)
C5	chr2	72574974	72575298	intron (NM_001321731, intron 7 of 22)	X7A_LINE|LINE|CR1	250906	NM_001321730	23233	Hs.303454	NM_015189	ENSG00000144036	EXOC6B	SEC15B|SEC15L2	exocyst complex component 6B	protein-coding	0.009259	0.356923	28.41	1.91	2.28	0.39	1.3			25(ATCACTCATATA,-,0.00)				107(AAGGTAAATA,-,0.00),120(TATTTGTTCA,+,0.00)
C5	chr10	103168495	103168736	intron (NM_001351187, intron 3 of 21)	intron (NM_001351187, intron 3 of 21)	8442	NM_001351179	22978	Hs.97439	NM_012229	ENSG00000076685	NT5C2	GMP|NT5B|PNT5|SPG45|SPG65|cN-II	5'-nucleotidase, cytosolic II	protein-coding	0	0.367769	28.41	1.23	1.77	0.99	1.94		107(ACATTCCA,+,0.00)						54(GGTCACTATGAC,-,0.00),55(GTCACTATGACA,+,0.00)		107(ACATTCCA,-,0.00)
C5	chr10	48814954	48815211	intron (NM_020945, intron 31 of 61)	intron (NM_020945, intron 31 of 61)	99153	NM_001006939	474354	Hs.202438	NM_001006939	ENSG00000165383	LRRC18	UNQ933|UNQ9338|VKGE9338	leucine rich repeat containing 18	protein-coding	0.003891	0.341085	28.2	1.78	0.51	0.99	1.51	195(CATTAGTCAT,-,0.00),196(ATTAGTCATT,+,0.00)		196(ATTAGTCATTAT,-,0.00)		239(CCTTATCTTGTT,+,0.00)		77(TAAACAAATA,-,0.00)		195(CATTAGTCAT,-,0.00),196(ATTAGTCATT,+,0.00)
C5	chr7	156747752	156747997	intron (NM_001350953, intron 9 of 17)	intron (NM_001350953, intron 9 of 17)	104073	NM_001308274	140545	Hs.446194	NM_030936	ENSG00000105982	RNF32	FKSG33|HSD15|LMBR2	ring finger protein 32	protein-coding	0	0.349593	28.2	2.32	1.52	1.18	0.86				173(GTACACCACA,+,0.00)			84(TAGGCAAACA,-,0.00),131(AGAGCAAACA,-,0.00),154(TAAGCAAACA,-,0.00)			39(AAGAATGT,+,0.00)
C5	chr12	6363937	6364204	intron (NM_001159575, intron 2 of 12)	CpG-5265	11154	NM_001159576	6337	Hs.591047	NM_001038	ENSG00000111319	SCNN1A	BESC2|ENaCa|ENaCalpha|SCNEA|SCNN1	sodium channel epithelial 1 alpha subunit	protein-coding	0.06367	0.589552	27.98	2.46	1.52	1.38	5.4							2(TGTTTATTGA,+,0.00)
C5	chr2	217247573	217247810	Intergenic	Intergenic	-35042	NR_133642	105373877		NR_133642		DIRC3-AS1	-	DIRC3 antisense RNA 1	ncRNA	0.016878	0.491597	27.98	1.37	2.02	1.78	0.86								92(GGCAGTGTGGCC,+,0.00)
C5	chr16	85515100	85515327	Intergenic	Intergenic	-96210	NM_001134473	23199	Hs.461647	NM_014615	ENSG00000131149	GSE1	CRHSP24|KIAA0182	Gse1 coiled-coil protein	protein-coding	0.039648	0.635965	27.98	0.27	3.54	1.18	9.71		84(GCATTCCA,+,0.00)								84(GCATTCCA,-,0.00)
C5	chr4	140728032	140728333	intron (NM_015130, intron 1 of 20)	intron (NM_015130, intron 1 of 20)	28135	NM_015130	23158	Hs.480819	NM_015130	ENSG00000109436	TBC1D9	GRAMD9|MDR1	TBC1 domain family member 9	protein-coding	0	0.374172	27.98	0.27	4.55	4.54	7.99		269(AGGAATGT,-,0.00)					168(ATGGTAAACA,-,0.00)			237(ACATTCTT,-,0.00),269(AGGAATGT,+,0.00)
C5	chr2	226119827	226120070	Intergenic	Intergenic	-22846	NR_046102	646736	Hs.712836	NR_046102		LOC646736	-	uncharacterized LOC646736	ncRNA	0.004115	0.331967	27.98	0.82	1.01	0.59	0.65					115(GATCAGATAAGA,-,0.00)		146(TGGTTAAATA,-,0.00),190(TGTTTGCTTT,+,0.00)
C5	chr11	86706398	86706697	Intergenic	Intergenic	-33911	NR_147829	10873	Hs.199743	NM_006680	ENSG00000151376	ME3	NADP-ME	malic enzyme 3	protein-coding	0.006689	0.44	27.98	3.83	1.77	0.79	1.51					43(AGGCTGATAAAC,-,0.00)		114(TGTTTGCTTT,+,0.00),128(TGTTTGCCAT,+,0.00),189(TATTTGCCCT,+,0.00),221(TGTTTACATT,+,0.00)
C5	chr14	96083736	96083997	intron (NM_001282463, intron 2 of 2)	intron (NM_001282463, intron 2 of 2)	44542	NM_001282464	56967	Hs.6434	NM_020215	ENSG00000227051	C14orf132	C14orf88	chromosome 14 open reading frame 132	protein-coding	0.019157	0.530534	27.98	0.14	1.26	0.79	0.86		172(AGGAATGT,-,0.00)	57(ATTAGTCACAGC,-,0.00)				98(TAAATAAATA,-,0.00)	152(ATCACCCTGACC,+,0.00)	56(AATTAGTCAC,-,0.00)	172(AGGAATGT,+,0.00)
C5	chr14	37436505	37436773	intron (NM_001195297, intron 13 of 14)	intron (NM_001195297, intron 13 of 14)	158481	NM_004496	3169	Hs.163484	NM_004496	ENSG00000129514	FOXA1	HNF3A|TCF3A	forkhead box A1	protein-coding	0.011194	0.364312	27.98	0.55	0.76	0.39	1.73			17(ATTCTGATTCAT,+,0.00),20(CTGATTCATTAA,-,0.00)				142(TTAGTAAATA,-,0.00)		19(TCTGATTCAT,-,0.00),20(CTGATTCATT,+,0.00)
C5	chr6	125205139	125205399	intron (NM_001318907, intron 1 of 4)	intron (NM_001318907, intron 1 of 4)	1630	NM_001318907	7164	Hs.591347	NM_003287	ENSG00000111907	TPD52L1	D53	tumor protein D52 like 1	protein-coding	0.011538	0.448276	27.98	1.23	1.52	1.18	1.94				157(TGTGGTAATG,-,0.00)
C5	chr6	108684870	108685104	TTS (NM_201559)	TTS (NM_201559)	-66667	NR_033376	387111	Hs.520310	NR_033376	ENSG00000203801	LINC00222	C6orf181|NCRNA00222|dJ354J5.2	long intergenic non-protein coding RNA 222	ncRNA	0.017094	0.468085	27.98	6.56	9.36	2.37	0.86	164(TCTGAGTCAT,-,0.00),165(CTGAGTCATG,+,0.00)		162(GTTCTGAGTCAT,+,0.00),165(CTGAGTCATGTT,-,0.00)		28(TCTTATCACAAA,+,0.00)			169(GTCATGTTGCCC,+,0.00)	164(TCTGAGTCAT,-,0.00),165(CTGAGTCATG,+,0.00)
C5	chr10	48814021	48814276	intron (NM_020945, intron 31 of 61)	intron (NM_020945, intron 31 of 61)	100087	NM_001006939	474354	Hs.202438	NM_001006939	ENSG00000165383	LRRC18	UNQ933|UNQ9338|VKGE9338	leucine rich repeat containing 18	protein-coding	0.003922	0.53125	27.77	0.55	0.76	0.99	1.08	208(AGTGACTCAG,-,0.00)		206(AGAGTGACTCAG,+,0.00)					123(GGTCACCTTGAC,-,0.00),124(GTCACCTTGACT,+,0.00)	208(AGTGACTCAG,-,0.00),209(GTGACTCAGG,+,0.00)
C5	chr11	30868686	30868984	intron (NM_020869, intron 19 of 19)	intron (NM_020869, intron 19 of 19)	123851	NM_020869	341019	Hs.127405	NM_020869	ENSG00000170959	DCDC1	-	doublecortin domain containing 1	protein-coding	0.003356	0.401338	27.77	1.64	2.28	0.39	0.65							68(TGAGTAAATA,-,0.00)
C5	chr16	84096672	84096955	intron (NM_003791, intron 3 of 22)	intron (NM_003791, intron 3 of 22)	20130	NM_003791	8720	Hs.75890	NM_003791	ENSG00000140943	MBTPS1	PCSK8|S1P|SKI-1	membrane bound transcription factor peptidase, site 1	protein-coding	0.007067	0.457746	27.77	1.37	1.52	1.78	1.08		108(AAATTCCT,+,0.00)					65(TAAGTAAATA,-,0.00),73(TATTTGCACA,+,0.00),133(TAAGTCAACA,-,0.00)			108(AAATTCCT,-,0.00)
C5	chr17	72683979	72684366	intron (NM_001352693, intron 7 of 9)	intron (NM_001352693, intron 7 of 9)	-43700	NR_033876	400619	Hs.447555	NR_033876	ENSG00000227036	LINC00511	LCAL5|onco-lncRNA-12	long intergenic non-protein coding RNA 511	ncRNA	0.01292	0.515464	27.77	1.37	5.06	1.18	7.77	80(AGTGACTCAC,-,0.00),81(GTGACTCACC,+,0.00),197(ATGAGTCAAG,+,0.00)		78(GCAGTGACTCAC,+,0.00),81(GTGACTCACCAG,-,0.00),194(CTCATGAGTCAA,+,0.00),197(ATGAGTCAAGAG,-,0.00)				65(AGGGTAAATA,-,0.00)		80(AGTGACTCAC,-,0.00),81(GTGACTCACC,+,0.00),196(CATGAGTCAA,-,0.00),197(ATGAGTCAAG,+,0.00)
C5	chr7	131625774	131626112	Intergenic	MIR3|SINE|MIR	-69326	NM_005397	5420	Hs.744213	NM_005397	ENSG00000128567	PODXL	Gp200|PC|PCLP|PCLP-1	podocalyxin like	protein-coding	0.02071	0.59882	27.77	1.23	17.7	0.79	1.51			109(GCAGTGAGTCAA,+,0.00),112(GTGAGTCAACAG,-,0.00)				113(TGAGTCAACA,-,0.00)		112(GTGAGTCAAC,+,0.00)
C5	chr5	117487071	117487381	intron (NR_046089, intron 3 of 5)	MER130|DNA|DNA	71714	NR_046089	728342	Hs.434420	NR_046089		LINC00992	-	long intergenic non-protein coding RNA 992	ncRNA	0	0.440514	27.77	0.55	0.25	1.38	3.02			239(ATGATGAGTAAG,+,0.00),242(ATGAGTAAGCTT,-,0.00)		51(TCTTATCTTTCT,+,0.00)		97(TGTTTACTTT,+,0.00)		241(GATGAGTAAG,-,0.00)
C5	chr6	134529934	134530208	intron (NR_125855, intron 2 of 3)	MIRc|SINE|MIR	9934	NR_125856	101928304	Hs.555076	NR_125855		LOC101928304	-	uncharacterized LOC101928304	ncRNA	0.007299	0.385455	27.77	2.87	1.01	1.78	1.08		84(TGGAATTT,-,0.00)			34(GAAAAGATAAAA,-,0.00),205(GGTTATCTGAGG,+,0.00)		44(AAAACAAACA,-,0.00),139(TATTTACTCT,+,0.00)	108(TGCAGGGTGACC,+,0.00)
C5	chr17	55433223	55433463	Intergenic	Intergenic	-11363	NM_012329	23531	Hs.463483	NM_012329	ENSG00000108960	MMD	MMA|MMD1|PAQR11	monocyte to macrophage differentiation associated	protein-coding	0.008333	0.431535	27.77	1.37	0.25	6.12	1.73		139(AGGAATGC,-,0.00)	49(TTGATGAGTAAA,+,0.00),115(GAGTTGACTCAT,+,0.00),118(TTGACTCATTAG,-,0.00)		88(TTACTGATAAAG,-,0.00)		53(TGAGTAAACA,-,0.00),173(TTTGTAAACA,-,0.00)		117(GTTGACTCAT,-,0.00),118(TTGACTCATT,+,0.00)	139(AGGAATGC,+,0.00)
C5	chr3	12445166	12445492	Intergenic	Intergenic	-39103	NM_001321278	80746	Hs.335550	NM_025265	ENSG00000154743	TSEN2	PCH2B|SEN2|SEN2L	tRNA splicing endonuclease subunit 2	protein-coding	0.030675	0.602446	27.55	1.23	1.52	0.59	1.3
C5	chr3	175685836	175686063	intron (NM_207015, intron 11 of 13)	MLT2B4|LTR|ERVL	90384	NR_046714	100874245	Hs.614827	NR_046714		NAALADL2-AS1	-	NAALADL2 antisense RNA 1	ncRNA	0.008811	0.377193	27.55	0.96	0.25	0.39	2.16				183(CCTAACCTCA,+,0.00)			98(TGTTTGACCA,+,0.00),164(TGTATAAACA,-,0.00),168(TAAACAAATA,-,0.00)
C5	chr9	33506644	33506879	intron (NR_003667, intron 4 of 6)	AluJb|SINE|Alu	4405	NR_003667	441394	Hs.521441	NR_003667		SUGT1P1	SGT1P|SUGT1P|bA255A11.1	SUGT1 pseudogene 1	pseudo	0.012766	0.478814	27.55	2.19	10.37	1.18	1.94	200(TATGACTCAT,-,0.00),201(ATGACTCATG,+,0.00)	138(GCATTCCA,+,0.00)	198(GGTATGACTCAT,+,0.00),201(ATGACTCATGTT,-,0.00)	35(TGTGGTGGCA,-,0.00)					82(GGTGAATCAC,-,0.00),83(GTGAATCACT,+,0.00),200(TATGACTCAT,-,0.00),201(ATGACTCATG,+,0.00)	138(GCATTCCA,-,0.00)
C5	chr10	59965444	59965761	Intergenic	LTR81C|LTR|Gypsy	-4689	NR_024340	283025	Hs.522955	NM_001017982	ENSG00000235931	LINC01553	C10orf40	long intergenic non-protein coding RNA 1553	ncRNA	0.003155	0.45283	27.55	1.37	1.52	0.59	14.68			94(ATTAGTCACTGC,-,0.00)	25(TGAGGTTTCC,-,0.00)	56(TGTTATCTTTCT,+,0.00)		146(TTGGTAAACA,-,0.00)		93(GATTAGTCAC,-,0.00)
C5	chr10	52443840	52444135	Intergenic	Intergenic	11285	NR_120642	101928687	Hs.380362	NR_120641	ENSG00000231131	LINC01468	lnc-MBL2-4	long intergenic non-protein coding RNA 1468	ncRNA	0.00339	0.341216	27.55	0.55	7.84	0.39	1.94	135(AGTGAGTCAT,-,0.00),136(GTGAGTCATT,+,0.00),208(GATGAATCAT,-,0.00)	87(TGGAATGT,-,0.00),152(AGGAATTT,-,0.00)	133(AAAGTGAGTCAT,+,0.00),136(GTGAGTCATTAA,-,0.00),206(TAGATGAATCAT,+,0.00),209(ATGAATCATATT,-,0.00)		107(CAGGAGATAAGA,-,0.00)		186(TGTTGACTGA,+,0.00)		135(AGTGAGTCAT,-,0.00),136(GTGAGTCATT,+,0.00),208(GATGAATCAT,-,0.00),209(ATGAATCATA,+,0.00)	87(TGGAATGT,+,0.00),152(AGGAATTT,+,0.00)
C5	chr11	126382557	126382904	intron (NM_001348396, intron 2 of 11)	intron (NM_001348396, intron 2 of 11)	-20686	NM_001254758	6484	Hs.591947	NM_006278	ENSG00000110080	ST3GAL4	CGS23|NANTA3|SAT3|SIAT4|SIAT4C|ST-4|ST3GalA.2|ST3GalIV|STZ|gal-NAc6S	ST3 beta-galactoside alpha-2,3-sialyltransferase 4	protein-coding	0.011527	0.574713	27.55	0.68	2.02	1.78	0.86
C5	chr9	77589529	77589773	intron (NM_004297, intron 1 of 6)	intron (NM_004297, intron 1 of 6)	58665	NM_004297	9630	Hs.657795	NM_004297	ENSG00000156049	GNA14	-	G protein subunit alpha 14	protein-coding	0.008197	0.481633	27.34	0.27	1.26	0.79	1.3				144(GTAAACCGCA,+,0.00)			25(TGTTTGTTGA,+,0.00),48(TGTTTGCTCA,+,0.00),141(TGGGTAAACC,-,0.00)
C5	chr2	218444651	218444942	intron (NM_007127, intron 19 of 19)	intron (NM_007127, intron 19 of 19)	25681	NM_007127	7429	Hs.654595	NM_007127	ENSG00000127831	VIL1	D2S1471|VIL	villin 1	protein-coding	0.003436	0.510274	27.34	0.41	1.01	1.78	0.86						205(GGACCAATGGAA,-,0.00)	127(TGAGTAAACA,-,0.00)
C5	chr3	150238435	150238706	promoter-TSS (NR_110168)	promoter-TSS (NR_110168)	51	NR_110168	101927992	Hs.534682	NR_110167	ENSG00000244541	LINC01213	-	long intergenic non-protein coding RNA 1213	ncRNA	0.01107	0.470588	27.34	0.41	1.01	0.79	2.16				14(TGTGGTCTGA,-,0.00)	124(TTTTATCAGAAC,+,0.00)		64(TGTGTGCTTA,+,0.00)
C5	chr3	177523073	177523309	intron (NR_047568, intron 1 of 3)	intron (NR_047568, intron 1 of 3)	81270	NR_047568	100505566	Hs.581170	NR_047568		LINC00578	-	long intergenic non-protein coding RNA 578	ncRNA	0.004237	0.312236	27.34	1.5	3.54	0.99	3.67			39(TAGCTGATTCAT,+,0.00),42(CTGATTCATAAC,-,0.00)	4(TCTGGTTTTG,-,0.00)	198(TTTTATCAGATT,+,0.00)		130(AATGTAAACA,-,0.00)		41(GCTGATTCAT,-,0.00),42(CTGATTCATA,+,0.00)
C5	chr17	58083189	58083425	promoter-TSS (NM_080677)	promoter-TSS (NM_080677)	-103	NR_110809	101927666	Hs.552237	NR_110809	ENSG00000266290	LOC101927666	-	uncharacterized LOC101927666	ncRNA	0.131356	0.772152	27.12	0	13.65	5.92	7.12						140(CAGCCAATGGGG,-,0.00)
C5	chr14	100137239	100137481	intron (NM_016337, intron 9 of 13)	intron (NM_016337, intron 9 of 13)	22315	NM_206918	123099	Hs.159643	NM_206918	ENSG00000168350	DEGS2	C14orf66|DES2|FADS8	delta 4-desaturase, sphingolipid 2	protein-coding	0.020661	0.596708	27.12	0	0.51	1.58	3.45		91(ACATTCCA,+,0.00)						145(GGTCAACCTGAC,-,0.00),146(GTCAACCTGACC,+,0.00)		91(ACATTCCA,-,0.00)
C5	chr12	46509226	46509463	intron (NR_125380, intron 3 of 3)	intron (NR_125380, intron 3 of 3)	125237	NR_125381	100288798	Hs.525922	NR_125377		LOC100288798	-	uncharacterized LOC100288798	ncRNA	0.004219	0.39916	27.12	1.91	1.77	1.38	1.08					82(AGGCTGATAAAG,-,0.00)		16(CGTGTAAACA,-,0.00)
C5	chr8	115867543	115867784	Intergenic	Intergenic	-198635	NM_001282903	7227	Hs.657018	NM_014112	ENSG00000104447	TRPS1	GC79|LGCR	transcriptional repressor GATA binding 1	protein-coding	0.004149	0.450413	27.12	0	2.28	1.38	1.94				199(ACTCACCACA,+,0.00)				105(GGTCACAGTGAC,-,0.00),106(GTCACAGTGACC,+,0.00)
C5	chr11	12248510	12248783	intron (NM_001346296, intron 21 of 26)	intron (NM_001346296, intron 21 of 26)	-38254	NM_032867	84953	Hs.60371	NM_032867	ENSG00000133816	MICALCL	Ebitein1	MICAL C-terminal like	protein-coding	0.010989	0.521898	27.12	0.55	2.02	0.59	3.02							134(TGTTTGTTTT,+,0.00)
C5	chr2	11122397	11122654	intron (NR_040080, intron 5 of 8)	MER41A|LTR|ERV1	9651	NR_040080	285150	Hs.329841	NM_182586	ENSG00000145063	FLJ33534	-	uncharacterized LOC285150	ncRNA	0.027237	0.503876	27.12	1.78	0.25	0.59	1.94		184(AGGAATGC,-,0.00)								184(AGGAATGC,+,0.00)
C5	chr5	19885132	19885425	intron (NM_001291957, intron 1 of 12)	MIR|SINE|MIR	994	NM_001291957	1016	Hs.317632	NM_004934	ENSG00000145526	CDH18	CDH14|CDH14L|CDH24	cadherin 18	protein-coding	0.003413	0.357143	27.12	0.96	12.9	0.39	1.3
C5	chr2	11512777	11513027	Intergenic	Intergenic	-21214	NM_014668	9687	Hs.467733	NM_014668	ENSG00000196208	GREB1	-	growth regulating estrogen receptor binding 1	protein-coding	0.02	0.426295	27.12	0.68	1.52	1.38	2.37								133(GGTCAAAATGAC,-,0.00),134(GTCAAAATGACC,+,0.00)
C5	chr7	83547518	83547846	intron (NM_012431, intron 1 of 16)	intron (NM_012431, intron 1 of 16)	93749	NM_001178129	9723	Hs.528721	NM_012431	ENSG00000170381	SEMA3E	M-SEMAH|M-SemaK|SEMAH|coll-5	semaphorin 3E	protein-coding	0.006098	0.425532	27.12	1.09	7.84	3.16	7.34				53(TGTGGTCAGA,-,0.00)	115(TCTTATCAAATC,+,0.00)		142(TGTTTAACCT,+,0.00),218(AAAGCAAACA,-,0.00)
C5	chr14	98903444	98903778	Intergenic	Intergenic	191998	NM_001346979	283598	Hs.448754	NM_182560	ENSG00000176605	C14orf177	-	chromosome 14 open reading frame 177	protein-coding	0.005988	0.504478	27.12	0	1.52	0.99	1.08					251(TTTTATCAGGTA,+,0.00)			216(GGTCACCTTGCC,-,0.00)
C5	chr1	109246265	109246528	Intergenic	Intergenic	-3623	NM_001408	1952	Hs.57652	NM_001408	ENSG00000143126	CELSR2	ADGRC2|CDHF10|EGFL2|Flamingo1|MEGF3	cadherin EGF LAG seven-pass G-type receptor 2	protein-coding	0.007605	0.579545	26.91	1.5	0	0.79	2.16				44(TCTGGTTTCT,-,0.00)		203(GGCCATTGGTTC,+,0.00)		148(GGTCACCATGAC,-,0.00),149(GTCACCATGACC,+,0.00)
C5	chrX	10003975	10004240	Intergenic	Intergenic	-11648	NM_015691	55841	Hs.527524	NM_015691	ENSG00000047644	WWC3	BM042	WWC family member 3	protein-coding	0.007547	0.37218	26.91	2.32	7.84	2.76	0.43		157(TGGAATTT,-,0.00)			103(TCTTATCAGCTT,+,0.00)		204(TATTGACATA,+,0.00)
C5	chr20	56606604	56606842	Intergenic	Intergenic	-22579	NM_003222	7022	Hs.473152	NM_003222	ENSG00000087510	TFAP2C	AP2-GAMMA|ERF1|TFAP2G|hAP-2g	transcription factor AP-2 gamma	protein-coding	0.016807	0.531381	26.91	0.55	1.52	0.79	5.4	126(GGTGAGTCAT,-,0.00),127(GTGAGTCATT,+,0.00)	179(TGGAATTT,-,0.00)	124(CAGGTGAGTCAT,+,0.00),127(GTGAGTCATTTG,-,0.00)						126(GGTGAGTCAT,-,0.00),127(GTGAGTCATT,+,0.00)
C5	chr9	88344545	88344934	Intergenic	MER21A|LTR|ERVL	-43643	NM_006717	10927	Hs.146804	NM_006717	ENSG00000106723	SPIN1	SPIN|TDRD24	spindlin 1	protein-coding	0.005141	0.458974	26.91	1.91	2.02	0.59	4.53		259(AGGAATGT,-,0.00)			58(GAGGTGATAACA,-,0.00),267(CCTTATCTCTGA,+,0.00)			171(GGTCACCCTCAC,-,0.00),172(GTCACCCTCACC,+,0.00)		259(AGGAATGT,+,0.00)
C5	chr6	151703175	151703431	intron (NM_001122742, intron 2 of 9)	intron (NM_001122742, intron 2 of 9)	12807	NM_001122742	2099	Hs.208124	NM_000125	ENSG00000091831	ESR1	ER|ESR|ESRA|ESTRR|Era|NR3A1	estrogen receptor 1	protein-coding	0.007812	0.486381	26.91	0.68	0.25	1.18	5.18							87(ATGGTAAATA,-,0.00)
C5	chr15	89782305	89782532	Intergenic	MER41B|LTR|ERV1	6060	NM_001039958	145873	Hs.37311	NM_001039958	ENSG00000188095	MESP2	SCDO2|bHLHc6	mesoderm posterior bHLH transcription factor 2	protein-coding	0.013216	0.482456	26.91	3.14	2.28	3.35	2.81					136(TTGCTGATAAAA,-,0.00)			212(GGTCATCCTCAC,-,0.00)		78(GCATTCTT,-,0.00)
C5	chr7	80564063	80564319	Intergenic	L1PA13|LINE|L1	-37997	NM_001001547	948	Hs.120949	NM_000072	ENSG00000135218	CD36	BDPLT10|CHDS7|FAT|GP3B|GP4|GPIV|PASIV|SCARB3	CD36 molecule	protein-coding	0.007812	0.544747	26.91	0.27	1.01	0.59	1.51
C5	chr14	40271519	40271919	Intergenic	L1MC5a|LINE|L1	-682992	NR_109758	644919	Hs.434414	NR_109757		LINC02315	-	long intergenic non-protein coding RNA 2315	ncRNA	0.0025	0.321696	26.91	0.27	0.25	0.79	1.3	29(CATGAATCAT,-,0.00)	73(TGGAATTT,-,0.00),147(AGGAATGC,-,0.00)	27(ATCATGAATCAT,+,0.00),30(ATGAATCATCAC,-,0.00)	138(GTATACCACA,+,0.00)	358(CCACTGATAAGG,-,0.00)		94(TGTTTATTTT,+,0.00)		29(CATGAATCAT,-,0.00),30(ATGAATCATC,+,0.00)	147(AGGAATGC,+,0.00)
C5	chr22	40732779	40733022	Intergenic	Intergenic	53722	NM_005297	2847	Hs.248122	NM_005297	ENSG00000128285	MCHR1	GPR24|MCH-1R|MCH1R|SLC-1|SLC1	melanin concentrating hormone receptor 1	protein-coding	0.016461	0.504098	26.69	0.68	0.76	2.56	0.86							72(TGAATAAACA,-,0.00),225(AGTGCAAATA,-,0.00)
C5	chr8	118862196	118862464	Intergenic	MER110A|LTR|ERV1	89814	NM_002546	4982	Hs.81791	NM_002546	ENSG00000164761	TNFRSF11B	OCIF|OPG|PDB5|TR1	TNF receptor superfamily member 11b	protein-coding	0	0.289963	26.69	0.41	0.76	1.58	0.86					28(AGGAAGATAAAG,-,0.00),136(TCTTATCAAGAT,+,0.00),140(ATCAAGATAACA,-,0.00)		104(TGTTTAACTT,+,0.00),123(TGAGTAAATA,-,0.00),180(TGTTTATTCT,+,0.00)
C5	chr2	139773714	139773955	Intergenic	Intergenic	812851	NR_106979	102465692		NR_106979	ENSG00000283506	MIR7157	hsa-mir-7157	microRNA 7157	ncRNA	0	0.396694	26.69	0.14	1.77	0.39	0.65			100(TTTAGTCATATC,-,0.00)	157(GGCAACCACA,+,0.00)
C5	chr8	90691848	90692182	Intergenic	Intergenic	-46110	NM_001146273	169200	Hs.567759	NM_001008495	ENSG00000180694	TMEM64	-	transmembrane protein 64	protein-coding	0.002994	0.307463	26.69	1.78	0.51	0.39	0.22					282(AAAATGATAAAC,-,0.00)		11(AAAGTAAATA,-,0.00),301(TGTTTGCTTG,+,0.00)
C5	chr3	108620271	108620708	intron (NM_014648, intron 5 of 32)	MER68B|LTR|ERVL	-30845	NM_020890	57650	Hs.591308	NM_020890	ENSG00000163507	CIP2A	KIAA1524|p90	cell proliferation regulating inhibitor of protein phosphatase 2A	protein-coding	0.002288	0.39726	26.69	0.82	1.52	1.18	0.86		21(AAATTCCA,+,0.00)			105(CTTTATCAGTTA,+,0.00),285(ATCAAGATAAAA,-,0.00)		71(TGTTTGCACA,+,0.00)
C5	chr13	108919350	108919602	intron (NM_001198950, intron 16 of 34)	intron (NM_001198950, intron 16 of 34)	247827	NR_047700	100885782	Hs.655942	NR_047700	ENSG00000236242	MYO16-AS1	-	MYO16 antisense RNA 1	ncRNA	0.02381	0.422925	26.69	1.09	1.01	0.99	0.65							222(TGTTTGCTTG,+,0.00)
C5	chr13	93224643	93224897	Intergenic	Intergenic	-2038	NM_005708	10082	Hs.444329	NM_005708	ENSG00000183098	GPC6	OMIMD1	glypican 6	protein-coding	0	0.423529	26.48	2.05	2.78	0.99	0.86		25(ACATTCCA,+,0.00),84(TGGAATGT,-,0.00)	129(ATTACTCAACAA,-,0.00)							25(ACATTCCA,-,0.00),84(TGGAATGT,+,0.00)
C5	chr2	20071680	20071911	Intergenic	Intergenic	-19767	NM_014713	9741	Hs.467807	NM_014713	ENSG00000068697	LAPTM4A	HUMORF13|LAPTM4|MBNT|Mtrp	lysosomal protein transmembrane 4 alpha	protein-coding	0.008658	0.491379	26.48	1.78	5.56	0.99	0.86					149(GGAAAGATAACC,-,0.00)
C5	chr7	93551925	93552157	intron (NM_001164737, intron 2 of 15)	intron (NM_001164737, intron 2 of 15)	7769	NM_001164738	799	Hs.489127	NM_001742	ENSG00000004948	CALCR	CRT|CT-R|CTR|CTR1	calcitonin receptor	protein-coding	0.008621	0.373391	26.48	1.09	1.01	0.39	0.65			183(AGCTTGAGTCAT,+,0.00),186(TTGAGTCATCAC,-,0.00)				56(TATTTACCCT,+,0.00)		185(CTTGAGTCAT,-,0.00),186(TTGAGTCATC,+,0.00)	73(AAGAATGT,+,0.00),91(AAGAATGT,+,0.00)
C5	chr8	40373319	40373613	Intergenic	Intergenic	219998	NM_020130	56892	Hs.591849	NM_020130	ENSG00000176907	TCIM	C8orf4|TC-1|TC1	transcriptional and immune response regulator	protein-coding	0.003401	0.427119	26.48	1.23	2.28	0.39	1.08		169(GAATTCCA,+,0.00)					141(GAAGTAAATA,-,0.00),149(TATTTATCCA,+,0.00)		191(AGTGATTCAG,-,0.00),192(GTGATTCAGC,+,0.00)
C5	chr1	177585625	177585869	Intergenic	Intergenic	-114777	NR_110722	101928778	Hs.573792	NR_110722	ENSG00000236720	LINC01741	-	long intergenic non-protein coding RNA 1741	ncRNA	0.008197	0.440816	26.48	0.82	0.76	1.18	1.08
C5	chr2	35297471	35297739	Intergenic	Intergenic	-173800	NR_039629	100616475		NR_039629	ENSG00000265301	MIR548AD	-	microRNA 548ad	ncRNA	0.007463	0.364312	26.48	0.27	0.76	1.38	1.3				159(TGTGGCTTAA,-,0.00)			195(TGTTTATATT,+,0.00)	136(GGTCAGAGTGAC,-,0.00),137(GTCAGAGTGACC,+,0.00)
C5	chrX	116285594	116285868	Intergenic	Intergenic	115026	NM_000686	186	Hs.405348	NM_000686	ENSG00000180772	AGTR2	AT2|ATGR2|MRX88	angiotensin II receptor type 2	protein-coding	0	0.36	26.48	0.27	1.01	0.39	2.37		113(AGGAATGT,-,0.00)					52(TATTTAATTT,+,0.00)	155(GGTCAGAGTGAC,-,0.00),156(GTCAGAGTGACC,+,0.00)		113(AGGAATGT,+,0.00)
C5	chr10	28496496	28496777	promoter-TSS (NR_134496)	promoter-TSS (NR_134496)	-823	NR_134496	105376468	Hs.522525	NR_134496	ENSG00000237128	LOC105376468	-	uncharacterized LOC105376468	ncRNA	0.003559	0.446809	26.48	6.69	0.51	0.99	6.26		221(TGGAATTT,-,0.00)		105(CTCTACCACA,+,0.00)
C5	chr8	115987835	115988069	intron (NR_046215, intron 7 of 13)	intron (NR_046215, intron 7 of 13)	-318924	NM_001282903	7227	Hs.657018	NM_014112	ENSG00000104447	TRPS1	GC79|LGCR	transcriptional repressor GATA binding 1	protein-coding	0.017094	0.417021	26.48	0.68	1.01	0.39	0							109(TATTTGCTCT,+,0.00)
C5	chr5	19734912	19735229	intron (NM_001349556, intron 5 of 13)	intron (NM_001349556, intron 5 of 13)	151202	NM_001291957	1016	Hs.317632	NM_004934	ENSG00000145526	CDH18	CDH14|CDH14L|CDH24	cadherin 18	protein-coding	0.006309	0.380503	26.26	0.82	0.51	0.79	1.3	121(CTGAGTCACT,+,0.00)		118(CTGCTGAGTCAC,+,0.00),121(CTGAGTCACTAC,-,0.00)	64(TGTGGTTGGG,-,0.00),78(TGTGGCTTTG,-,0.00)			152(TGTTTGCAAA,+,0.00),171(CAGGTAAATA,-,0.00),202(TATTGGCTCA,+,0.00),243(AAGTTAAACA,-,0.00)		120(GCTGAGTCAC,-,0.00),121(CTGAGTCACT,+,0.00)
C5	chr3	196807756	196808010	exon (NM_002577, exon 7 of 15)	exon (NM_002577, exon 7 of 15)	-59973	NM_152699	205564	Hs.240770	NM_152699	ENSG00000119231	SENP5	-	SUMO specific peptidase 5	protein-coding	0.007874	0.368627	26.05	0.27	6.57	0.59	0.65					162(TGTTATCTACAT,+,0.00)		102(TAGACAAACA,-,0.00)		68(GGTGATTCAC,-,0.00),69(GTGATTCACA,+,0.00)
C5	chr18	76686923	76687151	Intergenic	Intergenic	-2992	NR_122073	400661	Hs.514963	NR_122073	ENSG00000276397	LINC01879	-	long intergenic non-protein coding RNA 1879	ncRNA	0.013158	0.436681	26.05	0.27	1.26	2.37	2.16								99(GGTCAGAGTGAC,-,0.00),100(GTCAGAGTGACC,+,0.00)
C5	chr10	5488287	5488613	Intergenic	Intergenic	11120	NM_017422	51806	Hs.180142	NM_017422	ENSG00000178372	CALML5	CLSP	calmodulin like 5	protein-coding	0.021472	0.599388	26.05	1.64	1.26	1.18	1.08	18(TGTGAGTCAC,-,0.00),19(GTGAGTCACC,+,0.00),199(GGTGACTCAG,-,0.00)		16(GTTGTGAGTCAC,+,0.00),19(GTGAGTCACCGT,-,0.00),197(AAGGTGACTCAG,+,0.00),200(GTGACTCAGACC,-,0.00)					22(AGTCACCGTGCC,-,0.00),23(GTCACCGTGCCC,+,0.00)	18(TGTGAGTCAC,-,0.00),19(GTGAGTCACC,+,0.00),199(GGTGACTCAG,-,0.00),200(GTGACTCAGA,+,0.00)
C5	chr7	34236107	34236424	Intergenic	Intergenic	331354	NM_133468	168667	Hs.660998	NM_133468	ENSG00000164619	BMPER	CRIM3|CV-2|CV2	BMP binding endothelial regulator	protein-coding	0.006309	0.443396	26.05	0.82	3.79	0.2	0.43		223(TGGAATTC,-,0.00)					139(TATTTACTGT,+,0.00),173(TATTTACTGT,+,0.00),207(TATTTACTCA,+,0.00)
C5	chr4	88335022	88335266	intron (NR_134238, intron 3 of 4)	intron (NR_134238, intron 3 of 4)	-43595	NM_001165136	55008	Hs.529317	NM_017912	ENSG00000138642	HERC6	-	HECT and RLD domain containing E3 ubiquitin protein ligase family member 6	protein-coding	0.008197	0.363265	26.05	0.27	0.76	0.39	1.08							53(TGTTTGCTCA,+,0.00),142(TGTTTACATT,+,0.00)	102(GGTCACTGTGAC,-,0.00),103(GTCACTGTGACA,+,0.00)
C5	chr7	11261504	11261743	Intergenic	LTR57|LTR|ERVL	287751	NM_014660	9678	Hs.655688	NM_014660	ENSG00000106443	PHF14	-	PHD finger protein 14	protein-coding	0	0.483333	25.83	1.5	1.26	0.39	4.32								72(GGCCATGGTGCC,-,0.00)
C5	chr6	42122793	42123020	intron (NM_001164446, intron 2 of 4)	intron (NM_001164446, intron 2 of 4)	20071	NM_001164446	647024	Hs.444277	NM_001164446	ENSG00000188112	C6orf132	bA7K24.2	chromosome 6 open reading frame 132	protein-coding	0.013216	0.605263	25.83	0.55	1.52	1.38	12.95	72(TCTGACTCAG,-,0.00)		70(TGTCTGACTCAG,+,0.00),73(CTGACTCAGAGG,-,0.00)						72(TCTGACTCAG,-,0.00),73(CTGACTCAGA,+,0.00)
C5	chr14	75255062	75255296	Intergenic	Intergenic	-23599	NM_005252	2353	Hs.25647	NM_005252	ENSG00000170345	FOS	AP-1|C-FOS|p55	Fos proto-oncogene, AP-1 transcription factor subunit	protein-coding	0.008547	0.544681	25.83	1.37	1.01	1.18	2.16					38(CTGCAGATAAAT,-,0.00)	190(GAGCCAATGAGG,-,0.00)
C5	chr10	62112442	62112715	Intergenic	MER31B|LTR|ERV1	63367	NM_001244638	84159	Hs.535297	NM_032199	ENSG00000150347	ARID5B	DESRT|MRF-2|MRF2	AT-rich interaction domain 5B	protein-coding	0	0.437956	25.83	1.64	1.01	1.38	1.94	208(GATGACTCAG,-,0.00),209(ATGACTCAGA,+,0.00)	88(AGGAATTT,-,0.00)	206(AAGATGACTCAG,+,0.00),209(ATGACTCAGAGG,-,0.00)				119(TATTTGCTAA,+,0.00)		208(GATGACTCAG,-,0.00),209(ATGACTCAGA,+,0.00)	88(AGGAATTT,+,0.00)
C5	chr17	41416015	41416263	Intergenic	MIRb|SINE|MIR	8431	NM_003770	8688	Hs.673852	NM_003770	ENSG00000108417	KRT37	HA7|K37|KRTHA7	keratin 37	protein-coding	0.004032	0.477912	25.83	0.41	2.28	1.18	0.65							178(AAGGCCAACA,-,0.00)
C5	chr5	86284498	86284728	intron (NR_003719, intron 1 of 7)	intron (NR_003719, intron 1 of 7)	2169	NR_003719	285622	Hs.449272	NR_003719		NBPF22P	-	NBPF member 22, pseudogene	pseudo	0.004348	0.454545	25.62	5.6	0.25	1.18	0.65	141(CATGACTCAG,-,0.00),142(ATGACTCAGG,+,0.00)		81(GCTGTGACTCAA,+,0.00),142(ATGACTCAGGAA,-,0.00)				53(TTAGTAAACA,-,0.00)		84(GTGACTCAAG,+,0.00),141(CATGACTCAG,-,0.00),142(ATGACTCAGG,+,0.00)
C5	chr6	24341233	24341474	intron (NM_001195610, intron 3 of 10)	intron (NM_001195610, intron 3 of 10)	-15550	NM_181337	353219	Hs.697888	NM_181337	ENSG00000146049	KAAG1	RU2AS	kidney associated antigen 1	protein-coding	0.004149	0.396694	25.62	0.82	1.01	1.18	3.24								221(GGGCATACTGCC,-,0.00)
C5	chr14	32308216	32308456	Intergenic	Intergenic	-20937	NM_004274	9472	Hs.509083	NM_004274	ENSG00000151320	AKAP6	ADAP100|ADAP6|AKAP100|PRKA6|mAKAP	A-kinase anchoring protein 6	protein-coding	0.004167	0.381743	25.62	0.14	2.53	0.39	1.51		172(GAATTCCA,+,0.00)					111(TGTTTGCTTT,+,0.00),185(AAAGTAAATA,-,0.00)
C5	chr15	98872867	98873149	intron (NM_000875, intron 2 of 20)	intron (NM_000875, intron 2 of 20)	88582	NR_039864	100616432		NR_039864	ENSG00000264480	MIR4714	-	microRNA 4714	ncRNA	0.010638	0.459364	25.62	0.82	2.28	0.59	0.86		152(AGGAATGC,-,0.00)					115(TGTTTGCTTT,+,0.00)	168(GTCATCATGTCC,+,0.00)		152(AGGAATGC,+,0.00)
C5	chr8	100748097	100748357	Intergenic	Intergenic	-26140	NM_002568	26986	Hs.387804	NM_002568	ENSG00000070756	PABPC1	PAB1|PABP|PABP1|PABPC2|PABPL1	poly(A) binding protein cytoplasmic 1	protein-coding	0.019231	0.467433	25.62	1.91	0.76	1.18	1.73
C5	chrX	40518102	40518416	Intergenic	LTR47B2|LTR|ERVL	-62705	NM_005765	10159	Hs.495960	NM_005765	ENSG00000182220	ATP6AP2	APT6M8-9|ATP6IP2|ATP6M8-9|ELDF10|HT028|M8-9|MRXE|MRXSH|MSTP009|PRR|RENR|XMRE|XPDS	ATPase H+ transporting accessory protein 2	protein-coding	0.015924	0.450794	25.62	0.82	0.76	0.59	1.08						65(TGGCCAATAAGC,-,0.00),129(TTTGATTGGCTC,+,0.00)	121(TGTTGACTTT,+,0.00),171(TATTTACTGT,+,0.00)
C5	chr2	147812428	147812687	Intergenic	Intergenic	-31960	NM_001278580	92	Hs.470174	NM_001616	ENSG00000121989	ACVR2A	ACTRII|ACVR2	activin A receptor type 2A	protein-coding	0.007722	0.380769	25.62	0.96	0.25	0.59	1.08								158(GACACCATGCCC,+,0.00)
C5	chrX	109952001	109952261	Intergenic	Intergenic	-50504	NM_001353849	84187	Hs.496572	NM_017698	ENSG00000157600	TMEM164	bB360B22.3	transmembrane protein 164	protein-coding	0.003846	0.475096	25.62	0.14	1.26	0.79	0.86	217(GTGAGTCACT,+,0.00)	126(AGGAATGT,-,0.00)	217(GTGAGTCACTTG,-,0.00)	176(AATAACCACA,+,0.00)		63(TGGCCAATGAAT,-,0.00)			216(AGTGAGTCAC,-,0.00),217(GTGAGTCACT,+,0.00)	126(AGGAATGT,+,0.00)
C5	chr7	7911427	7911697	Intergenic	Intergenic	-57181	NM_138426	113263	Hs.131673	NM_138426	ENSG00000106415	GLCCI1	FAM117C|GCTR|GIG18|TSSN1	glucocorticoid induced 1	protein-coding	0.011111	0.431734	25.62	1.09	7.08	1.78	2.81	255(AATGAGTCAG,-,0.00),256(ATGAGTCAGG,+,0.00)		253(GCAATGAGTCAG,+,0.00),256(ATGAGTCAGGGA,-,0.00)	234(TGTGGTTCTG,-,0.00)			107(GAAGCAAACA,-,0.00)		255(AATGAGTCAG,-,0.00),256(ATGAGTCAGG,+,0.00)	114(ACATTCTT,-,0.00)
C5	chr12	80868653	80868899	intron (NR_136887, intron 1 of 5)	intron (NR_136887, intron 1 of 5)	-36147	NR_030348	693202		NR_030348	ENSG00000207763	MIR617	MIRN617|hsa-mir-617	microRNA 617	ncRNA	0.004065	0.433198	25.62	0.82	0.76	0.79	1.08		64(AGGAATGT,-,0.00)			118(CTGAAGATAAAC,-,0.00),134(TAGCAGATAAGA,-,0.00)					64(AGGAATGT,+,0.00)
C5	chr2	237510124	237510358	promoter-TSS (NR_106869)	promoter-TSS (NR_106869)	-690	NR_106869	102465486		NR_106869	ENSG00000277842	MIR6811	hsa-mir-6811	microRNA 6811	ncRNA	0.017094	0.485106	25.62	0.68	0.51	1.18	1.94
C5	chr16	80615803	80616040	intron (NM_152342, intron 4 of 6)	intron (NM_152342, intron 4 of 6)	-43113	NR_104666	101928276	Hs.149769	NR_104665	ENSG00000260737	LINC01227	-	long intergenic non-protein coding RNA 1227	ncRNA	0.037975	0.542017	25.62	0.82	1.01	0.59	1.08								220(ATCAGGCTGACC,+,0.00)
C5	chr15	62832273	62832517	intron (NM_015059, intron 51 of 55)	intron (NM_015059, intron 51 of 55)	8438	NR_029709	406965		NR_029709	ENSG00000211137	MIR190A	MIR190|MIRN190|hsa-mir-190a|miR-190|mir-190a	microRNA 190a	ncRNA	0.008197	0.469388	25.62	0.68	1.77	0.79	0.86		142(CGGAATGT,-,0.00)		15(TTTTACCACA,+,0.00)
C5	chr14	60862375	60862638	intron (NM_002431, intron 6 of 7)	intron (NM_002431, intron 6 of 7)	118573	NM_001350254	57570	Hs.380159	NM_020810	ENSG00000126814	TRMT5	COXPD26|KIAA1393|TRM5	tRNA methyltransferase 5	protein-coding	0.003802	0.397727	25.62	1.91	0.51	0.99	8.85
C5	chr11	101441754	101442049	Intergenic	Intergenic	78004	NR_037485	100500823		NR_037485	ENSG00000263885	MIR3920	-	microRNA 3920	ncRNA	0.00339	0.523649	25.4	0.96	2.02	1.18	1.94								99(TGTCAGTGTGAC,-,0.00),100(GTCAGTGTGACC,+,0.00)
C5	chr20	19968696	19968925	intron (NM_018993, intron 5 of 10)	intron (NM_018993, intron 5 of 10)	-48480	NM_181528	51126	Hs.368783	NM_016100	ENSG00000173418	NAA20	NAT3|NAT3P|NAT5|NAT5P|dJ1002M8.1	N(alpha)-acetyltransferase 20, NatB catalytic subunit	protein-coding	0.008734	0.447826	25.4	0.41	1.01	2.17	0.22				22(TGTGGTATGC,-,0.00),128(TGTGGTTCCC,-,0.00)			1(AATATAAACA,-,0.00)
C5	chr7	17618559	17618822	Intergenic	Intergenic	-59781	NR_110013	101927630	Hs.583400	NR_110013	ENSG00000236039	LOC101927630	-	uncharacterized LOC101927630	ncRNA	0.015209	0.42803	25.4	0.96	1.26	0.2	0.43					133(CTTTATCTGATA,+,0.00)		88(TAGATAAACA,-,0.00)
C5	chr10	107546257	107546533	Intergenic	Tigger7|DNA|TcMar-Tigger	-381687	NM_001206569	114815	Hs.591915	NM_052918	ENSG00000108018	SORCS1	hSorCS	sortilin related VPS10 domain containing receptor 1	protein-coding	0.003623	0.411552	25.4	0	8.34	0.99	0.65			151(TAAGTGACTAAT,+,0.00),201(GGTATGATTCAC,+,0.00),204(ATGATTCACATC,-,0.00)		59(ATGCAGATAAGC,-,0.00)		73(AAATTAAATA,-,0.00)		154(GTGACTAATG,+,0.00),203(TATGATTCAC,-,0.00),204(ATGATTCACA,+,0.00)
C5	chr14	50018426	50018737	intron (NR_131171, intron 6 of 8)	intron (NR_131171, intron 6 of 8)	-11061	NR_126498	283551	Hs.292580	NM_001012706	ENSG00000214900	LINC01588	C14orf182	long intergenic non-protein coding RNA 1588	ncRNA	0.019293	0.467949	25.4	1.23	5.56	1.58	0.43	51(AATGACTCAC,-,0.00),52(ATGACTCACA,+,0.00)		49(TGAATGACTCAC,+,0.00),52(ATGACTCACAAG,-,0.00)		293(TGGAAGATAAAC,-,0.00)		137(TGTTTATTCT,+,0.00)	109(GGTGATCCTGAC,-,0.00),110(GTGATCCTGACC,+,0.00)	51(AATGACTCAC,-,0.00),52(ATGACTCACA,+,0.00)
C5	chr5	149129258	149129510	Intergenic	Intergenic	-12063	NM_001301015	22885	Hs.49688	NM_014945	ENSG00000173210	ABLIM3	HMFN1661	actin binding LIM protein family member 3	protein-coding	0	0.442688	25.4	0.41	4.3	0.79	0.86				118(CAAAACCAGA,+,0.00)	64(ACAGAGATAAAA,-,0.00)
C5	chr10	8670468	8670745	Intergenic	Intergenic	-76215	NR_134492	105376398	Hs.63158	NR_134492		LOC105376398	-	uncharacterized LOC105376398	ncRNA	0	0.320144	25.4	0.27	0.76	0.79	0.43		140(ACATTCCA,+,0.00)		171(ATAAACCACA,+,0.00)			154(TGTTGACACT,+,0.00),238(TGTTTACCTG,+,0.00)			140(ACATTCCA,-,0.00)
C5	chr10	71340130	71340364	intron (NR_033414, intron 2 of 3)	intron (NR_033414, intron 2 of 3)	20994	NR_033413	55315	Hs.438419	NM_018344	ENSG00000198246	SLC29A3	ENT3|HCLAP|HJCD|PHID	solute carrier family 29 member 3	protein-coding	0.008547	0.544681	25.4	0.96	0.76	1.58	3.89	80(GCTGAGTCAT,-,0.00),81(CTGAGTCATA,+,0.00)		78(TTGCTGAGTCAT,+,0.00),81(CTGAGTCATACC,-,0.00)				158(TATGTAAACA,-,0.00)		80(GCTGAGTCAT,-,0.00),81(CTGAGTCATA,+,0.00)
C5	chr12	89762805	89763109	Intergenic	LTR88c|LTR|Gypsy?	54002	NR_028138	338758	Hs.601766	NR_028138	ENSG00000271614	ATP2B1-AS1	LINC00936	ATP2B1 antisense RNA 1	ncRNA	0.006579	0.367213	25.18	2.73	0.51	3.35	3.45		197(GAATTCCT,+,0.00)				114(TCTGATTGGCCT,+,0.00)	240(TATTTGCCAA,+,0.00)			197(GAATTCCT,-,0.00)
C5	chr2	161867423	161867671	intron (NM_001354448, intron 7 of 26)	intron (NM_001354448, intron 7 of 26)	206995	NM_001935	1803	Hs.368912	NM_001935	ENSG00000197635	DPP4	ADABP|ADCP2|CD26|DPPIV|TP103	dipeptidyl peptidase 4	protein-coding	0.004032	0.285141	25.18	1.91	0.51	0.79	0.43		150(TGGAATGT,-,0.00)					37(TAATTAAACA,-,0.00),99(TGTTGACACA,+,0.00),173(AGAGCAAACA,-,0.00)			150(TGGAATGT,+,0.00)
C5	chr21	44928091	44928338	non-coding (NR_038311, exon 5 of 5)	non-coding (NR_038311, exon 5 of 5)	659	NM_001127491	3689	Hs.375957	NM_000211	ENSG00000160255	ITGB2	CD18|LAD|LCAMB|LFA-1|MAC-1|MF17|MFI7	integrin subunit beta 2	protein-coding	0.008097	0.580645	25.18	1.64	4.3	3.35	1.08	51(CCTGACTCAC,-,0.00)		52(CTGACTCACCCA,-,0.00)					128(GGACAGACTGAC,-,0.00),129(GACAGACTGACC,+,0.00)	51(CCTGACTCAC,-,0.00),52(CTGACTCACC,+,0.00)	38(GCATTCTT,-,0.00)
C5	chr18	36099354	36099649	Intergenic	LTR38|LTR|ERV1	29893	NM_012319	25800	Hs.79136	NM_012319	ENSG00000141424	SLC39A6	LIV-1|ZIP6	solute carrier family 39 member 6	protein-coding	0	0.429054	25.18	3.83	2.78	1.18	2.16					139(TGTTATCTTGAC,+,0.00)
C5	chr6	128598625	128598927	Intergenic	Intergenic	-78102	NM_001291984	5796	Hs.155919	NM_002844	ENSG00000152894	PTPRK	R-PTP-kappa	protein tyrosine phosphatase, receptor type K	protein-coding	0.006623	0.425743	25.18	1.09	1.26	4.14	1.73	87(GCTGAGTCAT,-,0.00),88(CTGAGTCATG,+,0.00)		85(TGGCTGAGTCAT,+,0.00),88(CTGAGTCATGCA,-,0.00)				113(AAGACAAATA,-,0.00),129(AAGGTCAATA,-,0.00)		87(GCTGAGTCAT,-,0.00),88(CTGAGTCATG,+,0.00)
C5	chr12	131234942	131235171	Intergenic	Intergenic	62916	NR_135045	107161159	Hs.730119	NR_135045	ENSG00000248703	LINC02415	-	long intergenic non-protein coding RNA 2415	ncRNA	0.021834	0.53913	25.18	2.19	0.51	1.18	0.86		175(ACATTCCA,+,0.00)					97(AATGTAAACA,-,0.00)			175(ACATTCCA,-,0.00)
C5	chr14	75183047	75183309	Intergenic	MER58C|DNA|hAT-Charlie	-6532	NM_006827	10972	Hs.74137	NM_006827	ENSG00000170348	TMED10	P24(DELTA)|S31I125|S31III125|TMP21|Tmp-21-I|p23|p24d1	transmembrane p24 trafficking protein 10	protein-coding	0.003817	0.342205	25.18	0.96	1.26	0.39	5.4					188(GGTTATCTCTGC,+,0.00)		159(TAAGCAAACA,-,0.00)			72(AAGAATGT,+,0.00)
C5	chr21	29386136	29386421	Intergenic	L2a|LINE|L2	13777	NR_046564	100874322	Hs.326404	NR_046564		BACH1-IT2	-	BACH1 intronic transcript 2	ncRNA	0.007018	0.41958	25.18	1.5	0.76	0.59	0.86							223(TATTCAAACA,-,0.00)
C5	chr5	103409218	103409476	Intergenic	Intergenic	132638	NR_104670	102467212	Hs.641885	NR_104670	ENSG00000248757	LINC02115	-	long intergenic non-protein coding RNA 2115	ncRNA	0	0.362934	25.18	0.96	1.26	0.99	0.65		155(GAATTCCT,+,0.00)						107(GGTGAGTCTGAC,-,0.00),108(GTGAGTCTGACC,+,0.00)		38(AAGAATGT,+,0.00),155(GAATTCCT,-,0.00)
C5	chr3	129662983	129663216	intron (NM_001017395, intron 5 of 6)	intron (NM_001017395, intron 5 of 6)	25633	NM_015008	23023	Hs.477547	NM_015008	ENSG00000172765	TMCC1	-	transmembrane and coiled-coil domain family 1	protein-coding	0.004292	0.397436	25.18	1.23	1.01	0.59	6.48		215(GCATTCCT,+,0.00)					48(TAGGTAAATA,-,0.00),63(TAAATAAATA,-,0.00),98(TAGGTCAACA,-,0.00),182(TGAGTACACA,-,0.00)			215(GCATTCCT,-,0.00)
C5	chr16	82152649	82152984	intron (NM_005792, intron 2 of 4)	intron (NM_005792, intron 2 of 4)	17408	NM_005792	10200	Hs.344400	NM_005792	ENSG00000135698	MPHOSPH6	MPP|MPP-6|MPP6	M-phase phosphoprotein 6	protein-coding	0.01791	0.47619	24.97	5.87	1.01	0.59	0.65	108(CTGAGTCACC,+,0.00)		105(CTGCTGAGTCAC,+,0.00),108(CTGAGTCACCAC,-,0.00)				188(AAAGCAAACA,-,0.00)		107(GCTGAGTCAC,-,0.00),108(CTGAGTCACC,+,0.00)
C5	chr7	116317274	116317614	Intergenic	Intergenic	-30717	NR_130922	102724434	Hs.667624	NR_130921	ENSG00000237870	LOC102724434	-	uncharacterized LOC102724434	ncRNA	0.011765	0.475073	24.97	2.87	30.6	10.65	15.33	296(CATGACTAAT,-,0.00),297(ATGACTAATT,+,0.00)		175(TTGATTACTCAA,+,0.00),178(ATTACTCAAACA,-,0.00),281(ATGAATCACCAC,-,0.00),297(ATGACTAATTGT,-,0.00)	284(AATCACCACA,+,0.00)					280(GATGAATCAC,-,0.00),281(ATGAATCACC,+,0.00),296(CATGACTAAT,-,0.00),297(ATGACTAATT,+,0.00)
C5	chr21	43344376	43344625	Intergenic	Intergenic	-12461	NR_103713	100126693	Hs.473952	NR_103713		LINC00322	C21orf136|NCRNA00322	long intergenic non-protein coding RNA 322	ncRNA	0.040161	0.52	24.97	1.23	1.26	0.59	0.86							79(AGAGTCAACA,-,0.00),131(TATTTGCTCT,+,0.00),202(AAAGCAAACA,-,0.00)
C5	chr14	93011697	93011935	intron (NM_001142593, intron 4 of 10)	intron (NM_001142593, intron 4 of 10)	-55636	NR_002808	319085	Hs.612888	NR_002808	ENSG00000258730	ITPK1-AS1	C14orf85|ITPK1-AS|ITPK1AS|NCRNA00203	ITPK1 antisense RNA 1	ncRNA	0.012605	0.552301	24.97	0.27	1.52	0.39	0.43							70(AGAGTAAACA,-,0.00)
C5	chr10	9178618	9178905	Intergenic	Intergenic	-96852	NR_108039	100507163	Hs.649223	NR_108039		LINC00709	-	long intergenic non-protein coding RNA 709	ncRNA	0	0.309028	24.97	0.96	0.76	0.2	0.65				16(TGTGGTTATC,-,0.00)	19(GGTTATCTTCTC,+,0.00)		81(TATTTATACA,+,0.00),107(TATTTACACA,+,0.00)
C5	chr10	121510186	121510432	intron (NM_001144917, intron 7 of 15)	intron (NM_001144917, intron 7 of 15)	21005	NM_001320654	2263	Hs.533683	NM_000141	ENSG00000066468	FGFR2	BBDS|BEK|BFR-1|CD332|CEK3|CFD1|ECT1|JWS|K-SAM|KGFR|TK14|TK25	fibroblast growth factor receptor 2	protein-coding	0.028455	0.562753	24.97	0	1.77	0.99	7.34							53(TGAGTAAACC,-,0.00)
C5	chr3	15636054	15636396	intron (NM_001323582, intron 3 of 4)	intron (NM_001323582, intron 3 of 4)	34256	NM_001281725	686	Hs.444197	NM_000060	ENSG00000169814	BTD	-	biotinidase	protein-coding	0.02924	0.507289	24.97	2.32	18.21	12.03	6.04	143(TCTGAGTCAT,-,0.00),144(CTGAGTCATT,+,0.00)		141(TCTCTGAGTCAT,+,0.00),144(CTGAGTCATTCG,-,0.00)						143(TCTGAGTCAT,-,0.00),144(CTGAGTCATT,+,0.00)	184(AAGAATGC,+,0.00)
C5	chr9	94993084	94993351	intron (NM_032823, intron 9 of 14)	intron (NM_032823, intron 9 of 14)	-47663	NR_147614	101928119	Hs.630906	NR_147613		LOC101928119	-	uncharacterized LOC101928119	ncRNA	0.007491	0.369403	24.75	1.23	0.76	0.59	2.16		93(AAATTCCT,+,0.00)			176(ATAGAGATAAAA,-,0.00)		46(TGTTTGATCA,+,0.00)			93(AAATTCCT,-,0.00)
C5	chr2	66389800	66390049	intron (NR_130931, intron 2 of 2)	intron (NR_130931, intron 2 of 2)	6618	NR_130931	729348	Hs.723595	NR_130931	ENSG00000232164	LINC01873	-	long intergenic non-protein coding RNA 1873	ncRNA	0.008032	0.464	24.75	3.14	0	2.17	1.08	206(AATGAGTCAT,-,0.00),207(ATGAGTCATA,+,0.00)		204(ATAATGAGTCAT,+,0.00),207(ATGAGTCATAGC,-,0.00)			56(TTTGATTGGTCA,+,0.00)			206(AATGAGTCAT,-,0.00),207(ATGAGTCATA,+,0.00)
C5	chr9	94914316	94914589	intron (NM_032823, intron 5 of 14)	intron (NM_032823, intron 5 of 14)	31102	NR_147613	101928119	Hs.630906	NR_147613		LOC101928119	-	uncharacterized LOC101928119	ncRNA	0.010989	0.423358	24.75	1.91	9.1	0.99	12.95	104(GATGAATCAT,-,0.00)		102(AGGATGAATCAT,+,0.00),105(ATGAATCATAAC,-,0.00)		120(GACCTGATAAAA,-,0.00),175(GAAATGATAAAA,-,0.00)		252(AGGATAAATA,-,0.00)		104(GATGAATCAT,-,0.00),105(ATGAATCATA,+,0.00)	40(AAGAATGC,+,0.00)
C5	chr3	15634236	15634494	intron (NM_001323582, intron 2 of 4)	intron (NM_001323582, intron 2 of 4)	32396	NM_001281725	686	Hs.444197	NM_000060	ENSG00000169814	BTD	-	biotinidase	protein-coding	0.007752	0.451737	24.75	1.37	13.15	2.76	2.81					73(TGTTATCTTGAC,+,0.00)		232(TATTTACTCT,+,0.00)	17(GGACAGGGTGTC,-,0.00)
C5	chr10	125624825	125625141	intron (NM_001318133, intron 3 of 3)	intron (NM_001318133, intron 3 of 3)	50612	NR_023362	100169752	Hs.652647	NR_023362	ENSG00000237675	TEX36-AS1	-	TEX36 antisense RNA 1	ncRNA	0.012658	0.526814	24.75	0.27	1.26	1.38	0.65					48(AAAGAGATAAGG,-,0.00)		155(AGAACAAATA,-,0.00)	131(GGCCAGGGTGAC,-,0.00),132(GCCAGGGTGACC,+,0.00)
C5	chr11	35365927	35366165	intron (NM_001195728, intron 1 of 11)	MER20|DNA|hAT-Charlie	53512	NM_004171	6506	Hs.502338	NM_004171	ENSG00000110436	SLC1A2	EAAT2|EIEE41|GLT-1|HBGT	solute carrier family 1 member 2	protein-coding	0.004202	0.451883	24.75	0.82	2.53	0.59	0.65		36(AGGAATGC,-,0.00)	199(CTTATGAATCAG,+,0.00)						201(TATGAATCAG,-,0.00),202(ATGAATCAGG,+,0.00)	36(AGGAATGC,+,0.00)
C5	chr17	41009316	41009624	promoter-TSS (NM_031958)	promoter-TSS (NM_031958)	-356	NM_031958	83896	Hs.307027	NM_031958	ENSG00000212901	KRTAP3-1	KAP3.1|KRTAP3.1	keratin associated protein 3-1	protein-coding	0.00974	0.38835	24.75	1.23	0.76	0.39	1.94							145(TGTTTACTTT,+,0.00),182(TGTTTGCTGT,+,0.00)
C5	chrX	18099858	18100091	intron (NR_133641, intron 1 of 4)	MER41B|LTR|ERV1	4670	NR_133641	105373144		NR_133641	ENSG00000225882	LINC01456	-	long intergenic non-protein coding RNA 1456	ncRNA	0.012876	0.448718	24.54	0.27	0.76	0.79	0.43					146(CTGCTGATAAAA,-,0.00)					88(GCATTCTT,-,0.00)
C5	chr4	88318983	88319212	intron (NR_134238, intron 3 of 4)	intron (NR_134238, intron 3 of 4)	34167	NR_134237	105369192	Hs.733660	NR_134236	ENSG00000246375	LOC105369192	-	uncharacterized LOC105369192	ncRNA	0.008734	0.378261	24.54	0.55	1.01	2.17	0.65							22(AATGTAAATA,-,0.00),126(TGGGCAAACA,-,0.00)
C5	chr15	86947330	86947572	intron (NR_135683, intron 1 of 2)	intron (NR_135683, intron 1 of 2)	14571	NR_135682	105370954	Hs.668501	NR_135682	ENSG00000259636	LOC105370954	-	uncharacterized LOC105370954	ncRNA	0.008264	0.283951	24.54	1.64	0	0.2	0.86			113(TCTATGACTCAA,+,0.00),116(ATGACTCAATCA,-,0.00)				156(TGTTTGCCTG,+,0.00)		115(TATGACTCAA,-,0.00),116(ATGACTCAAT,+,0.00)
C5	chr4	28167501	28167733	Intergenic	L1MA2|LINE|L1	-651965	NR_036237	100422937		NR_036237	ENSG00000283275	MIR4275	-	microRNA 4275	ncRNA	0	0.493562	24.54	0.55	0	0.59	1.3		120(GGGAATGT,-,0.00)					82(TGTTTGCTTA,+,0.00)
C5	chr17	65633965	65634210	Intergenic	Intergenic	-72465	NM_004655	8313	Hs.156527	NM_004655	ENSG00000168646	AXIN2	AXIL|ODCRCS	axin 2	protein-coding	0.004082	0.390244	24.54	0.27	0.51	0.99	2.37			228(ATATTTACTCAT,+,0.00)		1(CTTTATCAGAGA,+,0.00)	54(CATCCAATCAAA,-,0.00)	229(TATTTACTCA,+,0.00)	60(ATCAAAGTGACC,+,0.00)
C5	chr15	95944320	95944626	Intergenic	Intergenic	-381455	NM_001145155	7026	Hs.347991	NM_021005	ENSG00000185551	NR2F2	ARP1|CHTD4|COUPTF2|COUPTFB|COUPTFII|NF-E3|NR2F1|SVP40|TFCOUP2	nuclear receptor subfamily 2 group F member 2	protein-coding	0.003268	0.407166	24.54	2.19	0.25	0.79	0.65					106(TTTTATCTGGCC,+,0.00)		177(TGGGTAAATA,-,0.00),267(AGTGTAAATA,-,0.00)
C5	chr20	46814912	46815199	Intergenic	Intergenic	-79569	NM_172110	2139	Hs.472877	NM_005244	ENSG00000064655	EYA2	EAB1	EYA transcriptional coactivator and phosphatase 2	protein-coding	0.010453	0.493056	24.54	0.82	3.29	0.99	1.73	96(CTGAGTCACT,+,0.00),146(GTTAGTCATG,+,0.00)		96(CTGAGTCACTGC,-,0.00),119(CTGAGTCAAAGC,-,0.00)	228(TCTCACCACA,+,0.00)			184(CGGGTAAACA,-,0.00)		95(CCTGAGTCAC,-,0.00),96(CTGAGTCACT,+,0.00),145(AGTTAGTCAT,-,0.00)
C5	chr7	156746507	156746769	intron (NM_001350953, intron 9 of 17)	intron (NM_001350953, intron 9 of 17)	102837	NM_001308274	140545	Hs.446194	NM_030936	ENSG00000105982	RNF32	FKSG33|HSD15|LMBR2	ring finger protein 32	protein-coding	0	0.30038	24.54	0.82	1.52	1.18	1.08							43(TAGGCACACA,-,0.00),234(TGAGTAAATA,-,0.00)			101(ACATTCTT,-,0.00)
C5	chr12	97701939	97702180	Intergenic	MER31A|LTR|ERV1	51539	NR_077241	643711	Hs.585557	NR_077240	ENSG00000257501	LOC643711	-	platelet activating factor acetylhydrolase 1b catalytic subunit 2 pseudogene	pseudo	0.016598	0.446281	24.54	0.55	0.51	0.39	1.51				140(TGTGGTCAAC,-,0.00)	97(CCTTATCTAAGT,+,0.00)			143(GGTCAACCTGAC,-,0.00),144(GTCAACCTGACC,+,0.00)
C5	chr10	98314455	98314842	Intergenic	Intergenic	-46398	NM_032211	84171	Hs.306814	NM_032211	ENSG00000138131	LOXL4	LOXC	lysyl oxidase like 4	protein-coding	0.007752	0.518041	24.54	0.55	0.51	2.17	2.59				303(TGTGGTGACA,-,0.00)			227(TGTTTACCCA,+,0.00)	85(GGTCACCTTGCC,-,0.00),86(GTCACCTTGCCC,+,0.00),338(GGCACCATGACT,+,0.00)
C5	chr21	14306199	14306472	Intergenic	Intergenic	32536	NR_003087	150000	Hs.366575	NM_138726	ENSG00000243064	ABCC13	ABCC13P|C21orf73|PRED6	ATP binding cassette subfamily C member 13 (pseudogene)	pseudo	0.003663	0.416058	24.54	2.87	0.76	0.59	0.65								132(GGTCAGCCTGCT,-,0.00)
C5	chr5	173455161	173455450	Intergenic	MLT1F1|LTR|ERVL-MaLR	107850	NR_107023	102465862		NR_107023	ENSG00000274994	MIR8056	hsa-mir-8056	microRNA 8056	ncRNA	0.020761	0.531034	24.54	7.24	4.8	0.99	3.24					140(CAGCAGATAACC,-,0.00)
C5	chr6	49668190	49668500	Intergenic	Intergenic	-31471	NM_000324	6005	Hs.120950	NM_000324	ENSG00000112077	RHAG	CD241|OHS|OHST|RH2|RH50A|Rh50|Rh50GP|SLC42A1	Rh associated glycoprotein	protein-coding	0	0.353698	24.54	4.78	1.26	0.39	3.02			121(AAAATTACTCAG,+,0.00),124(ATTACTCAGCAT,-,0.00)				227(TATTTGCTCA,+,0.00)		124(ATTACTCAGC,+,0.00)
C5	chr16	80024016	80024321	Intergenic	Intergenic	228919	NR_104661	101928248	Hs.659802	NR_104660	ENSG00000260876	LINC01229	-	long intergenic non-protein coding RNA 1229	ncRNA	0.003279	0.428105	24.32	1.09	1.01	1.38	0.43			102(AATTTGAGTCAT,+,0.00),105(TTGAGTCATTTA,-,0.00)	65(CCAAACCAGA,+,0.00)			143(CATGTAAACA,-,0.00),200(TGTGTACACA,+,0.00),200(TGTGTACACA,-,0.00)		104(TTTGAGTCAT,-,0.00),105(TTGAGTCATT,+,0.00)
C5	chr4	151459410	151459722	intron (NM_001109977, intron 2 of 13)	intron (NM_001109977, intron 2 of 13)	50350	NM_001109977	729830	Hs.633810	NM_001109977	ENSG00000164142	FAM160A1	-	family with sequence similarity 160 member A1	protein-coding	0.00641	0.380192	24.32	1.09	1.77	0.39	4.96				252(TGGGGTTTGG,-,0.00)			109(GAAGTAAATA,-,0.00)
C5	chr14	92973955	92974182	intron (NM_001142593, intron 5 of 10)	intron (NM_001142593, intron 5 of 10)	50968	NM_001275	1113	Hs.150793	NM_001275	ENSG00000100604	CHGA	CGA	chromogranin A	protein-coding	0.013216	0.644737	24.32	0	2.28	0.59	0.65	185(AGTGACTCAT,-,0.00),186(GTGACTCATC,+,0.00)		183(TGAGTGACTCAT,+,0.00),186(GTGACTCATCTC,-,0.00)						185(AGTGACTCAT,-,0.00),186(GTGACTCATC,+,0.00)
C5	chr3	189316381	189316626	intron (NM_198485, intron 5 of 5)	intron (NM_198485, intron 5 of 5)	-75909	NR_046722	100874027	Hs.616080	NR_046722	ENSG00000230115	TPRG1-AS2	-	TPRG1 antisense RNA 2	ncRNA	0.004082	0.49187	24.32	0	1.01	2.17	16.19		85(AGGAATGT,-,0.00)					127(AGTGTAAACA,-,0.00)			85(AGGAATGT,+,0.00)
C5	chr11	85723066	85723383	intron (NM_001289608, intron 7 of 18)	intron (NM_001289608, intron 7 of 18)	-3874	NM_001289609	54843	Hs.369520	NM_032379	ENSG00000137501	SYTL2	CHR11SYT|EXO4|PPP1R151|SGA72M|SLP2|SLP2A	synaptotagmin like 2	protein-coding	0.012618	0.440252	24.32	1.64	3.03	0.99	0.22	254(GGTGAGTCAT,-,0.00),255(GTGAGTCATC,+,0.00)		252(CAGGTGAGTCAT,+,0.00),255(GTGAGTCATCTG,-,0.00)				47(TATTTGCTCT,+,0.00),86(TGATTAAATA,-,0.00)		254(GGTGAGTCAT,-,0.00),255(GTGAGTCATC,+,0.00)
C5	chr16	68707822	68708085	Intergenic	Intergenic	-29337	NM_001317186	999	Hs.461086	NM_004360	ENSG00000039068	CDH1	Arc-1|BCDS1|CD324|CDHE|ECAD|LCAM|UVO	cadherin 1	protein-coding	0.045627	0.602273	24.32	3.42	0.76	0.79	7.77		55(AGGAATGC,-,0.00)	232(GCAGTGACTCAA,+,0.00)						235(GTGACTCAAG,+,0.00)	55(AGGAATGC,+,0.00)
C5	chr10	8752516	8752780	Intergenic	Intergenic	-145341	NR_131944	105755953	Hs.564146	NR_131944	ENSG00000234752	LOC105755953	-	uncharacterized LOC105755953	ncRNA	0.015152	0.441509	24.32	0.41	0	1.58	0.43		79(TGGAATGT,-,0.00),110(AGGAATGT,-,0.00)		115(TGTGGTTCTG,-,0.00)				132(GGTGACTCTGAC,-,0.00),133(GTGACTCTGACC,+,0.00)		79(TGGAATGT,+,0.00),110(AGGAATGT,+,0.00)
C5	chr6	100518652	100518892	intron (NM_006828, intron 37 of 41)	intron (NM_006828, intron 37 of 41)	-55097	NM_005068	6492	Hs.520293	NM_005068	ENSG00000112246	SIM1	bHLHe14	SIM bHLH transcription factor 1	protein-coding	0.004167	0.33195	24.32	0.96	0.51	0.79	0.65							83(TGGACAAACA,-,0.00),135(TATTTAAACA,-,0.00)
C5	chr10	48804815	48805128	intron (NM_020945, intron 25 of 61)	intron (NM_020945, intron 25 of 61)	109264	NM_001006939	474354	Hs.202438	NM_001006939	ENSG00000165383	LRRC18	UNQ933|UNQ9338|VKGE9338	leucine rich repeat containing 18	protein-coding	0.022364	0.531847	24.32	2.19	0.76	4.73	7.12				27(TGTGGTTTGG,-,0.00)			186(AAAGTCAATA,-,0.00)
C5	chr21	42955741	42956017	Intergenic	HERVE-int|LTR|ERV1	-4865	NR_049889	100847013		NR_049889	ENSG00000264580	MIR5692B	-	microRNA 5692b	ncRNA	0.047101	0.458484	24.32	8.88	0.76	0.79	10.79					59(CGGCAGATAACA,-,0.00),239(GCTTATCTTTGT,+,0.00)
C5	chr11	85207027	85207286	intron (NM_001351275, intron 3 of 25)	intron (NM_001351275, intron 3 of 25)	-283735	NM_001300983	1740	Hs.367656	NM_001364	ENSG00000150672	DLG2	PPP1R58|PSD-93|PSD93|chapsyn-110	discs large MAGUK scaffold protein 2	protein-coding	0	0.342308	24.32	0.82	1.01	0.2	0.22							213(TGTGTAAACA,-,0.00)			226(GCATTCTT,-,0.00)
C5	chr7	128259786	128260073	Intergenic	LTR8|LTR|ERV1	18651	NM_000230	3952	Hs.194236	NM_000230	ENSG00000174697	LEP	LEPD|OB|OBS	leptin	protein-coding	0.010453	0.5	24.32	4.51	1.26	1.18	10.14						32(GCTGATTGGTCA,+,0.00)	218(TGTTTACCCC,+,0.00)
C5	chrX	37904892	37905178	Intergenic	Intergenic	-57399	NM_006520	6990	Hs.446392	NM_006520	ENSG00000165169	DYNLT3	RP3|TCTE1L|TCTEX1L	dynein light chain Tctex-type 3	protein-coding	0.006993	0.477352	24.32	0.27	3.03	0.39	0.22	138(CATGAGTCAG,-,0.00),139(ATGAGTCAGA,+,0.00)		136(GTCATGAGTCAG,+,0.00),139(ATGAGTCAGAAT,-,0.00)				161(TGTTTGCTGA,+,0.00)	203(GGACATCTTGAC,-,0.00),204(GACATCTTGACC,+,0.00)	138(CATGAGTCAG,-,0.00),139(ATGAGTCAGA,+,0.00)
C5	chr20	44714697	44714938	promoter-TSS (NM_003881)	promoter-TSS (NM_003881)	-27	NM_001323370	8839	Hs.592145	NM_003881	ENSG00000064205	WISP2	CCN5|CT58|CTGF-L	WNT1 inducible signaling pathway protein 2	protein-coding	0.033195	0.628099	24.32	0.41	4.55	0.59	4.96				135(AGAAACCGCA,+,0.00)			61(AGAGCAAACA,-,0.00),216(TGTTTACTGA,+,0.00)
C5	chr4	28181655	28181955	Intergenic	L1MA4|LINE|L1	-637777	NR_036237	100422937		NR_036237	ENSG00000283275	MIR4275	-	microRNA 4275	ncRNA	0	0.335548	24.32	0.41	0.76	0.2	0.86		28(ACATTCCA,+,0.00)		155(TGTGGTTTTG,-,0.00)	176(TCTTATCATTAG,+,0.00),230(TCTTATCTTGAG,+,0.00)					28(ACATTCCA,-,0.00)
C5	chr12	46492582	46492838	intron (NR_125380, intron 3 of 3)	intron (NR_125380, intron 3 of 3)	108603	NR_125381	100288798	Hs.525922	NR_125377		LOC100288798	-	uncharacterized LOC100288798	ncRNA	0.011719	0.40856	24.32	3.14	6.83	1.38	4.1		195(TGGAATGT,-,0.00)		200(TGTGGTCTGG,-,0.00)			50(TGTTTATACA,+,0.00),125(AAAATAAACA,-,0.00)			195(TGGAATGT,+,0.00)
C5	chr1	162152413	162152684	intron (NM_014697, intron 1 of 9)	intron (NM_014697, intron 1 of 9)	-4559	NR_039798	100616386		NR_039798	ENSG00000266144	MIR4654	mir-4654	microRNA 4654	ncRNA	0.02214	0.536765	24.32	0.96	0.51	1.97	0.86				129(TGTAACCACA,+,0.00)			175(TGTTTACCTC,+,0.00)
C5	chr5	133249447	133249706	exon (NM_015082, exon 7 of 16)	exon (NM_015082, exon 7 of 16)	178130	NR_031621	100302134		NR_031621	ENSG00000221287	MIR1289-2	MIRN1289-2|hsa-mir-1289-2	microRNA 1289-2	ncRNA	0.034749	0.588462	24.11	0.82	1.77	0.99	1.08				80(TGTGGTCACA,-,0.00)				83(GGTCACACTGAC,-,0.00),84(GTCACACTGACC,+,0.00)
C5	chr2	191170309	191170592	Intergenic	Intergenic	-18854	NM_001243835	6775	Hs.80642	NM_003151	ENSG00000138378	STAT4	SLEB11	signal transducer and activator of transcription 4	protein-coding	0.003534	0.440141	24.11	0	3.54	0.79	1.08		173(AAATTCCA,+,0.00),195(TGGAATTT,-,0.00)					49(TGGATAAACA,-,0.00),137(ATGGCAAACA,-,0.00)
C5	chr4	100780176	100780458	Intergenic	Intergenic	-105204	NR_046811	100874275	Hs.136318	NR_046811	ENSG00000250223	LINC01216	EMCN-IT3	long intergenic non-protein coding RNA 1216	ncRNA	0	0.35689	24.11	0.82	1.26	0.79	1.94	31(GCTGAGTCAT,-,0.00),32(CTGAGTCATA,+,0.00)		29(ATGCTGAGTCAT,+,0.00),32(CTGAGTCATAAA,-,0.00)	111(TAAAACCTCA,+,0.00)			47(TAAGTAAATC,-,0.00),103(TAAGTCAATA,-,0.00)		31(GCTGAGTCAT,-,0.00),32(CTGAGTCATA,+,0.00)
C5	chr10	103890257	103890523	intron (NM_024928, intron 8 of 9)	intron (NM_024928, intron 8 of 9)	27897	NM_024928	79991	Hs.62314	NM_024928	ENSG00000107960	STN1	AAF-44|AAF44|OBFC1|RPA-32|bA541N10.2	STN1, CST complex subunit	protein-coding	0.011278	0.483146	24.11	0.55	1.52	1.38	2.37							32(AGATTAAACA,-,0.00),79(TAGGCAAACA,-,0.00),93(TGTTGACTTA,+,0.00)		208(AATGATTCAC,-,0.00),209(ATGATTCACA,+,0.00)
C5	chr6	139880086	139880328	Intergenic	Intergenic	25357	NR_138541	100132735	Hs.62646	NR_038399	ENSG00000231426	FILNC1	-	FOXO induced long non-coding RNA 1	ncRNA	0.012397	0.390947	24.11	1.09	0.76	0.99	1.51					176(CTGGTGATAAAG,-,0.00)			111(GGTCACACTGTC,-,0.00),112(GTCACACTGTCC,+,0.00)
C5	chr12	53867673	53867935	Intergenic	Intergenic	-70988	NM_017410	3229	Hs.118608	NM_017410	ENSG00000123364	HOXC13	ECTD9|HOX3|HOX3G	homeobox C13	protein-coding	0.003817	0.536122	24.11	0.96	0.76	1.18	1.51	181(CATGAGTCAG,-,0.00),182(ATGAGTCAGA,+,0.00)	193(AGGAATGT,-,0.00)	179(AGCATGAGTCAG,+,0.00),182(ATGAGTCAGAGA,-,0.00)		15(TCTTATCACAAT,+,0.00)				181(CATGAGTCAG,-,0.00),182(ATGAGTCAGA,+,0.00)	193(AGGAATGT,+,0.00)
C5	chr6	136607269	136607561	intron (NM_005923, intron 18 of 29)	intron (NM_005923, intron 18 of 29)	-21699	NR_125858	101928461	Hs.666518	NR_125858		LOC101928461	-	uncharacterized LOC101928461	ncRNA	0.006849	0.320819	24.11	5.06	2.78	1.58	1.3			157(AGGTTGAGTCAT,+,0.00),160(TTGAGTCATGTG,-,0.00)		95(TGTCAGATAACC,-,0.00),173(TCTTATCTGCTC,+,0.00)		63(AATGTCAACA,-,0.00),119(TGTTTAATTA,+,0.00)		159(GTTGAGTCAT,-,0.00),160(TTGAGTCATG,+,0.00)
C5	chr1	177571770	177572037	Intergenic	Intergenic	-128621	NR_110722	101928778	Hs.573792	NR_110722	ENSG00000236720	LINC01741	-	long intergenic non-protein coding RNA 1741	ncRNA	0.003745	0.414179	24.11	0.82	0.25	0.79	1.3		254(GCATTCCA,+,0.00)					86(AATGTAAACA,-,0.00),186(AAAATAAACA,-,0.00),231(TATTTACCTT,+,0.00)			254(GCATTCCA,-,0.00)
C5	chr14	37114036	37114314	intron (NM_001171170, intron 1 of 10)	intron (NM_001171170, intron 1 of 10)	-57851	NR_033240	100129794	Hs.601579	NR_033240	ENSG00000258708	SLC25A21-AS1	-	SLC25A21 antisense RNA 1	ncRNA	0.010791	0.351254	24.11	0.68	0.25	0.2	1.51		39(ACATTCCA,+,0.00),150(GCATTCCT,+,0.00)		247(TCAAACCACA,+,0.00)			67(TGTTTGCTTT,+,0.00)			39(ACATTCCA,-,0.00),150(GCATTCCT,-,0.00)
C5	chr8	95112715	95112997	intron (NR_148913, intron 9 of 10)	MamRep38|DNA|hAT	-20865	NM_024613	79666	Hs.29724	NM_024613	ENSG00000175895	PLEKHF2	EAPF|PHAFIN2|ZFYVE18	pleckstrin homology and FYVE domain containing 2	protein-coding	0.010638	0.484099	24.11	1.78	2.28	3.55	2.16							115(AAAACAAACA,-,0.00)
C5	chr5	173824220	173824450	Intergenic	Intergenic	-33393	NR_108028	101928154	Hs.366725	NR_108028		LINC01485	-	long intergenic non-protein coding RNA 1485	ncRNA	0.008696	0.471861	24.11	2.05	1.52	3.55	2.16		128(AAATTCCA,+,0.00),187(TGGAATGC,-,0.00)		196(ATTTACCACA,+,0.00)			24(TTAGTAAACA,-,0.00),145(AGGATAAACA,-,0.00)			187(TGGAATGC,+,0.00)
C5	chr20	42572626	42572885	intron (NM_133170, intron 7 of 31)	L1ME3A|LINE|L1	-112728	NR_110004	101927159	Hs.570383	NR_110004	ENSG00000229042	LOC101927159	-	uncharacterized LOC101927159	ncRNA	0.003861	0.388462	24.11	0.27	0	0.59	0.22							160(TGTGTAAACA,-,0.00)
C5	chr4	101921367	101921714	intron (NM_001127507, intron 6 of 15)	intron (NM_001127507, intron 6 of 15)	107714	NM_001083907	55024	Hs.480400	NM_017935	ENSG00000153064	BANK1	BANK	B cell scaffold protein with ankyrin repeats 1	protein-coding	0.008646	0.344828	23.89	0.14	2.02	0.99	0.43					53(ACTTATCTCTTA,+,0.00),130(TTTAAGATAAAG,-,0.00)		12(ATAGTAAATA,-,0.00),164(TAAGCAAACA,-,0.00),264(TGTGTAAATA,-,0.00)
C5	chr12	53825325	53825620	Intergenic	Intergenic	-68438	NR_104332	102216268	Hs.742074	NR_104332	ENSG00000260492	CISTR	CISTR-ACT|CISTRACT|re52431	chondrogenesis-associated transcript	ncRNA	0.00678	0.503378	23.89	0.96	0.51	0.59	1.3	190(CCTGACTCAT,-,0.00),191(CTGACTCATT,+,0.00)		188(AACCTGACTCAT,+,0.00),191(CTGACTCATTCC,-,0.00)	2(GATAACCTCA,+,0.00),231(TGGGGTTTGC,-,0.00)			85(AGAACAAACA,-,0.00),138(TGTTTATTGA,+,0.00),142(TATTGACTCT,+,0.00),170(AGAACAAACA,-,0.00)		190(CCTGACTCAT,-,0.00),191(CTGACTCATT,+,0.00)
C5	chr16	66278158	66278393	Intergenic	L1PA15-16|LINE|L1	-88332	NM_001795	1003	Hs.76206	NM_001795	ENSG00000179776	CDH5	7B4|CD144	cadherin 5	protein-coding	0.004255	0.559322	23.89	0	0.76	0.2	2.37					140(GTTTATCTGGAT,+,0.00)
C5	chr12	46261135	46261394	intron (NM_001278387, intron 1 of 17)	intron (NM_001278387, intron 1 of 17)	5231	NM_001278389	81539	Hs.533770	NM_030674	ENSG00000111371	SLC38A1	ATA1|NAT2|SAT1|SNAT1	solute carrier family 38 member 1	protein-coding	0.007722	0.419231	23.89	2.73	3.29	2.37	22.02	208(GATTACTCAC,-,0.00)						170(TGTTTACCTG,+,0.00)		208(GATTACTCAC,-,0.00),209(ATTACTCACT,+,0.00)
C5	chr10	29141849	29142089	Intergenic	Intergenic	-147092	NM_032517	84569	Hs.558572	NM_032517	ENSG00000120563	LYZL1	KAAG648|LYC2|LYZD1|PRO1278|bA534G20.1	lysozyme like 1	protein-coding	0	0.390041	23.89	1.23	8.85	0	0.43		55(AAATTCCA,+,0.00)			90(CCTTATCTCTGA,+,0.00)			151(GGGCAGCCTGGC,-,0.00)
C5	chr6	155491541	155491772	Intergenic	Intergenic	-23188	NR_134596	105378068	Hs.131541	NR_134596		LOC105378068	-	uncharacterized LOC105378068	ncRNA	0.004329	0.331897	23.68	0.41	1.26	0.79	0.86			46(GTGAATCATTAT,-,0.00)	28(TGTGGTATTT,-,0.00)			55(TATTTACATT,+,0.00),135(TGTTTACTAT,+,0.00)		45(AGTGAATCAT,-,0.00),46(GTGAATCATT,+,0.00)
C5	chr6	138582605	138582880	Intergenic	Intergenic	-10211	NM_020464	57224	Hs.652741	NM_020464	ENSG00000135540	NHSL1	C6orf63	NHS like 1	protein-coding	0.010909	0.536232	23.68	0.68	0.51	1.18	1.08					170(CTTTATCTCCTC,+,0.00)
C5	chr7	130904203	130904627	intron (NR_034120, intron 2 of 3)	intron (NR_034120, intron 2 of 3)	8895	NR_110472	378805	Hs.150556	NM_001085379	ENSG00000231721	LINC-PINT	LincRNA-Pint|MKLN1-AS1|PINT	long intergenic non-protein coding RNA, p53 induced transcript	ncRNA	0.014151	0.428235	23.68	5.74	29.33	3.35	11.01	150(ATGATTCATA,+,0.00)		147(AAGATGATTCAT,+,0.00),150(ATGATTCATAAG,-,0.00)						149(GATGATTCAT,-,0.00),150(ATGATTCATA,+,0.00)
C5	chr9	81656891	81657212	intron (NM_001303103, intron 4 of 19)	L1ME3G|LINE|L1	32484	NM_001303104	7088	Hs.197320	NM_005077	ENSG00000196781	TLE1	ESG|ESG1|GRG1	transducin like enhancer of split 1	protein-coding	0.003115	0.363354	23.68	0.41	1.26	0.2	3.24							121(TGTTGACCTT,+,0.00),177(TATTTGCATT,+,0.00),203(TAGTTAAACA,-,0.00)
C5	chr5	166594664	166594939	Intergenic	Intergenic	331569	NR_108020	102557615		NR_108020	ENSG00000254130	LINC01947	CTB-7E3.1	long intergenic non-protein coding RNA 1947	ncRNA	0	0.355072	23.68	0.55	1.01	0.59	0.43			60(TAGTTGACTCAG,+,0.00),63(TTGACTCAGAGT,-,0.00)				103(TGTTTGCCCT,+,0.00),152(AAGACAAATA,-,0.00)		62(GTTGACTCAG,-,0.00)
C5	chr9	134670086	134670379	intron (NM_001278074, intron 1 of 65)	L1ME4a|LINE|L1	-17389	NR_138049	414316	Hs.571561	NR_138049	ENSG00000204011	COL5A1-AS1	C9orf104|bA54A22.4	COL5A1 antisense RNA 1	ncRNA	0.013652	0.380952	23.68	0.41	7.59	0.99	1.73		49(ACATTCCA,+,0.00),268(ACATTCCA,+,0.00)	213(TTGACTCACTGC,-,0.00)				23(TTTGTAAATA,-,0.00)		212(ATTGACTCAC,-,0.00)	49(ACATTCCA,-,0.00),268(ACATTCCA,-,0.00)
C5	chr20	19767133	19767375	Intergenic	MER39B|LTR|ERV1	-119267	NM_001242581	54453	Hs.472270	NM_018993	ENSG00000132669	RIN2	MACS|RASSF4	Ras and Rab interactor 2	protein-coding	0.012397	0.465021	23.68	0	0	0.2	4.75		150(GCATTCCT,+,0.00)					60(TGGACAAACA,-,0.00)			150(GCATTCCT,-,0.00)
C5	chr9	94630867	94631199	intron (NM_001127628, intron 2 of 7)	intron (NM_001127628, intron 2 of 7)	8608	NM_000507	2203	Hs.494496	NM_000507	ENSG00000165140	FBP1	FBP	fructose-bisphosphatase 1	protein-coding	0.003012	0.444444	23.68	1.64	1.77	1.58	5.18						145(CAGCCAATAAGG,-,0.00)
C5	chr11	70805871	70806178	intron (NM_012309, intron 12 of 24)	intron (NM_012309, intron 12 of 24)	-56766	NR_073536	220070	Hs.326766	NM_145308	ENSG00000171671	SHANK2-AS3	C11orf76	SHANK2 antisense RNA 3	ncRNA	0.019544	0.506494	23.46	0.82	0	0.2	0.86			190(GAACTGAGTCAA,+,0.00),193(CTGAGTCAATTA,-,0.00)					152(GGTCAAGCTGAC,-,0.00),153(GTCAAGCTGACC,+,0.00)
C5	chrX	13029103	13029358	Intergenic	Intergenic	15568	NM_174901	171484	Hs.667546	NM_174901	ENSG00000187268	FAM9C	TEX39C	family with sequence similarity 9 member C	protein-coding	0	0.433594	23.46	1.37	8.09	2.96	3.89		79(ACATTCCA,+,0.00),110(AGGAATGT,-,0.00)		246(CATAACCAGA,+,0.00)	220(AAACTGATAAAA,-,0.00)					79(ACATTCCA,-,0.00),110(AGGAATGT,+,0.00)
C5	chr15	95894395	95894632	Intergenic	Intergenic	-431415	NM_001145155	7026	Hs.347991	NM_021005	ENSG00000185551	NR2F2	ARP1|CHTD4|COUPTF2|COUPTFB|COUPTFII|NF-E3|NR2F1|SVP40|TFCOUP2	nuclear receptor subfamily 2 group F member 2	protein-coding	0.004219	0.361345	23.46	1.37	0.25	0.59	0.22				184(GTTAACCTCA,+,0.00)			219(TATTTACTTT,+,0.00)	84(GGTCATCTTGTC,-,0.00)
C5	chr9	94992032	94992360	intron (NM_032823, intron 9 of 14)	intron (NM_032823, intron 9 of 14)	-46642	NR_147614	101928119	Hs.630906	NR_147613		LOC101928119	-	uncharacterized LOC101928119	ncRNA	0.003049	0.477204	23.46	1.23	1.77	1.18	1.3							21(TATTTGCTTT,+,0.00)	139(GGTCAGGGTAAC,-,0.00)
C5	chr5	57862599	57862826	Intergenic	Intergenic	36450	NR_109900	101928539	Hs.639385	NR_109900	ENSG00000249584	LINC02225	-	long intergenic non-protein coding RNA 2225	ncRNA	0.013216	0.421053	23.46	0.14	6.32	0.39	1.94			201(GTATTGAGTCAC,+,0.00),204(TTGAGTCACTTG,-,0.00)	87(TGTGGTTCAC,-,0.00)					203(ATTGAGTCAC,-,0.00)
C5	chr15	96325960	96326291	5' UTR (NM_001145155, exon 1 of 3)	5' UTR (NM_001145155, exon 1 of 3)	197	NM_001145155	7026	Hs.347991	NM_021005	ENSG00000185551	NR2F2	ARP1|CHTD4|COUPTF2|COUPTFB|COUPTFII|NF-E3|NR2F1|SVP40|TFCOUP2	nuclear receptor subfamily 2 group F member 2	protein-coding	0.015106	0.442771	23.25	6.42	2.78	1.18	1.08		39(GCATTCCT,+,0.00)			207(TTTTATCAGTTT,+,0.00)		230(TAGATAAACA,-,0.00)			39(GCATTCCT,-,0.00)
C5	chr10	87705407	87705665	intron (NM_001015880, intron 1 of 12)	L1ME2z|LINE|L1	45817	NM_004670	9060	Hs.524491	NM_004670	ENSG00000198682	PAPSS2	ATPSK2|BCYM4|SK2	3'-phosphoadenosine 5'-phosphosulfate synthase 2	protein-coding	0	0.366795	23.25	0.96	10.62	1.38	0.86	53(GCTGAGTCAT,-,0.00),54(CTGAGTCATG,+,0.00),211(GATGACTAAT,-,0.00),212(ATGACTAATG,+,0.00)		51(TTGCTGAGTCAT,+,0.00),209(TGGATGACTAAT,+,0.00),212(ATGACTAATGAC,-,0.00)						53(GCTGAGTCAT,-,0.00),54(CTGAGTCATG,+,0.00),211(GATGACTAAT,-,0.00),212(ATGACTAATG,+,0.00)	200(GCATTCTT,-,0.00)
C5	chr6	134105962	134106244	Intergenic	Intergenic	11577	NR_037938	387065	Hs.571061	NR_037938		HMGA1P7	HMGA1L7	high mobility group AT-hook 1 pseudogene 7	pseudo	0	0.462898	23.25	0.82	0.25	0.79	3.45		71(GGGAATGT,-,0.00)			185(AGATAGATAAGG,-,0.00)
C5	chr2	226159762	226160107	intron (NR_046102, intron 2 of 6)	intron (NR_046102, intron 2 of 6)	17140	NR_046102	646736	Hs.712836	NR_046102		LOC646736	-	uncharacterized LOC646736	ncRNA	0	0.33237	23.25	0.82	1.26	0.99	4.1		201(AGGAATGT,-,0.00)			0(TCTTATCATTTC,+,0.00)		19(AATGTAAATA,-,0.00),86(TGTTTACATG,+,0.00)			201(AGGAATGT,+,0.00),210(AAGAATGC,+,0.00)
C5	chr14	68576620	68576849	intron (NM_001321818, intron 10 of 10)	intron (NM_001321818, intron 10 of 10)	52053	NR_135816	100996664		NR_135816		LOC100996664	-	uncharacterized LOC100996664	ncRNA	0.004367	0.486957	23.25	1.23	3.79	0	2.59	32(TATGAGTCAT,-,0.00),33(ATGAGTCATC,+,0.00)		30(GGTATGAGTCAT,+,0.00),33(ATGAGTCATCTT,-,0.00),190(TTGACTCAGAGT,-,0.00)						32(TATGAGTCAT,-,0.00),33(ATGAGTCATC,+,0.00)
C5	chr5	174532560	174532787	Intergenic	Intergenic	-191899	NM_002449	4488	Hs.89404	NM_002449	ENSG00000120149	MSX2	CRS2|FPP|HOX8|MSH|PFM|PFM1	msh homeobox 2	protein-coding	0.030837	0.530702	23.25	4.78	5.56	0.99	0.86	131(GCTGAGTCAT,-,0.00),132(CTGAGTCATT,+,0.00)		129(CTGCTGAGTCAT,+,0.00),132(CTGAGTCATTGA,-,0.00)						131(GCTGAGTCAT,-,0.00),132(CTGAGTCATT,+,0.00)
C5	chr10	19232459	19232730	intron (NM_001142308, intron 18 of 39)	intron (NM_001142308, intron 18 of 39)	183823	NM_001142308	340895	Hs.646734	NM_001142308	ENSG00000204740	MALRD1	C10orf112|DIET1|bA265G8.2	MAM and LDL receptor class A domain containing 1	protein-coding	0	0.338235	23.25	0.55	0.76	0.59	0.65								86(GGTCAGAGTGAC,-,0.00),87(GTCAGAGTGACA,+,0.00)
C5	chr6	149080256	149080500	Intergenic	Intergenic	-47717	NR_134599	105378047	Hs.659484	NR_134599		LOC105378047	-	uncharacterized LOC105378047	ncRNA	0.016393	0.538776	23.25	1.23	3.54	4.34	0.43
C5	chr8	94991138	94991428	intron (NM_001354524, intron 3 of 11)	intron (NM_001354524, intron 3 of 11)	-33692	NM_001354531	137682	Hs.435500	NM_152416	ENSG00000156170	NDUFAF6	C8orf38	NADH:ubiquinone oxidoreductase complex assembly factor 6	protein-coding	0.003448	0.391753	23.25	2.87	2.28	2.37	1.51							118(TTGATAAACA,-,0.00),176(TATTTATTTT,+,0.00),208(TGTTTGCTCA,+,0.00)
C5	chr8	119226387	119226698	intron (NR_149114, intron 3 of 5)	intron (NR_149114, intron 3 of 5)	18171	NM_052886	114569	Hs.201083	NM_052886	ENSG00000147676	MAL2	-	mal, T cell differentiation protein 2 (gene/pseudogene)	protein-coding	0.009646	0.483974	23.25	0.41	1.01	0.59	0.86					203(GCATTGATAAGA,-,0.00)		66(AGAGCAAACA,-,0.00),164(AAGGCAAACA,-,0.00)			88(AAGAATGT,+,0.00)
C5	chr9	133874136	133874366	intron (NM_003371, intron 2 of 26)	intron (NM_003371, intron 2 of 26)	118073	NM_003371	7410	Hs.369921	NM_003371	ENSG00000160293	VAV2	VAV-2	vav guanine nucleotide exchange factor 2	protein-coding	0.008696	0.601732	23.25	0	4.55	1.18	1.73				26(ACAAACCACA,+,0.00)
C5	chr5	134466395	134466737	Intergenic	Intergenic	-31519	NR_105044	102546229		NR_105044		LOC102546229	-	uncharacterized LOC102546229	ncRNA	0.038012	0.670554	23.25	5.74	10.11	6.12	6.69		298(GGGAATGT,-,0.00)					116(TCTGTAAACA,-,0.00)
C5	chr14	68306727	68307013	intron (NM_133510, intron 8 of 10)	intron (NM_133510, intron 8 of 10)	321917	NR_135816	100996664		NR_135816		LOC100996664	-	uncharacterized LOC100996664	ncRNA	0.01049	0.456446	23.03	0.96	2.02	8.68	9.07						259(TTGGATTGGATG,+,0.00)
C5	chr6	158040457	158040701	intron (NM_001178088, intron 3 of 25)	intron (NM_001178088, intron 3 of 25)	23531	NM_001178088	8871	Hs.434494	NM_003898	ENSG00000078269	SYNJ2	INPP5H	synaptojanin 2	protein-coding	0.004098	0.436735	23.03	17.76	17.19	5.52	4.1	27(GCTGACTCAC,-,0.00),127(ACTGACTCAT,-,0.00),128(CTGACTCATT,+,0.00)	169(AGGAATGC,-,0.00)	25(GTGCTGACTCAC,+,0.00),28(CTGACTCACCAC,-,0.00),125(CCACTGACTCAT,+,0.00),128(CTGACTCATTCA,-,0.00)	31(ACTCACCACA,+,0.00)	113(TTCAAGATAAGG,-,0.00)		95(AAGATAAATA,-,0.00)		27(GCTGACTCAC,-,0.00),28(CTGACTCACC,+,0.00),127(ACTGACTCAT,-,0.00),128(CTGACTCATT,+,0.00)	169(AGGAATGC,+,0.00)
C5	chr5	100647654	100647895	Intergenic	Intergenic	112469	NM_198507	345757	Hs.356108	NM_198507	ENSG00000174132	FAM174A	HGS_RE408|NS5ATP6|TMEM157|UNQ1912	family with sequence similarity 174 member A	protein-coding	0.008299	0.454545	23.03	1.37	1.52	0.99	12.3							74(TCAGTAAATA,-,0.00)	121(GGTCAGGTTGGC,-,0.00),122(GTCAGGTTGGCC,+,0.00)
C5	chr11	35389925	35390204	intron (NM_001252652, intron 1 of 11)	intron (NM_001252652, intron 1 of 11)	29494	NM_004171	6506	Hs.502338	NM_004171	ENSG00000110436	SLC1A2	EAAT2|EIEE41|GLT-1|HBGT	solute carrier family 1 member 2	protein-coding	0.010753	0.35	23.03	1.5	2.02	5.52	1.94							27(TGTTTGCTAT,+,0.00),165(TCGGTCAACA,-,0.00)	117(GGTCACTATGAC,-,0.00),118(GTCACTATGACA,+,0.00)
C5	chr6	4489586	4489845	non-coding (NR_149117, exon 3 of 5)	non-coding (NR_149117, exon 3 of 5)	917	NR_149117	105374895	Hs.436882	NR_149117		LINC02533	-	long intergenic non-protein coding RNA 2533	ncRNA	0.011583	0.419231	23.03	0.68	0.51	0.59	1.51					176(CTTTATCTTTGC,+,0.00)		211(TCAGCAAACA,-,0.00)
C5	chr6	33988331	33988624	Intergenic	Intergenic	11574	NR_031681	100302123		NR_031681	ENSG00000221697	MIR1275	MIRN1275|hsa-mir-1275|mir-1275	microRNA 1275	ncRNA	0.027304	0.568027	23.03	1.37	0.51	0.59	0.43		254(TGGAATTC,-,0.00)					86(TGTTTGCTGA,+,0.00),145(AAAGTAAATA,-,0.00),174(CGGGTAAACA,-,0.00)
C5	chr9	92152059	92152340	intron (NR_027341, intron 1 of 3)	intron (NR_027341, intron 1 of 3)	10732	NR_027341	158314	Hs.149940	NR_027341		LINC00475	C9orf44	long intergenic non-protein coding RNA 475	ncRNA	0.017794	0.560284	23.03	2.32	7.59	2.37	4.75
C5	chr3	14229836	14230106	Intergenic	LTR3A|LTR|ERVK	51243	NM_014463	27258	Hs.111632	NM_014463	ENSG00000170860	LSM3	SMX4|USS2|YLR438C	LSM3 homolog, U6 small nuclear RNA and mRNA degradation associated	protein-coding	0.011111	0.498155	23.03	2.32	1.77	0.39	2.81		151(AGGAATGC,-,0.00)		113(TGAGGTTATC,-,0.00)	116(GGTTATCTACTG,+,0.00)		12(TGATCAAACA,-,0.00)			151(AGGAATGC,+,0.00)
C5	chr13	30103160	30103493	non-coding (NR_046998, exon 2 of 2)	non-coding (NR_046998, exon 2 of 2)	5549	NR_046998	100874146	Hs.574116	NR_046998	ENSG00000224511	LINC00365	-	long intergenic non-protein coding RNA 365	ncRNA	0	0.365269	23.03	0.55	7.33	1.38	1.08		120(GCATTCCA,+,0.00)			216(GTTTATCTTGCA,+,0.00),269(CAAGAGATAAAG,-,0.00)		78(AGAGCAAACA,-,0.00)			120(GCATTCCA,-,0.00)
C5	chr7	88227010	88227266	promoter-TSS (NM_198901)	promoter-TSS (NM_198901)	-145	NM_001256892	6717	Hs.489040	NM_003130	ENSG00000075142	SRI	CP-22|CP22|SCN|V19	sorcin	protein-coding	0	0.365759	23.03	1.78	1.77	0.39	3.89		207(ACATTCCT,+,0.00)	8(ATGAATCACATT,-,0.00)			162(GAACCAATAACA,-,0.00)	193(CAGGTAAATA,-,0.00)		7(GATGAATCAC,-,0.00),8(ATGAATCACA,+,0.00)	207(ACATTCCT,-,0.00)
C5	chr1	145765570	145765821	intron (NM_014455, intron 4 of 8)	intron (NM_014455, intron 4 of 8)	46249	NR_103845	11126	Hs.488237	NM_007053	ENSG00000117281	CD160	BY55|NK1|NK28	CD160 molecule	protein-coding	0	0.325397	22.82	1.78	2.28	0.79	0.43					128(AGTCAGATAAGA,-,0.00)		220(TGAATAAATA,-,0.00)
C5	chr8	90692864	90693179	Intergenic	Intergenic	-47116	NM_001146273	169200	Hs.567759	NM_001008495	ENSG00000180694	TMEM64	-	transmembrane protein 64	protein-coding	0	0.363924	22.82	1.23	2.28	1.18	1.51	131(GCTGAGTCAT,-,0.00),132(CTGAGTCATT,+,0.00),219(GTGAGTCAGT,+,0.00)		129(CAGCTGAGTCAT,+,0.00),132(CTGAGTCATTTA,-,0.00),216(TAAGTGAGTCAG,+,0.00),219(GTGAGTCAGTGT,-,0.00)				271(TGTTTATTCA,+,0.00)		131(GCTGAGTCAT,-,0.00),132(CTGAGTCATT,+,0.00),218(AGTGAGTCAG,-,0.00),219(GTGAGTCAGT,+,0.00)
C5	chr12	33012288	33012553	Intergenic	MER41B|LTR|ERV1	-115574	NM_001005242	5318	Hs.164384	NM_004572	ENSG00000057294	PKP2	ARVD9	plakophilin 2	protein-coding	0.011321	0.43609	22.82	0.27	0	0.39	1.94		105(GCATTCCA,+,0.00)			180(CTGCTGATAAAA,-,0.00)					105(GCATTCCA,-,0.00)
C5	chr1	96059797	96060080	Intergenic	MIRb|SINE|MIR	67870	NR_125991	102723661	Hs.143911	NR_125991	ENSG00000237435	LOC102723661	-	uncharacterized LOC102723661	ncRNA	0.010601	0.40493	22.82	0.55	3.54	0.39	1.08
C5	chr9	5844703	5845035	Intergenic	Intergenic	-11788	NM_024896	79956	Hs.591078	NM_024896	ENSG00000099219	ERMP1	FXNA|KIAA1815|bA207C16.3	endoplasmic reticulum metallopeptidase 1	protein-coding	0.006024	0.459459	22.82	3.55	3.29	8.68	0.43				168(AAATACCACA,+,0.00),230(TGTGGTTTTC,-,0.00)	55(CTTTATCAGCCT,+,0.00)		29(TGTTTATATA,+,0.00),159(AAAGTCAACA,-,0.00)			175(ACATTCTT,-,0.00)
C5	chr5	2802615	2802980	Intergenic	Intergenic	50666	NM_001306150	153571	Hs.148486	NM_178569	ENSG00000186493	C5orf38	CEI|IRX2NB	chromosome 5 open reading frame 38	protein-coding	0.016438	0.409836	22.82	0.41	0.76	0.59	0.43					288(TGTTATCTCGCC,+,0.00)		68(AAAACAAACA,-,0.00),264(TATTGACTCT,+,0.00)	110(GGGCATCTTGAC,-,0.00),111(GGCATCTTGACC,+,0.00)
C5	chr4	37480665	37480934	intron (NM_001104629, intron 1 of 3)	LTR19A|LTR|ERV1	26869	NM_001104629	55286	Hs.107527	NM_018302	ENSG00000154274	C4orf19	-	chromosome 4 open reading frame 19	protein-coding	0.011152	0.462963	22.82	0.55	0.76	0.39	1.08		124(TGGAATGT,-,0.00)		152(TGTGGTTTAC,-,0.00)	46(GGTTATCTTAGG,+,0.00),83(CTTTATCTCGGG,+,0.00)			162(GGTCATGCTGAC,-,0.00),163(GTCATGCTGACC,+,0.00)		124(TGGAATGT,+,0.00)
C5	chr4	28314057	28314287	Intergenic	MIRb|SINE|MIR	-505410	NR_036237	100422937		NR_036237	ENSG00000283275	MIR4275	-	microRNA 4275	ncRNA	0	0.337662	22.82	0.55	1.52	0.2	0.86							58(TATTTAATCT,+,0.00),164(AGAGCAAACA,-,0.00)
C5	chr9	72009843	72010088	Intergenic	MER4A|LTR|ERV1	50640	NM_001128618	138240	Hs.371235	NM_001128618	ENSG00000204669	C9orf57	-	chromosome 9 open reading frame 57	protein-coding	0.012245	0.410569	22.82	0.82	0	1.78	1.08							20(TCTGTAAACA,-,0.00)
C5	chr5	11725040	11725304	intron (NR_109988, intron 2 of 21)	intron (NR_109988, intron 2 of 21)	-136255	NM_001288716	1501	Hs.314543	NM_001332	ENSG00000169862	CTNND2	GT24|NPRAP	catenin delta 2	protein-coding	0.011364	0.471698	22.6	0.41	0.76	0.39	0.22							134(TGTTTACCTG,+,0.00)			218(AAGAATGT,+,0.00)
C5	chr14	61472247	61472512	intron (NM_006255, intron 9 of 13)	intron (NM_006255, intron 9 of 13)	97815	NR_110417	101927780	Hs.254789	NR_110416	ENSG00000250548	LINC01303	-	long intergenic non-protein coding RNA 1303	ncRNA	0.003774	0.383459	22.6	2.73	15.17	5.72	1.51	140(GTGAGTCAGA,+,0.00)		89(GCATTGAGTCAG,+,0.00),137(TTTGTGAGTCAG,+,0.00),140(GTGAGTCAGATT,-,0.00)	172(TGTGGTTGGA,-,0.00)			183(TGTACAAACA,-,0.00)		91(ATTGAGTCAG,-,0.00),139(TGTGAGTCAG,-,0.00),140(GTGAGTCAGA,+,0.00)
C5	chr8	138945049	138945327	Intergenic	Intergenic	-31182	NM_152888	169044	Hs.117169	NM_152888	ENSG00000169436	COL22A1	-	collagen type XXII alpha 1 chain	protein-coding	0.003597	0.354839	22.6	0.82	0	0.2	0.86	245(GATGAGTCAG,-,0.00),246(ATGAGTCAGC,+,0.00)		133(TTTCTTAGTCAT,+,0.00),136(CTTAGTCATTAT,-,0.00),243(AGGATGAGTCAG,+,0.00),246(ATGAGTCAGCAG,-,0.00)						245(GATGAGTCAG,-,0.00),246(ATGAGTCAGC,+,0.00)
C5	chr3	177420743	177421036	Intergenic	Tigger12A|DNA|TcMar-Tigger	-21032	NR_047568	100505566	Hs.581170	NR_047568		LINC00578	-	long intergenic non-protein coding RNA 578	ncRNA	0.006826	0.435374	22.6	2.32	1.26	2.17	1.94		128(ACATTCCT,+,0.00)			13(TCTTATCTATCC,+,0.00)		83(TGTTTATTTT,+,0.00)			128(ACATTCCT,-,0.00)
C5	chr2	219398949	219399289	intron (NM_001319116, intron 1 of 14)	intron (NM_001319116, intron 1 of 14)	903	NM_001319117	23549	Hs.258551	NM_012100	ENSG00000123992	DNPEP	ASPEP|DAP	aspartyl aminopeptidase	protein-coding	0.008824	0.398827	22.6	2.19	2.02	0.99	1.51	303(TATGAATCAT,-,0.00),304(ATGAATCATG,+,0.00)		75(AAGCTTACTCAT,+,0.00),78(CTTACTCATTTT,-,0.00),301(CTTATGAATCAT,+,0.00)				25(TGTTTATTTT,+,0.00),47(TGTTTACTTT,+,0.00),100(TATTTACTCC,+,0.00),127(TGAGTAAATA,-,0.00)		303(TATGAATCAT,-,0.00),304(ATGAATCATG,+,0.00)
C5	chr9	108131053	108131387	Intergenic	Intergenic	-641500	NM_001314052	9314	Hs.376206	NM_004235	ENSG00000136826	KLF4	EZF|GKLF	Kruppel like factor 4	protein-coding	0.008982	0.39403	22.6	3.01	1.77	0.59	0.86	287(CTGAGTCAGG,+,0.00)		284(TTACTGAGTCAG,+,0.00)		59(AAGAAGATAAGA,-,0.00)		28(TGTTTACTCA,+,0.00)	194(TGTCACCCTGCC,-,0.00),195(GTCACCCTGCCT,+,0.00)	286(ACTGAGTCAG,-,0.00),287(CTGAGTCAGG,+,0.00)
C5	chr8	29286845	29287082	Intergenic	Intergenic	-23870	NM_015254	23303	Hs.444767	NM_015254	ENSG00000197892	KIF13B	GAKIN	kinesin family member 13B	protein-coding	0.021097	0.495798	22.6	3.01	0.25	0.99	3.02					55(TGTTATCAGTAA,+,0.00)		146(TGTTTGCTTT,+,0.00)
C5	chr2	240069915	240070163	Intergenic	L1M4|LINE|L1	-23967	NM_173351	150681	Hs.626616	NM_173351	ENSG00000178586	OR6B3	OR6B3P|OR6B3Q	olfactory receptor family 6 subfamily B member 3	protein-coding	0.004032	0.425703	22.6	0.55	1.26	0.59	1.51							16(TATTTGCCCT,+,0.00),60(AAGGTAAACA,-,0.00)	170(GGTCACAGTGAC,-,0.00),171(GTCACAGTGACA,+,0.00)
C5	chr8	127952124	127952351	intron (NR_003367, intron 3 of 8)	intron (NR_003367, intron 3 of 8)	-3514	NR_103558	641384	Hs.629674	NM_001037234	ENSG00000280055	TMEM75	-	transmembrane protein 75	ncRNA	0.008811	0.464912	22.6	1.91	1.01	2.37	0.22
C5	chr2	162824234	162824555	intron (NM_173162, intron 2 of 7)	intron (NM_173162, intron 2 of 7)	14353	NM_033272	90134	Hs.657413	NM_033272	ENSG00000184611	KCNH7	ERG3|HERG3|Kv11.3	potassium voltage-gated channel subfamily H member 7	protein-coding	0.003115	0.397516	22.6	0.82	1.26	1.18	2.16			281(CAATTGAGTCAC,+,0.00),284(TTGAGTCACAGC,-,0.00)						283(ATTGAGTCAC,-,0.00)	17(AAGAATGT,+,0.00)
C5	chr1	41868217	41868476	intron (NR_038260, intron 1 of 2)	intron (NR_038260, intron 1 of 2)	50361	NM_024503	59269	Hs.403972	NM_024503	ENSG00000127124	HIVEP3	KBP-1|KBP1|KRC|SHN3|Schnurri-3|ZAS3|ZNF40C	human immunodeficiency virus type I enhancer binding protein 3	protein-coding	0.003861	0.453846	22.6	1.5	1.01	2.76	0.86							96(TATACAAATA,-,0.00),200(TATGCAAATA,-,0.00)
C5	chr2	220273148	220273387	Intergenic	Intergenic	-366702	NR_036228	100422959		NR_036228	ENSG00000266518	MIR4268	-	microRNA 4268	ncRNA	0.004184	0.35	22.6	0.14	2.53	0	0		203(TGGAATTT,-,0.00)			49(TTTTATCATCTG,+,0.00),124(GTTTATCTTTTG,+,0.00)		59(TGTTTACTTT,+,0.00),107(AAGGTAAATA,-,0.00),123(TGTTTATCTT,+,0.00)
C5	chr16	85492040	85492288	Intergenic	Intergenic	-119259	NM_001134473	23199	Hs.461647	NM_014615	ENSG00000131149	GSE1	CRHSP24|KIAA0182	Gse1 coiled-coil protein	protein-coding	0.052419	0.630522	22.39	1.64	1.01	0.59	4.53				238(TGAGGTTTCT,-,0.00)			166(TGTTTGATCT,+,0.00)
C5	chr6	142323492	142323750	intron (NM_001032395, intron 2 of 23)	Tigger3a|DNA|TcMar-Tigger	21702	NM_001032394	57211	Hs.743302	NM_020455	ENSG00000112414	ADGRG6	APG1|DREG|GPR126|LCCS9|PR126|PS1TP2|VIGR	adhesion G protein-coupled receptor G6	protein-coding	0.015504	0.374517	22.39	1.64	2.53	0.59	6.69	56(GATTAGTCAT,-,0.00),57(ATTAGTCATG,+,0.00)		54(AAGATTAGTCAT,+,0.00)				124(TGTGCAAACA,-,0.00),144(TATTTACACA,+,0.00)		56(GATTAGTCAT,-,0.00),57(ATTAGTCATG,+,0.00)
C5	chr3	102180740	102180998	Intergenic	Intergenic	17164	NR_135549	101929411	Hs.506540	NR_135549		LOC101929411	-	uncharacterized LOC101929411	ncRNA	0	0.382239	22.39	1.09	2.53	1.97	2.59		60(AGGAATTT,-,0.00)					28(TGTTTACCCA,+,0.00),175(AATGTAAATA,-,0.00)			60(AGGAATTT,+,0.00)
C5	chr11	101034084	101034378	non-coding (NR_073142, exon 7 of 7)	non-coding (NR_073142, exon 7 of 7)	94832	NR_073143	5241	Hs.32405	NM_000926	ENSG00000082175	PGR	NR3C3|PR	progesterone receptor	protein-coding	0.013605	0.464407	22.39	0.14	0.51	1.18	2.59							98(AAAGCAAACA,-,0.00)	127(GGTCAGCATGAC,-,0.00),128(GTCAGCATGACA,+,0.00)	6(CCTGATTCAC,-,0.00)
C5	chr7	123901135	123901428	Intergenic	LTR49-int|LTR|ERV1	-23951	NM_153189	6677	Hs.121494	NM_003117	ENSG00000106304	SPAM1	HEL-S-96n|HYA1|HYAL1|HYAL3|HYAL5|PH-20|PH20|SPAG15	sperm adhesion molecule 1	protein-coding	0.003413	0.336735	22.39	0.96	1.01	0.2	0.43		52(TGGAATGT,-,0.00)					28(TATTTATTTT,+,0.00),149(TGTGTACACA,+,0.00),149(TGTGTACACA,-,0.00)			52(TGGAATGT,+,0.00),193(AAGAATGT,+,0.00)
C5	chr10	32197592	32197885	Intergenic	LTR19A|LTR|ERV1	-141295	NM_004521	3799	Hs.327736	NM_004521	ENSG00000170759	KIF5B	HEL-S-61|KINH|KNS|KNS1|UKHC	kinesin family member 5B	protein-coding	0.010239	0.493197	22.39	1.23	7.08	0.99	1.3		131(TGGAATGT,-,0.00)		159(TGTGGTTTAT,-,0.00)	55(GGTTATCTGGGC,+,0.00),152(TGTTATCTGTGG,+,0.00)			169(GGTCATGTTGAC,-,0.00),170(GTCATGTTGACC,+,0.00)		131(TGGAATGT,+,0.00)
C5	chr22	42734493	42734729	Intergenic	Intergenic	-13310	NM_001318038	53947	Hs.105956	NM_017436	ENSG00000128274	A4GALT	A14GALT|A4GALT1|Gb3S|P(k)|P1|P1PK|PK	alpha 1,4-galactosyltransferase (P blood group)	protein-coding	0.012712	0.565401	22.39	1.09	0	2.96	0.86								129(GGTCACAGTGAC,-,0.00),130(GTCACAGTGACC,+,0.00)
C5	chr7	74582087	74582331	intron (NM_016328, intron 22 of 26)	intron (NM_016328, intron 22 of 26)	-75456	NM_033000	2969	Hs.647041	NM_001518	ENSG00000263001	GTF2I	BAP135|BTKAP1|DIWS|GTFII-I|IB291|SPIN|TFII-I|WBS|WBSCR6	general transcription factor IIi	protein-coding	0.040984	0.612245	22.39	1.5	3.29	1.18	3.02				214(TGTGGTTCAG,-,0.00)
C5	chr2	138564898	138565269	intron (NM_001001664, intron 10 of 10)	intron (NM_001001664, intron 10 of 10)	63303	NM_001001664	339745	Hs.333297	NM_001001664	ENSG00000144228	SPOPL	BTBD33	speckle type BTB/POZ protein like	protein-coding	0.008086	0.379032	22.39	0.82	1.26	1.78	1.73			111(TTTCTGACTCAA,+,0.00),114(CTGACTCAAAGT,-,0.00)				149(TGTTTGCATA,+,0.00),223(AAAACAAACA,-,0.00)
C5	chr3	32110296	32110614	intron (NM_015141, intron 1 of 7)	intron (NM_015141, intron 1 of 7)	3944	NM_015141	23171	Hs.82432	NM_015141	ENSG00000152642	GPD1L	GPD1-L	glycerol-3-phosphate dehydrogenase 1 like	protein-coding	0	0.420063	22.39	1.23	1.52	2.17	0.86		107(AGGAATGT,-,0.00)					131(TGTTTATACT,+,0.00),168(TGTGTAAATA,-,0.00)			107(AGGAATGT,+,0.00)
C5	chr6	21738865	21739129	intron (NR_015410, intron 2 of 11)	intron (NR_015410, intron 2 of 11)	72584	NR_015410	401237	Hs.712707	NR_015410		CASC15	CANT|LINC00340|lnc-SOX4-1	cancer susceptibility 15 (non-protein coding)	ncRNA	0.007576	0.384906	22.17	1.09	0.51	1.18	1.51							73(AGTGTAAATA,-,0.00),94(ACAGCAAACA,-,0.00)
C5	chr7	88392642	88392926	Intergenic	Intergenic	-85871	NM_001205316	79689	Hs.521008	NM_024636	ENSG00000127954	STEAP4	STAMP2|SchLAH|TIARP|TNFAIP9	STEAP4 metalloreductase	protein-coding	0.007042	0.37193	22.17	0.14	1.26	0.79	0.65				76(TGTGGTTCTT,-,0.00)	51(TTTTATCTGTGT,+,0.00),188(GATCAGATAAAG,-,0.00)		58(TGTGTACCTT,+,0.00),220(TGTTTACATT,+,0.00)
C5	chr8	93193395	93193791	Intergenic	Intergenic	-26743	NM_001242668	389676	Hs.386711	NM_001242668		C8orf87	-	chromosome 8 open reading frame 87	protein-coding	0.012626	0.370277	22.17	0.55	0	0.2	0.86	288(AATGACTAAT,-,0.00),289(ATGACTAATG,+,0.00)		286(ATAATGACTAAT,+,0.00),289(ATGACTAATGAC,-,0.00)		80(GGTTATCTCATT,+,0.00),314(GGTTATCTTTGG,+,0.00)		49(TATGTACTCA,+,0.00),113(AAGGTAAATA,-,0.00),279(AGGGCAAATA,-,0.00)		288(AATGACTAAT,-,0.00),289(ATGACTAATG,+,0.00)
C5	chr1	223655228	223655502	intron (NM_001143962, intron 1 of 20)	intron (NM_001143962, intron 1 of 20)	10369	NM_001143962	388743	Hs.291487	NM_001143962	ENSG00000203697	CAPN8	nCL-2	calpain 8	protein-coding	0.00365	0.469091	22.17	0.96	0.51	0.79	1.94							190(TGTTTACCCA,+,0.00)	155(GGGCACAATGAC,-,0.00)
C5	chr10	63712153	63712457	Intergenic	Intergenic	-190230	NM_001322258	221037	Hs.413416	NM_004241	ENSG00000171988	JMJD1C	KDM3C|TRIP-8|TRIP8	jumonji domain containing 1C	protein-coding	0.006579	0.462295	22.17	1.37	25.79	3.75	12.74					117(AGAAAGATAAGA,-,0.00)		200(AAAGTACACA,-,0.00)	268(GGCACAGTGACA,+,0.00)
C5	chr17	74192980	74193257	Intergenic	L2c|LINE|L2	-10538	NM_000999	6169	Hs.380953	NM_000999	ENSG00000172809	RPL38	L38	ribosomal protein L38	protein-coding	0.00722	0.503597	22.17	0.68	0.76	0.99	0.43	197(AATGAGTCAC,-,0.00),198(ATGAGTCACC,+,0.00)		195(TAAATGAGTCAC,+,0.00),198(ATGAGTCACCTC,-,0.00)				176(TTAGTAAATA,-,0.00)		197(AATGAGTCAC,-,0.00),198(ATGAGTCACC,+,0.00)
C5	chr4	124887824	124888064	Intergenic	MIR|SINE|MIR	-175212	NM_001167882	57182	Hs.480694	NM_020337	ENSG00000151458	ANKRD50	-	ankyrin repeat domain 50	protein-coding	0.0125	0.360996	22.17	0.55	1.26	1.38	0.86							157(AATGTCAACA,-,0.00),171(TAGGTAAACA,-,0.00)
C5	chr16	85147357	85147652	intron (NR_033984, intron 2 of 2)	intron (NR_033984, intron 2 of 2)	10354	NR_033984	400548	Hs.592054	NR_033984	ENSG00000278214	LINC02139	-	long intergenic non-protein coding RNA 2139	ncRNA	0.030508	0.503378	22.17	2.46	0.51	2.56	1.08		165(GCATTCCT,+,0.00)					64(TCTGTAAACA,-,0.00)			165(GCATTCCT,-,0.00)
C5	chr10	52472341	52472586	Intergenic	Intergenic	-1930	NR_120641	101928687	Hs.380362	NR_120641	ENSG00000231131	LINC01468	lnc-MBL2-4	long intergenic non-protein coding RNA 1468	ncRNA	0.004082	0.394309	22.17	0.14	1.26	0.2	1.08
C5	chr12	45596318	45596675	Intergenic	L1ME4a|LINE|L1	131425	NR_028408	400027	Hs.597122	NR_028408		LINC00938	-	long intergenic non-protein coding RNA 938	ncRNA	0.002801	0.360335	22.17	0.41	1.52	1.18	2.37							97(TATTTACACT,+,0.00),123(TGGGTCAACA,-,0.00),247(TGTTTATTCA,+,0.00)			345(AAGAATGC,+,0.00)
C5	chr6	24313456	24313706	intron (NM_001195610, intron 3 of 10)	intron (NM_001195610, intron 3 of 10)	-43322	NM_181337	353219	Hs.697888	NM_181337	ENSG00000146049	KAAG1	RU2AS	kidney associated antigen 1	protein-coding	0.012	0.442231	22.17	0.14	1.26	1.18	9.28		76(TGGAATGT,-,0.00),96(AGGAATGC,-,0.00)			132(TGCAAGATAAAA,-,0.00)		118(TGTGTACATA,+,0.00)			76(TGGAATGT,+,0.00),96(AGGAATGC,+,0.00)
C5	chr6	24306599	24306921	intron (NM_001195610, intron 3 of 10)	intron (NM_001195610, intron 3 of 10)	-50143	NM_181337	353219	Hs.697888	NM_181337	ENSG00000146049	KAAG1	RU2AS	kidney associated antigen 1	protein-coding	0	0.340557	21.96	1.64	1.26	0.99	1.51		227(AAATTCCA,+,0.00)					241(TAGGTCAATA,-,0.00),258(TGGGTCAACA,-,0.00),292(TGTTTGCTAT,+,0.00)
C5	chr9	32604317	32604551	Intergenic	Intergenic	31235	NM_153809	138474	Hs.591086	NM_153809	ENSG00000122728	TAF1L	TAF(II)210|TAF2A2	TATA-box binding protein associated factor 1 like	protein-coding	0.017094	0.451064	21.96	0.82	1.26	1.58	1.51	114(GATGACTCAC,-,0.00),115(ATGACTCACA,+,0.00)	32(AAATTCCT,+,0.00)	112(TGGATGACTCAC,+,0.00),115(ATGACTCACAAT,-,0.00)				174(TGTTTATTCA,+,0.00)		114(GATGACTCAC,-,0.00),115(ATGACTCACA,+,0.00)	32(AAATTCCT,-,0.00)
C5	chr13	82305642	82305905	Intergenic	Intergenic	-1078790	NR_047494	100861546	Hs.539621	NR_047494	ENSG00000260094	LINC00564	-	long intergenic non-protein coding RNA 564	ncRNA	0.003802	0.397727	21.96	0.55	0.76	0.59	1.51					117(GTGCTGATAACA,-,0.00)
C5	chr16	85570519	85570758	Intergenic	Intergenic	-40785	NM_001134473	23199	Hs.461647	NM_014615	ENSG00000131149	GSE1	CRHSP24|KIAA0182	Gse1 coiled-coil protein	protein-coding	0.033473	0.575	21.96	4.65	0.51	9.08	6.26
C5	chr21	36188099	36188345	intron (NM_001320714, intron 2 of 36)	intron (NM_001320714, intron 2 of 36)	23681	NM_005128	9980	Hs.204575	NM_005128	ENSG00000142197	DOPEY2	21orf5|C21orf5	dopey family member 2	protein-coding	0.012195	0.469636	21.96	1.09	1.77	0.79	1.08	25(GATAACTCAT,-,0.00)						85(TAGGTAAATA,-,0.00),142(TGTTTACATA,+,0.00)
C5	chr7	80921059	80921363	intron (NM_001350120, intron 1 of 17)	intron (NM_001350120, intron 1 of 17)	1168	NM_001350120	10512	Hs.269109	NM_006379	ENSG00000075223	SEMA3C	SEMAE|SemE	semaphorin 3C	protein-coding	0.009868	0.367213	21.96	0.27	3.03	1.38	1.73	260(AATGAATCAT,-,0.00)		258(AAAATGAATCAT,+,0.00),261(ATGAATCATAAA,-,0.00)				25(TATTTACAAA,+,0.00),217(TATTTGCTTA,+,0.00)		260(AATGAATCAT,-,0.00),261(ATGAATCATA,+,0.00)
C5	chr12	32187159	32187464	intron (NM_001714, intron 1 of 9)	intron (NM_001714, intron 1 of 9)	80504	NM_001714	636	Hs.505202	NM_001714	ENSG00000151746	BICD1	BICD	BICD cargo adaptor 1	protein-coding	0.022951	0.415033	21.96	1.5	0.51	1.78	2.37				209(TGTGGTTTTG,-,0.00)	30(AGGAAGATAAGA,-,0.00)		66(TGTTTGCTTT,+,0.00),102(AGGACAAACA,-,0.00),123(TGGGCAAACA,-,0.00),164(TGGGCAAACA,-,0.00)			191(AAGAATGT,+,0.00)
C5	chr16	87240841	87241182	Intergenic	Intergenic	28896	NR_110939	101928708	Hs.585717	NR_110939	ENSG00000261095	LOC101928708	-	uncharacterized LOC101928708	ncRNA	0.017595	0.409357	21.96	1.5	1.52	1.38	0.86					139(AATCAGATAAGG,-,0.00)		202(TATTTACATT,+,0.00)
C5	chr6	125717451	125717753	non-coding (NR_038906, exon 4 of 4)	non-coding (NR_038906, exon 4 of 4)	-31984	NM_012259	23493	Hs.144287	NM_012259	ENSG00000135547	HEY2	CHF1|GRIDLOCK|GRL|HERP1|HESR2|HRT2|bHLHb32	hes related family bHLH transcription factor with YRPW motif 2	protein-coding	0.006623	0.442244	21.96	0.55	0.76	18.94	3.02				77(TGTGGTTTGG,-,0.00)			242(TATTTACCTT,+,0.00)	142(AGCACCGTGACC,+,0.00)		59(AAGAATGC,+,0.00)
C5	chr12	104177887	104178189	Intergenic	Intergenic	-37741	NM_001093771	7296	Hs.654922	NM_003330	ENSG00000198431	TXNRD1	GRIM-12|TR|TR1|TRXR1|TXNR	thioredoxin reductase 1	protein-coding	0.013245	0.511551	21.96	8.06	9.86	0.79	0.65					202(CCAGAGATAAGA,-,0.00)
C5	chr1	96060617	96060855	Intergenic	Intergenic	68668	NR_125991	102723661	Hs.143911	NR_125991	ENSG00000237435	LOC102723661	-	uncharacterized LOC102723661	ncRNA	0.016807	0.485356	21.96	0.27	0.25	1.18	0.22
C5	chr15	80668870	80669097	Intergenic	LTR39|LTR|ERV1	-26328	NM_021214	58489	Hs.459072	NM_021214	ENSG00000136379	ABHD17C	FAM108C1	abhydrolase domain containing 17C	protein-coding	0.008811	0.442982	21.74	0	2.78	0.99	1.94					59(TTTTAGATAAAG,-,0.00)					34(ACATTCTT,-,0.00)
C5	chr1	115952615	115952903	intron (NR_125970, intron 2 of 4)	intron (NR_125970, intron 2 of 4)	-23739	NM_018420	55356	Hs.125482	NM_018420	ENSG00000163393	SLC22A15	FLIPT1|PRO34686	solute carrier family 22 member 15	protein-coding	0.003472	0.422145	21.74	0.27	0	0.2	1.08							218(TGAACAAACA,-,0.00)
C5	chr8	67381026	67381276	intron (NR_136224, intron 1 of 4)	LTR85a|LTR|Gypsy?	37317	NR_136224	102724708	Hs.636330	NR_136223		LOC102724708	-	uncharacterized LOC102724708	ncRNA	0.012	0.49004	21.74	0.82	1.26	1.38	10.14		35(AGGAATTT,-,0.00)								35(AGGAATTT,+,0.00)
C5	chr6	119683047	119683285	intron (NR_134600, intron 2 of 3)	MIRb|SINE|MIR	133358	NR_134600	105377975	Hs.671597	NR_134600		LOC105377975	-	uncharacterized LOC105377975	ncRNA	0.008403	0.430962	21.74	0.96	0.76	1.38	0.43							188(TGTTTAACTA,+,0.00)	143(GGTCAGTCTGAC,-,0.00),144(GTCAGTCTGACT,+,0.00)
C5	chr16	72927726	72927976	intron (NM_001164766, intron 2 of 8)	intron (NM_001164766, intron 2 of 8)	120524	NM_006885	463	Hs.598297	NM_006885	ENSG00000140836	ZFHX3	ATBF1|ATBT|ZNF927	zinc finger homeobox 3	protein-coding	0.028	0.482072	21.74	0.41	1.77	1.78	0.86				65(ACTAACCACA,+,0.00),127(GGATACCACA,+,0.00)			94(TATTTACAAA,+,0.00),155(AATGTCAACA,-,0.00)
C5	chr1	115714846	115715102	intron (NM_001232, intron 8 of 10)	intron (NM_001232, intron 8 of 10)	53831	NM_001232	845	Hs.57975	NM_001232	ENSG00000118729	CASQ2	PDIB2	calsequestrin 2	protein-coding	0.003906	0.540856	21.74	0.55	0.51	0.2	11.44			99(TTGATTCATTAC,-,0.00)
C5	chr8	30531512	30531739	intron (NM_001008710, intron 5 of 8)	intron (NM_001008710, intron 5 of 8)	-106975	NM_001206847	100507341	Hs.659493	NM_001206847	ENSG00000253457	SMIM18	-	small integral membrane protein 18	protein-coding	0.004405	0.377193	21.74	0.55	2.28	0.59	1.51					170(GTTTATCTTACC,+,0.00)		139(TATTTACATT,+,0.00),169(TGTTTATCTT,+,0.00),184(AAAGTCAACA,-,0.00)
C5	chr9	89669388	89669626	intron (NR_024280, intron 2 of 5)	intron (NR_024280, intron 2 of 5)	29724	NR_024280	100129066	Hs.125947	NR_024280	ENSG00000237372	UNQ6494	-	uncharacterized LOC100129066	ncRNA	0	0.460251	21.74	0.41	0.51	1.18	0	39(ATGAGTTATG,+,0.00)						114(AAAGTCAACA,-,0.00)
C5	chr20	18058882	18059204	5' UTR (NM_001303461, exon 1 of 4)	5' UTR (NM_001303461, exon 1 of 4)	145	NM_001303461	58495	Hs.661013	NM_021220	ENSG00000125850	OVOL2	CHED|CHED1|CHED2|EUROIMAGE566589|PPCD1|ZNF339	ovo like zinc finger 2	protein-coding	0.071429	0.662539	21.74	0.27	2.28	0.79	6.69
C5	chr8	61767215	61767451	Intergenic	Intergenic	52545	NR_039680	100616484		NR_039680	ENSG00000264408	MIR4470	mir-4470	microRNA 4470	ncRNA	0.008475	0.388186	21.53	3.14	6.32	0.2	3.89			61(TTGGTGACTAAT,+,0.00)				150(AGAGTACACA,-,0.00),172(AAAACAAATA,-,0.00)		63(GGTGACTAAT,-,0.00),64(GTGACTAATG,+,0.00)
C5	chr4	114326427	114326689	Intergenic	MER90|LTR|ERV1	-271844	NM_001322112	7368	Hs.144197	NM_003360	ENSG00000174607	UGT8	CGT|UGT4	UDP glycosyltransferase 8	protein-coding	0	0.376426	21.53	0.27	1.26	0.79	1.3				69(TCTGGTTTTG,-,0.00)	80(TTTTATCTCACT,+,0.00),109(CCTTATCTGATG,+,0.00)		23(TGTTTACAGT,+,0.00),138(TGTTTATATA,+,0.00),149(TGTTTGCATT,+,0.00)	98(GGTCAGAGTGGC,-,0.00),99(GTCAGAGTGGCC,+,0.00)
C5	chr7	80943421	80943675	Intergenic	Intergenic	-21169	NM_001350120	10512	Hs.269109	NM_006379	ENSG00000075223	SEMA3C	SEMAE|SemE	semaphorin 3C	protein-coding	0.003937	0.431373	21.53	0.96	3.03	1.18	1.73					117(TCTTATCTTCAC,+,0.00)		131(ATGGCAAACA,-,0.00),148(TGGATAAACA,-,0.00),235(TATTTGCTCT,+,0.00)
C5	chr12	12586995	12587227	Intergenic	Intergenic	-24597	NM_030640	80824	Hs.536535	NM_030640	ENSG00000111266	DUSP16	MKP-7|MKP7	dual specificity phosphatase 16	protein-coding	0.008621	0.437768	21.53	0.55	0.76	1.58	1.73
C5	chr6	15036716	15037005	Intergenic	Intergenic	-209115	NM_004973	3720	Hs.269059	NM_004973	ENSG00000008083	JARID2	JMJ	jumonji and AT-rich interaction domain containing 2	protein-coding	0.013841	0.544828	21.53	12.84	1.01	1.18	1.08		39(AGGAATGC,-,0.00)			134(TCCCAGATAAGA,-,0.00)					39(AGGAATGC,+,0.00)
C5	chr15	94792393	94792765	Intergenic	Intergenic	-62784	NR_077061	440311	Hs.745156	NR_077061	ENSG00000277654	LOC440311	-	NOP53 ribosome biogenesis factor pseudogene	pseudo	0.002688	0.410188	21.53	0.96	0.76	0.39	0.86	87(GATGACTCAT,-,0.00),88(ATGACTCATA,+,0.00)		85(TAGATGACTCAT,+,0.00),88(ATGACTCATATC,-,0.00)		113(TGGCAGATAAAA,-,0.00)				87(GATGACTCAT,-,0.00),88(ATGACTCATA,+,0.00)
C5	chr14	73602144	73602457	Intergenic	LTR3A|LTR|ERVK	10594	NM_152331	122970	Hs.49433	NM_152331	ENSG00000177465	ACOT4	PTE-Ib|PTE1B|PTE2B	acyl-CoA thioesterase 4	protein-coding	0.019169	0.506369	21.53	0.55	1.52	0.99	1.3		152(GCATTCCA,+,0.00)		266(TGAGGTTATT,-,0.00)						152(GCATTCCA,-,0.00)
C5	chr4	105126440	105126713	Intergenic	Intergenic	-19299	NM_017628	54790	Hs.367639	NM_017628	ENSG00000168769	TET2	KIAA1546|MDS	tet methylcytosine dioxygenase 2	protein-coding	0.007326	0.29562	21.53	2.05	3.79	1.38	0.65				222(AGTAACCGCA,+,0.00)	158(AATGTGATAAGA,-,0.00)		9(TGTTTACACT,+,0.00),50(TATTTGCCTT,+,0.00),213(TCAGTAAATA,-,0.00)
C5	chr17	81329518	81329747	intron (NM_178520, intron 1 of 2)	intron (NM_178520, intron 1 of 2)	1042	NM_178520	284186	Hs.364191	NM_178520	ENSG00000185332	TMEM105	-	transmembrane protein 105	protein-coding	0.034934	0.686957	21.53	2.32	13.15	0.99	5.18	130(GGTGACTCAT,-,0.00),131(GTGACTCATG,+,0.00)		128(CTGGTGACTCAT,+,0.00),131(GTGACTCATGAC,-,0.00)	214(GGAAACCCCA,+,0.00)					130(GGTGACTCAT,-,0.00),131(GTGACTCATG,+,0.00)
C5	chr14	36701116	36701427	intron (NM_001171170, intron 7 of 10)	intron (NM_001171170, intron 7 of 10)	43703	NM_006194	5083	Hs.132576	NM_006194	ENSG00000198807	PAX9	STHAG3	paired box 9	protein-coding	0.003215	0.36859	21.53	0.68	1.26	0.59	1.94		256(AGGAATGT,-,0.00)			236(CAACTGATAAGC,-,0.00)		151(TGTTTGTTTT,+,0.00)			246(GCATTCTT,-,0.00),256(AGGAATGT,+,0.00)
C5	chr3	184011244	184011478	TTS (NR_046570)	TTS (NR_046570)	5023	NR_046570	100873982	Hs.570696	NR_046570	ENSG00000223882	ABCC5-AS1	-	ABCC5 antisense RNA 1	ncRNA	0.004274	0.378723	21.31	0.41	0.76	0.39	0.86		205(GGGAATGT,-,0.00)		102(TAAAACCACA,+,0.00)	50(TCTAAGATAAAA,-,0.00)		144(AAAATAAACA,-,0.00)
C5	chr15	89916789	89917016	Intergenic	Arthur1|DNA|hAT-Tip100	-3912	NM_182616	348110	Hs.6734	NM_182616	ENSG00000242498	ARPIN	C15orf38	actin related protein 2/3 complex inhibitor	protein-coding	0.008811	0.403509	21.31	1.23	1.52	1.18	0.65							111(AAAACAAACA,-,0.00)
C5	chr7	130894225	130894530	intron (NR_034120, intron 2 of 3)	intron (NR_034120, intron 2 of 3)	-16838	NR_029517	407024		NR_029517	ENSG00000283797	MIR29B1	MIRN29B1|miR-29b|miRNA29B1|mir-29b-1	microRNA 29b-1	ncRNA	0.022951	0.594771	21.31	1.64	10.62	6.12	20.07	92(GGTGACTCAG,-,0.00)		90(GTGGTGACTCAG,+,0.00),93(GTGACTCAGCTC,-,0.00)				231(TGTTTACAGA,+,0.00)		92(GGTGACTCAG,-,0.00),93(GTGACTCAGC,+,0.00)
C5	chr7	46886668	46886920	Intergenic	Intergenic	-189672	NR_134575	730338	Hs.640207	NR_134575	ENSG00000233539	LOC730338	-	uncharacterized LOC730338	ncRNA	0.015873	0.478261	21.31	0	2.78	0.39	1.3					116(GAAATGATAAAA,-,0.00)		35(TGTTTGCTTT,+,0.00)
C5	chr10	8856885	8857203	Intergenic	L2|LINE|L2	-40945	NR_131944	105755953	Hs.564146	NR_131944	ENSG00000234752	LOC105755953	-	uncharacterized LOC105755953	ncRNA	0.012579	0.39185	21.31	1.09	1.26	1.38	0.43					230(TAGGTGATAAGG,-,0.00)		179(AAAGTAAACA,-,0.00),194(AAAGTAAACA,-,0.00)
C5	chr12	58310787	58311032	Intergenic	Intergenic	223017	NR_135022	105369785	Hs.539353	NR_135022	ENSG00000257541	LINC02403	-	long intergenic non-protein coding RNA 2403	ncRNA	0	0.325203	21.31	1.64	7.08	4.73	10.14	188(GCTGAGTCAT,-,0.00),189(CTGAGTCATT,+,0.00)		149(ATGTTGAGTCAT,+,0.00),152(TTGAGTCATAAG,-,0.00),186(ATGCTGAGTCAT,+,0.00),189(CTGAGTCATTGT,-,0.00)				80(TGTTTACTTT,+,0.00)		151(GTTGAGTCAT,-,0.00),152(TTGAGTCATA,+,0.00),188(GCTGAGTCAT,-,0.00),189(CTGAGTCATT,+,0.00)	182(AAGAATGC,+,0.00)
C5	chr4	158094723	158094976	Intergenic	MER41B|LTR|ERV1	-75903	NR_147409	285505		NR_147407	ENSG00000248429	FAM198B-AS1	-	FAM198B antisense RNA 1	ncRNA	0.003953	0.468504	21.31	0	8.85	0.2	11.44					191(CTACTGATAAAA,-,0.00)					143(GCATTCTT,-,0.00)
C5	chr3	13537878	13538142	Intergenic	Intergenic	-11115	NM_001998	2199	Hs.198862	NM_001998	ENSG00000163520	FBLN2	-	fibulin 2	protein-coding	0.015152	0.498113	21.31	2.32	1.52	1.97	3.67			192(ATTATTAGTCAC,+,0.00),195(ATTAGTCACCAA,-,0.00)	202(ACCAACCACA,+,0.00)			100(TGTTTGCACA,+,0.00)		194(TATTAGTCAC,-,0.00),195(ATTAGTCACC,+,0.00)
C5	chr1	359327	359635	Intergenic	Intergenic	92197	NM_001005277	81399	Hs.632360	NM_001005277	ENSG00000284662	OR4F16	OR1-1|OR7-21	olfactory receptor family 4 subfamily F member 16	protein-coding	0.012987	0.559871	21.31	1.91	1.26	0.99	2.59				181(TGTGGTCTCT,-,0.00)
C5	chr5	95698297	95698561	intron (NM_001349303, intron 5 of 8)	intron (NM_001349303, intron 5 of 8)	-15419	NM_031952	83890	Hs.50499	NM_031952	ENSG00000145757	SPATA9	NYD-SP16	spermatogenesis associated 9	protein-coding	0.011364	0.49434	21.31	7.1	1.52	2.37	4.32					154(TGTTATCTGGCC,+,0.00)
C5	chr19	23917885	23918179	intron (NM_001348687, intron 1 of 3)	LTR10B|LTR|ERV1	3150	NM_001348689	730087	Hs.655305	NM_001190829	ENSG00000213967	ZNF726	-	zinc finger protein 726	protein-coding	0.017007	0.505085	21.31	2.05	1.01	0.2	9.07		166(AGGAATGC,-,0.00)		171(TGCGGTTATA,-,0.00)		99(CTCCATTGGCTG,+,0.00)				166(AGGAATGC,+,0.00)
C5	chr14	100011706	100011955	intron (NM_001330221, intron 1 of 13)	L3|LINE|CR1	40355	NM_001330221	51466	Hs.125867	NM_016337	ENSG00000196405	EVL	RNB6	Enah/Vasp-like	protein-coding	0.008032	0.348	21.31	1.91	1.77	0.79	1.73		84(AAATTCCT,+,0.00)			3(GTTTATCTATAT,+,0.00),93(CCTTATCAAGAT,+,0.00)		2(TGTTTATCTA,+,0.00)			84(AAATTCCT,-,0.00)
C5	chr2	161844895	161845192	intron (NM_001354442, intron 5 of 27)	intron (NM_001354442, intron 5 of 27)	220708	NM_001354442	57282	Hs.333958	NM_022058	ENSG00000144290	SLC4A10	NBCn2|NCBE	solute carrier family 4 member 10	protein-coding	0.003367	0.379195	21.31	0.55	0.76	0.79	1.51						36(TGCAATTGGCCA,+,0.00)	55(TATTTATTTA,+,0.00),59(TATTTATTTT,+,0.00),110(TGTTTGCCTT,+,0.00)
C5	chr16	53732492	53732734	intron (NM_001080432, intron 1 of 8)	intron (NM_001080432, intron 1 of 8)	28650	NM_001080432	79068	Hs.528833	NM_001080432	ENSG00000140718	FTO	ALKBH9|BMIQ14|GDFD	FTO, alpha-ketoglutarate dependent dioxygenase	protein-coding	0.008264	0.427984	21.09	0.68	1.52	1.58	0.22					86(TCTTATCTTGCT,+,0.00),148(CTTCTGATAAAA,-,0.00)
C5	chr8	85551913	85552158	Intergenic	Intergenic	-87120	NR_121630	100996348	Hs.606624	NR_121630	ENSG00000253549	CA3-AS1	-	CA3 antisense RNA 1	ncRNA	0.012245	0.369919	21.09	0.68	0.76	0.39	0.65								128(GGTCATCCTGAT,-,0.00)
C5	chr9	111728643	111729004	intron (NR_109816, intron 12 of 26)	L1MB8|LINE|L1	30710	NM_001080551	158401	Hs.428209	NM_173521	ENSG00000165181	C9orf84	-	chromosome 9 open reading frame 84	protein-coding	0.00277	0.356354	21.09	1.64	10.37	1.58	4.96	267(GGTGAGTCAC,-,0.00),268(GTGAGTCACA,+,0.00)		153(TAAATGAGTCAA,+,0.00),156(ATGAGTCAATTG,-,0.00),265(AAGGTGAGTCAC,+,0.00),268(GTGAGTCACACA,-,0.00)	96(TGTGGTGATG,-,0.00)			144(GGTTTACTTT,+,0.00),251(AAAGTAAATA,-,0.00)		155(AATGAGTCAA,-,0.00),156(ATGAGTCAAT,+,0.00),267(GGTGAGTCAC,-,0.00),268(GTGAGTCACA,+,0.00)
C5	chr6	151632612	151632853	Intergenic	L1MC1|LINE|L1	-57764	NM_001122742	2099	Hs.208124	NM_000125	ENSG00000091831	ESR1	ER|ESR|ESRA|ESTRR|Era|NR3A1	estrogen receptor 1	protein-coding	0	0.31405	21.09	0.55	0.51	0	0.22							165(TGTTGACTTT,+,0.00)
C5	chr11	1772626	1772860	Intergenic	Intergenic	-8751	NM_001909	1509	Hs.654447	NM_001909	ENSG00000117984	CTSD	CLN10|CPSD|HEL-S-130P	cathepsin D	protein-coding	0.012821	0.621277	21.09	5.87	4.05	1.18	4.1	60(CTGAGTCACC,+,0.00),104(CTGAGTCACT,+,0.00)		57(ATGCTGAGTCAC,+,0.00),60(CTGAGTCACCCC,-,0.00),101(GGGCTGAGTCAC,+,0.00),104(CTGAGTCACTGC,-,0.00)					130(GGCCACCATGAC,-,0.00),131(GCCACCATGACC,+,0.00)	59(GCTGAGTCAC,-,0.00),60(CTGAGTCACC,+,0.00),103(GCTGAGTCAC,-,0.00),104(CTGAGTCACT,+,0.00)
C5	chr3	161475924	161476195	Intergenic	Intergenic	-20749	NM_001080440	131149	Hs.585021	NM_001080440	ENSG00000182447	OTOL1	C1QTNF15|C1QTNF16	otolin 1	protein-coding	0	0.397059	21.09	0.82	1.01	0.59	1.73					151(TGAGAGATAAAG,-,0.00)		77(TGTTTGATCA,+,0.00)			217(AAGAATGT,+,0.00)
C5	chr12	48021888	48022180	Intergenic	Intergenic	-17532	NM_033150	1280	Hs.408182	NM_001844	ENSG00000139219	COL2A1	ANFH|AOM|COL11A3|SEDC|STL1	collagen type II alpha 1 chain	protein-coding	0.013699	0.518771	21.09	1.64	1.77	0.39	1.94		180(AGGAATGT,-,0.00)				45(TGGCCAATAAAC,-,0.00)	7(TAAACAAACA,-,0.00)			180(AGGAATGT,+,0.00)
C5	chr2	47199183	47199578	intron (NR_110208, intron 4 of 4)	intron (NR_110208, intron 4 of 4)	-22444	NM_001305625	805	Hs.468442	NM_001743	ENSG00000143933	CALM2	CAMII|LQT15|PHKD|PHKD2|caM	calmodulin 2	protein-coding	0.005063	0.484848	21.09	3.28	9.86	1.78	1.08		3(AGGAATTC,-,0.00),74(AGGAATGT,-,0.00)		130(GTCAACCACA,+,0.00),172(TATTACCACA,+,0.00)			162(GGTTTGCTTA,+,0.00),221(TGGATAAACA,-,0.00)			3(AGGAATTC,+,0.00),74(AGGAATGT,+,0.00)
C5	chr5	53089255	53089659	intron (NM_002203, intron 28 of 29)	intron (NM_002203, intron 28 of 29)	20315	NM_004531	4338	Hs.163645	NM_004531	ENSG00000164172	MOCS2	MCBPE|MOCO1|MOCODB|MPTS	molybdenum cofactor synthesis 2	protein-coding	0.00495	0.37284	21.09	1.09	4.3	2.56	1.73				234(TGAGGTTTAA,-,0.00)			337(TGTTTGCTTT,+,0.00)	178(GGTCAACTTGAC,-,0.00),179(GTCAACTTGACC,+,0.00)
C5	chr14	69357627	69357874	Intergenic	MER5A|DNA|hAT-Charlie	40554	NM_004450	2079	Hs.509791	NM_004450	ENSG00000100632	ERH	DROER	ERH, mRNA splicing and mitosis factor	protein-coding	0.016194	0.467742	21.09	0.68	1.01	1.58	0.86		200(GAATTCCT,+,0.00)			121(GTCCAGATAACC,-,0.00)		209(TGTTTGTATT,+,0.00)			200(GAATTCCT,-,0.00)
C5	chr5	17316919	17317154	Intergenic	Intergenic	70274	NR_033975	401177	Hs.508311	NR_033975	ENSG00000250822	LINC02111	-	long intergenic non-protein coding RNA 2111	ncRNA	0.017021	0.419492	21.09	0.96	1.26	18.15	2.16				209(TGTGGTTTAG,-,0.00)			141(TGTTTGTTCT,+,0.00)
C5	chr4	104971534	104971761	Intergenic	Intergenic	-174228	NM_017628	54790	Hs.367639	NM_017628	ENSG00000168769	TET2	KIAA1546|MDS	tet methylcytosine dioxygenase 2	protein-coding	0.004405	0.385965	21.09	0.14	1.26	2.96	3.24			161(ATTAGTCACCAT,-,0.00)	177(TCATACCACA,+,0.00)			109(AGGGTCAACA,-,0.00)	111(GGTCAACATGCC,-,0.00)	160(AATTAGTCAC,-,0.00),161(ATTAGTCACC,+,0.00)
C5	chr14	34203463	34203705	Intergenic	Intergenic	-252506	NM_022073	112399	Hs.135507	NM_022073	ENSG00000129521	EGLN3	HIFP4H3|HIFPH3|PHD3	egl-9 family hypoxia inducible factor 3	protein-coding	0.008264	0.37037	21.09	0	0.51	0.39	0	186(AGTGACTCAC,-,0.00),187(GTGACTCACG,+,0.00)		184(TGAGTGACTCAC,+,0.00)				137(TGTTTACCTT,+,0.00)		186(AGTGACTCAC,-,0.00),187(GTGACTCACG,+,0.00)
C5	chr22	37197770	37198003	Intergenic	MIRb|SINE|MIR	-9596	NM_031910	114904	Hs.22011	NM_031910	ENSG00000133466	C1QTNF6	CTFP6|CTRP6|ZACRP6	C1q and TNF related 6	protein-coding	0.025751	0.576923	21.09	1.23	3.79	1.78	3.89	113(GATGACTCAG,-,0.00),114(ATGACTCAGC,+,0.00)	0(AAATTCCT,+,0.00)	111(GTGATGACTCAG,+,0.00),114(ATGACTCAGCTC,-,0.00)		183(GGCCAGATAAAC,-,0.00)				113(GATGACTCAG,-,0.00),114(ATGACTCAGC,+,0.00)	0(AAATTCCT,-,0.00)
C5	chr17	82889500	82889786	intron (NM_005993, intron 15 of 38)	intron (NM_005993, intron 15 of 38)	-49588	NM_024702	79755	Hs.464391	NM_024702	ENSG00000141579	ZNF750	ZFP750	zinc finger protein 750	protein-coding	0.027972	0.477352	21.09	1.23	1.26	0.79	12.74							91(TGTTTGTTCT,+,0.00),147(TGTTTGTTCT,+,0.00)
C5	chr11	66996928	66997178	Intergenic	Intergenic	21776	NM_001353554	254439	Hs.232604	NM_001136485	ENSG00000173237	C11orf86	-	chromosome 11 open reading frame 86	protein-coding	0.012	0.537849	21.09	1.91	1.52	0.2	1.08		81(GAATTCCA,+,0.00)			117(ACTTATCTCTGT,+,0.00)
C5	chr6	74969310	74969629	Intergenic	L1M6|LINE|L1	159313	NR_145788	109623475		NR_145788		SNORD156	-	small nucleolar RNA, C/D box 156	snoRNA	0	0.353125	21.09	0.96	0.25	0.59	1.73					88(GTTTATCTTAAT,+,0.00),122(TCTTATCTTCTC,+,0.00)		40(TGTTTATTCT,+,0.00),87(TGTTTATCTT,+,0.00)			69(AAGAATGT,+,0.00)
C5	chr5	176418372	176418605	Intergenic	MER41A|LTR|ERV1	-1919	NR_045724	1212	Hs.484241	NM_001834	ENSG00000175416	CLTB	LCB	clathrin light chain B	protein-coding	0.017167	0.482906	20.88	1.78	0.76	1.18	1.51					174(TTGCTGATAACA,-,0.00)
C5	chr2	142944351	142944589	intron (NM_001032998, intron 4 of 11)	intron (NM_001032998, intron 4 of 11)	66844	NM_001199241	8942	Hs.470126	NM_003937	ENSG00000115919	KYNU	KYNUU|VCRL2	kynureninase	protein-coding	0	0.338912	20.88	0.96	0.76	1.58	1.08	139(AGTGAGTCAT,-,0.00),140(GTGAGTCATA,+,0.00)		137(GCAGTGAGTCAT,+,0.00),140(GTGAGTCATAGA,-,0.00)		1(TTTTATCTTCTG,+,0.00),153(GATCTGATAAAG,-,0.00)		37(TAAATAAATA,-,0.00),41(TAAATAAACA,-,0.00)		139(AGTGAGTCAT,-,0.00),140(GTGAGTCATA,+,0.00)
C5	chr21	15173085	15173312	Intergenic	Intergenic	-108393	NM_003489	8204	Hs.155017	NM_003489	ENSG00000180530	NRIP1	RIP140	nuclear receptor interacting protein 1	protein-coding	0.008811	0.368421	20.88	0.41	0.51	0.39	0.43					97(GTTTATCTTGCT,+,0.00),149(GGTTATCTTGCC,+,0.00)		69(TATTTACACA,+,0.00),84(TGTTTGCTTT,+,0.00)
C5	chr1	234975145	234975383	Intergenic	Intergenic	-11265	NR_125945	101927851	Hs.520684	NR_125945	ENSG00000238005	LOC101927851	-	uncharacterized LOC101927851	ncRNA	0.008403	0.426778	20.88	26.78	13.4	8.68	4.75	25(TATGAGTCAC,-,0.00),26(ATGAGTCACA,+,0.00)		23(ACTATGAGTCAC,+,0.00),26(ATGAGTCACACA,-,0.00)				100(TTAGCAAACA,-,0.00)		25(TATGAGTCAC,-,0.00),26(ATGAGTCACA,+,0.00)
C5	chr11	74069135	74069365	intron (NM_001286577, intron 24 of 32)	intron (NM_001286577, intron 24 of 32)	-60013	NM_003356	7352	Hs.101337	NM_003356	ENSG00000175564	UCP3	SLC25A9	uncoupling protein 3	protein-coding	0	0.411255	20.88	0.82	3.29	0.79	5.4		64(ACATTCCT,+,0.00)					170(TGTTTACATT,+,0.00)			64(ACATTCCT,-,0.00)
C5	chr1	218377359	218377591	intron (NM_001135599, intron 2 of 7)	intron (NM_001135599, intron 2 of 7)	-31797	NR_046268	728463	Hs.568469	NR_046268	ENSG00000232480	TGFB2-AS1	-	TGFB2 antisense RNA 1 (head to head)	ncRNA	0.00431	0.416309	20.88	0.82	10.87	3.55	7.77	82(TGTGAGTCAT,-,0.00),83(GTGAGTCATG,+,0.00),190(ATGATTCATT,+,0.00)	35(AAATTCCA,+,0.00)	80(TGTGTGAGTCAT,+,0.00),83(GTGAGTCATGTC,-,0.00),187(ACTATGATTCAT,+,0.00),190(ATGATTCATTCA,-,0.00)	135(TGTGGTTAAC,-,0.00),139(GTTAACCACA,+,0.00)					82(TGTGAGTCAT,-,0.00),83(GTGAGTCATG,+,0.00),189(TATGATTCAT,-,0.00),190(ATGATTCATT,+,0.00)
C5	chr5	173565658	173565894	Intergenic	Intergenic	-13858	NR_027108	285593	Hs.409730	NR_027108	ENSG00000253955	LOC285593	-	uncharacterized LOC285593	ncRNA	0.008475	0.443038	20.88	0.96	1.26	0.99	1.3							75(TATTTACCAT,+,0.00)			110(ACATTCTT,-,0.00)
C5	chr15	70324309	70324554	Intergenic	Intergenic	181497	NR_146562	105370880		NR_146562	ENSG00000259473	LINC02205	-	long intergenic non-protein coding RNA 2205	ncRNA	0.012245	0.463415	20.88	1.23	3.54	0.79	1.94		28(AAATTCCT,+,0.00)								28(AAATTCCT,-,0.00)
C5	chr2	16817599	16817842	Intergenic	Intergenic	-151854	NM_030797	81553	Hs.467769	NM_030797	ENSG00000197872	FAM49A	-	family with sequence similarity 49 member A	protein-coding	0.004115	0.377049	20.88	0.55	1.01	0.79	0.22				49(TGTGGCTAAG,-,0.00)
C5	chr7	87414094	87414416	intron (NM_018849, intron 21 of 27)	MLT1O|LTR|ERVL-MaLR	61448	NM_018850	5244	Hs.654403	NM_000443	ENSG00000005471	ABCB4	ABC21|GBD1|ICP3|MDR2|MDR2/3|MDR3|PFIC-3|PGY3	ATP binding cassette subfamily B member 4	protein-coding	0.009317	0.439628	20.88	0.27	3.54	2.17	1.3			153(CATCTGACTAAT,+,0.00)						156(CTGACTAATC,+,0.00)
C5	chr1	178655627	178655978	Intergenic	AluSx|SINE|Alu	-21947	NR_039622	100616328		NR_039622	ENSG00000266417	MIR4424	-	microRNA 4424	ncRNA	0.005698	0.426136	20.66	1.23	2.78	1.78	4.53	231(GATGACTAAT,-,0.00),232(ATGACTAATA,+,0.00)		229(CTGATGACTAAT,+,0.00),232(ATGACTAATAGT,-,0.00)		185(TATAAGATAAAC,-,0.00)		164(TATATAAATA,-,0.00),168(TAAATAAATA,-,0.00)	95(GTTACAGTGACC,+,0.00)	231(GATGACTAAT,-,0.00),232(ATGACTAATA,+,0.00)
C5	chr12	101608459	101608695	intron (NM_001254722, intron 1 of 27)	intron (NM_001254722, intron 1 of 27)	13646	NM_002465	4604	Hs.654589	NM_002465	ENSG00000196091	MYBPC1	LCCS4|MYBPCC|MYBPCS	myosin binding protein C, slow type	protein-coding	0.016949	0.451477	20.66	0.68	0.51	0.99	0.86							184(TATTTGCTAA,+,0.00)			2(AAGAATGT,+,0.00)
C5	chr7	16921974	16922259	Intergenic	Intergenic	-40127	NM_176813	155465	Hs.100686	NM_176813	ENSG00000173467	AGR3	AG-3|AG3|BCMP11|HAG3|PDIA18|hAG-3	anterior gradient 3, protein disulphide isomerase family member	protein-coding	0.003509	0.395105	20.66	1.5	3.03	0.59	8.42							197(TATTTGCCTA,+,0.00)
C5	chr4	106062599	106062855	intron (NM_001163435, intron 25 of 25)	intron (NM_001163435, intron 25 of 25)	-40249	NR_125928	101929577	Hs.631131	NR_125928	ENSG00000249635	LOC101929577	-	uncharacterized LOC101929577	ncRNA	0	0.400778	20.66	2.46	4.8	0.59	4.75		56(ACATTCCT,+,0.00)		63(TGTGGTAAGG,-,0.00)						56(ACATTCCT,-,0.00)
C5	chr2	100292156	100292412	intron (NM_198461, intron 9 of 11)	intron (NM_198461, intron 9 of 11)	30449	NM_198461	164832	Hs.21380	NM_198461	ENSG00000170500	LONRF2	RNF192	LON peptidase N-terminal domain and ring finger 2	protein-coding	0.007812	0.525292	20.66	11.75	9.61	1.38	2.16	119(CATGACTCAT,-,0.00),120(ATGACTCATC,+,0.00)		117(GGCATGACTCAT,+,0.00),120(ATGACTCATCAA,-,0.00)		138(TCTTATCTGTGG,+,0.00)				119(CATGACTCAT,-,0.00),120(ATGACTCATC,+,0.00)
C5	chr9	12784531	12784793	intron (NM_203403, intron 1 of 1)	L1MA3|LINE|L1	9649	NM_203403	286343	Hs.445356	NM_203403	ENSG00000153714	LURAP1L	C9orf150|HYST0841|LRAP35b|bA3L8.2	leucine rich adaptor protein 1 like	protein-coding	0.007634	0.486692	20.66	1.09	1.77	6.12	0.86	97(CTGAGTCAGA,+,0.00)		94(GTGCTGAGTCAG,+,0.00),97(CTGAGTCAGACC,-,0.00),209(GTGGTGAATCAT,+,0.00)				110(AAAGCCAACA,-,0.00),173(TGTTTATTTA,+,0.00)		96(GCTGAGTCAG,-,0.00),97(CTGAGTCAGA,+,0.00),211(GGTGAATCAT,-,0.00),212(GTGAATCATT,+,0.00)
C5	chr7	111785095	111785419	intron (NM_014705, intron 32 of 51)	intron (NM_014705, intron 32 of 51)	-23248	NR_103806	100506413	Hs.677513	NR_103806	ENSG00000225572	DOCK4-AS1	-	DOCK4 antisense RNA 1	ncRNA	0.009259	0.412308	20.66	1.37	1.52	1.18	2.59
C5	chr21	31529447	31529726	intron (NM_003253, intron 1 of 28)	intron (NM_003253, intron 1 of 28)	29501	NM_001353691	7074	Hs.517228	NM_003253	ENSG00000156299	TIAM1	TIAM-1	T cell lymphoma invasion and metastasis 1	protein-coding	0	0.439286	20.66	0.68	0.76	0.99	1.08					76(CTTTATCTCTTC,+,0.00),98(CTTTATCAGCAA,+,0.00)		35(TGAGTAAACA,-,0.00)
C5	chr10	17388279	17388562	intron (NR_034129, intron 1 of 2)	LTR80A|LTR|ERVL	1484	NR_034129	100128098	Hs.530588	NR_034129	ENSG00000204832	ST8SIA6-AS1	-	ST8SIA6 antisense RNA 1	ncRNA	0.007067	0.422535	20.66	1.78	2.28	0.39	0.65							54(TAAGCAAATA,-,0.00),73(TATTTACCCA,+,0.00),110(GGTTTACCTA,+,0.00),190(TGTATAAACA,-,0.00)
C5	chr7	80940478	80940768	Intergenic	Intergenic	-18244	NM_001350120	10512	Hs.269109	NM_006379	ENSG00000075223	SEMA3C	SEMAE|SemE	semaphorin 3C	protein-coding	0	0.419244	20.45	1.37	3.29	0	10.14		225(AAATTCCT,+,0.00)			102(TTTTATCTCTCT,+,0.00)					225(AAATTCCT,-,0.00)
C5	chr4	67928722	67928971	intron (NM_001114387, intron 5 of 9)	intron (NM_001114387, intron 5 of 9)	34668	NM_001114387	339967	Hs.450110	NM_182606	ENSG00000187054	TMPRSS11A	ECRG1	transmembrane serine protease 11A	protein-coding	0.012048	0.42	20.45	1.91	1.26	0.2	0.65				40(TCTGGTTTCC,-,0.00)	35(CCTTATCTGGTT,+,0.00),98(TGTCTGATAAAA,-,0.00)		203(TGTGCAAACA,-,0.00),225(AGGGTAAACA,-,0.00)	78(GGGCAGAGTGTC,-,0.00),79(GGCAGAGTGTCC,+,0.00)
C5	chr2	163839065	163839318	Intergenic	AluSz|SINE|Alu	-103184	NM_018086	55137	Hs.593650	NM_018086	ENSG00000182263	FIGN	-	fidgetin, microtubule severing factor	protein-coding	0	0.377953	20.45	0.41	0.25	0.59	1.3					146(TTTGAGATAAAG,-,0.00)		12(ACAGCAAACA,-,0.00),25(AAAACAAATA,-,0.00),133(TGTTTGCTTG,+,0.00)
C5	chr1	235073569	235073807	Intergenic	Intergenic	-3870	NR_027454	731656	Hs.702477	NR_027454		LINC01348	-	long intergenic non-protein coding RNA 1348	ncRNA	0.033613	0.531381	20.45	0	1.77	4.34	6.69										67(AAGAATGC,+,0.00)
C5	chr2	110449596	110449846	intron (NR_038099, intron 8 of 8).2	intron (NR_038099, intron 8 of 8).2	23354	NM_001205288	100288695	Hs.535619	NM_001205288	ENSG00000256671	LIMS4	LIMS3L	LIM zinc finger domain containing 4	protein-coding	0.012	0.370518	20.45	0.96	9.61	1.97	11.87		162(ACATTCCC,+,0.00)			110(TAACTGATAACG,-,0.00)
C5	chr2	215979696	215979929	intron (NM_018000, intron 2 of 4)	intron (NM_018000, intron 2 of 4)	33811	NM_018000	55686	Hs.620391	NM_018000	ENSG00000118242	MREG	DSU|WDT2	melanoregulin	protein-coding	0.008584	0.405983	20.45	2.19	0.51	6.71	0.86					196(TTAAAGATAAAA,-,0.00)		109(AAAGTCAATA,-,0.00)
C5	chr4	161200984	161201239	Intergenic	Intergenic	-821622	NR_125888	101928052	Hs.647993	NR_125888	ENSG00000249419	LOC101928052	-	uncharacterized LOC101928052	ncRNA	0	0.335938	20.45	0.68	0	0	1.08			69(AGAATGAGTAAA,+,0.00)		57(TATTTGATAAGG,-,0.00)
C5	chr7	8290982	8291253	intron (NR_125740, intron 3 of 5)	intron (NR_125740, intron 3 of 5)	-28505	NM_001350831	3382	Hs.487561	NM_004968	ENSG00000003147	ICA1	ICA69|ICAp69	islet cell autoantigen 1	protein-coding	0.01107	0.4375	20.45	3.96	5.82	0.39	3.24					114(GCAAAGATAAGG,-,0.00)		129(TGAGCACACA,-,0.00)
C5	chr2	100291128	100291392	intron (NM_198461, intron 9 of 11)	L1MCc|LINE|L1	31473	NM_198461	164832	Hs.21380	NM_198461	ENSG00000170500	LONRF2	RNF192	LON peptidase N-terminal domain and ring finger 2	protein-coding	0.003788	0.513208	20.45	12.3	13.4	0.99	1.3	177(GATGAGTCAT,-,0.00),178(ATGAGTCATG,+,0.00)		175(TTGATGAGTCAT,+,0.00),178(ATGAGTCATGCC,-,0.00)		157(CCACAGATAAGA,-,0.00),220(GTTTATCTGGAG,+,0.00)				177(GATGAGTCAT,-,0.00),178(ATGAGTCATG,+,0.00)
C5	chr11	85030007	85030324	intron (NM_001351274, intron 5 of 26)	MER57B1|LTR|ERV1	-106744	NM_001300983	1740	Hs.367656	NM_001364	ENSG00000150672	DLG2	PPP1R58|PSD-93|PSD93|chapsyn-110	discs large MAGUK scaffold protein 2	protein-coding	0.009464	0.367925	20.45	0.27	1.26	1.58	0.86	206(GGTGACTCAG,-,0.00)		204(TGGGTGACTCAG,+,0.00),207(GTGACTCAGAGA,-,0.00)				164(TATTTATCTT,+,0.00),308(TATTGACTCT,+,0.00)		206(GGTGACTCAG,-,0.00),207(GTGACTCAGA,+,0.00)
C5	chr3	97927712	97927991	intron (NM_153605, intron 17 of 21)	L1PA15|LINE|L1	44600	NM_153182	84864	Hs.570562	NM_032778	ENSG00000170854	RIOX2	JMJD10|MDIG|MINA|MINA53|NO52|ROX	ribosomal oxygenase 2	protein-coding	0	0.375	20.45	0.55	1.01	1.78	0.43		222(GGGAATGT,-,0.00),243(AGGAATGT,-,0.00)					1(AAAACAAACA,-,0.00),180(AAAGTCAACA,-,0.00),227(TGTTTACACT,+,0.00)			243(AGGAATGT,+,0.00)
C5	chr1	6960540	6960813	intron (NM_001349612, intron 2 of 22)	L2c|LINE|L2	175352	NM_015215	23261	Hs.397705	NM_015215	ENSG00000171735	CAMTA1	CANPMR	calmodulin binding transcription activator 1	protein-coding	0.029304	0.510949	20.45	4.24	1.26	0.2	1.3					90(TCTTATCACATC,+,0.00)
C5	chr20	56936721	56936954	Intergenic	Intergenic	-276859	NR_110631	102723590	Hs.667674	NR_110631		BMP7-AS1	-	BMP7 antisense RNA 1	ncRNA	0.012876	0.491453	20.45	0.82	0.76	0.59	0								81(AGACACCCTGAC,-,0.00),82(GACACCCTGACC,+,0.00)
C5	chr1	149234951	149235369	Intergenic	Intergenic	-152849	NM_001277444	400818	Hs.445080	NM_001037675	ENSG00000269713	NBPF9	AE01	NBPF member 9	protein-coding	0.007177	0.389021	20.45	4.65	3.54	1.97	4.32				30(ATAAACCTCA,+,0.00),403(GTTTACCACA,+,0.00)			207(TATTTAAACA,-,0.00)
C5	chr2	219400206	219400462	promoter-TSS (NM_001319117)	promoter-TSS (NM_001319117)	-312	NM_001319116	23549	Hs.258551	NM_012100	ENSG00000123992	DNPEP	ASPEP|DAP	aspartyl aminopeptidase	protein-coding	0.015625	0.459144	20.45	1.64	1.01	1.38	0.86							38(TGTTTGCTTC,+,0.00),83(TGTTTACTTT,+,0.00)
C5	chr7	137953970	137954225	intron (NM_001243523, intron 1 of 3)	intron (NM_001243523, intron 1 of 3)	749	NM_001243523	100130880	Hs.712161	NM_001243523		LOC100130880	-	uncharacterized LOC100130880	protein-coding	0.011765	0.429688	20.45	5.87	3.79	2.37	2.81									13(GATGAATCAC,-,0.00),14(ATGAATCACA,+,0.00)
C5	chr7	112160569	112160918	intron (NM_014705, intron 1 of 51)	intron (NM_014705, intron 1 of 51)	45664	NM_014705	9732	Hs.654652	NM_014705	ENSG00000128512	DOCK4	-	dedicator of cytokinesis 4	protein-coding	0.014327	0.428571	20.45	1.09	6.07	0.59	2.16					62(GGTTATCTCCTT,+,0.00),188(ACTTATCTTTCG,+,0.00)		296(TGAGCAAATA,-,0.00)
C5	chr10	89921473	89921705	intron (NR_110655, intron 3 of 3)	LTR16E2|LTR|ERVL	33455	NR_149079	105378425	Hs.559891	NR_149079	ENSG00000280560	LINC01374	TCONS_00018278	long intergenic non-protein coding RNA 1374	ncRNA	0.012931	0.44206	20.45	0	0.51	0.79	1.51		124(GCATTCCT,+,0.00)								124(GCATTCCT,-,0.00)
C5	chr4	88144980	88145275	intron (NM_001257386, intron 1 of 15)	intron (NM_001257386, intron 1 of 15)	13732	NM_001348988	9429	Hs.480218	NM_004827	ENSG00000118777	ABCG2	ABC15|ABCP|BCRP|BCRP1|BMDP|CD338|CDw338|EST157481|GOUT1|MRX|MXR|MXR-1|MXR1|UAQTL1	ATP binding cassette subfamily G member 2 (Junior blood group)	protein-coding	0.00678	0.425676	20.23	0.27	1.01	0.99	1.51		92(GAATTCCA,+,0.00)		213(TGAGGTTAAT,-,0.00)	225(CAAAAGATAACA,-,0.00)		206(TGTTTACTGA,+,0.00)
C5	chr3	188491541	188491808	intron (NM_001167672, intron 3 of 9)	intron (NM_001167672, intron 3 of 9)	76992	NR_046623	100873917	Hs.674993	NR_046623	ENSG00000224563	LPP-AS1	-	LPP antisense RNA 1	ncRNA	0.003745	0.425373	20.23	0.55	3.79	0.59	1.3					228(ATTCAGATAAGA,-,0.00)	217(TCTGATTGGTTA,+,0.00)	108(TGTTTATTAA,+,0.00)	151(GGTCATTGTGAC,-,0.00),152(GTCATTGTGACT,+,0.00)
C5	chr1	201353386	201353616	Intergenic	Intergenic	24199	NM_001276346	7139	Hs.533613	NM_000364	ENSG00000118194	TNNT2	CMD1D|CMH2|CMPD2|LVNC6|RCM3|TnTC|cTnT	troponin T2, cardiac type	protein-coding	0.021739	0.584416	20.23	0.27	0.25	0.2	1.94		203(AAATTCCT,+,0.00)								203(AAATTCCT,-,0.00)
C5	chr19	18380186	18380428	Intergenic	Intergenic	-5653	NM_004864	9518	Hs.616962	NM_004864	ENSG00000130513	GDF15	GDF-15|MIC-1|MIC1|NAG-1|PDF|PLAB|PTGFB	growth differentiation factor 15	protein-coding	0.020661	0.493827	20.23	9.02	2.53	2.17	3.24							52(TGTTTACCTT,+,0.00),222(TGTTTACTTC,+,0.00)
C5	chr12	97500655	97500882	intron (NR_024037, intron 7 of 8)	MIRb|SINE|MIR	8859	NR_031653	100302289		NR_031653	ENSG00000221479	MIR1251	MIRN1251|hsa-mir-1251	microRNA 1251	ncRNA	0.008811	0.399123	20.23	0.55	1.01	0.39	0.65							55(TGTTTAAATA,+,0.00)
C5	chrX	11239359	11239633	intron (NR_109776, intron 3 of 14)	intron (NR_109776, intron 3 of 14)	26479	NM_013423	395	Hs.435291	NM_001174	ENSG00000047648	ARHGAP6	RHOGAP6|RHOGAPX-1	Rho GTPase activating protein 6	protein-coding	0	0.418182	20.23	6.28	5.31	0.79	1.08	47(GGTGACTCAC,-,0.00),48(GTGACTCACA,+,0.00)		45(GAGGTGACTCAC,+,0.00),48(GTGACTCACAAG,-,0.00)				149(TGTTTGCCAT,+,0.00)		47(GGTGACTCAC,-,0.00),48(GTGACTCACA,+,0.00)
C5	chr7	116339732	116339969	Intergenic	Intergenic	-53123	NR_130922	102724434	Hs.667624	NR_130921	ENSG00000237870	LOC102724434	-	uncharacterized LOC102724434	ncRNA	0.004219	0.378151	20.23	4.24	1.77	1.18	2.81	62(TGTGAGTCAT,-,0.00),63(GTGAGTCATC,+,0.00)	203(GGGAATGT,-,0.00)	60(CATGTGAGTCAT,+,0.00),63(GTGAGTCATCGT,-,0.00)		10(TCTTATCAATGG,+,0.00)		37(TGTTTAAATA,+,0.00)		62(TGTGAGTCAT,-,0.00),63(GTGAGTCATC,+,0.00)
C5	chr12	104219587	104219828	intron (NM_001093771, intron 1 of 16)	intron (NM_001093771, intron 1 of 16)	3928	NM_001093771	7296	Hs.654922	NM_003330	ENSG00000198431	TXNRD1	GRIM-12|TR|TR1|TRXR1|TXNR	thioredoxin reductase 1	protein-coding	0	0.338843	20.23	5.06	12.9	1.18	9.28	172(TATGACTCAT,-,0.00),173(ATGACTCATA,+,0.00)	38(ACATTCCA,+,0.00),97(AGGAATGT,-,0.00),217(AGGAATGT,-,0.00)	170(TATATGACTCAT,+,0.00),173(ATGACTCATATG,-,0.00)		118(TCTTATCTCCTA,+,0.00)			138(GGCATACTGCCC,+,0.00)	172(TATGACTCAT,-,0.00),173(ATGACTCATA,+,0.00)	38(ACATTCCA,-,0.00),97(AGGAATGT,+,0.00),217(AGGAATGT,+,0.00)
C5	chr10	93466142	93466418	intron (NM_013451, intron 1 of 53)	intron (NM_013451, intron 1 of 53)	16037	NM_013451	26509	Hs.602086	NM_013451	ENSG00000138119	MYOF	FER1L3	myoferlin	protein-coding	0.007246	0.545126	20.23	0.82	4.8	0.39	13.81					202(TCACTGATAAAC,-,0.00)
C5	chr2	72570418	72570683	intron (NM_001321731, intron 7 of 22)	L2c|LINE|L2	255492	NM_001321730	23233	Hs.303454	NM_015189	ENSG00000144036	EXOC6B	SEC15B|SEC15L2	exocyst complex component 6B	protein-coding	0	0.342105	20.23	1.5	1.77	0.39	0.43	115(CATGAATCAT,-,0.00)		113(GACATGAATCAT,+,0.00),116(ATGAATCATTTG,-,0.00)	255(TGTGGTATCA,-,0.00)			203(TTGGTAAATA,-,0.00)		115(CATGAATCAT,-,0.00),116(ATGAATCATT,+,0.00)
C5	chr6	12492382	12492688	Intergenic	Intergenic	92869	NR_149140	101928309	Hs.639414	NR_149140	ENSG00000234015	LINC02530	-	long intergenic non-protein coding RNA 2530	ncRNA	0.006536	0.371336	20.23	0.96	1.26	0.59	1.08	153(CATGACTCAG,-,0.00),154(ATGACTCAGA,+,0.00)		151(GACATGACTCAG,+,0.00),154(ATGACTCAGAGA,-,0.00)			43(CGGCCAATGCAA,-,0.00)	116(TGTTTGCTAA,+,0.00),179(TATTTGATTA,+,0.00),187(TATGTCAACA,-,0.00),274(TCAGTAAATA,-,0.00)		153(CATGACTCAG,-,0.00),154(ATGACTCAGA,+,0.00)
C5	chr8	22748371	22748600	intron (NM_144962, intron 4 of 6)	intron (NM_144962, intron 4 of 6)	-55183	NM_004430	1960	Hs.534313	NM_004430	ENSG00000179388	EGR3	EGR-3|PILOT	early growth response 3	protein-coding	0.0131	0.565217	20.23	0.41	1.26	0.99	0.65										193(GCATTCTT,-,0.00)
C5	chr10	9069355	9069624	Intergenic	Intergenic	171500	NR_131944	105755953	Hs.564146	NR_131944	ENSG00000234752	LOC105755953	-	uncharacterized LOC105755953	ncRNA	0.003717	0.325926	20.23	0	1.01	0.59	0.65	34(CCTGACTCAT,-,0.00),35(CTGACTCATT,+,0.00)		32(ATCCTGACTCAT,+,0.00),35(CTGACTCATTCC,-,0.00)						34(CCTGACTCAT,-,0.00),35(CTGACTCATT,+,0.00)
C5	chr2	39466360	39466679	intron (NR_037875, intron 3 of 5)	L2c|LINE|L2	29103	NR_037875	728730	Hs.655344	NR_037875	ENSG00000231312	LOC728730	-	uncharacterized LOC728730	ncRNA	0.018809	0.3875	20.23	2.6	0.76	1.58	1.08
C5	chr6	6758906	6759163	Intergenic	Intergenic	-136208	NR_026970	285780	Hs.655737	NM_173675	ENSG00000216863	LY86-AS1	LY86-AS|LY86AS	LY86 antisense RNA 1	ncRNA	0.023346	0.581395	20.23	2.05	0.25	1.38	2.16							93(TGTTTGTTTT,+,0.00)	107(GGTCAGGTTGGC,-,0.00),108(GTCAGGTTGGCC,+,0.00)
C5	chr14	71471655	71471933	intron (NM_001284247, intron 1 of 23)	L2b|LINE|L2	-16067	NR_027046	145474	Hs.658241	NR_027046		LOC145474	-	uncharacterized LOC145474	ncRNA	0.003597	0.444444	20.02	0	2.53	3.16	0.43			16(CTTACTCATTTG,-,0.00)		135(TGTTATCTAGAG,+,0.00)
C5	chr2	214388849	214389088	intron (NR_047660, intron 14 of 14)	intron (NR_047660, intron 14 of 14)	-22600	NM_001345929	402117	Hs.534834	NM_001080500	ENSG00000174453	VWC2L	-	von Willebrand factor C domain containing protein 2 like	protein-coding	0.012552	0.3875	20.02	0.27	0	0.39	0.65					86(AATCAGATAAGA,-,0.00)
C5	chr2	128305186	128305509	intron (NM_004807, intron 1 of 1)	intron (NM_004807, intron 1 of 1)	13250	NM_004807	9394	Hs.512841	NM_004807	ENSG00000136720	HS6ST1	HH15|HS6ST	heparan sulfate 6-O-sulfotransferase 1	protein-coding	0.024768	0.574074	20.02	3.55	7.08	2.96	5.83
C5	chr10	67492433	67492728	intron (NM_001291133, intron 6 of 8)	L2a|LINE|L2	-89170	NR_106973	102466814		NR_106973	ENSG00000276866	MIR7151	hsa-mir-7151	microRNA 7151	ncRNA	0.00339	0.368243	20.02	0.55	1.01	1.18	1.94	5(TCTGACTCAC,-,0.00)		3(CTTCTGACTCAC,+,0.00),6(CTGACTCACTTG,-,0.00)		250(TGAATGATAAGA,-,0.00)		56(TGTTTATTGA,+,0.00)		5(TCTGACTCAC,-,0.00),6(CTGACTCACT,+,0.00)
C5	chr5	35306643	35306928	Intergenic	Intergenic	-76196	NM_000949	5618	Hs.368587	NM_000949	ENSG00000113494	PRLR	HPRL|MFAB|RI-PRLR|hPRLrI	prolactin receptor	protein-coding	0.003509	0.458042	20.02	0.55	0.76	1.18	1.08		273(AAATTCCT,+,0.00)					222(AGAATAAATA,-,0.00),238(TGTTTACTTT,+,0.00)			273(AAATTCCT,-,0.00)
C5	chr2	190786373	190786630	Intergenic	Intergenic	-94320	NM_001256310	2744	Hs.116448	NM_014905	ENSG00000115419	GLS	AAD20|GAC|GAM|GLS1|KGA	glutaminase	protein-coding	0.019455	0.565891	20.02	0.41	2.02	0.39	0.65		216(AGGAATGT,-,0.00)								216(AGGAATGT,+,0.00)
C5	chr2	161123740	161123973	Intergenic	Intergenic	-13099	NM_004180	10010	Hs.132257	NM_004180	ENSG00000136560	TANK	I-TRAF|ITRAF|TRAF2	TRAF family member associated NFKB activator	protein-coding	0.004292	0.393162	20.02	2.19	1.01	0.39	14.03				122(TCCAACCACA,+,0.00)
C5	chr10	8407523	8407757	Intergenic	Intergenic	-139335	NR_108058	100507143	Hs.258979	NR_108058	ENSG00000232170	LINC00708	GS1-756B1.2	long intergenic non-protein coding RNA 708	ncRNA	0	0.408511	20.02	1.09	1.26	0.2	0.43							170(TGTTTGCCTC,+,0.00)
C5	chr4	151460403	151460719	intron (NM_001109977, intron 2 of 13)	intron (NM_001109977, intron 2 of 13)	51345	NM_001109977	729830	Hs.633810	NM_001109977	ENSG00000164142	FAM160A1	-	family with sequence similarity 160 member A1	protein-coding	0	0.378549	20.02	0.68	1.52	0.59	3.02								154(GGTCACTCTGTC,-,0.00)
C5	chr7	47576001	47576248	intron (NM_022748, intron 1 of 30)	intron (NM_022748, intron 1 of 30)	6020	NM_022748	64759	Hs.520814	NM_022748	ENSG00000136205	TNS3	TEM6|TENS1	tensin 3	protein-coding	0.008097	0.544355	20.02	0.41	3.29	1.78	7.99
C5	chr5	174482497	174482766	intron (NR_125806, intron 2 of 5)	intron (NR_125806, intron 2 of 5)	146277	NR_125806	101928176	Hs.436014	NR_125806	ENSG00000249306	LINC01411	-	long intergenic non-protein coding RNA 1411	ncRNA	0.026022	0.437037	20.02	0.55	0.76	0.59	1.73							245(TATTTGCCAA,+,0.00)
C5	chr4	90174755	90175015	intron (NM_001145065, intron 1 of 10)	L1ME1|LINE|L1	47352	NM_001145065	401145	Hs.654735	NM_207491	ENSG00000184305	CCSER1	FAM190A	coiled-coil serine rich protein 1	protein-coding	0.003846	0.40613	20.02	0.14	0.76	1.97	6.26	14(AGTGACTCAC,-,0.00),15(GTGACTCACA,+,0.00)	148(GGGAATGT,-,0.00),174(TGGAATGC,-,0.00)	12(CAAGTGACTCAC,+,0.00),15(GTGACTCACACA,-,0.00)				250(TATTTACCCA,+,0.00)		14(AGTGACTCAC,-,0.00),15(GTGACTCACA,+,0.00)	174(TGGAATGC,+,0.00)
C5	chr12	26101441	26101737	Intergenic	Intergenic	23481	NM_030762	79365	Hs.177841	NM_030762	ENSG00000123095	BHLHE41	BHLHB3|DEC2|SHARP1|hDEC2	basic helix-loop-helix family member e41	protein-coding	0.006757	0.464646	20.02	0.82	1.01	0.79	11.66								210(GGGCATGCTGAC,-,0.00),211(GGCATGCTGACC,+,0.00)
C5	chr10	60848713	60848940	Intergenic	Intergenic	70372	NM_033379	983	Hs.732435	NM_001786	ENSG00000170312	CDK1	CDC2|CDC28A|P34CDC2	cyclin dependent kinase 1	protein-coding	0.008811	0.495614	20.02	1.78	0.25	0.39	2.16								130(GGTCATGCTGAC,-,0.00),131(GTCATGCTGACC,+,0.00)
C5	chr6	86723739	86724078	Intergenic	L2a|LINE|L2	-213398	NM_000865	3354	Hs.1611	NM_000865	ENSG00000168830	HTR1E	5-HT1E	5-hydroxytryptamine receptor 1E	protein-coding	0.011799	0.417647	20.02	1.37	0	0.39	2.59		198(ACATTCCA,+,0.00)			35(ACTTATCTTTTA,+,0.00),269(TTTTATCTGAAA,+,0.00)			151(GGCAGCCTGGCC,+,0.00)		198(ACATTCCA,-,0.00)
C5	chr10	121512019	121512398	intron (NM_001144917, intron 7 of 15)	intron (NM_001144917, intron 7 of 15)	19106	NM_001320654	2263	Hs.533683	NM_000141	ENSG00000066468	FGFR2	BBDS|BEK|BFR-1|CD332|CEK3|CFD1|ECT1|JWS|K-SAM|KGFR|TK14|TK25	fibroblast growth factor receptor 2	protein-coding	0.010554	0.476316	20.02	0.41	0.76	0.79	15.54				181(TGTGGTATTT,-,0.00)			186(TATTTGCTCT,+,0.00)			321(ACATTCTT,-,0.00)
C5	chr12	91885901	91886202	Intergenic	Intergenic	255662	NR_046159	256021	Hs.651357	NM_001256373	ENSG00000257242	LINC01619	C12orf79	long intergenic non-protein coding RNA 1619	ncRNA	0	0.331126	19.8	0.68	0.76	0.99	0.43		145(ACATTCCT,+,0.00)	163(ACATTGAGTCAT,+,0.00),166(TTGAGTCATCAA,-,0.00)				49(TATTTACATT,+,0.00),228(TAAGCAAACA,-,0.00)		165(ATTGAGTCAT,-,0.00),166(TTGAGTCATC,+,0.00)	145(ACATTCCT,-,0.00)
C5	chr14	94636777	94637009	Intergenic	Intergenic	-3832	NR_015340	388007	Hs.527795	NR_015340	ENSG00000187483	SERPINA13P	SERPINA13|UNQ6121	serpin family A member 13, pseudogene	pseudo	0.00431	0.403433	19.8	0.96	1.26	0.79	0					66(TGTTATCTCCTG,+,0.00),82(TCTTATCTGCAC,+,0.00)		171(TTTGCAAACA,-,0.00),189(TGAGTACATA,-,0.00)
C5	chr7	45347836	45348095	Intergenic	MLT1J-int|LTR|ERVL-MaLR	190197	NM_005856	10268	Hs.25691	NM_005856	ENSG00000122679	RAMP3	-	receptor activity modifying protein 3	protein-coding	0.007722	0.519231	19.8	2.32	2.78	1.38	0.43	173(GATGACTCAC,-,0.00),174(ATGACTCACT,+,0.00)		171(GGGATGACTCAC,+,0.00),174(ATGACTCACTCC,-,0.00)						173(GATGACTCAC,-,0.00),174(ATGACTCACT,+,0.00)
C5	chr10	116143364	116143601	intron (NM_001348096, intron 4 of 9)	intron (NM_001348096, intron 4 of 9)	51307	NR_145811	109623470		NR_145811		SNORD158	-	small nucleolar RNA, C/D box 158	snoRNA	0.012658	0.415966	19.8	0.14	0.51	0.2	2.16		32(AAATTCCT,+,0.00)					88(TGCGTAAACA,-,0.00)			32(AAATTCCT,-,0.00)
C5	chr3	196142349	196142583	promoter-TSS (NR_034088)	promoter-TSS (NR_034088)	-170	NR_034088	401109	Hs.280133	NM_001001699	ENSG00000224652	LINC00885	-	long intergenic non-protein coding RNA 885	ncRNA	0.004274	0.540426	19.8	2.73	1.26	0.79	3.67
C5	chr17	82104042	82104306	intron (NM_198082, intron 16 of 16)	intron (NM_198082, intron 16 of 16)	-5944	NM_004104	2194	Hs.83190	NM_004104	ENSG00000169710	FASN	FAS|OA-519|SDR27X1	fatty acid synthase	protein-coding	0.056818	0.596226	19.8	5.33	2.53	1.78	3.89
C5	chr13	98416334	98416701	intron (NM_001286839, intron 16 of 27)	intron (NM_001286839, intron 16 of 27)	105608	NM_003576	8428	Hs.508514	NM_003576	ENSG00000102572	STK24	HEL-S-95|MST3|MST3B|STE20|STK3	serine/threonine kinase 24	protein-coding	0.010899	0.461957	19.8	0.27	0.51	1.38	3.45				203(CAAAGCCACA,+,0.00)			109(TCAGCAAACA,-,0.00),150(TGAGTAAACA,-,0.00),297(AGTTTACTCA,+,0.00)
C5	chr6	106913115	106913382	Intergenic	Intergenic	60791	NM_001291739	100133941	Hs.644105	NM_013230	ENSG00000272398	CD24	CD24A	CD24 molecule	protein-coding	0	0.429104	19.8	1.64	1.01	1.58	0.22	167(GTGAGTCAGG,+,0.00)		164(AGGGTGAGTCAG,+,0.00)				12(TGTTTGCTTC,+,0.00),94(TGTTTGCTTT,+,0.00)		166(GGTGAGTCAG,-,0.00),167(GTGAGTCAGG,+,0.00)
C5	chr7	110283078	110283383	Intergenic	Intergenic	-323017	NR_003024	442720	Hs.530096	NR_003024	ENSG00000237064	EIF3IP1	RG208K23	eukaryotic translation initiation factor 3 subunit I pseudogene 1	pseudo	0	0.398693	19.8	0.82	0.25	0.79	3.45					140(AAAAAGATAAGG,-,0.00),238(TGTTATCTTACC,+,0.00)		196(TGTTTGCCCA,+,0.00),229(TGTTTGATTT,+,0.00)	72(AGGCACTGTGAC,-,0.00),73(GGCACTGTGACA,+,0.00)
C5	chr13	26022569	26022828	3' UTR (NM_001313741, exon 36 of 36)	3' UTR (NM_001313741, exon 36 of 36)	28362	NM_001007538	387914	Hs.433791	NM_001007538	ENSG00000180730	SHISA2	C13orf13|PRO28631|TMEM46|WGAR9166|bA398O19.2|hShisa	shisa family member 2	protein-coding	0.011583	0.496154	19.8	0.55	0.25	0.79	1.51			16(CAAATGACTAAA,+,0.00)					136(GGTCAGAGTGTC,-,0.00)		3(GCATTCTT,-,0.00)
C5	chr15	95875507	95875740	Intergenic	MIRc|SINE|MIR	442530	NR_027132	145820	Hs.652702	NR_027132	ENSG00000259134	LINC00924	-	long intergenic non-protein coding RNA 924	ncRNA	0.004292	0.410256	19.8	2.6	0.51	0.59	0.22					139(ACCAAGATAAAG,-,0.00)
C5	chr2	236818512	236818767	Intergenic	Intergenic	237528	NR_135202	93463	Hs.652810	NR_135202	ENSG00000124835	LOC93463	-	uncharacterized LOC93463	ncRNA	0.027451	0.484375	19.8	0.27	0.25	0.79	0.65					127(CAGCTGATAAGA,-,0.00)
C5	chr12	52344860	52345178	Intergenic	Intergenic	19603	NM_001300810	3891	Hs.182507	NM_002283	ENSG00000135443	KRT85	ECTD4|HB5|Hb-5|K85|KRTHB5|hHb5	keratin 85	protein-coding	0.009434	0.438871	19.8	1.5	0.51	1.18	3.24					10(CTGCAGATAAAC,-,0.00)		2(TATTTATTCT,+,0.00)
C5	chr12	54892212	54892447	Intergenic	Intergenic	37814	NM_058173	118430	Hs.348419	NM_058173	ENSG00000172551	MUCL1	SBEM	mucin like 1	protein-coding	0.004255	0.419492	19.59	1.5	0	0.59	0.43							87(AATGTAAACA,-,0.00),119(AGGGTAAATA,-,0.00)
C5	chr5	124599688	124599955	Intergenic	Intergenic	145291	NM_020747	57507	Hs.266616	NM_020747	ENSG00000168916	ZNF608	NY-REN-36	zinc finger protein 608	protein-coding	0	0.373134	19.59	9.97	4.05	3.35	5.61					111(GTCAAGATAACC,-,0.00)		138(TAAACAAACA,-,0.00),158(TGTTTAAACA,+,0.00),158(TGTTTAAACA,-,0.00)
C5	chr8	98332827	98333201	Intergenic	Intergenic	-38621	NR_135747	79815	Hs.309489	NM_024759	ENSG00000104361	NIPAL2	NPAL2	NIPA like domain containing 2	protein-coding	0	0.381333	19.59	0.68	1.01	1.78	1.08		335(AGGAATTT,-,0.00)					124(TGTTTGATTT,+,0.00),136(AGGGTAAACA,-,0.00)			335(AGGAATTT,+,0.00)
C5	chr12	87440126	87440387	Intergenic	LTR8B|LTR|ERV1	109517	NR_135020	105369879	Hs.552351	NR_135020		LOC105369879	-	uncharacterized LOC105369879	ncRNA	0.007663	0.377863	19.59	0.41	28.32	0.39	5.83	223(TGTGACTCAT,-,0.00),224(GTGACTCATA,+,0.00)		221(CTTGTGACTCAT,+,0.00),224(GTGACTCATACC,-,0.00)		126(CTATAGATAACA,-,0.00)		24(TAGTTAAACA,-,0.00)		223(TGTGACTCAT,-,0.00),224(GTGACTCATA,+,0.00)
C5	chr2	156933960	156934241	Intergenic	MER41A|LTR|ERV1	-323498	NM_001329868	11227	Hs.269027	NM_014568	ENSG00000136542	GALNT5	GALNAC-T5|GALNACT5	polypeptide N-acetylgalactosaminyltransferase 5	protein-coding	0.010676	0.450355	19.59	2.32	1.77	1.38	4.96					196(TTGCTGATAAAA,-,0.00),251(ATGGTGATAAAA,-,0.00)					138(GCATTCTT,-,0.00)
C5	chr10	8873962	8874194	Intergenic	Intergenic	-23911	NR_131944	105755953	Hs.564146	NR_131944	ENSG00000234752	LOC105755953	-	uncharacterized LOC105755953	ncRNA	0.012931	0.420601	19.59	0.41	1.26	0.59	0.43								108(GGCAAAGTGACC,+,0.00)
C5	chr3	172638001	172638269	intron (NM_001146277, intron 3 of 4)	intron (NM_001146277, intron 3 of 4)	-42528	NR_146714	105374219	Hs.186269	NR_146714	ENSG00000223387	LINC02068	-	long intergenic non-protein coding RNA 2068	ncRNA	0.033582	0.427509	19.59	0.82	2.02	1.18	1.94				157(AATTACCACA,+,0.00)	82(TTGTAGATAAAA,-,0.00)		60(TAATTAAACA,-,0.00)
C5	chr7	74635679	74635954	Intergenic	Intergenic	-21849	NM_033000	2969	Hs.647041	NM_001518	ENSG00000263001	GTF2I	BAP135|BTKAP1|DIWS|GTFII-I|IB291|SPIN|TFII-I|WBS|WBSCR6	general transcription factor IIi	protein-coding	0.025455	0.48913	19.59	2.87	4.55	0.79	16.19				197(TCAGACCACA,+,0.00)			20(TGTGTAAATA,-,0.00)
C5	chr15	70093635	70093919	intron (NM_001105192, intron 4 of 19)	intron (NM_001105192, intron 4 of 19)	1008	NM_001282982	7090	Hs.287362	NM_005078	ENSG00000140332	TLE3	ESG|ESG3|GRG3|HsT18976	transducin like enhancer of split 3	protein-coding	0.010563	0.470175	19.59	3.55	1.52	4.93	3.45				161(CGACACCACA,+,0.00)	71(ACTGAGATAAAG,-,0.00)		85(TGTTTGTATT,+,0.00)
C5	chr8	17527879	17528179	intron (NM_001008539, intron 1 of 11)	L2c|LINE|L2	-10748	NM_001164771	6542	Hs.448520	NM_003046	ENSG00000003989	SLC7A2	ATRC2|CAT2|HCAT2	solute carrier family 7 member 2	protein-coding	0.006667	0.468439	19.59	0.96	0.51	0.59	1.73			36(TAGTTGACTAAT,+,0.00)
C5	chr3	148734355	148734631	intron (NM_004835, intron 2 of 2)	intron (NM_004835, intron 2 of 2)	4313	NM_032049	185	Hs.477887	NM_000685	ENSG00000144891	AGTR1	AG2S|AGTR1B|AT1|AT1AR|AT1B|AT1BR|AT1R|AT2R1|HAT1R	angiotensin II receptor type 1	protein-coding	0	0.33574	19.59	1.23	0.76	1.18	1.3				21(TGTCACCACA,+,0.00)			144(TATTTACCAT,+,0.00)
C5	chr2	200300634	200300894	Intergenic	Intergenic	-5117	NM_001282743	26010	Hs.120323	NM_015535	ENSG00000196141	SPATS2L	DNAPTP6|SGNP	spermatogenesis associated serine rich 2 like	protein-coding	0.003846	0.43295	19.59	0.96	3.29	1.58	4.96	204(AGTGAGTCAT,-,0.00),205(GTGAGTCATC,+,0.00)		202(GGAGTGAGTCAT,+,0.00),205(GTGAGTCATCCC,-,0.00)						204(AGTGAGTCAT,-,0.00),205(GTGAGTCATC,+,0.00)
C5	chr17	40180803	40181080	intron (NM_016339, intron 1 of 14)	intron (NM_016339, intron 1 of 14)	3446	NM_016339	51195	Hs.632254	NM_016339	ENSG00000108352	RAPGEFL1	Link-GEFII	Rap guanine nucleotide exchange factor like 1	protein-coding	0.01444	0.622302	19.37	1.23	0.76	1.38	4.96						147(GCTGACTGGCTG,+,0.00)
C5	chr9	98687262	98687491	intron (NM_005458, intron 1 of 18)	MER31B|LTR|ERV1	21821	NM_005458	9568	Hs.198612	NM_005458	ENSG00000136928	GABBR2	EIEE59|GABABR2|GPR51|GPRC3B|HG20|HRIHFB2099|NDPLHS	gamma-aminobutyric acid type B receptor subunit 2	protein-coding	0.008734	0.473913	19.37	0.41	0.76	0.99	0.65		115(AGGAATTT,-,0.00)				42(GAACCAACCGGA,-,0.00)				115(AGGAATTT,+,0.00)
C5	chr3	176855903	176856202	Intergenic	Intergenic	-39051	NR_110819	101928684	Hs.639352	NR_110819	ENSG00000228308	LINC01209	-	long intergenic non-protein coding RNA 1209	ncRNA	0	0.416667	19.37	0.27	0.25	0.59	1.3					98(TCTTATCTAGAT,+,0.00)		112(TGTTGACACA,+,0.00),150(CAGGTAAACA,-,0.00),223(AAGACAAACA,-,0.00)
C5	chr1	215540258	215540490	Intergenic	LTR57|LTR|ERVL	-27005	NM_001319295	51133	Hs.335139	NM_016121	ENSG00000136636	KCTD3	NY-REN-45	potassium channel tetramerization domain containing 3	protein-coding	0.00431	0.480687	19.37	0.41	6.83	0	1.51				69(TGTGGTGTTT,-,0.00)				162(GGCACCATGGCC,+,0.00)
C5	chr3	33482215	33482473	Intergenic	MER65-int|LTR|ERV1	-41939	NM_001128161	7342	Hs.729120	NM_014517	ENSG00000153560	UBP1	LBP-1B|LBP-1a|LBP1A|LBP1B	upstream binding protein 1	protein-coding	0.003876	0.362934	19.37	2.32	1.52	0.99	0		17(GGGAATGT,-,0.00)			173(AATCAGATAAGA,-,0.00)		106(TGTTTATTTT,+,0.00),216(AGATCAAACA,-,0.00)
C5	chr14	88044888	88045197	intron (NR_046094, intron 2 of 3)	intron (NR_046094, intron 2 of 3)	-18730	NR_110121	101928791	Hs.641889	NR_110121	ENSG00000258826	LOC101928791	-	uncharacterized LOC101928791	ncRNA	0.006472	0.396774	19.37	1.09	0.25	2.56	0.43			45(CTATTGAGTCAT,+,0.00),48(TTGAGTCATTTA,-,0.00)		39(GTTTATCTATTG,+,0.00)		102(TGTTTACGCA,+,0.00),194(TGTTTGCCCT,+,0.00)		47(ATTGAGTCAT,-,0.00),48(TTGAGTCATT,+,0.00)
C5	chr3	58040117	58040362	intron (NM_001164317, intron 1 of 46)	intron (NM_001164317, intron 1 of 46)	31839	NM_001164317	2317	Hs.476448	NM_001457	ENSG00000136068	FLNB	ABP-278|ABP-280|AOI|FH1|FLN-B|FLN1L|LRS1|SCT|TABP|TAP	filamin B	protein-coding	0.016327	0.50813	19.37	2.05	1.52	3.55	2.59							106(TGTTTGTTGA,+,0.00),148(AAAGCAAACA,-,0.00),186(TGAGTAAACA,-,0.00)
C5	chr4	140726798	140727080	intron (NM_015130, intron 1 of 20)	intron (NM_015130, intron 1 of 20)	29378	NM_015130	23158	Hs.480819	NM_015130	ENSG00000109436	TBC1D9	GRAMD9|MDR1	TBC1 domain family member 9	protein-coding	0.003546	0.385159	19.37	0.96	6.07	2.37	2.59	205(GGTGAGTCAT,-,0.00),206(GTGAGTCATA,+,0.00)		203(GTGGTGAGTCAT,+,0.00),206(GTGAGTCATAAG,-,0.00)	16(CTCTACCACA,+,0.00),146(TGCGGTCAAC,-,0.00)	224(ATTCTGATAACC,-,0.00),255(GGTTATCTTGTT,+,0.00)		116(CATTTACTCA,+,0.00)	99(AGTCAAGCTGCC,-,0.00),220(GGTCATTCTGAT,-,0.00)	205(GGTGAGTCAT,-,0.00),206(GTGAGTCATA,+,0.00)	268(GCATTCTT,-,0.00)
C5	chr21	35217609	35217849	Intergenic	Intergenic	-168431	NM_001754	861	Hs.149261	NM_001754	ENSG00000159216	RUNX1	AML1|AML1-EVI-1|AMLCR1|CBF2alpha|CBFA2|EVI-1|PEBP2aB|PEBP2alpha	runt related transcription factor 1	protein-coding	0.004167	0.489627	19.37	1.5	2.53	1.38	1.51			173(CCTGTGACTCAA,+,0.00),176(GTGACTCAAACT,-,0.00)				45(AGAGCAAACA,-,0.00)		176(GTGACTCAAA,+,0.00)	139(AAGAATGT,+,0.00)
C5	chr2	26012230	26012486	Intergenic	L2a|LINE|L2	-21502	NM_016131	10890	Hs.467960	NM_016131	ENSG00000084733	RAB10	-	RAB10, member RAS oncogene family	protein-coding	0.027344	0.447471	19.37	3.69	2.78	0.99	1.73		21(AGGAATTC,-,0.00)			135(TCTTATCTGACT,+,0.00)		74(TGTTTGTTTT,+,0.00)			21(AGGAATTC,+,0.00)
C5	chr1	197485848	197486106	Intergenic	Intergenic	217773	NM_001193640	23418	Hs.126135	NM_012076	ENSG00000134376	CRB1	LCA8|RP12	crumbs 1, cell polarity complex component	protein-coding	0.003876	0.416988	19.37	0.55	1.26	0.99	1.73							107(AGTGTAAACA,-,0.00),248(TATTTACTTT,+,0.00)
C5	chr10	49883901	49884247	intron (NR_136754, intron 8 of 17)	MLT1F1|LTR|ERVL-MaLR	57953	NR_136755	8505	Hs.535298	NM_003631	ENSG00000227345	PARG	PARG99	poly(ADP-ribose) glycohydrolase	protein-coding	0.008671	0.455331	19.37	2.46	2.78	1.78	2.81				224(CCTCACCGCA,+,0.00)			285(AAAGTCAACA,-,0.00)
C5	chr12	12820033	12820301	intron (NM_201224, intron 2 of 10)	intron (NM_201224, intron 2 of 10)	6821	NM_016355	51202	Hs.719938	NM_016355	ENSG00000213782	DDX47	E4-DBP|HQ0256|MSTP162|RRP3	DEAD-box helicase 47	protein-coding	0.003731	0.464684	19.16	1.09	8.6	3.35	6.91				73(TGTGGTAGTG,-,0.00),160(TGTGGCTTGA,-,0.00)			176(ATAGCAAACA,-,0.00)			217(GCATTCTT,-,0.00)
C5	chr6	55758585	55758825	intron (NM_001329756, intron 4 of 4)	intron (NM_001329756, intron 4 of 4)	116885	NM_021073	653	Hs.296648	NM_021073	ENSG00000112175	BMP5	-	bone morphogenetic protein 5	protein-coding	0	0.344398	19.16	0.27	0.51	0.79	1.94	135(CTTAGTCATA,+,0.00)		132(GTGCTTAGTCAT,+,0.00),135(CTTAGTCATACT,-,0.00)				129(TGTGTGCTTA,+,0.00),153(TGAACAAACA,-,0.00)		134(GCTTAGTCAT,-,0.00)	19(ACATTCTT,-,0.00)
C5	chr7	123773567	123773869	Intergenic	Intergenic	16993	NR_004394	26827		NR_004394	ENSG00000206625	RNU6-1	RNU6|RNU6A|U6|U6-1	RNA, U6 small nuclear 1	snRNA	0.006623	0.326733	19.16	0.96	0.76	0.39	0.86		154(AAATTCCT,+,0.00)	124(TTGAGTCAGACC,-,0.00),169(ATGATTCAGAAT,-,0.00)				141(TGTTTGCTTA,+,0.00)		123(ATTGAGTCAG,-,0.00),168(CATGATTCAG,-,0.00),169(ATGATTCAGA,+,0.00)	154(AAATTCCT,-,0.00)
C5	chr5	122479104	122479348	promoter-TSS (NR_051996)	promoter-TSS (NR_051996)	-139	NR_051996	153163	Hs.679757	NR_051996	ENSG00000250328	MGC32805	-	uncharacterized LOC153163	ncRNA	0.004098	0.387755	19.16	0.68	1.26	1.18	1.51	29(TGTGACTCAT,-,0.00),30(GTGACTCATA,+,0.00)		27(CATGTGACTCAT,+,0.00),30(GTGACTCATATA,-,0.00)				163(AATGTCAACA,-,0.00)		29(TGTGACTCAT,-,0.00),30(GTGACTCATA,+,0.00)
C5	chr8	93102463	93102754	Intergenic	Intergenic	64242	NM_001242668	389676	Hs.386711	NM_001242668		C8orf87	-	chromosome 8 open reading frame 87	protein-coding	0.006873	0.39726	19.16	0.41	1.77	0.59	1.3							97(TGTGTAAATA,-,0.00)
C5	chr10	104480870	104481152	promoter-TSS (NR_120624)	promoter-TSS (NR_120624)	-736	NR_120624	101927523	Hs.407539	NR_120624	ENSG00000225768	LOC101927523	-	uncharacterized LOC101927523	ncRNA	0.007092	0.526502	19.16	0.41	0.76	0.59	0.86				193(TGGGGTTTCA,-,0.00)				160(TGTCACGCTGCC,-,0.00),161(GTCACGCTGCCC,+,0.00)
C5	chr6	91744640	91744894	Intergenic	Intergenic	-54339	NR_104154	101929083	Hs.586238	NR_104154		CASC6	-	cancer susceptibility 6 (non-protein coding)	ncRNA	0.003937	0.392157	19.16	1.09	0.76	0.2	1.73
C5	chr3	65953489	65953744	intron (NR_145422, intron 1 of 2)	intron (NR_145422, intron 1 of 2)	942	NR_145422	151877	Hs.476636	NR_145422	ENSG00000272610	MAGI1-IT1	-	MAGI1 intronic transcript 1	ncRNA	0.011765	0.546875	19.16	0.14	2.02	0.59	11.87						58(GAGCCAATTGCA,-,0.00)	36(TGTTGACACT,+,0.00)			152(ACATTCTT,-,0.00)
C5	chr7	140310379	140310636	Intergenic	L1MC5a|LINE|L1	88043	NM_207113	84255	Hs.446021	NM_032295	ENSG00000157800	SLC37A3	-	solute carrier family 37 member 3	protein-coding	0.011673	0.406977	19.16	0.82	1.52	1.38	1.08							131(AAAGCAAACA,-,0.00),172(AGTGTAAACA,-,0.00)
C5	chr7	108201748	108202042	intron (NM_001037132, intron 10 of 29)	intron (NM_001037132, intron 10 of 29)	38275	NM_001037132	4897	Hs.21422	NM_005010	ENSG00000091129	NRCAM	-	neuronal cell adhesion molecule	protein-coding	0.006803	0.386441	19.16	1.23	1.26	0.2	1.73							71(TATTTATTTT,+,0.00),126(TGAGTAAGCA,-,0.00),178(AATGCAAACA,-,0.00)	199(TGTCACGGTGAC,-,0.00),200(GTCACGGTGACA,+,0.00)
C5	chr2	164843337	164843610	intron (NR_110574, intron 1 of 1)	intron (NR_110574, intron 1 of 1)	-1305	NM_001278460	22837	Hs.470457	NM_014900	ENSG00000082438	COBLL1	COBLR1	cordon-bleu WH2 repeat protein like 1	protein-coding	0	0.310219	19.16	0.27	1.77	0.59	1.73	46(CATGAATCAT,-,0.00),257(CTTAGTCATA,+,0.00)		44(TTCATGAATCAT,+,0.00),47(ATGAATCATTTA,-,0.00),254(AATCTTAGTCAT,+,0.00),257(CTTAGTCATAAA,-,0.00)				32(TGTTTAAACA,+,0.00),32(TGTTTAAACA,-,0.00)		46(CATGAATCAT,-,0.00),47(ATGAATCATT,+,0.00)
C5	chr16	81275761	81276034	intron (NM_017429, intron 7 of 10)	intron (NM_017429, intron 7 of 10)	37206	NM_017429	53630	Hs.212172	NM_017429	ENSG00000135697	BCO1	BCDO|BCDO1|BCMO|BCMO1|BCO	beta-carotene oxygenase 1	protein-coding	0.029304	0.645985	19.16	0.41	1.52	0.2	0.86							105(TGTTTACGCA,+,0.00)
C5	chr6	100493586	100493843	Intergenic	Intergenic	-30039	NM_005068	6492	Hs.520293	NM_005068	ENSG00000112246	SIM1	bHLHe14	SIM bHLH transcription factor 1	protein-coding	0.003891	0.344961	19.16	0.82	1.52	1.38	1.08		187(AAATTCCT,+,0.00)					132(AGATTAAATA,-,0.00),140(TATTGACTTA,+,0.00),152(AATGTAAACA,-,0.00)			187(AAATTCCT,-,0.00)
C5	chr3	50605123	50605365	Intergenic	Intergenic	6587	NM_145071	1154	Hs.655334	NM_013324	ENSG00000114737	CISH	BACTS2|CIS|CIS-1|G18|SOCS	cytokine inducible SH2 containing protein	protein-coding	0.024793	0.567901	19.16	2.05	1.01	2.17	2.37			26(TAGGTGACTCAA,+,0.00),29(GTGACTCAAATC,-,0.00)					143(GGTCATGGTGAC,-,0.00),144(GTCATGGTGACC,+,0.00)	29(GTGACTCAAA,+,0.00)
C5	chr14	37583681	37583908	Intergenic	CpG	11326	NM_004496	3169	Hs.163484	NM_004496	ENSG00000129514	FOXA1	HNF3A|TCF3A	forkhead box A1	protein-coding	0.0837	0.688596	19.16	0	0.76	0.39	0.43							130(AGAGTAAATA,-,0.00)
C5	chr5	83265310	83265579	intron (NM_022550, intron 7 of 7)	intron (NM_022550, intron 7 of 7)	-187991	NM_174909	153339	Hs.355606	NM_174909	ENSG00000174695	TMEM167A	TMEM167	transmembrane protein 167A	protein-coding	0.007435	0.348148	19.16	1.91	1.52	1.38	2.37				5(GCAAACCTCA,+,0.00)	33(TTTTATCATAAT,+,0.00),45(GTTTATCTTAGT,+,0.00)		2(TGAGCAAACC,-,0.00),44(TGTTTATCTT,+,0.00),61(AAAGTAAACA,-,0.00),117(TGTTTACCTA,+,0.00)
C5	chr3	161323983	161324229	Intergenic	Intergenic	47977	NM_001040100	165679	Hs.369104	NM_145035	ENSG00000196542	SPTSSB	ADMP|C3orf57|SSSPTB	serine palmitoyltransferase small subunit B	protein-coding	0	0.315789	18.94	0	0.76	0.39	0.43			183(CAAGTGAGTCAA,+,0.00),186(GTGAGTCAATAT,-,0.00)	209(GGTAACCAGA,+,0.00)			89(ACTGTAAACA,-,0.00),112(AAAGTAAACA,-,0.00),187(TGAGTCAATA,-,0.00),195(TATTTGCTTT,+,0.00)		186(GTGAGTCAAT,+,0.00)
C5	chr3	177526046	177526301	intron (NR_047568, intron 1 of 3)	intron (NR_047568, intron 1 of 3)	84252	NR_047568	100505566	Hs.581170	NR_047568		LINC00578	-	long intergenic non-protein coding RNA 578	ncRNA	0.011765	0.402344	18.94	1.64	1.52	0.59	1.73		37(GCATTCCA,+,0.00)		159(TGTGGTTAGA,-,0.00)			129(AGAGTAAACA,-,0.00)			37(GCATTCCA,-,0.00)
C5	chr17	67467645	67467916	intron (NM_181671, intron 1 of 9)	intron (NM_181671, intron 1 of 9)	-3709	NR_037517	100500895		NR_037517	ENSG00000207688	MIR548AA2	-	microRNA 548aa-2	ncRNA	0.00369	0.426471	18.94	0.55	1.52	4.54	1.08							190(TCAGTAAACA,-,0.00)	142(GGTCAGCCTGAT,-,0.00)
C5	chr16	14097257	14097503	intron (NM_001308142, intron 2 of 16)	intron (NM_001308142, intron 2 of 16)	26066	NM_001308142	57496	Hs.49143	NM_014048	ENSG00000186260	MKL2	MRTF-B|MRTFB|NPD001	MKL1/myocardin like 2	protein-coding	0.004065	0.352227	18.94	1.64	0.76	0.79	10.36				3(TGTGGTTGTA,-,0.00)			164(TGTTTATATA,+,0.00)
C5	chr7	80643587	80643883	intron (NM_001001548, intron 1 of 14)	intron (NM_001001548, intron 1 of 14)	-2357	NR_110501	948	Hs.120949	NM_000072	ENSG00000135218	CD36	BDPLT10|CHDS7|FAT|GP3B|GP4|GPIV|PASIV|SCARB3	CD36 molecule	protein-coding	0.013514	0.383838	18.94	0.27	1.26	2.56	21.15			67(ATCAGTCATTTT,-,0.00)		148(TTTTATCATCTC,+,0.00)
C5	chr2	16782342	16782625	Intergenic	L2b|LINE|L2	-116617	NM_030797	81553	Hs.467769	NM_030797	ENSG00000197872	FAM49A	-	family with sequence similarity 49 member A	protein-coding	0.007067	0.440141	18.94	0.14	1.26	0.79	0.65					203(TCTTATCACTCT,+,0.00)		143(TGTTTACAGT,+,0.00)
C5	chr3	12371810	12372047	intron (NM_001354668, intron 1 of 4)	intron (NM_001354668, intron 1 of 4)	20426	NM_015869	5468	Hs.162646	NM_005037	ENSG00000132170	PPARG	CIMT1|GLM1|NR1C3|PPARG1|PPARG2|PPARgamma	peroxisome proliferator activated receptor gamma	protein-coding	0.008439	0.411765	18.94	1.37	1.26	1.18	1.3			141(ATGAATCAGTAA,-,0.00)	174(TGGAACCACA,+,0.00)			161(TGGATAAACA,-,0.00)		140(CATGAATCAG,-,0.00),141(ATGAATCAGT,+,0.00)
C5	chr19	2525023	2525264	intron (NM_052847, intron 3 of 4)	CpG	49018	NM_015675	4616	Hs.110571	NM_015675	ENSG00000099860	GADD45B	GADD45BETA|MYD118	growth arrest and DNA damage inducible beta	protein-coding	0.049793	0.694215	18.94	2.6	3.03	0.99	4.96	9(ACTGACTCAG,-,0.00),75(CTGAGTCAGC,+,0.00)		7(GCACTGACTCAG,+,0.00),72(GCACTGAGTCAG,+,0.00),75(CTGAGTCAGCCA,-,0.00)				45(TAAGCCAACA,-,0.00)		9(ACTGACTCAG,-,0.00),10(CTGACTCAGG,+,0.00),74(ACTGAGTCAG,-,0.00),75(CTGAGTCAGC,+,0.00)
C5	chr20	38599647	38599919	Intergenic	Intergenic	-2151	NM_001164431	343578	Hs.451997	NM_001164431	ENSG00000124143	ARHGAP40	C20orf95|dJ1100H13.4	Rho GTPase activating protein 40	protein-coding	0.040441	0.626374	18.94	0.96	1.77	0.39	9.28		171(AGGAATGT,-,0.00)					80(AGGGCCAACA,-,0.00)			171(AGGAATGT,+,0.00)
C5	chrX	37912294	37912590	Intergenic	MamRep605|LTR?|LTR?	-64806	NM_006520	6990	Hs.446392	NM_006520	ENSG00000165169	DYNLT3	RP3|TCTE1L|TCTEX1L	dynein light chain Tctex-type 3	protein-coding	0.006757	0.427609	18.94	0.68	4.3	0.79	0.43	232(GTGAGTCAGC,+,0.00)		229(GGTGTGAGTCAG,+,0.00),232(GTGAGTCAGCAC,-,0.00)		274(ACACTGATAAAG,-,0.00)			139(GGTCAGAGTGTC,-,0.00)	231(TGTGAGTCAG,-,0.00),232(GTGAGTCAGC,+,0.00)
C5	chr2	189225962	189226367	Intergenic	Intergenic	-46285	NM_000393	1290	Hs.445827	NM_000393	ENSG00000204262	COL5A2	EDSC|EDSCL2	collagen type V alpha 2 chain	protein-coding	0.002469	0.317734	18.94	0.14	1.77	1.78	2.16		248(ACATTCCC,+,0.00)			209(CTACAGATAAAA,-,0.00)		262(TCAGCAAACA,-,0.00),278(TATGTAAATA,-,0.00),298(ATAGTAAATA,-,0.00)
C5	chr6	119446685	119447034	Intergenic	Intergenic	44443	NR_046100	285762	Hs.571063	NR_046100		LOC285762	-	uncharacterized LOC285762	ncRNA	0.005731	0.411429	18.94	2.6	3.79	3.75	0.22		101(GGGAATGT,-,0.00)		246(TTTAGCCACA,+,0.00)
C5	chr10	68087413	68087662	Intergenic	L2c|LINE|L2	-12191	NM_001278186	26091	Hs.51891	NM_015601	ENSG00000148634	HERC4	-	HECT and RLD domain containing E3 ubiquitin protein ligase 4	protein-coding	0.004016	0.332	18.94	1.64	1.77	0.39	1.3		111(AGGAATTT,-,0.00)					117(TTAGCAAATA,-,0.00),132(TAAGTAAACA,-,0.00)			111(AGGAATTT,+,0.00)
C5	chr2	64907118	64907355	intron (NR_036586, intron 1 of 2)	intron (NR_036586, intron 1 of 2)	25211	NR_036586	400958	Hs.591565	NR_036586		LINC02245	-	long intergenic non-protein coding RNA 2245	ncRNA	0.004219	0.42437	18.94	1.09	1.52	1.38	0.65							0(TGTGTGCCCA,+,0.00),59(TGTTTACTCT,+,0.00)
C5	chr7	116442145	116442401	Intergenic	Intergenic	-57328	NM_001206747	858	Hs.212332	NM_001233	ENSG00000105971	CAV2	CAV	caveolin 2	protein-coding	0.007812	0.389105	18.94	1.09	2.53	1.38	2.37
C5	chr1	164598718	164599092	intron (NM_001204961, intron 2 of 7)	MIRc|SINE|MIR	39183	NM_001353130	5087	Hs.557097	NM_002585	ENSG00000185630	PBX1	CAKUHED	PBX homeobox 1	protein-coding	0.016043	0.405333	18.94	1.23	3.03	0.79	4.1
C5	chr13	112913545	112913805	Intergenic	Intergenic	54963	NR_034002	100289410	Hs.667436	NR_034002		MCF2L-AS1	-	MCF2L antisense RNA 1	ncRNA	0.026923	0.521073	18.94	0.82	0.76	0.79	0.86								110(GGTCAGTCTGTC,-,0.00),111(GTCAGTCTGTCC,+,0.00)
C5	chr4	39540324	39540569	intron (NR_047679, intron 2 of 4)	HERVK3-int|LTR|ERVK	12607	NR_047679	100885776	Hs.640769	NR_047679	ENSG00000249348	UGDH-AS1	-	UGDH antisense RNA 1	ncRNA	0.012245	0.410569	18.94	1.37	0.76	0.99	1.08		106(AGGAATTC,-,0.00)					160(TGTTTGTATT,+,0.00)		30(GATGAGTAAG,-,0.00)	106(AGGAATTC,+,0.00)
C5	chr16	23137931	23138159	intron (NM_020718, intron 1 of 15)	intron (NM_020718, intron 1 of 15)	11225	NM_020718	57478	Hs.183817	NM_020718	ENSG00000103404	USP31	-	ubiquitin specific peptidase 31	protein-coding	0.013158	0.379913	18.94	0.82	1.52	0.39	0.86								141(TGTCACACTGCC,-,0.00),142(GTCACACTGCCC,+,0.00)
C5	chr11	9110029	9110324	Intergenic	MIRb|SINE|MIR	15813	NR_027713	283102	Hs.689472	NR_027713	ENSG00000213538	KRT8P41	-	keratin 8 pseudogene 41	pseudo	0.00339	0.418919	18.94	0.41	1.77	0.39	1.3		99(AGGAATTT,-,0.00)					110(AATGTAAACA,-,0.00)			99(AGGAATTT,+,0.00)
C5	chr5	43469750	43470003	intron (NM_022483, intron 1 of 2)	MER4A|LTR|ERV1	14014	NM_022483	64417	Hs.732093	NM_022483	ENSG00000151881	TMEM267	C5orf28	transmembrane protein 267	protein-coding	0.011858	0.42126	18.94	1.37	1.52	0.2	1.51		67(AAATTCCT,+,0.00)			21(ACAAAGATAAAA,-,0.00),142(GCTTATCTTCAC,+,0.00)					67(AAATTCCT,-,0.00)
C5	chr8	121165227	121165514	Intergenic	Intergenic	-353301	NM_021021	6641	Hs.46701	NM_021021	ENSG00000172164	SNTB1	59-DAP|A1B|BSYN2|DAPA1B|SNT2|SNT2B1|TIP-43	syntrophin beta 1	protein-coding	0.003484	0.395833	18.73	0.55	3.29	0.79	0.22		40(AGGAATTC,-,0.00),118(ACATTCCC,+,0.00)								40(AGGAATTC,+,0.00)
C5	chr6	74971682	74971950	Intergenic	Intergenic	156966	NR_145788	109623475		NR_145788		SNORD156	-	small nucleolar RNA, C/D box 156	snoRNA	0	0.327138	18.73	0	0.51	0	1.94
C5	chr6	64777946	64778236	intron (NM_001292009, intron 22 of 43)	intron (NM_001292009, intron 22 of 43)	-523327	NM_001271675	441155	Hs.546686	NM_001271675		LOC441155	-	zinc finger CCCH-type domain-containing-like	protein-coding	0.003448	0.340206	18.73	0.82	1.26	0.99	1.73							164(TGTTTACATA,+,0.00)
C5	chr3	168888450	168888748	Intergenic	Intergenic	-13346	NR_109989	100507661	Hs.65918	NR_109989	ENSG00000242268	LINC02082	-	long intergenic non-protein coding RNA 2082	ncRNA	0.003356	0.38796	18.73	1.5	0.76	0.79	2.59				260(AGTGGTTTCC,-,0.00)	93(TTGGTGATAACC,-,0.00)		150(TGTTTGCCAA,+,0.00),281(AAAGTAAACA,-,0.00)
C5	chr1	156616517	156616766	intron (NR_135113, intron 1 of 1)	intron (NR_135113, intron 1 of 1)	-2653	NM_021817	60484	Hs.410719	NM_021817	ENSG00000132702	HAPLN2	BRAL1	hyaluronan and proteoglycan link protein 2	protein-coding	0.012048	0.512	18.73	15.98	7.59	0.99	1.3						122(AAGCCAATCAGA,-,0.00)	174(TATTTGTCTT,+,0.00)
C5	chr9	94819402	94819652	intron (NM_032823, intron 5 of 14)	intron (NM_032823, intron 5 of 14)	9565	NR_031755	100313780		NR_031755	ENSG00000252153	MIR2278	mir-2278	microRNA 2278	ncRNA	0.02	0.501992	18.73	0.41	0.51	1.18	1.73		142(TGGAATGT,-,0.00)					91(TTTGTAAATA,-,0.00)			142(TGGAATGT,+,0.00)
C5	chr15	92645649	92645893	intron (NM_207446, intron 1 of 2)	intron (NM_207446, intron 1 of 2)	10030	NM_207446	400451	Hs.27373	NM_207446	ENSG00000185442	FAM174B	-	family with sequence similarity 174 member B	protein-coding	0.008197	0.6	18.73	1.64	0.51	1.97	1.08		200(GGGAATGT,-,0.00)						57(GGCAAGATGACC,+,0.00),122(GGTCACAGTGCT,-,0.00)
C5	chr2	141565711	141565983	intron (NM_018557, intron 2 of 90)	intron (NM_018557, intron 2 of 90)	565854	NM_018557	53353	Hs.656461	NM_018557	ENSG00000168702	LRP1B	LRP-1B|LRP-DIT|LRPDIT	LDL receptor related protein 1B	protein-coding	0	0.326007	18.73	0.41	1.01	0	0.86							2(AGGATAAACA,-,0.00),60(TGTTTGTATA,+,0.00),68(TATTTAATCA,+,0.00),98(TGTTGACTTT,+,0.00)
C5	chr8	17329760	17330001	intron (NM_004686, intron 7 of 13)	intron (NM_004686, intron 7 of 13)	-82971	NM_001322094	29883	Hs.587465	NM_013354	ENSG00000198791	CNOT7	CAF-1|CAF1|Caf1a|hCAF-1	CCR4-NOT transcription complex subunit 7	protein-coding	0	0.458678	18.73	1.78	1.26	0.2	0.86								76(ATCACTGTGACC,+,0.00),106(TGTCACTGTGAC,-,0.00),107(GTCACTGTGACC,+,0.00)
C5	chr14	68191724	68192023	intron (NM_133510, intron 7 of 10)	intron (NM_133510, intron 7 of 10)	368281	NM_001321815	5890	Hs.172587	NM_002877	ENSG00000182185	RAD51B	R51H2|RAD51L1|REC2	RAD51 paralog B	protein-coding	0	0.39	18.73	1.5	2.53	1.38	1.73						266(CATCCAATCACA,-,0.00)	159(GGTTTACTCA,+,0.00)
C5	chr4	68670683	68671042	promoter-TSS (NM_001076)	promoter-TSS (NM_001076)	-86	NM_001076	7366	Hs.150207	NM_001076	ENSG00000196620	UGT2B15	HLUG4|UDPGT 2B8|UDPGT2B15|UDPGTH3|UGT2B8	UDP glucuronosyltransferase family 2 member B15	protein-coding	0.008357	0.322222	18.73	0.55	1.01	0.59	1.3							43(GAAGTAAATA,-,0.00),115(TATTTATTTT,+,0.00)
C5	chr17	28536820	28537134	intron (NM_003593, intron 7 of 7)	MIR3|SINE|MIR	13036	NM_003593	8456	Hs.58611	NM_003593	ENSG00000109101	FOXN1	FKHL20|RONU|WHN	forkhead box N1	protein-coding	0.012739	0.574603	18.73	0.68	1.26	1.78	0.65				58(AAGAACCACA,+,0.00)				185(TGTCACCCTGAC,-,0.00),186(GTCACCCTGACC,+,0.00)
C5	chr10	33291234	33291490	intron (NM_001024629, intron 2 of 10)	intron (NM_001024629, intron 2 of 10)	43543	NM_001244973	8829	Hs.131704	NM_003873	ENSG00000099250	NRP1	BDCA4|CD304|NP1|NRP|VEGF165R	neuropilin 1	protein-coding	0.011719	0.392996	18.73	0.27	4.55	0.39	1.3	121(TGTGACTCAT,-,0.00),122(GTGACTCATT,+,0.00)		119(TTTGTGACTCAT,+,0.00),122(GTGACTCATTGC,-,0.00)						121(TGTGACTCAT,-,0.00),122(GTGACTCATT,+,0.00)
C5	chr19	12786563	12786795	promoter-TSS (NR_049864)	promoter-TSS (NR_049864)	-449	NR_049864	100847071		NR_049864	ENSG00000263800	MIR5684	-	microRNA 5684	ncRNA	0.034483	0.682403	18.73	1.5	1.01	5.13	7.77
C5	chr2	43469139	43469411	intron (NM_001083953, intron 26 of 37)	intron (NM_001083953, intron 26 of 37)	126699	NM_001083953	63892	Hs.369592	NM_022065	ENSG00000115970	THADA	ARMC13|GITA	THADA, armadillo repeat containing	protein-coding	0.007353	0.417582	18.73	0.82	1.52	0.79	1.08					197(CAGCAGATAAGG,-,0.00)
C5	chr10	107611162	107611406	Intergenic	Intergenic	-446576	NM_001206569	114815	Hs.591915	NM_052918	ENSG00000108018	SORCS1	hSorCS	sortilin related VPS10 domain containing receptor 1	protein-coding	0	0.416327	18.73	0	0.25	0.2	0.86							141(TGTTTGCATT,+,0.00),178(TGTGTACATA,+,0.00)
C5	chr2	217366916	217367175	intron (NR_026597, intron 8 of 12)	intron (NR_026597, intron 8 of 12)	84312	NR_133642	105373877		NR_133642		DIRC3-AS1	-	DIRC3 antisense RNA 1	ncRNA	0.007722	0.434615	18.73	2.05	3.03	1.18	0.65			204(GTAATTACTCAC,+,0.00),207(ATTACTCACTCT,-,0.00)		219(GTTTATCTGGGT,+,0.00)		92(TGTTGGCACA,+,0.00)		206(AATTACTCAC,-,0.00),207(ATTACTCACT,+,0.00)
C5	chr19	51044440	51044671	Intergenic	MER49|LTR|ERV1	-9663	NM_145894	43849	Hs.411572	NM_019598	ENSG00000186474	KLK12	KLK-L5|KLKL5	kallikrein related peptidase 12	protein-coding	0.017316	0.435345	18.73	2.05	0.25	0.39	1.08
C5	chr11	94845636	94845923	intron (NM_130847, intron 6 of 12)	intron (NM_130847, intron 6 of 12)	77437	NM_001301007	154810	Hs.503594	NM_130847	ENSG00000166025	AMOTL1	JEAP	angiomotin like 1	protein-coding	0.006969	0.475694	18.73	0.82	1.26	0.59	1.08		270(AGGAATTC,-,0.00)		102(TGTGGTTTCA,-,0.00)			112(AGAGTAAACA,-,0.00),216(TGAGTAAACA,-,0.00)			270(AGGAATTC,+,0.00)
C5	chr7	3216063	3216317	Intergenic	Intergenic	-57617	NR_126024	100129603	Hs.652997	NR_126024		LOC100129603	-	uncharacterized LOC100129603	ncRNA	0.003937	0.372549	18.51	1.78	1.01	0.39	1.08
C5	chr9	4862146	4862407	Intergenic	Intergenic	11979	NR_029836	406894		NR_029836	ENSG00000199065	MIR101-2	MIRN101-2|mir-101-2	microRNA 101-2	ncRNA	0.019157	0.438931	18.51	1.5	1.01	1.78	1.08	75(AATGACTCAT,-,0.00),76(ATGACTCATA,+,0.00)		73(AAAATGACTCAT,+,0.00),76(ATGACTCATAGC,-,0.00)				153(TGTTTAAATA,+,0.00)		75(AATGACTCAT,-,0.00),76(ATGACTCATA,+,0.00)
C5	chr14	69457440	69457759	intron (NM_001252150, intron 6 of 6)	L2a|LINE|L2	-27155	NM_001161498	400224	Hs.509796	NM_001161498	ENSG00000175985	PLEKHD1	UPF0639	pleckstrin homology and coiled-coil domain containing D1	protein-coding	0.015674	0.4125	18.51	0.27	1.01	0.99	1.3							175(AGAATAAATA,-,0.00)
C5	chr10	8128347	8128590	Intergenic	Intergenic	73764	NM_001002295	2625	Hs.524134	NM_002051	ENSG00000107485	GATA3	HDR|HDRS	GATA binding protein 3	protein-coding	0.004115	0.413934	18.51	0.96	0.51	0.79	0.22							62(TGAATAAACA,-,0.00)	124(GGTCAGGTTGTC,-,0.00),125(GTCAGGTTGTCC,+,0.00)
C5	chr17	78374248	78374486	TTS (NR_110847)	TTS (NR_110847)	-4251	NR_110601	9489	Hs.654671	NM_024419	ENSG00000087157	PGS1	-	phosphatidylglycerophosphate synthase 1	protein-coding	0.016807	0.464435	18.51	11.07	3.79	1.18	0.86				80(GAAAACCGCA,+,0.00)	152(GGTTATCTGGCT,+,0.00)
C5	chr21	40367880	40368121	intron (NM_001271534, intron 4 of 32)	MamRep605|LTR?|LTR?	-15083	NR_038898	100506492	Hs.667053	NR_038896	ENSG00000235123	DSCAM-AS1	M41	DSCAM antisense RNA 1	ncRNA	0.008299	0.355372	18.51	0.55	1.01	0	0.65			138(TTGATGATTCAG,+,0.00),141(ATGATTCAGCAT,-,0.00)		151(ATGAAGATAAAA,-,0.00)		64(TGAACAAACA,-,0.00)		40(AGTGAATCAC,-,0.00),41(GTGAATCACT,+,0.00),140(GATGATTCAG,-,0.00),141(ATGATTCAGC,+,0.00)
C5	chr9	125308812	125309050	3' UTR (NM_001354293, exon 8 of 8)	3' UTR (NM_001354293, exon 8 of 8)	47137	NM_001354293	26130	Hs.42376	NM_015635	ENSG00000165219	GAPVD1	GAPEX5|GAPex-5|RAP6	GTPase activating protein and VPS9 domains 1	protein-coding	0.004202	0.41841	18.51	1.64	2.02	1.18	0.86							137(TGTTTGCACT,+,0.00),169(AAAGTAAACA,-,0.00)
C5	chr13	30022866	30023098	Intergenic	MER31A|LTR|ERV1	85893	NR_046998	100874146	Hs.574116	NR_046998	ENSG00000224511	LINC00365	-	long intergenic non-protein coding RNA 365	ncRNA	0.00431	0.463519	18.51	0.27	1.26	0.39	0.65							9(TCAGCAAATA,-,0.00)
C5	chr9	73445419	73445688	Intergenic	LTR19A|LTR|ERV1	293822	NM_000700	301	Hs.494173	NM_000700	ENSG00000135046	ANXA1	ANX1|LPC1	annexin A1	protein-coding	0.003717	0.462963	18.51	3.42	1.52	1.18	1.08		169(ACATTCCA,+,0.00),245(ACATTCCA,+,0.00)		139(ATAAACCACA,+,0.00)	179(CCTAAGATAAAC,-,0.00),217(CCTGAGATAACC,-,0.00)			126(TGTCAGCATGAC,-,0.00),127(GTCAGCATGACC,+,0.00)		169(ACATTCCA,-,0.00),245(ACATTCCA,-,0.00)
C5	chr2	220682721	220682948	Intergenic	Intergenic	-776269	NR_036228	100422959		NR_036228	ENSG00000266518	MIR4268	-	microRNA 4268	ncRNA	0.004405	0.377193	18.51	0	0.76	0.79	0.86	60(TATGACTAAT,-,0.00),61(ATGACTAATA,+,0.00)		58(CGTATGACTAAT,+,0.00),61(ATGACTAATAAC,-,0.00)				174(TCAACAAACA,-,0.00)		60(TATGACTAAT,-,0.00),61(ATGACTAATA,+,0.00)
C5	chr6	74969985	74970224	Intergenic	Intergenic	158678	NR_145788	109623475		NR_145788		SNORD156	-	small nucleolar RNA, C/D box 156	snoRNA	0.004184	0.383333	18.51	0.82	0.25	0.39	1.08		223(AAATTCCT,+,0.00)			174(AGGAAGATAAGG,-,0.00)		132(TGTGTCAACA,-,0.00)	134(TGTCAACATGAC,-,0.00),135(GTCAACATGACT,+,0.00)		223(AAATTCCT,-,0.00)
C5	chr5	44002631	44002894	Intergenic	Intergenic	385920	NM_004465	2255	Hs.248049	NM_004465	ENSG00000070193	FGF10	-	fibroblast growth factor 10	protein-coding	0	0.378788	18.51	0.41	0.51	0.39	0.86	129(AATGAGTCAT,-,0.00),130(ATGAGTCATT,+,0.00)		127(AGAATGAGTCAT,+,0.00),130(ATGAGTCATTAG,-,0.00)				33(TATTTGCCTT,+,0.00),96(TGAATAAATA,-,0.00),197(TGAGTAAATA,-,0.00)		129(AATGAGTCAT,-,0.00),130(ATGAGTCATT,+,0.00)
C5	chr11	110357314	110357664	intron (NR_135100, intron 1 of 3)	intron (NR_135100, intron 1 of 3)	2375	NR_135100	105369486	Hs.611557	NR_135100		LOC105369486	-	uncharacterized LOC105369486	ncRNA	0.005714	0.424501	18.3	3.55	5.06	5.92	4.32	134(TCTGACTCAC,-,0.00),241(GATGAGTAAT,-,0.00),242(ATGAGTAATC,+,0.00)	164(GCATTCCT,+,0.00),261(AAATTCCT,+,0.00)	132(TTTCTGACTCAC,+,0.00),135(CTGACTCACACC,-,0.00),239(CAGATGAGTAAT,+,0.00),242(ATGAGTAATCCT,-,0.00),299(GTTTTGAGTCAT,+,0.00),302(TTGAGTCATTTG,-,0.00)				176(TCAATAAACA,-,0.00)		134(TCTGACTCAC,-,0.00),135(CTGACTCACA,+,0.00),241(GATGAGTAAT,-,0.00),242(ATGAGTAATC,+,0.00),301(TTTGAGTCAT,-,0.00),302(TTGAGTCATT,+,0.00)	164(GCATTCCT,-,0.00),261(AAATTCCT,-,0.00)
C5	chrX	22117220	22117614	intron (NM_001282754, intron 11 of 20)	intron (NM_001282754, intron 11 of 20)	55566	NR_046639	100873942	Hs.633194	NR_046639	ENSG00000224204	PHEX-AS1	-	PHEX antisense RNA 1	ncRNA	0.007614	0.35443	18.3	0.55	2.53	1.38	0.65					291(TCTTATCAGATA,+,0.00)		273(AGAGTAAATA,-,0.00)	89(AGCAGCCTGACC,+,0.00)
C5	chr10	62136970	62137264	Intergenic	L1ME3|LINE|L1	87906	NM_001244638	84159	Hs.535297	NM_032199	ENSG00000150347	ARID5B	DESRT|MRF-2|MRF2	AT-rich interaction domain 5B	protein-coding	0.003401	0.291525	18.3	0.27	2.53	0.39	1.3	223(TATTAGTCAT,-,0.00),224(ATTAGTCATT,+,0.00)		221(AATATTAGTCAT,+,0.00),224(ATTAGTCATTCT,-,0.00)				36(TATTTACTTA,+,0.00),162(TGTTTAAACA,+,0.00),162(TGTTTAAACA,-,0.00)		223(TATTAGTCAT,-,0.00),224(ATTAGTCATT,+,0.00)	7(ACATTCTT,-,0.00)
C5	chr10	25384668	25384942	intron (NM_020752, intron 2 of 10)	intron (NM_020752, intron 2 of 10)	-208529	NR_027333	100128811	Hs.700407	NR_027333	ENSG00000233642	GPR158-AS1	-	GPR158 antisense RNA 1	ncRNA	0.010949	0.370909	18.3	0.55	0.25	0.39	0.22				4(TGTGGTTTTT,-,0.00)			231(TGTTTACATA,+,0.00)	125(TGTCAGGCTGAC,-,0.00),126(GTCAGGCTGACC,+,0.00)
C5	chr3	192818953	192819184	intron (NM_178496, intron 1 of 1)	intron (NM_178496, intron 1 of 1)	-91469	NM_004113	2257	Hs.390250	NM_004113	ENSG00000114279	FGF12	EIEE47|FGF12B|FHF1	fibroblast growth factor 12	protein-coding	0.008658	0.456897	18.3	0	3.79	2.17	2.16	115(AGTGACTCAT,-,0.00),116(GTGACTCATA,+,0.00)		113(TAAGTGACTCAT,+,0.00),116(GTGACTCATAGT,-,0.00)					89(GACAGGCTGACC,+,0.00)	115(AGTGACTCAT,-,0.00),116(GTGACTCATA,+,0.00)	153(AAGAATGC,+,0.00)
C5	chr3	194494342	194494580	Intergenic	Intergenic	7321	NR_033929	401106	Hs.407087	NR_033929		LINC00884	-	long intergenic non-protein coding RNA 884	ncRNA	0	0.376569	18.3	3.01	2.02	0.59	1.94					65(TCTTATCTAAGA,+,0.00)		99(TGTTTGTATT,+,0.00),187(CAAGCAAACA,-,0.00),196(AAAACAAACA,-,0.00)
C5	chr6	54874366	54874606	intron (NM_001010872, intron 2 of 4)	intron (NM_001010872, intron 2 of 4)	27715	NM_001010872	222584	Hs.152423	NM_001010872	ENSG00000168143	FAM83B	C6orf143	family with sequence similarity 83 member B	protein-coding	0	0.319502	18.3	0.68	1.52	0.79	1.3
C5	chr2	226478071	226478347	Intergenic	Intergenic	180584	NR_049887	100847053		NR_049887	ENSG00000263363	MIR5702	-	microRNA 5702	ncRNA	0.025362	0.422383	18.3	0.27	3.54	1.18	1.94		88(GCATTCCA,+,0.00),190(GCATTCCT,+,0.00)	63(GTGATGACTGAT,+,0.00)	235(TGTGGTTACC,-,0.00)	21(TTTTATCTTCAG,+,0.00)		71(TGATCAAACA,-,0.00),157(AAAATAAATA,-,0.00)			88(GCATTCCA,-,0.00),190(GCATTCCT,-,0.00)
C5	chr4	147760220	147760524	intron (NM_024605, intron 1 of 22)	MIRc|SINE|MIR	-22223	NR_039962	100616246		NR_039962	ENSG00000264274	MIR4799	-	microRNA 4799	ncRNA	0.016447	0.462295	18.3	0.68	0.51	1.97	1.73							25(GGTTTACACA,+,0.00),109(TGTTTACAGA,+,0.00),123(TATGTCAATA,-,0.00)
C5	chr5	11734432	11734718	intron (NR_109988, intron 1 of 21)	intron (NR_109988, intron 1 of 21)	-145658	NM_001288716	1501	Hs.314543	NM_001332	ENSG00000169862	CTNND2	GT24|NPRAP	catenin delta 2	protein-coding	0	0.337979	18.3	0.27	0.25	0.79	0.86							107(TATTTACCAA,+,0.00),151(AGAGTAAACA,-,0.00),217(TGTGTAAATA,-,0.00)
C5	chr3	172465242	172465577	Intergenic	Intergenic	-16953	NM_198407	2693	Hs.130212	NM_004122	ENSG00000121853	GHSR	GHDP	growth hormone secretagogue receptor	protein-coding	0	0.357143	18.3	1.23	2.02	0	2.37				201(ATTAACCACA,+,0.00)	132(TCTTATCTCCAT,+,0.00)		269(AGTATAAACA,-,0.00),294(TGTTTAATCT,+,0.00)
C5	chr5	17305182	17305409	Intergenic	Intergenic	82015	NR_033975	401177	Hs.508311	NR_033975	ENSG00000250822	LINC02111	-	long intergenic non-protein coding RNA 2111	ncRNA	0.013216	0.359649	18.3	0.41	0	0.2	0.86					119(TTTGAGATAACA,-,0.00),142(GTTTATCTTTTA,+,0.00)		59(TATTTGTTTT,+,0.00),141(TGTTTATCTT,+,0.00)
C5	chr5	170752267	170752594	Intergenic	Intergenic	-31289	NM_014211	2568	Hs.26225	NM_014211	ENSG00000094755	GABRP	-	gamma-aminobutyric acid type A receptor pi subunit	protein-coding	0.015291	0.567073	18.08	0.41	1.52	0.99	9.07				159(TCTGGTTTCC,-,0.00)			229(CAAGTAAACA,-,0.00)
C5	chr2	43443395	43443641	intron (NM_001083953, intron 26 of 37)	intron (NM_001083953, intron 26 of 37)	152456	NM_001083953	63892	Hs.369592	NM_022065	ENSG00000115970	THADA	ARMC13|GITA	THADA, armadillo repeat containing	protein-coding	0.01626	0.380567	18.08	0.55	1.52	1.58	0.86							73(CAAGCAAACA,-,0.00)
C5	chr2	20474384	20474637	Intergenic	Intergenic	27439	NM_004040	388	Hs.502876	NM_004040	ENSG00000143878	RHOB	ARH6|ARHB|MST081|MSTP081|RHOH6	ras homolog family member B	protein-coding	0.01581	0.472441	18.08	1.37	2.78	0.99	1.3										134(AAGAATGT,+,0.00)
C5	chr2	217326382	217326626	intron (NR_026597, intron 9 of 12)	MER20|DNA|hAT-Charlie	43771	NR_133642	105373877		NR_133642		DIRC3-AS1	-	DIRC3 antisense RNA 1	ncRNA	0	0.457143	18.08	0.41	1.77	0.79	1.3				134(CATTACCACA,+,0.00)			173(AGAGCAAACA,-,0.00)
C5	chr2	227466269	227466565	Intergenic	Intergenic	-5715	NR_049888	100847081		NR_049888	ENSG00000284092	MIR5703	mir-5703	microRNA 5703	ncRNA	0.003378	0.542088	18.08	6.28	3.79	4.73	1.51	209(TCTGACTCAC,-,0.00)		207(TCTCTGACTCAC,+,0.00),210(CTGACTCACCAC,-,0.00)		221(CTAGTGATAAGA,-,0.00)		68(CAAGCAAACA,-,0.00)		209(TCTGACTCAC,-,0.00),210(CTGACTCACC,+,0.00)
C5	chr13	73133617	73133854	Intergenic	Intergenic	74943	NM_001730	688	Hs.508234	NM_001730	ENSG00000102554	KLF5	BTEB2|CKLF|IKLF	Kruppel like factor 5	protein-coding	0.004219	0.462185	18.08	0.41	1.26	0.59	1.73				57(TGCGGTTGGG,-,0.00)			133(AGTGTAAACA,-,0.00)			5(ACATTCTT,-,0.00)
C5	chr18	45793288	45793577	Intergenic	MIRb|SINE|MIR	-32148	NM_213602	284266	Hs.287692	NM_213602	ENSG00000197046	SIGLEC15	CD33L3|HsT1361|SIGLEC-15	sialic acid binding Ig like lectin 15	protein-coding	0	0.42069	18.08	0.27	6.07	0.79	1.73	205(CATTACTCAT,-,0.00),206(ATTACTCATG,+,0.00),220(GATTACTCAT,-,0.00),221(ATTACTCATG,+,0.00)	131(AAATTCCT,+,0.00),179(GGGAATGT,-,0.00)	218(AAGATTACTCAT,+,0.00),221(ATTACTCATGTA,-,0.00)						205(CATTACTCAT,-,0.00),206(ATTACTCATG,+,0.00),220(GATTACTCAT,-,0.00),221(ATTACTCATG,+,0.00)	131(AAATTCCT,-,0.00)
C5	chr12	33609633	33609911	Intergenic	Intergenic	-169953	NM_198992	341359	Hs.118703	NM_198992	ENSG00000110975	SYT10	-	synaptotagmin 10	protein-coding	0	0.301075	18.08	1.09	0.51	0.59	0.65			58(GCTTTGACTCAT,+,0.00),61(TTGACTCATTTC,-,0.00)		178(CACAAGATAAAA,-,0.00)		53(TATTTGCTTT,+,0.00),220(TGTTTGTATT,+,0.00)		60(TTTGACTCAT,-,0.00),61(TTGACTCATT,+,0.00)
C5	chr5	123155607	123155884	intron (NM_001136239, intron 3 of 7)	intron (NM_001136239, intron 3 of 7)	-65429	NR_146771	105379152	Hs.537420	NR_146771		LOC105379152	-	uncharacterized LOC105379152	ncRNA	0.01444	0.377698	18.08	0.27	4.8	0.59	0.65				36(AGATACCACA,+,0.00)	70(GGCTTGATAAGA,-,0.00)
C5	chr6	106746190	106746527	TTS (NR_147986)	TTS (NR_147986)	-37767	NR_030314	693172		NR_030314	ENSG00000207577	MIR587	MIRN587|hsa-mir-587	microRNA 587	ncRNA	0.005935	0.440828	18.08	0.82	1.01	0.99	2.81			175(TTATTGAGTCAA,+,0.00),178(TTGAGTCAACAG,-,0.00)	108(TGCGGTTGGC,-,0.00)			179(TGAGTCAACA,-,0.00),321(TAAGCAAATA,-,0.00)
C5	chr2	46164192	46164425	intron (NM_005400, intron 14 of 14)	intron (NM_005400, intron 14 of 14)	-133094	NM_001430	2034	Hs.468410	NM_001430	ENSG00000116016	EPAS1	ECYT4|HIF2A|HLF|MOP2|PASD2|bHLHe73	endothelial PAS domain protein 1	protein-coding	0.008584	0.491453	18.08	0.68	3.29	1.78	1.08	220(GGTGACTCAG,-,0.00)		218(AAGGTGACTCAG,+,0.00),221(GTGACTCAGTCA,-,0.00)				97(TGAGCAAACA,-,0.00),155(TGTTTAAACA,+,0.00),155(TGTTTAAACA,-,0.00)		220(GGTGACTCAG,-,0.00),221(GTGACTCAGT,+,0.00)
C5	chr12	95717990	95718232	intron (NM_021229, intron 3 of 9)	intron (NM_021229, intron 3 of 9)	68856	NR_077225	100132594	Hs.676211	NR_077225	ENSG00000257150	PGAM1P5	-	phosphoglycerate mutase 1 pseudogene 5	pseudo	0.008264	0.353909	18.08	1.37	0.51	0.99	1.08					157(TGGAAGATAAAA,-,0.00)		113(TGTTTACTTT,+,0.00)
C5	chr13	33642799	33643035	intron (NM_001243476, intron 3 of 17)	intron (NM_001243476, intron 3 of 17)	33918	NM_001243476	90627	Hs.156551	NM_052851	ENSG00000133121	STARD13	ARHGAP37|DLC2|GT650|LINC00464	StAR related lipid transfer domain containing 13	protein-coding	0.004237	0.417722	18.08	0.68	0.76	0.79	3.45		12(AGGAATGC,-,0.00)					76(AGAACAAATA,-,0.00)	126(GGTCAGGGTGAA,-,0.00)		12(AGGAATGC,+,0.00)
C5	chr7	81159391	81159628	Intergenic	Intergenic	-237130	NM_001350120	10512	Hs.269109	NM_006379	ENSG00000075223	SEMA3C	SEMAE|SemE	semaphorin 3C	protein-coding	0.004219	0.415966	17.87	2.19	7.33	0.2	1.73	192(GGTGACTCAT,-,0.00),193(GTGACTCATC,+,0.00)		190(CAGGTGACTCAT,+,0.00),193(GTGACTCATCTT,-,0.00)			55(GAACCAATGAGA,-,0.00)			192(GGTGACTCAT,-,0.00),193(GTGACTCATC,+,0.00)
C5	chr6	37023440	37023706	intron (NM_173558, intron 13 of 15)	Tigger19b|DNA|TcMar-Tigger	17926	NM_173558	221472	Hs.509664	NM_173558	ENSG00000146192	FGD2	ZFYVE4	FYVE, RhoGEF and PH domain containing 2	protein-coding	0.003759	0.501873	17.87	2.32	1.77	0.99	1.94					1(TCTTATCAATCC,+,0.00)		99(TGTTTACTCT,+,0.00),106(TCTGCAAACA,-,0.00)
C5	chr6	25194391	25194631	Intergenic	AluSz|SINE|Alu	-56119	NR_027626	8418	Hs.484918	NR_002174	ENSG00000168405	CMAHP	CMAH|CSAH	cytidine monophospho-N-acetylneuraminic acid hydroxylase, pseudogene	pseudo	0.029167	0.497925	17.87	1.5	2.78	0.79	1.73
C5	chr10	90407247	90407602	intron (NR_110657, intron 3 of 6)	MER4B|LTR|ERV1	133381	NR_110657	101926942	Hs.382666	NR_110657	ENSG00000236373	LOC101926942	-	uncharacterized LOC101926942	ncRNA	0.011268	0.396067	17.87	0.27	2.02	0.79	1.94	45(AATGAGTCAG,-,0.00),46(ATGAGTCAGT,+,0.00)	130(GCATTCCA,+,0.00)	43(ATAATGAGTCAG,+,0.00),46(ATGAGTCAGTTC,-,0.00)		243(AGTCTGATAAGA,-,0.00),333(CCTTATCTTAAC,+,0.00)				45(AATGAGTCAG,-,0.00),46(ATGAGTCAGT,+,0.00)	130(GCATTCCA,-,0.00)
C5	chr12	89465044	89465271	intron (NR_037659, intron 8 of 11)	intron (NR_037659, intron 8 of 11)	59649	NM_003774	8693	Hs.25130	NM_003774	ENSG00000257594	GALNT4	GALNAC-T4|GALNACT4	polypeptide N-acetylgalactosaminyltransferase 4	protein-coding	0.008811	0.421053	17.87	0.82	0.51	0.59	7.12								98(GGTCAGCCTGAC,-,0.00),99(GTCAGCCTGACC,+,0.00)
C5	chr3	15292819	15293073	intron (NM_001018009, intron 3 of 8)	intron (NM_001018009, intron 3 of 8)	38762	NR_046084	100505696	Hs.745026	NR_046084	ENSG00000224660	SH3BP5-AS1	-	SH3BP5 antisense RNA 1	ncRNA	0.011811	0.498039	17.87	1.5	1.26	2.96	1.94		18(AAATTCCA,+,0.00)		46(GAAAACCTCA,+,0.00)
C5	chr4	39539355	39539626	intron (NR_047679, intron 2 of 4)	LTR3B|LTR|ERVK	11651	NR_047679	100885776	Hs.640769	NR_047679	ENSG00000249348	UGDH-AS1	-	UGDH antisense RNA 1	ncRNA	0.00738	0.455882	17.87	2.87	0.76	2.17	1.08							259(TGTTTGCTCA,+,0.00)
C5	chr6	74605372	74605651	intron (NR_110856, intron 2 of 3)	intron (NR_110856, intron 2 of 3)	523271	NR_145788	109623475		NR_145788		SNORD156	-	small nucleolar RNA, C/D box 156	snoRNA	0.007168	0.378571	17.87	0.27	0.25	0.99	1.3					160(GGTTATCACAAG,+,0.00)		90(TTGGCAAACA,-,0.00)	197(GGCCAGTTTGAC,-,0.00)
C5	chr21	14700157	14700394	Intergenic	Intergenic	-57168	NM_001256579	388813	Hs.334177	NM_001256579		LOC388813	-	uncharacterized protein ENSP00000383407-like	protein-coding	0.008439	0.365546	17.87	2.46	0.51	0.59	1.08		71(AAATTCCT,+,0.00)					57(TATTTGCTTT,+,0.00),94(TGGGCAAATA,-,0.00),138(TGGGCAAACA,-,0.00),166(AGTTTACTTA,+,0.00)			71(AAATTCCT,-,0.00)
C5	chr1	161083598	161083829	intron (NM_030916, intron 1 of 8)	intron (NM_030916, intron 1 of 8)	5882	NM_030916	81607	Hs.492490	NM_030916	ENSG00000143217	NECTIN4	EDSS1|LNIR|PRR4|PVRL4|nectin-4	nectin cell adhesion molecule 4	protein-coding	0.025974	0.663793	17.87	3.14	3.29	1.38	11.44	38(GGTGACTCAG,-,0.00)		36(TTGGTGACTCAG,+,0.00),39(GTGACTCAGAAG,-,0.00)	69(CCTAGCCACA,+,0.00)					38(GGTGACTCAG,-,0.00),39(GTGACTCAGA,+,0.00)
C5	chr12	105860645	105860891	Intergenic	Intergenic	153994	NR_110110	101929110	Hs.145944	NR_110108	ENSG00000257859	CASC18	-	cancer susceptibility 18 (non-protein coding)	ncRNA	0.00813	0.425101	17.87	0.41	0.76	0.79	0.22		43(GCATTCCT,+,0.00)	26(ATAATGACTCAA,+,0.00),29(ATGACTCAACCA,-,0.00)				110(TATTTACTCT,+,0.00),171(TGTTTATACA,+,0.00)		28(AATGACTCAA,-,0.00),29(ATGACTCAAC,+,0.00)	43(GCATTCCT,-,0.00)
C5	chr3	189330175	189330459	Intergenic	Intergenic	-89723	NR_046722	100874027	Hs.616080	NR_046722	ENSG00000230115	TPRG1-AS2	-	TPRG1 antisense RNA 2	ncRNA	0.003521	0.445614	17.65	0.27	0.51	0.59	2.16				232(CTGAACCACA,+,0.00)			93(AAAGTAAGCA,-,0.00)
C5	chr21	36193328	36193614	intron (NM_001320714, intron 2 of 36)	intron (NM_001320714, intron 2 of 36)	28930	NM_005128	9980	Hs.204575	NM_005128	ENSG00000142197	DOPEY2	21orf5|C21orf5	dopey family member 2	protein-coding	0.013986	0.529617	17.65	0.68	1.77	1.58	1.08		94(ACATTCCT,+,0.00)	19(GTGATGATTCAG,+,0.00)				60(TGTTTGTTCA,+,0.00)		21(GATGATTCAG,-,0.00),22(ATGATTCAGG,+,0.00)	94(ACATTCCT,-,0.00)
C5	chr5	59548912	59549228	intron (NM_001349242, intron 1 of 16)	intron (NM_001349242, intron 1 of 16)	37428	NM_001349242	5144	Hs.117545	NM_006203	ENSG00000113448	PDE4D	ACRDYS2|DPDE3|HSPDE4D|PDE43|PDE4DN2|STRK1	phosphodiesterase 4D	protein-coding	0.009494	0.403785	17.65	0.68	1.01	0.59	1.73			112(TTGCTGACTAAT,+,0.00),115(CTGACTAATTTT,-,0.00)				16(TGGGCAAACA,-,0.00),161(TATGTCAACA,-,0.00),178(TAAATAAATA,-,0.00),218(AAGGCAAATA,-,0.00)
C5	chr2	43279515	43279751	intron (NM_001083953, intron 36 of 37)	MER58A|DNA|hAT-Charlie	52422	NR_027251	100129726	Hs.194480	NM_178529	ENSG00000279873	LINC01126	-	long intergenic non-protein coding RNA 1126	ncRNA	0.008475	0.413502	17.65	1.23	1.77	1.38	0.65							90(TGTTTACCTA,+,0.00)
C5	chr13	38686037	38686324	promoter-TSS (NM_207361)	promoter-TSS (NM_207361)	495	NR_126377	101929121	Hs.618449	NR_126377		LINC00437	TCONS_00021639	long intergenic non-protein coding RNA 437	ncRNA	0.020906	0.430556	17.65	1.5	1.26	4.34	3.24		266(ACATTCCC,+,0.00)
C5	chr15	87520655	87520949	Intergenic	MIR|SINE|MIR	-56127	NR_026869	145978	Hs.350808	NM_152454	ENSG00000259527	LINC00052	NCRNA00052|TMEM83	long intergenic non-protein coding RNA 52	ncRNA	0.003401	0.359322	17.65	1.23	0.76	0.59	0.43	32(CATGAGTCAC,-,0.00),33(ATGAGTCACT,+,0.00)		30(TGCATGAGTCAC,+,0.00),33(ATGAGTCACTGT,-,0.00)		141(TTACAGATAAGA,-,0.00)		111(TGTTTATTTT,+,0.00)		32(CATGAGTCAC,-,0.00),33(ATGAGTCACT,+,0.00)
C5	chr12	118271816	118272123	intron (NM_001346493, intron 1 of 22)	intron (NM_001346493, intron 1 of 22)	-81407	NM_001346496	51347	Hs.644420	NM_016281	ENSG00000135090	TAOK3	DPK|JIK|MAP3K18|hKFC-A	TAO kinase 3	protein-coding	0.009772	0.334416	17.65	0.27	1.77	2.37	4.1					0(CAAAAGATAAAC,-,0.00)		3(AAGATAAACA,-,0.00)			134(AAGAATGT,+,0.00)
C5	chr1	162168348	162168590	intron (NM_014697, intron 2 of 9)	intron (NM_014697, intron 2 of 9)	11362	NR_039798	100616386		NR_039798	ENSG00000266144	MIR4654	mir-4654	microRNA 4654	ncRNA	0.008264	0.522634	17.65	0.41	0.76	1.18	3.24							143(TTGATAAACA,-,0.00)	154(GGTCAGGCTGCT,-,0.00)
C5	chr2	165804792	165805051	Intergenic	Intergenic	-10628	NM_004482	2591	Hs.170986	NM_004482	ENSG00000115339	GALNT3	GalNAc-T3|HFTC|HHS	polypeptide N-acetylgalactosaminyltransferase 3	protein-coding	0.007722	0.342308	17.65	0.96	0.51	1.38	4.32	239(ATGAGTTATG,+,0.00)	93(TGGAATTT,-,0.00)		220(CCAGACCACA,+,0.00)	153(TCTTATCTTTTT,+,0.00)		164(TATTTAAACA,-,0.00)
C5	chr1	179931037	179931307	Intergenic	MIR|SINE|MIR	-23601	NM_014810	9857	Hs.413045	NM_014810	ENSG00000135837	CEP350	CAP350|GM133	centrosomal protein 350	protein-coding	0.003704	0.357934	17.65	3.55	1.77	1.58	0.86	163(AATGAGTCAG,-,0.00),164(ATGAGTCAGT,+,0.00)		161(ACAATGAGTCAG,+,0.00),164(ATGAGTCAGTGA,-,0.00)		74(TGTTATCTTATA,+,0.00)				163(AATGAGTCAG,-,0.00),164(ATGAGTCAGT,+,0.00)
C5	chr7	108091464	108091700	intron (NM_001318047, intron 14 of 22)	intron (NM_001318047, intron 14 of 22)	38774	NM_007356	22798	Hs.62022	NM_007356	ENSG00000091128	LAMB4	-	laminin subunit beta 4	protein-coding	0.016949	0.392405	17.65	5.46	5.06	1.18	1.51				75(CTTAACCACG,+,0.00),186(TGTGGCTTCC,-,0.00)			106(TGTTTACTGA,+,0.00)			57(GCATTCTT,-,0.00)
C5	chr10	31942908	31943196	Intergenic	Intergenic	-14176	NM_001270696	94134	Hs.499264	NM_018287	ENSG00000165322	ARHGAP12	-	Rho GTPase activating protein 12	protein-coding	0.010417	0.366782	17.65	2.6	1.77	0.99	1.73			182(AGTATGACTCAA,+,0.00),185(ATGACTCAAAAG,-,0.00)				41(TATTTATTCT,+,0.00),229(TATTTACTTT,+,0.00)		184(TATGACTCAA,-,0.00),185(ATGACTCAAA,+,0.00)
C5	chr5	91219197	91219434	Intergenic	Intergenic	95087	NR_103548	100505994	Hs.628363	NR_103548	ENSG00000248323	LUCAT1	SCAL1	lung cancer associated transcript 1 (non-protein coding)	ncRNA	0.008439	0.420168	17.65	5.46	1.26	1.18	0.65							23(AAAGTAAATA,-,0.00),142(AAAGTACACA,-,0.00)
C5	chr13	45527936	45528174	intron (NM_031431, intron 20 of 22)	MER41C|LTR|ERV1	63160	NM_031431	83548	Hs.507948	NM_031431	ENSG00000136152	COG3	SEC34	component of oligomeric golgi complex 3	protein-coding	0	0.34728	17.65	0.27	1.01	0	1.3		122(AGGAATGT,-,0.00),159(GCATTCCT,+,0.00)					69(TGTTTACATT,+,0.00),98(TGTTTACTAA,+,0.00)			122(AGGAATGT,+,0.00),159(GCATTCCT,-,0.00)
C5	chr2	85955020	85955252	Intergenic	MIRb|SINE|MIR	65856	NR_110569	101928113	Hs.625888	NR_110569		ST3GAL5-AS1	-	ST3GAL5 antisense RNA 1 (head to head)	ncRNA	0.008621	0.454936	17.65	1.09	1.26	0.39	0.65					162(TCAGAGATAAGG,-,0.00)		1(TGTTTACTTT,+,0.00),69(TGTGTACACA,+,0.00),69(TGTGTACACA,-,0.00)
C5	chr6	15090158	15090387	Intergenic	Intergenic	-155703	NM_004973	3720	Hs.269059	NM_004973	ENSG00000008083	JARID2	JMJ	jumonji and AT-rich interaction domain containing 2	protein-coding	0.0131	0.530435	17.65	9.29	0.76	0.39	1.08							183(TATTTGCACT,+,0.00)
C5	chr21	39742669	39742978	Intergenic	HERV17-int|LTR|ERV1	-2584	NM_001080444	150084	Hs.422120	NM_001080444	ENSG00000183067	IGSF5	GSF5|JAM4	immunoglobulin superfamily member 5	protein-coding	0.009709	0.435484	17.65	0.82	1.52	0.99	0.43				3(GTAGACCGCA,+,0.00)	260(TGAGTGATAAAC,-,0.00)		125(TGTTTGTCCT,+,0.00)
C5	chr1	16173586	16173852	Intergenic	Intergenic	-17610	NM_004431	1969	Hs.171596	NM_004431	ENSG00000142627	EPHA2	ARCC2|CTPA|CTPP1|CTRCT6|ECK	EPH receptor A2	protein-coding	0.022556	0.64794	17.65	3.55	4.55	0.59	18.13	69(GCTGACTCAG,-,0.00)	156(AGGAATGC,-,0.00),168(ACATTCCT,+,0.00)	67(CTGCTGACTCAG,+,0.00),70(CTGACTCAGCGC,-,0.00)	136(GGCAACCACA,+,0.00)			119(CGGGCAAACA,-,0.00)		69(GCTGACTCAG,-,0.00),70(CTGACTCAGC,+,0.00)	156(AGGAATGC,+,0.00),168(ACATTCCT,-,0.00)
C5	chr2	155155669	155155939	Intergenic	Intergenic	457223	NM_002239	3760	Hs.591606	NM_002239	ENSG00000162989	KCNJ3	GIRK1|KGA|KIR3.1	potassium voltage-gated channel subfamily J member 3	protein-coding	0.003704	0.309963	17.65	1.37	0.76	0.59	1.94					175(TGTTATCAGTTT,+,0.00)		142(TGAGCAAATA,-,0.00),211(TGTTGGCACA,+,0.00)
C5	chr2	128306300	128306531	intron (NM_004807, intron 1 of 1)	intron (NM_004807, intron 1 of 1)	12182	NM_004807	9394	Hs.512841	NM_004807	ENSG00000136720	HS6ST1	HH15|HS6ST	heparan sulfate 6-O-sulfotransferase 1	protein-coding	0.047619	0.568966	17.65	1.23	0.76	2.17	0.65		28(GGGAATGT,-,0.00)		136(GAAAACCTCA,+,0.00)			197(TATTTACACA,+,0.00)	117(GGCCACGATGAC,-,0.00)
C5	chr2	211408435	211408679	intron (NM_005235, intron 25 of 27)	intron (NM_005235, intron 25 of 27)	790986	NR_002763	29034	Hs.658398	NR_002763	ENSG00000280837	CPS1-IT1	CPS1-IT|CPS1IT|CPS1IT1|PRO0132	CPS1 intronic transcript 1	ncRNA	0.012295	0.391837	17.44	0.41	0.25	1.18	3.89					189(GTGCTGATAAGA,-,0.00)				234(GGTGAATCAT,-,0.00),235(GTGAATCATT,+,0.00)	92(ACATTCTT,-,0.00)
C5	chr16	69723837	69724076	intron (NM_001025433, intron 1 of 4)	intron (NM_001025433, intron 1 of 4)	2674	NM_001025433	1728	Hs.406515	NM_000903	ENSG00000181019	NQO1	DHQU|DIA4|DTD|NMOR1|NMORI|QR1	NAD(P)H quinone dehydrogenase 1	protein-coding	0.008368	0.479167	17.44	1.37	0.76	0.79	1.51
C5	chr4	6689027	6689400	intron (NR_147207, intron 2 of 2)	intron (NR_147207, intron 2 of 2)	1306	NR_147207	339988	Hs.434746	NR_147207	ENSG00000246526	LINC002481	-	long intergenic non-protein coding RNA 2481	ncRNA	0.037534	0.572193	17.44	6.01	6.57	6.31	1.51	108(GATGAGTCAT,-,0.00),109(ATGAGTCATT,+,0.00)		106(GAGATGAGTCAT,+,0.00),109(ATGAGTCATTGG,-,0.00)	68(TGTGGTGTGT,-,0.00)					108(GATGAGTCAT,-,0.00),109(ATGAGTCATT,+,0.00)
C5	chr3	70803411	70803691	Intergenic	Intergenic	261372	NM_001349344	27086	Hs.59368	NM_032682	ENSG00000114861	FOXP1	12CC4|HSPC215|MFH|QRF1|hFKH1B	forkhead box P1	protein-coding	0.003571	0.341637	17.44	0.55	1.26	0.2	1.51	108(TATGAGTCAC,-,0.00),109(ATGAGTCACA,+,0.00)		106(GTTATGAGTCAC,+,0.00),109(ATGAGTCACAGG,-,0.00)				1(AAAATAAATA,-,0.00)		108(TATGAGTCAC,-,0.00),109(ATGAGTCACA,+,0.00)
C5	chr5	77173104	77173368	Intergenic	Intergenic	-7021	NM_001349752	8622	Hs.584830	NM_003719	ENSG00000113231	PDE8B	ADSD|PPNAD3	phosphodiesterase 8B	protein-coding	0	0.418868	17.44	0.41	1.26	0.79	0.65							143(TATTTATCTT,+,0.00),159(TTTGCAAACA,-,0.00)
C5	chr11	18536138	18536561	intron (NM_001040697, intron 10 of 11)	intron (NM_001040697, intron 10 of 11)	-9393	NM_006292	7251	Hs.523512	NM_006292	ENSG00000074319	TSG101	TSG10|VPS23	tumor susceptibility 101	protein-coding	0.002364	0.353774	17.44	2.19	0.76	1.58	0.86	293(TATGACTCAC,-,0.00),294(ATGACTCACT,+,0.00)		291(GGTATGACTCAC,+,0.00),294(ATGACTCACTAC,-,0.00)		59(TGTTATCTGAAA,+,0.00),98(CTTCAGATAAGA,-,0.00),384(GATGTGATAACA,-,0.00)		185(TAAGTACATA,-,0.00),196(TGTATAAATA,-,0.00)		293(TATGACTCAC,-,0.00),294(ATGACTCACT,+,0.00)
C5	chr6	21111362	21111663	intron (NM_017774, intron 13 of 15)	intron (NM_017774, intron 13 of 15)	400380	NR_103790	100874531	Hs.112750	NR_103790	ENSG00000280989	LINC00581	linc-MBOAT1-4	long intergenic non-protein coding RNA 581	ncRNA	0.003322	0.410596	17.44	1.64	1.26	1.58	3.89	90(GTGAGTCAGT,+,0.00)		87(TCAGTGAGTCAG,+,0.00),90(GTGAGTCAGTTG,-,0.00)				102(TATTTGCTCT,+,0.00),170(AGGTTAAACA,-,0.00),283(AAAGCAAATA,-,0.00)		89(AGTGAGTCAG,-,0.00),90(GTGAGTCAGT,+,0.00)
C5	chr17	17446290	17446667	Intergenic	Intergenic	-30508	NM_018019	55090	Hs.244595	NM_018019	ENSG00000141026	MED9	MED25	mediator complex subunit 9	protein-coding	0.015915	0.460317	17.44	0.68	4.3	1.58	5.83		171(AGGAATGT,-,0.00)		117(GCCAACCACA,+,0.00),178(TGTGGTTGTT,-,0.00)		115(TAGCCAACCACA,-,0.00)	81(AAGGCAAACA,-,0.00),184(TGTTTGCAGA,+,0.00)			171(AGGAATGT,+,0.00)
C5	chr5	147813795	147814083	Intergenic	MER39|LTR|ERV1	25292	NM_001354966	6690	Hs.407856	NM_003122	ENSG00000164266	SPINK1	PCTT|PSTI|Spink3|TATI|TCP	serine peptidase inhibitor, Kazal type 1	protein-coding	0	0.394464	17.44	0.27	0.76	0.99	0.43				9(GAAAACCACA,+,0.00),241(ACTGACCACA,+,0.00)	145(ACACAGATAAGA,-,0.00)		114(AAAGCAAACA,-,0.00),160(TGAATAAACA,-,0.00)			121(ACATTCTT,-,0.00)
C5	chr12	74862608	74862835	Intergenic	Intergenic	324950	NM_001136262	552889	Hs.744849	NM_001136262	ENSG00000253719	ATXN7L3B	lnc-SCA7	ataxin 7 like 3B	protein-coding	0	0.29386	17.44	0	1.26	0	1.3			180(AGAATGACTCAA,+,0.00),183(ATGACTCAAAAT,-,0.00)		43(ACTTATCAGTTT,+,0.00)			103(TGTCAAGATGAC,-,0.00),104(GTCAAGATGACT,+,0.00)	182(AATGACTCAA,-,0.00),183(ATGACTCAAA,+,0.00)
C5	chr5	143245989	143246331	Intergenic	Intergenic	53660	NR_046816	100874372	Hs.666717	NR_046816	ENSG00000230789	ARHGAP26-IT1	-	ARHGAP26 intronic transcript 1	ncRNA	0.023392	0.507289	17.44	12.02	19.72	1.97	9.07	172(CATGACTCAC,-,0.00),173(ATGACTCACA,+,0.00),240(AGTGAGTCAT,-,0.00),241(GTGAGTCATC,+,0.00),274(CCTGACTCAT,-,0.00),275(CTGACTCATA,+,0.00)	44(TGGAATGC,-,0.00)	170(CTCATGACTCAC,+,0.00),173(ATGACTCACACA,-,0.00),238(ACAGTGAGTCAT,+,0.00),241(GTGAGTCATCGT,-,0.00),272(TGCCTGACTCAT,+,0.00),275(CTGACTCATAGA,-,0.00)		101(GATGAGATAAGA,-,0.00)				172(CATGACTCAC,-,0.00),173(ATGACTCACA,+,0.00),240(AGTGAGTCAT,-,0.00),241(GTGAGTCATC,+,0.00),274(CCTGACTCAT,-,0.00),275(CTGACTCATA,+,0.00)	44(TGGAATGC,+,0.00)
C5	chr6	125718166	125718467	non-coding (NR_038906, exon 4 of 4)	non-coding (NR_038906, exon 4 of 4)	-31270	NM_012259	23493	Hs.144287	NM_012259	ENSG00000135547	HEY2	CHF1|GRIDLOCK|GRL|HERP1|HESR2|HRT2|bHLHb32	hes related family bHLH transcription factor with YRPW motif 2	protein-coding	0.006645	0.34106	17.22	1.78	0.76	2.76	0.43			83(ATATTGATTCAT,+,0.00),86(TTGATTCATTTA,-,0.00)				131(TATTGACACA,+,0.00),204(TGTTTAACTA,+,0.00),216(TGTGTAAATA,-,0.00)
C5	chr2	113079208	113079520	Intergenic	Intergenic	7046	NM_032556	84639	Hs.306974	NM_032556	ENSG00000136697	IL1F10	FIL1-theta|FKSG75|IL-1HY2|IL-38|IL1-theta|IL1HY2	interleukin 1 family member 10	protein-coding	0.012821	0.479233	17.22	1.09	1.01	1.78	3.02		56(AAATTCCT,+,0.00)		74(AGAAACCACA,+,0.00)			208(AGAGCAAACA,-,0.00)			56(AAATTCCT,-,0.00)
C5	chr14	22296756	22297037	Intergenic	Intergenic	135857	NR_148362	105370401	Hs.435144	NR_148361		LOC105370401	-	uncharacterized LOC105370401	ncRNA	0.010676	0.361702	17.22	0.27	3.03	0.99	3.67		164(ACATTCCT,+,0.00)					120(TATTTACCTA,+,0.00)			85(GCATTCTT,-,0.00),164(ACATTCCT,-,0.00)
C5	chr6	49542103	49542379	Intergenic	Intergenic	-8159	NR_146854	135398	Hs.722010	NM_153344	ENSG00000197261	C6orf141	-	chromosome 6 open reading frame 141	protein-coding	0.01087	0.34657	17.22	1.78	0.51	0.2	1.51	35(CCTGACTCAG,-,0.00)		36(CTGACTCAGTCC,-,0.00)				188(TGTTTATTTA,+,0.00),246(TGTTTGTTTA,+,0.00),250(TGTTTATTCT,+,0.00)		35(CCTGACTCAG,-,0.00),36(CTGACTCAGT,+,0.00)
C5	chr8	67737430	67737669	intron (NM_020361, intron 1 of 10)	L2c|LINE|L2	8836	NM_020361	57094	Hs.658850	NM_020361	ENSG00000165078	CPA6	CPAH|ETL5|FEB11	carboxypeptidase A6	protein-coding	0.004184	0.458333	17.22	0.82	0.25	0.39	0.65			188(GTTACTCATTAT,-,0.00)				169(TGTTTGTTTA,+,0.00),173(TGTTTACCTG,+,0.00)		187(AGTTACTCAT,-,0.00),188(GTTACTCATT,+,0.00)
C5	chr2	85259270	85259527	intron (NM_031283, intron 3 of 11)	UCON105|Unknown|Unknown	45746	NR_136323	102724579	Hs.669216	NR_136323		LOC102724579	-	uncharacterized LOC102724579	ncRNA	0.019455	0.437984	17.22	1.64	0.25	0.99	2.81				179(AGTGGTTTGG,-,0.00)			4(CGTGTAAACA,-,0.00)
C5	chr2	160753128	160753358	Intergenic	Intergenic	-259436	NM_016836	5937	Hs.470412	NM_002897	ENSG00000153250	RBMS1	C2orf12|HCC-4|MSSP|MSSP-1|MSSP-2|MSSP-3|SCR2|YC1	RNA binding motif single stranded interacting protein 1	protein-coding	0.004348	0.329004	17.22	0.82	2.02	0.39	1.51							9(TAAGCCAATA,-,0.00),183(TAAATAAACA,-,0.00)
C5	chr2	109921633	109921870	intron (NR_027145, intron 8 of 17)	intron (NR_027145, intron 8 of 17)	23319	NR_038099	100288695	Hs.535619	NM_001205288	ENSG00000256671	LIMS4	LIMS3L	LIM zinc finger domain containing 4	protein-coding	0.012658	0.369748	17.22	0.82	9.86	1.18	13.6		109(GGGAATGT,-,0.00)			157(CGTTATCAGTTA,+,0.00)		18(TGTTTGCTTC,+,0.00)
C5	chr6	106347300	106347533	Intergenic	Intergenic	-21596	NM_001286111	9474	Hs.486063	NM_004849	ENSG00000057663	ATG5	APG5|APG5-LIKE|APG5L|ASP|SCAR25|hAPG5	autophagy related 5	protein-coding	0	0.303419	17.22	0.82	1.01	0	0.22					175(GAAATGATAAGA,-,0.00),184(AGAATGATAAGA,-,0.00)		8(AAAATAAATA,-,0.00),68(TATGTACACA,-,0.00),83(TATTTACATA,+,0.00),142(TGTTTGCTAA,+,0.00)
C5	chr14	49505517	49505809	Intergenic	LTR32|LTR|ERVL	80753	NM_001032	6235	Hs.156367	NM_001032	ENSG00000213741	RPS29	DBA13|S29|uS14	ribosomal protein S29	protein-coding	0.003425	0.450512	17.22	0	1.77	1.38	6.26		89(TGGAATTC,-,0.00),91(GAATTCCA,+,0.00),104(AGGAATTC,-,0.00)			138(CCTTATCTATGA,+,0.00)					76(AAGAATGT,+,0.00),104(AGGAATTC,+,0.00)
C5	chr2	236769937	236770190	Intergenic	Intergenic	200326	NM_020311	57007	Hs.471751	NM_020311	ENSG00000144476	ACKR3	CMKOR1|CXC-R7|CXCR-7|CXCR7|GPR159|RDC-1|RDC1	atypical chemokine receptor 3	protein-coding	0.011858	0.551181	17.22	0.14	7.84	0.59	0	209(GGTGACTCAG,-,0.00)	117(AAATTCCT,+,0.00)	207(GCGGTGACTCAG,+,0.00),210(GTGACTCAGGTC,-,0.00)	104(TCTGGTTTGG,-,0.00),162(GAAAACCGCA,+,0.00),206(TGCGGTGACT,-,0.00)			1(TGTTGACCCT,+,0.00)	37(GGTCAGTGTGAC,-,0.00),38(GTCAGTGTGACA,+,0.00)	209(GGTGACTCAG,-,0.00),210(GTGACTCAGG,+,0.00)	80(AAGAATGT,+,0.00),117(AAATTCCT,-,0.00)
C5	chr17	40314532	40314827	intron (NM_000964, intron 1 of 8)	intron (NM_000964, intron 1 of 8)	-3542	NM_001145301	5914	Hs.654583	NM_000964	ENSG00000131759	RARA	NR1B1|RAR	retinoic acid receptor alpha	protein-coding	0.013559	0.625	17.22	0.55	13.91	1.38	10.36	253(GGTGAGTCAC,-,0.00),254(GTGAGTCACT,+,0.00)		251(TAGGTGAGTCAC,+,0.00),254(GTGAGTCACTGC,-,0.00)	27(TGTGGTGGGG,-,0.00)				133(GGACAGTCTGCC,-,0.00)	253(GGTGAGTCAC,-,0.00),254(GTGAGTCACT,+,0.00)
C5	chr10	30605804	30606080	Intergenic	Intergenic	23776	NM_183058	119180	Hs.522610	NM_183058	ENSG00000151033	LYZL2	LYZD2	lysozyme like 2	protein-coding	0.007246	0.444043	17.22	3.01	2.28	0.79	0.65				157(TGAAACCACT,+,0.00)	8(GGAAAGATAAGG,-,0.00)		105(TATTTAATCT,+,0.00),168(TGTTTGCTTT,+,0.00),210(TATTTGCTTT,+,0.00)
C5	chr18	3689238	3689535	intron (NM_001242766, intron 4 of 10)	intron (NM_001242766, intron 4 of 10)	85649	NR_119377	84777	Hs.659053	NM_032691		DLGAP1-AS2	-	DLGAP1 antisense RNA 2	ncRNA	0.006734	0.389262	17.22	4.37	6.83	0.39	4.53		133(AGGAATGT,-,0.00),194(GGGAATGT,-,0.00)		12(CTAAACCTCA,+,0.00)				165(GGTCAGGTTGCC,-,0.00),166(GTCAGGTTGCCC,+,0.00)		133(AGGAATGT,+,0.00)
C5	chr3	176167313	176167567	Intergenic	Intergenic	-347663	NR_107017	102465858		NR_107017	ENSG00000283333	MIR7977	hsa-mir-7977	microRNA 7977	ncRNA	0.007874	0.376471	17.22	1.23	0.51	0.59	15.33	203(AATGACTAAT,-,0.00),204(ATGACTAATG,+,0.00)		201(TTAATGACTAAT,+,0.00),242(ATGAGTCAATTG,-,0.00)				66(TGTTTATTCT,+,0.00)		203(AATGACTAAT,-,0.00),204(ATGACTAATG,+,0.00),241(CATGAGTCAA,-,0.00),242(ATGAGTCAAT,+,0.00)
C5	chrX	16617369	16617660	intron (NM_019857, intron 15 of 18)	intron (NM_019857, intron 15 of 18)	9571	NR_039762	100616428		NR_039762	ENSG00000265144	MIR548AM	-	microRNA 548am	ncRNA	0.003436	0.383562	17.01	1.5	2.53	0.59	0.22				51(TGTAACCACA,+,0.00)			177(TGTTTGCTTC,+,0.00)	129(GACATTCTGACC,+,0.00)
C5	chr20	56566577	56566930	Intergenic	Intergenic	-10810	NR_136537	105372682	Hs.517135	NR_136537	ENSG00000225657	LINC01716	-	long intergenic non-protein coding RNA 1716	ncRNA	0.008499	0.451977	17.01	2.32	0.51	0.99	1.08							150(GGTTTACTTT,+,0.00)
C5	chr20	14879342	14879577	intron (NM_001351661, intron 5 of 17)	intron (NM_001351661, intron 5 of 17)	50059	NR_072988	100379174	Hs.407533	NR_037841	ENSG00000235914	MACROD2-AS1	BA318C17.1|NCRNA00186	MACROD2 antisense RNA 1	ncRNA	0	0.330508	17.01	0.27	11.13	0.99	2.37	163(AATGACTCAG,-,0.00),164(ATGACTCAGA,+,0.00)		63(ATTAGTCAGTTT,-,0.00),161(ACAATGACTCAG,+,0.00),164(ATGACTCAGAGG,-,0.00)	213(TGTGGCTAAA,-,0.00)	151(GAAGAGATAAAC,-,0.00)		56(TGTTGACATT,+,0.00)		163(AATGACTCAG,-,0.00),164(ATGACTCAGA,+,0.00)
C5	chr3	150756545	150756772	intron (NM_005067, intron 1 of 1)	intron (NM_005067, intron 1 of 1)	6490	NM_005067	6478	Hs.477959	NM_005067	ENSG00000181788	SIAH2	hSiah2	siah E3 ubiquitin protein ligase 2	protein-coding	0.004405	0.364035	17.01	1.5	1.77	1.97	3.02							82(TATTTACTCT,+,0.00)	99(GGTCATGGTGAC,-,0.00),100(GTCATGGTGACC,+,0.00)
C5	chr16	8679268	8679537	intron (NM_020686, intron 1 of 15)	MIR|SINE|MIR	4815	NM_020686	18	Hs.336768	NM_000663	ENSG00000183044	ABAT	GABA-AT|GABAT|NPD009	4-aminobutyrate aminotransferase	protein-coding	0.007435	0.459259	17.01	0.82	0.76	2.56	0.86		96(AAATTCCT,+,0.00)						130(TGTCAGACTGAC,-,0.00),131(GTCAGACTGACC,+,0.00)		96(AAATTCCT,-,0.00)
C5	chr7	26653119	26653360	Intergenic	Intergenic	14154	NM_001302625	285941	Hs.413394	NM_001145531		C7orf71	-	chromosome 7 open reading frame 71	protein-coding	0.008299	0.347107	17.01	0.27	0.76	0.59	1.94				208(TGTGGTTTTC,-,0.00)				18(AGGCAGTGTGAC,-,0.00),19(GGCAGTGTGACC,+,0.00)
C5	chr3	164244047	164244286	Intergenic	MLT2B1|LTR|ERVL	-72610	NR_031665	100302148		NR_031665	ENSG00000221251	MIR1263	MIRN1263|hsa-mir-1263	microRNA 1263	ncRNA	0	0.308333	17.01	0.27	0.76	0.39	0.65							60(TATTTACTTT,+,0.00)
C5	chr7	129949029	129949274	intron (NM_001202498, intron 1 of 6)	intron (NM_001202498, intron 1 of 6)	3792	NM_001202498	7328	Hs.643548	NM_003344	ENSG00000186591	UBE2H	E2-20K|GID3|UBC8|UBCH|UBCH2	ubiquitin conjugating enzyme E2 H	protein-coding	0.028571	0.53252	17.01	8.74	4.8	9.08	10.14
C5	chr1	9950412	9950709	intron (NM_022787, intron 1 of 4)	intron (NM_022787, intron 1 of 4)	7132	NM_022787	64802	Hs.633762	NM_022787	ENSG00000173614	NMNAT1	LCA9|NMNAT|PNAT1	nicotinamide nucleotide adenylyltransferase 1	protein-coding	0.020202	0.520134	17.01	4.65	6.32	15.19	2.81						21(TGTTATTGGCCC,+,0.00)		193(GGTCACCCTGGC,-,0.00),194(GTCACCCTGGCC,+,0.00)
C5	chr2	19009499	19009737	intron (NR_135287, intron 2 of 3)	intron (NR_135287, intron 2 of 3)	17353	NR_135287	400945	Hs.502854	NR_135287	ENSG00000236204	LINC01376	-	long intergenic non-protein coding RNA 1376	ncRNA	0.008403	0.368201	17.01	0.14	1.52	0.59	0.43			43(TTTATGAGTAAA,+,0.00),46(ATGAGTAAAAAT,-,0.00)				33(TATTTACCTT,+,0.00),221(AAAGTAAACA,-,0.00)
C5	chr11	94830859	94831154	intron (NM_130847, intron 5 of 12)	intron (NM_130847, intron 5 of 12)	62664	NM_001301007	154810	Hs.503594	NM_130847	ENSG00000166025	AMOTL1	JEAP	angiomotin like 1	protein-coding	0.00339	0.344595	17.01	2.05	1.01	0.39	0.65				97(AGTGGTTTGA,-,0.00)			104(TGAGCAAACA,-,0.00)	146(GGTCATTTTGAC,-,0.00)
C5	chr10	33801818	33802097	Intergenic	Intergenic	-29277	NR_038932	100505583	Hs.568804	NR_038932	ENSG00000261683	LINC00838	-	long intergenic non-protein coding RNA 838	ncRNA	0.003584	0.432143	17.01	1.23	0.25	1.18	0.86		114(ACATTCCA,+,0.00)					107(TGTGTAAACA,-,0.00)			114(ACATTCCA,-,0.00)
C5	chr16	79037624	79037851	intron (NM_016373, intron 8 of 8)	intron (NM_016373, intron 8 of 8)	562988	NM_001031804	4094	Hs.134859	NM_005360	ENSG00000178573	MAF	AYGRP|CCA4|CTRCT21|c-MAF	MAF bZIP transcription factor	protein-coding	0.004405	0.451754	17.01	0.41	0	0.59	0		209(GCATTCCA,+,0.00)					80(CAGGTAAATA,-,0.00),111(TGTTTGCATT,+,0.00)			209(GCATTCCA,-,0.00)
C5	chr13	33126110	33126396	intron (NM_178007, intron 6 of 13)	intron (NM_178007, intron 6 of 13)	59826	NM_001243466	90627	Hs.156551	NM_052851	ENSG00000133121	STARD13	ARHGAP37|DLC2|GT650|LINC00464	StAR related lipid transfer domain containing 13	protein-coding	0.017483	0.494774	17.01	0.68	6.83	0.99	4.32
C5	chr3	99944515	99944773	intron (NM_001042459, intron 1 of 4)	MIR|SINE|MIR	19754	NR_037486	100500859		NR_037486	ENSG00000264897	MIR3921	-	microRNA 3921	ncRNA	0.007752	0.432432	17.01	0.55	2.53	1.58	1.51		143(AGGAATTC,-,0.00),202(GAATTCCT,+,0.00)		113(CCAAGCCACA,+,0.00)					49(TCTGATTCAT,-,0.00),50(CTGATTCATC,+,0.00)	143(AGGAATTC,+,0.00),202(GAATTCCT,-,0.00)
C5	chr7	108340838	108341093	intron (NM_001193584, intron 2 of 28)	HERV17-int|LTR|ERV1	-100795	NM_001037132	4897	Hs.21422	NM_005010	ENSG00000091129	NRCAM	-	neuronal cell adhesion molecule	protein-coding	0.011765	0.429688	17.01	0.96	1.26	0.59	0.65				233(TGTGGTCTAC,-,0.00)	84(ATAGAGATAAGG,-,0.00)
C5	chr11	126365349	126365657	intron (NM_001348396, intron 2 of 11)	intron (NM_001348396, intron 2 of 11)	9609	NM_001348397	6484	Hs.591947	NM_006278	ENSG00000110080	ST3GAL4	CGS23|NANTA3|SAT3|SIAT4|SIAT4C|ST-4|ST3GalA.2|ST3GalIV|STZ|gal-NAc6S	ST3 beta-galactoside alpha-2,3-sialyltransferase 4	protein-coding	0.012987	0.585761	17.01	0.68	0.76	0.99	1.3
C5	chr16	20300370	20300649	Intergenic	MIR3|SINE|MIR	27111	NM_001007240	2813	Hs.53985	NM_001502	ENSG00000169347	GP2	ZAP75	glycoprotein 2	protein-coding	0.032258	0.539286	17.01	2.19	0.76	4.14	1.08							150(TGTTTGTTCA,+,0.00)
C5	chr7	26658353	26658670	Intergenic	Intergenic	19426	NM_001302625	285941	Hs.413394	NM_001145531		C7orf71	-	chromosome 7 open reading frame 71	protein-coding	0.006309	0.345912	17.01	1.09	0.51	1.18	1.3							181(TGAACAAATA,-,0.00),208(TGTTTACTTA,+,0.00),227(TGTTTACTGA,+,0.00)
C5	chr10	119664202	119664440	intron (NM_004281, intron 1 of 3)	intron (NM_004281, intron 1 of 3)	12951	NM_004281	9531	Hs.523309	NM_004281	ENSG00000151929	BAG3	BAG-3|BIS|CAIR-1|MFM6	BCL2 associated athanogene 3	protein-coding	0	0.389121	16.79	0.41	1.77	2.37	1.73			46(ATTTTGACTCAT,+,0.00),49(TTGACTCATCTG,-,0.00)		203(AGTGAGATAAGC,-,0.00)				48(TTTGACTCAT,-,0.00),49(TTGACTCATC,+,0.00)
C5	chr10	100035610	100035843	Intergenic	MER4A|LTR|ERV1	-25773	NM_015221	23268	Hs.500771	NM_015221	ENSG00000107554	DNMBP	ARHGEF36|TUBA	dynamin binding protein	protein-coding	0.008584	0.42735	16.79	0.27	0.51	2.56	1.94					114(GACAAGATAAAC,-,0.00)		162(GGTTTACACA,+,0.00),182(TATTTACAGA,+,0.00)
C5	chr20	33178760	33179033	intron (NM_001319164, intron 6 of 8)	MER5A1|DNA|hAT-Charlie	10819	NM_080574	140683	Hs.125960	NM_080574	ENSG00000131050	BPIFA2	C20orf70|PSP|SPLUNC2|bA49G10.1	BPI fold containing family A member 2	protein-coding	0.021978	0.49635	16.79	0.55	0.51	0.59	5.4		90(AGGAATGC,-,0.00),225(AAATTCCA,+,0.00),252(GGGAATGT,-,0.00)					148(TGTGTACACA,+,0.00),148(TGTGTACACA,-,0.00)			90(AGGAATGC,+,0.00)
C5	chr18	23257824	23258059	non-coding (NR_023359, exon 7 of 7)	non-coding (NR_023359, exon 7 of 7)	102116	NM_138375	91768	Hs.11108	NM_138375	ENSG00000134508	CABLES1	CABL1|CABLES|HsT2563|IK3-1	Cdk5 and Abl enzyme substrate 1	protein-coding	0.012766	0.508475	16.79	0.27	1.26	1.58	0.43								144(GGTCAGGCTGAC,-,0.00),145(GTCAGGCTGACC,+,0.00)
C5	chr1	51569839	51570076	Intergenic	MIRb|SINE|MIR	-46917	NM_001350209	114883	Hs.21938	NM_024586	ENSG00000117859	OSBPL9	ORP-9|ORP9	oxysterol binding protein like 9	protein-coding	0.004219	0.432773	16.79	4.65	10.37	6.91	7.12	101(GCTGAGTCAT,-,0.00),102(CTGAGTCATA,+,0.00),116(GGTGAGTCAC,-,0.00),117(GTGAGTCACC,+,0.00)	161(TGGAATTT,-,0.00)	99(AGGCTGAGTCAT,+,0.00),102(CTGAGTCATAAG,-,0.00),114(GAGGTGAGTCAC,+,0.00),117(GTGAGTCACCTG,-,0.00)						101(GCTGAGTCAT,-,0.00),102(CTGAGTCATA,+,0.00),116(GGTGAGTCAC,-,0.00),117(GTGAGTCACC,+,0.00)
C5	chrX	140492343	140492585	Intergenic	Intergenic	12596	NM_005634	6658	Hs.157429	NM_005634	ENSG00000134595	SOX3	GHDX|MRGH|PHP|PHPX|SOXB	SRY-box 3	protein-coding	0	0.415638	16.79	1.09	1.52	0.79	0					121(CTTTATCAGGGG,+,0.00)		169(AATGTAAACA,-,0.00)	101(TGTCAAGTTGAC,-,0.00),102(GTCAAGTTGACC,+,0.00)
C5	chr1	61496400	61496637	Intergenic	Intergenic	-157724	NR_073400	414927	Hs.123471	NR_073400		MGC34796	-	sepiapterin reductase (7,8-dihydrobiopterin:NADP+ oxidoreductase) pseudogene	pseudo	0	0.369748	16.79	0.68	1.26	0.39	0.65		62(AGGAATGC,-,0.00)	26(GTTCTGAGTAAC,+,0.00)					124(GTCATCATGCCC,+,0.00)		62(AGGAATGC,+,0.00)
C5	chr1	51541862	51542127	Intergenic	AluJb|SINE|Alu	-22671	NM_001981	2060	Hs.83722	NM_001981	ENSG00000085832	EPS15	AF-1P|AF1P|MLLT5	epidermal growth factor receptor pathway substrate 15	protein-coding	0.007547	0.484962	16.79	1.64	1.01	1.58	0.65				214(TGGGGTTTCA,-,0.00)				175(GTCACCATGCCC,+,0.00)
C5	chr8	112268137	112268432	intron (NM_198124, intron 60 of 71)	intron (NM_198124, intron 60 of 71)	-375209	NR_031745	100302225		NR_031745	ENSG00000238399	MIR2053	hsa-mir-2053	microRNA 2053	ncRNA	0.00339	0.300676	16.79	0.55	1.01	0.39	0.65	39(TATGACTCAT,-,0.00),40(ATGACTCATC,+,0.00)		37(TGTATGACTCAT,+,0.00),40(ATGACTCATCAT,-,0.00)	264(TGTGGTAATT,-,0.00)			55(AGATTAAATA,-,0.00),74(AGGATAAATA,-,0.00),90(TGAGTACATA,-,0.00),227(TAAGTAAATA,-,0.00)		39(TATGACTCAT,-,0.00),40(ATGACTCATC,+,0.00)
C5	chr8	93177015	93177326	Intergenic	L1MA4A|LINE|L1	-10320	NM_001242668	389676	Hs.386711	NM_001242668		C8orf87	-	chromosome 8 open reading frame 87	protein-coding	0.012862	0.362179	16.79	1.64	2.53	0.99	0.86					206(TGATAGATAACG,-,0.00)		137(AAGACAAATA,-,0.00)
C5	chr2	221794243	221794503	Intergenic	L3|LINE|CR1	-220171	NM_001304536	2043	Hs.371218	NM_004438	ENSG00000116106	EPHA4	HEK8|SEK|TYRO1	EPH receptor A4	protein-coding	0.003846	0.375479	16.79	0.27	0.25	0.59	0.86		122(ACATTCCA,+,0.00),168(TGGAATGT,-,0.00)		51(AGATACCACA,+,0.00),96(TTTAACCAGA,+,0.00)	132(GTACTGATAAGA,-,0.00)		103(AGATTAAACA,-,0.00)			122(ACATTCCA,-,0.00),168(TGGAATGT,+,0.00)
C5	chr18	39523308	39523583	intron (NR_024391, intron 3 of 3)	intron (NR_024391, intron 3 of 3)	98730	NR_030628	100126323		NR_030628	ENSG00000283615	MIR924	MIRN924|hsa-mir-924	microRNA 924	ncRNA	0.003636	0.438406	16.79	0.82	1.01	1.18	5.61	201(TGTGACTCAC,-,0.00),236(TGTGACTCAC,-,0.00)				168(GACCTGATAAAA,-,0.00)		117(TATTTGCACT,+,0.00)		201(TGTGACTCAC,-,0.00),202(GTGACTCACT,+,0.00),236(TGTGACTCAC,-,0.00),237(GTGACTCACT,+,0.00)	179(AAGAATGC,+,0.00)
C5	chr6	91506628	91506929	Intergenic	L1ME3|LINE|L1	-14882	NR_039786	100616174		NR_039786	ENSG00000263734	MIR4643	-	microRNA 4643	ncRNA	0.013289	0.374172	16.79	0.82	0.76	1.97	1.73				181(CGAAACCACA,+,0.00)			77(TATTTGCTTT,+,0.00),99(ATGGTAAACA,-,0.00)
C5	chr3	94587267	94587503	Intergenic	L2c|LINE|L2	-350878	NR_015400	255025	Hs.130994	NR_015400	ENSG00000239589	LINC00879	-	long intergenic non-protein coding RNA 879	ncRNA	0.004237	0.350211	16.79	0.55	0.25	0.59	0.43			224(GAGATGATTCAG,+,0.00)				27(AGAACAAATA,-,0.00),153(AGAGTCAATA,-,0.00)		226(GATGATTCAG,-,0.00),227(ATGATTCAGA,+,0.00)
C5	chr12	91628344	91628673	Intergenic	Intergenic	-445384	NM_001920	1634	Hs.156316	NM_001920	ENSG00000011465	DCN	CSCD|DSPG2|PG40|PGII|PGS2|SLRR1B	decorin	protein-coding	0.006079	0.348485	16.79	1.37	0.25	0.99	0.65				264(TGTGGTAAGA,-,0.00)	30(TGGGTGATAAGA,-,0.00),126(CAGAAGATAAAG,-,0.00)	117(TTTGATTGGCAG,+,0.00)	161(TATTTGATTA,+,0.00)			255(ACATTCTT,-,0.00)
C5	chr1	191702175	191702424	Intergenic	L1ME1|LINE|L1	-456163	NM_130782	64407	Hs.440890	NM_130782	ENSG00000150681	RGS18	RGS13	regulator of G protein signaling 18	protein-coding	0.004016	0.272	16.57	0.55	0.25	0.39	0.22	143(TATGACTCAG,-,0.00),144(ATGACTCAGC,+,0.00)		141(CATATGACTCAG,+,0.00),144(ATGACTCAGCAA,-,0.00)				169(TATTTACACA,+,0.00)		143(TATGACTCAG,-,0.00),144(ATGACTCAGC,+,0.00)	77(AAGAATGT,+,0.00)
C5	chr12	89566689	89566920	Intergenic	Intergenic	-40542	NM_001199781	100528030	Hs.25130	NM_001199781	ENSG00000259075	POC1B-GALNT4	-	POC1B-GALNT4 readthrough	protein-coding	0	0.413793	16.57	6.15	1.52	2.37	0.22
C5	chr6	82567793	82568028	Intergenic	MIR|SINE|MIR	203666	NM_001166392	7162	Hs.71947	NM_006670	ENSG00000146242	TPBG	5T4|5T4AG|M6P1|WAIF1	trophoblast glycoprotein	protein-coding	0.004255	0.40678	16.57	0.82	0	1.97	1.08
C5	chr1	22472681	22472953	intron (NM_001083621, intron 2 of 18)	intron (NM_001083621, intron 2 of 18)	20966	NM_001083621	9923	Hs.418966	NM_014870	ENSG00000184677	ZBTB40	ZNF923	zinc finger and BTB domain containing 40	protein-coding	0.003676	0.479853	16.57	1.37	0.51	0.79	1.08		196(TGGAATGC,-,0.00),202(GCATTCCA,+,0.00)				35(ATTTATTGGCTG,+,0.00)	245(TATTTGCCTA,+,0.00)			196(TGGAATGC,+,0.00),202(GCATTCCA,-,0.00)
C5	chr12	121227407	121227661	intron (NM_001256796, intron 6 of 12)	intron (NM_001256796, intron 6 of 12)	17673	NM_001256796	5025	Hs.321709	NM_002560	ENSG00000135124	P2RX4	P2X4|P2X4R	purinergic receptor P2X 4	protein-coding	0.027559	0.564706	16.57	1.64	1.01	7.1	1.51
C5	chr2	111946855	111947121	intron (NM_006343, intron 3 of 18)	intron (NM_006343, intron 3 of 18)	48374	NM_006343	10461	Hs.306178	NM_006343	ENSG00000153208	MERTK	MER|RP38|Tyro12|c-Eyk|c-mer	MER proto-oncogene, tyrosine kinase	protein-coding	0.015038	0.490637	16.57	0.55	1.77	0.39	3.24				238(TGAAACCCCA,+,0.00)	110(CTGTAGATAAAG,-,0.00)		128(TGTTTGCCAA,+,0.00)
C5	chr6	74750454	74750687	Intergenic	Intergenic	378212	NR_145788	109623475		NR_145788		SNORD156	-	small nucleolar RNA, C/D box 156	snoRNA	0.004292	0.431624	16.57	0.14	0.51	0.2	1.51		89(AAATTCCT,+,0.00)			49(GTTTATCATAAG,+,0.00)	19(CATCCAATAACA,-,0.00)	117(TGTTTGCCTG,+,0.00)			89(AAATTCCT,-,0.00)
C5	chr2	182020734	182020977	intron (NM_001080545, intron 2 of 4)	intron (NM_001080545, intron 2 of 4)	35031	NM_001261424	151242	Hs.10941	NM_001080545	ENSG00000150722	PPP1R1C	IPP5	protein phosphatase 1 regulatory inhibitor subunit 1C	protein-coding	0	0.356557	16.57	0.82	2.02	0.59	1.3	78(TATGAGTCAG,-,0.00),79(ATGAGTCAGC,+,0.00)		76(TTTATGAGTCAG,+,0.00),79(ATGAGTCAGCTT,-,0.00)		208(GCTTATCTGTCT,+,0.00)				78(TATGAGTCAG,-,0.00),79(ATGAGTCAGC,+,0.00),125(CATTAGTCAC,-,0.00)
C5	chr14	52458010	52458294	intron (NM_020784, intron 16 of 20)	Charlie29a|DNA|hAT-Charlie	94431	NM_001160047	57544	Hs.532609	NM_020784	ENSG00000087301	TXNDC16	ERp90|KIAA1344	thioredoxin domain containing 16	protein-coding	0.003521	0.417544	16.57	1.23	8.34	0.99	2.16	14(AATGAGTCAC,-,0.00),15(ATGAGTCACA,+,0.00)		12(AGAATGAGTCAC,+,0.00),15(ATGAGTCACATA,-,0.00)	121(GGTAACCACA,+,0.00)					14(AATGAGTCAC,-,0.00),15(ATGAGTCACA,+,0.00)
C5	chr16	15489382	15489647	intron (NM_033201, intron 1 of 5)	intron (NM_033201, intron 1 of 5)	-12752	NM_001142469	89927	Hs.401798	NM_033201	ENSG00000166780	C16orf45	MINP	chromosome 16 open reading frame 45	protein-coding	0.011321	0.488722	16.57	4.24	3.03	2.37	1.08				95(TCTGGTTTGG,-,0.00)
C5	chr10	79358789	79359032	Intergenic	MLT2B4|LTR|ERVL	11446	NM_005729	10105	Hs.381072	NM_005729	ENSG00000108179	PPIF	CYP3|CyP-M|Cyp-D|CypD	peptidylprolyl isomerase F	protein-coding	0.00823	0.483607	16.57	2.05	1.01	2.56	3.45		61(AAATTCCT,+,0.00)					203(TATTTGCATA,+,0.00)			61(AAATTCCT,-,0.00)
C5	chr1	215476255	215476514	Intergenic	Intergenic	-90995	NM_001319295	51133	Hs.335139	NM_016121	ENSG00000136636	KCTD3	NY-REN-45	potassium channel tetramerization domain containing 3	protein-coding	0.003861	0.361538	16.57	0.14	6.83	0.2	1.3
C5	chr15	60393017	60393346	intron (NM_001136015, intron 1 of 13)	intron (NM_001136015, intron 1 of 13)	4805	NM_001136015	302	Hs.511605	NM_004039	ENSG00000182718	ANXA2	ANX2|ANX2L4|CAL1H|HEL-S-270|LIP2|LPC2|LPC2D|P36|PAP-IV	annexin A2	protein-coding	0.009119	0.472727	16.57	3.14	16.69	2.17	11.44	72(CTGAGTCACA,+,0.00)	100(GAATTCCT,+,0.00),107(TGGAATTC,-,0.00)	69(TGACTGAGTCAC,+,0.00),72(CTGAGTCACAGG,-,0.00),188(GATCTGAATCAA,+,0.00)				204(TGTTTGCTCC,+,0.00)		71(ACTGAGTCAC,-,0.00),72(CTGAGTCACA,+,0.00)	100(GAATTCCT,-,0.00)
C5	chr16	25119619	25119884	intron (NM_001032391, intron 1 of 8)	L4_B_Mam|LINE|RTE-X	8025	NM_001032391	51451	Hs.337730	NM_016309	ENSG00000205629	LCMT1	CGI-68|LCMT|PPMT1	leucine carboxyl methyltransferase 1	protein-coding	0.011321	0.458647	16.57	0.68	1.26	0.99	0.22
C5	chr12	68358675	68358966	Intergenic	Intergenic	-26406	NM_017440	56890	Hs.655702	NM_017440	ENSG00000111554	MDM1	-	Mdm1 nuclear protein	protein-coding	0.020619	0.517123	16.57	2.05	3.54	5.33	1.94		138(AGGAATTC,-,0.00)								138(AGGAATTC,+,0.00)
C5	chr6	16766179	16766469	non-coding (NR_136240, exon 3 of 3)	non-coding (NR_136240, exon 3 of 3)	-4834	NM_001357857	6310	Hs.434961	NM_000332	ENSG00000124788	ATXN1	ATX1|D6S504E|SCA1	ataxin 1	protein-coding	0.003448	0.408935	16.57	2.32	9.36	5.13	2.16			221(CTTCTGAATCAT,+,0.00),224(CTGAATCATCTT,-,0.00)	92(GGAGACCACA,+,0.00),156(GCTCACCACA,+,0.00)			24(TGAGCAAACC,-,0.00),47(AAAACAAATA,-,0.00)		223(TCTGAATCAT,-,0.00),224(CTGAATCATC,+,0.00)
C5	chr5	71748512	71748801	Intergenic	Intergenic	29493	NM_004291	9607	Hs.1707	NM_004291	ENSG00000164326	CARTPT	CART	CART prepropeptide	protein-coding	0.013841	0.524138	16.57	0.14	1.52	0.59	1.3							193(TGTTTACCTG,+,0.00)
C5	chr15	87462861	87463097	Intergenic	LTR89|LTR|ERVL?	-113950	NR_026869	145978	Hs.350808	NM_152454	ENSG00000259527	LINC00052	NCRNA00052|TMEM83	long intergenic non-protein coding RNA 52	ncRNA	0.004237	0.396624	16.57	0.27	0.51	0.2	0.86							131(TGTGTAAACC,-,0.00)
C5	chr1	120615109	120615336	intron (NR_144517, intron 4 of 41)	intron (NR_144517, intron 4 of 41)	50214	NR_144516	100996724	Hs.682380	NR_144516		LOC100996724	-	phosphodiesterase 4D interacting protein-like	pseudo	0.004405	0.377193	16.36	4.24	1.01	1.38	1.94							48(TATTTAAACA,-,0.00)
C5	chr6	139753517	139753860	Intergenic	Intergenic	-17385	NR_038399	100132735	Hs.62646	NR_038399	ENSG00000231426	FILNC1	-	FOXO induced long non-coding RNA 1	ncRNA	0.008746	0.389535	16.36	1.09	3.79	0.2	5.61		281(CGGAATGT,-,0.00)					156(TATTTGCTTA,+,0.00),186(TATTTGCTTT,+,0.00)			54(GCATTCTT,-,0.00)
C5	chr17	76141204	76141439	promoter-TSS (NM_001454)	promoter-TSS (NM_001454)	-22	NM_001454	2302	Hs.651204	NM_001454	ENSG00000129654	FOXJ1	FKHL13|HFH-4|HFH4	forkhead box J1	protein-coding	0.089362	0.677966	16.36	2.32	10.11	8.48	15.33						139(TGCCATTGGCCA,+,0.00)
C5	chr3	151856191	151856461	intron (NR_110203, intron 1 of 2)	HAL1|LINE|L1	-17317	NM_033050	56670	Hs.133181	NM_033050	ENSG00000198829	SUCNR1	GPR91	succinate receptor 1	protein-coding	0.007407	0.387454	16.36	1.64	1.77	1.18	1.3				168(TGTGGTGATT,-,0.00)	205(TGTTATCTGTCT,+,0.00)		253(TATTTATTTT,+,0.00)		171(GGTGATTCAG,-,0.00),172(GTGATTCAGC,+,0.00)
C5	chr12	79532939	79533166	Intergenic	Intergenic	113795	NR_031700	100302136		NR_031700	ENSG00000221788	MIR1252	MIRN1252|hsa-mir-1252	microRNA 1252	ncRNA	0.013216	0.451754	16.36	0	0.51	0.59	9.71				79(TGTGGCTAAA,-,0.00)			188(TGGGTAAATA,-,0.00)	88(ATCAGCCTGCCC,+,0.00)
C5	chr1	64983191	64983475	intron (NR_119383, intron 5 of 6)	intron (NR_119383, intron 5 of 6)	-16397	NM_001321856	3716	Hs.207538	NM_002227	ENSG00000162434	JAK1	JAK1A|JAK1B|JTK3	Janus kinase 1	protein-coding	0.017606	0.445614	16.36	1.64	1.01	0.79	0.86	66(ACTGACTCAT,-,0.00),67(CTGACTCATA,+,0.00)	247(AAATTCCA,+,0.00),277(TGGAATTC,-,0.00)	64(ACACTGACTCAT,+,0.00),67(CTGACTCATACT,-,0.00)					143(GGTCATGGTAAC,-,0.00)	66(ACTGACTCAT,-,0.00),67(CTGACTCATA,+,0.00)	267(ACATTCTT,-,0.00)
C5	chr22	49951245	49951491	Intergenic	Intergenic	-9127	NM_001001852	415116	Hs.530381	NM_001001852	ENSG00000198355	PIM3	pim-3	Pim-3 proto-oncogene, serine/threonine kinase	protein-coding	0.052846	0.700405	16.36	0	1.01	0.59	6.48
C5	chr12	45615302	45615622	Intergenic	L3b|LINE|CR1	112459	NR_028408	400027	Hs.597122	NR_028408		LINC00938	-	long intergenic non-protein coding RNA 938	ncRNA	0.003125	0.389408	16.36	0.55	2.02	1.97	3.24	253(ACTGACTCAC,-,0.00)		251(ACACTGACTCAC,+,0.00),254(CTGACTCACACA,-,0.00)	41(CTTAACCACA,+,0.00),281(TGTGGTTAAT,-,0.00)			152(TGTTTATTTA,+,0.00)		253(ACTGACTCAC,-,0.00),254(CTGACTCACA,+,0.00)
C5	chr3	9098736	9098976	intron (NM_001033117, intron 3 of 21)	intron (NM_001033117, intron 3 of 21)	-93637	NR_121663	101927416	Hs.475364	NR_121663	ENSG00000228723	SRGAP3-AS2	-	SRGAP3 antisense RNA 2	ncRNA	0.029167	0.514523	16.36	0.68	0.51	1.38	1.51					40(TGTTATCTATAA,+,0.00)		25(CGTTTGCTCA,+,0.00),56(TGTTTACCTA,+,0.00),88(TGTTTATTAA,+,0.00)	143(GGCAGAGTGACC,+,0.00),214(GGCAGGGTGCCC,+,0.00)
C5	chr7	47406017	47406251	intron (NM_022748, intron 13 of 30)	intron (NM_022748, intron 13 of 30)	58669	NR_145813	109623468		NR_145813		SNORD151	-	small nucleolar RNA, C/D box 151	snoRNA	0.017094	0.544681	16.36	0.27	2.02	1.18	4.96		43(GAATTCCT,+,0.00)					108(TATTTACTAA,+,0.00)			43(GAATTCCT,-,0.00)
C5	chr1	120019107	120019362	intron (NM_001200001, intron 2 of 21)	intron (NM_001200001, intron 2 of 21)	50469	NM_001200001	4853	Hs.487360	NM_024408	ENSG00000134250	NOTCH2	AGS2|HJCYS|hN2	notch 2	protein-coding	0.007843	0.386719	16.36	0.82	1.52	0.99	1.08	45(AATGAGTCAC,-,0.00),46(ATGAGTCACT,+,0.00)		43(AAAATGAGTCAC,+,0.00),46(ATGAGTCACTTT,-,0.00)	144(AGACACCACA,+,0.00),227(TGAGGTTTCA,-,0.00)			161(TATACAAATA,-,0.00)		45(AATGAGTCAC,-,0.00),46(ATGAGTCACT,+,0.00)
C5	chr1	96164509	96164799	Intergenic	Intergenic	172586	NR_125991	102723661	Hs.143911	NR_125991	ENSG00000237435	LOC102723661	-	uncharacterized LOC102723661	ncRNA	0	0.343643	16.36	0.55	1.52	0.39	0.22				20(ATCAACCACA,+,0.00)
C5	chr12	81382060	81382331	intron (NM_001282536, intron 6 of 29)	L2a|LINE|L2	-12781	NM_001220479	8499	Hs.506216	NM_003625	ENSG00000139220	PPFIA2	-	PTPRF interacting protein alpha 2	protein-coding	0	0.426471	16.36	0.55	0.25	0.79	0.22							29(TAAGCAAACA,-,0.00),60(TGTGTAAATA,-,0.00)
C5	chr1	154418380	154418617	intron (NM_001206866, intron 1 of 6)	intron (NM_001206866, intron 1 of 6)	-11934	NR_147855	101928101	Hs.617089	NR_147855	ENSG00000228013	IL6R-AS1	-	IL6R antisense RNA 1	ncRNA	0.008439	0.55042	16.36	1.37	2.53	4.73	3.45	59(ACTGACTCAG,-,0.00),187(CTGAGTCAGA,+,0.00)		57(ATACTGACTCAG,+,0.00),60(CTGACTCAGACA,-,0.00),184(GAGCTGAGTCAG,+,0.00),187(CTGAGTCAGAGA,-,0.00)				50(AAGGTAAATA,-,0.00)		59(ACTGACTCAG,-,0.00),60(CTGACTCAGA,+,0.00),186(GCTGAGTCAG,-,0.00),187(CTGAGTCAGA,+,0.00)
C5	chr1	34825676	34825935	Intergenic	Intergenic	32807	NM_002060	2701	Hs.296310	NM_002060	ENSG00000187513	GJA4	CX37	gap junction protein alpha 4	protein-coding	0.007722	0.6	16.36	2.05	1.26	0.39	0.65					99(GCACTGATAAGC,-,0.00)		86(TGAGCAAACA,-,0.00)	174(GGTCATTCTGAC,-,0.00),175(GTCATTCTGACC,+,0.00)
C5	chr2	158507310	158507549	intron (NM_001005476, intron 1 of 20)	intron (NM_001005476, intron 1 of 20)	50549	NM_001304969	8502	Hs.407580	NM_003628	ENSG00000144283	PKP4	p0071	plakophilin 4	protein-coding	0.016736	0.445833	16.36	2.32	0.25	6.31	1.08
C5	chr10	20622838	20623237	Intergenic	Intergenic	71067	NR_039822	100616383		NR_039822	ENSG00000265372	MIR4675	-	microRNA 4675	ncRNA	0.010025	0.36	16.36	0.82	0.76	0.79	2.16	195(ATGAGTTATT,+,0.00)	350(TGGAATGC,-,0.00)		355(TGCGGTTGTA,-,0.00)			118(TGTTGACCTT,+,0.00),281(TATTTGCTAA,+,0.00),296(TGAGCAAACA,-,0.00),312(TGTTTATTTA,+,0.00),372(TGTTTGATTT,+,0.00)			350(TGGAATGC,+,0.00)
C5	chr5	72835811	72836133	intron (NM_002270, intron 1 of 24)	MLT1A1-int|LTR|ERVL-MaLR	-12131	NM_153188	3842	Hs.482497	NM_002270	ENSG00000083312	TNPO1	IPO2|KPNB2|MIP|MIP1|TRN	transportin 1	protein-coding	0.003106	0.47678	16.36	1.78	2.78	1.78	1.51	36(ATGATTCATC,+,0.00)		33(AGTATGATTCAT,+,0.00),36(ATGATTCATCTT,-,0.00)	278(TGTGGTTCTC,-,0.00)			105(AAGGCAAACA,-,0.00)	209(GGTCACCCTGTC,-,0.00),210(GTCACCCTGTCC,+,0.00)	35(TATGATTCAT,-,0.00),36(ATGATTCATC,+,0.00)
C5	chr4	41319605	41319886	Intergenic	L2c|LINE|L2	-39862	NM_001289124	22998	Hs.335163	NM_014988	ENSG00000064042	LIMCH1	LIMCH1A|LMO7B	LIM and calponin homology domains 1	protein-coding	0.007117	0.382979	16.36	0.55	1.26	0.39	3.02					160(ATACAGATAAGA,-,0.00)
C5	chr10	50511813	50512105	intron (NM_147156, intron 3 of 10)	L2c|LINE|L2	112018	NM_147156	259230	Hs.654698	NM_147156	ENSG00000198964	SGMS1	MOB|MOB1|SMS1|TMEM23|hmob33	sphingomyelin synthase 1	protein-coding	0.006849	0.395904	16.36	7.24	1.52	10.65	1.3	124(TCTGACTCAT,-,0.00),125(CTGACTCATC,+,0.00)		122(AGTCTGACTCAT,+,0.00),125(CTGACTCATCTC,-,0.00)				185(TCAATAAACA,-,0.00)		124(TCTGACTCAT,-,0.00),125(CTGACTCATC,+,0.00)
C5	chr20	45995570	45995877	Intergenic	Intergenic	-13185	NM_004994	4318	Hs.297413	NM_004994	ENSG00000100985	MMP9	CLG4B|GELB|MANDP2|MMP-9	matrix metallopeptidase 9	protein-coding	0.006515	0.428571	16.36	1.37	1.26	1.18	2.16		113(TGGAATTC,-,0.00)					29(TGTTTGCTGA,+,0.00),159(TGTTTGTTCA,+,0.00)
C5	chr5	59799324	59799699	intron (NM_001349243, intron 4 of 16)	intron (NM_001349243, intron 4 of 16)	-30899	NM_001197218	5144	Hs.117545	NM_006203	ENSG00000113448	PDE4D	ACRDYS2|DPDE3|HSPDE4D|PDE43|PDE4DN2|STRK1	phosphodiesterase 4D	protein-coding	0.005333	0.37234	16.36	1.37	1.77	4.93	5.18				41(TAAAACCACA,+,0.00)					269(GGTGACTAAT,-,0.00),270(GTGACTAATG,+,0.00)
C5	chr6	56728616	56728869	intron (NM_001144770, intron 3 of 94)	L1MC4|LINE|L1	-85846	NM_015548	667	Hs.604915	NM_001723	ENSG00000151914	DST	BP240|BPA|BPAG1|CATX-15|CATX15|D6S1101|DMH|DT|EBSB2|HSAN6|MACF2	dystonin	protein-coding	0.011858	0.389764	16.36	1.09	1.26	1.97	1.51							72(TAATTAAATA,-,0.00),76(TAAATAAACA,-,0.00),80(TAAACAAATA,-,0.00),178(TCAACAAACA,-,0.00)
C5	chr10	103232337	103232569	Intergenic	L2c|LINE|L2	-13434	NM_001143909	729020	Hs.458437	NM_001143909	ENSG00000235376	RPEL1	-	ribulose-5-phosphate-3-epimerase like 1	protein-coding	0.008621	0.424893	16.36	1.09	1.77	0.99	5.4		130(AGGAATGT,-,0.00)			187(AATCTGATAAGG,-,0.00)		167(TGAGCCAACA,-,0.00)			130(AGGAATGT,+,0.00)
C5	chr5	103014221	103014519	intron (NM_000919, intron 20 of 24)	intron (NM_000919, intron 20 of 24)	105768	NR_134299	54826	Hs.24088	NM_017676	ENSG00000145723	GIN1	GIN-1|TGIN1|ZH2C2	gypsy retrotransposon integrase 1	protein-coding	0.003356	0.314381	16.36	0.55	1.01	0.39	1.3	116(AATGAGTCAC,-,0.00),117(ATGAGTCACA,+,0.00)		114(AGAATGAGTCAC,+,0.00),117(ATGAGTCACAAT,-,0.00)				191(TCAGTAAACA,-,0.00),239(TGTTGACACA,+,0.00)		116(AATGAGTCAC,-,0.00),117(ATGAGTCACA,+,0.00)
C5	chr14	55541236	55541463	Intergenic	L4_A_Mam|LINE|RTE-X	38743	NR_027123	100129075	Hs.633724	NR_027123	ENSG00000186615	KTN1-AS1	C14orf33|MYCLo-3	KTN1 antisense RNA 1	ncRNA	0	0.324561	16.36	1.91	4.8	0.99	0.65	106(TATGAGTCAG,-,0.00),107(ATGAGTCAGC,+,0.00)		104(ACTATGAGTCAG,+,0.00),107(ATGAGTCAGCAG,-,0.00),172(GGAATGAATCAA,+,0.00),175(ATGAATCAATAA,-,0.00)				95(TGAATAAACA,-,0.00)		106(TATGAGTCAG,-,0.00),107(ATGAGTCAGC,+,0.00)
C5	chr14	35877331	35877615	Intergenic	Intergenic	51082	NM_032352	84312	Hs.525299	NM_032352	ENSG00000100916	BRMS1L	BRMS1	breast cancer metastasis-suppressor 1 like	protein-coding	0.007042	0.407018	16.14	1.23	0	0.59	1.94	170(AATGACTCAC,-,0.00),171(ATGACTCACA,+,0.00)	113(ACATTCCT,+,0.00),130(TGGAATGT,-,0.00)	168(ACAATGACTCAC,+,0.00),171(ATGACTCACATA,-,0.00)						170(AATGACTCAC,-,0.00),171(ATGACTCACA,+,0.00)	113(ACATTCCT,-,0.00),130(TGGAATGT,+,0.00)
C5	chr13	30072553	30072783	Intergenic	Intergenic	36207	NR_046998	100874146	Hs.574116	NR_046998	ENSG00000224511	LINC00365	-	long intergenic non-protein coding RNA 365	ncRNA	0.017391	0.471861	16.14	0.27	1.01	0.39	0.86		183(AGGAATGT,-,0.00)					147(TGCTTACTTA,+,0.00)		208(AATGAATCAC,-,0.00),209(ATGAATCACA,+,0.00)	183(AGGAATGT,+,0.00)
C5	chr8	13156906	13157171	intron (NM_182643, intron 5 of 17)	intron (NM_182643, intron 5 of 17)	-23738	NM_006094	10395	Hs.134296	NM_006094	ENSG00000164741	DLC1	ARHGAP7|HP|STARD12|p122-RhoGAP	DLC1 Rho GTPase activating protein	protein-coding	0.022642	0.409774	16.14	1.23	0.25	3.16	0.65		51(AAATTCCA,+,0.00)					99(AGTGTAAACA,-,0.00)	180(TGTCACGCTGAC,-,0.00),181(GTCACGCTGACC,+,0.00)
C5	chr6	13725596	13725866	Intergenic	Intergenic	-14167	NM_005493	10048	Hs.708182	NM_005493	ENSG00000010017	RANBP9	BPM-L|BPM90|RANBPM|RanBP7	RAN binding protein 9	protein-coding	0.007407	0.453875	16.14	1.09	2.53	0.99	11.01	199(TCTGAGTCAT,-,0.00),200(CTGAGTCATA,+,0.00)		197(AATCTGAGTCAT,+,0.00),200(CTGAGTCATAGG,-,0.00)	228(CACAACCACA,+,0.00)			217(CATTTACTTA,+,0.00)	131(AGTCATGCTGCC,-,0.00),132(GTCATGCTGCCC,+,0.00)	199(TCTGAGTCAT,-,0.00),200(CTGAGTCATA,+,0.00)
C5	chr6	64774892	64775181	intron (NM_001292009, intron 22 of 43)	MER102c|DNA|hAT-Charlie	-526382	NM_001271675	441155	Hs.546686	NM_001271675		LOC441155	-	zinc finger CCCH-type domain-containing-like	protein-coding	0.013841	0.351724	16.14	0.41	0.76	0.2	1.08		246(ACATTCCA,+,0.00)			49(GTTTATCTTACA,+,0.00),100(TATCAGATAAGT,-,0.00)		48(TGTTTATCTT,+,0.00),107(TAAGTAAATA,-,0.00),169(AATGTAAACA,-,0.00)			246(ACATTCCA,-,0.00)
C5	chr13	34469241	34469592	intron (NR_047036, intron 2 of 2)	intron (NR_047036, intron 2 of 2)	121373	NR_146542	105370158		NR_146542		LINC02343	-	long intergenic non-protein coding RNA 2343	ncRNA	0.002849	0.375	16.14	0	1.52	0.79	2.16					157(ACGCAGATAAGC,-,0.00),165(AAGCTGATAAAC,-,0.00)		256(TATTTACCTT,+,0.00)		208(TATGATTCAG,-,0.00),209(ATGATTCAGT,+,0.00)
C5	chr14	37650819	37651050	intron (NM_001310135, intron 3 of 32)	intron (NM_001310135, intron 3 of 32)	55735	NM_001310135	319089	Hs.659936	NM_001007795	ENSG00000139865	TTC6	C14orf25|NCRNA00291	tetratricopeptide repeat domain 6	protein-coding	0.008658	0.362069	16.14	0.41	0	0.59	0.86				18(TAGAACCACA,+,0.00),89(TTGAACCACA,+,0.00)			127(TAATTAAACA,-,0.00)
C5	chr6	39266819	39267124	Intergenic	MER39B|LTR|ERV1	-37496	NM_003740	8645	Hs.444448	NM_003740	ENSG00000164626	KCNK5	K2p5.1|KCNK5b|TASK-2|TASK2	potassium two pore domain channel subfamily K member 5	protein-coding	0.003279	0.434641	16.14	1.09	0.51	0.99	1.51		88(GCATTCCT,+,0.00)		146(TGTGGTCAAA,-,0.00),263(TCTGGTTTCT,-,0.00)			148(TGGTCAAACA,-,0.00)			88(GCATTCCT,-,0.00)
C5	chr11	111334770	111335002	Intergenic	Intergenic	-12871	NR_039712	100616330		NR_039712	ENSG00000264032	MIR4491	mir-4491	microRNA 4491	ncRNA	0.008621	0.527897	16.14	0.96	1.52	1.18	0					113(CCTTATCTTGAT,+,0.00)		31(TCTGCAAACA,-,0.00),84(TGATTAAATA,-,0.00),209(TCAGCAAACA,-,0.00)
C5	chr9	13094303	13094618	Intergenic	Intergenic	-121827	NR_132976	106635615		NR_132976		SNORD137	-	small nucleolar RNA, C/D box 137	snoRNA	0.003175	0.414557	16.14	1.37	1.52	0.39	1.94								194(GGTCAGCCTAAC,-,0.00)
C5	chr5	123819836	123820082	Intergenic	Intergenic	274542	NM_004384	1456	Hs.129206	NM_004384	ENSG00000151292	CSNK1G3	CKI-gamma 3|CSNK1G3L	casein kinase 1 gamma 3	protein-coding	0.00813	0.433198	16.14	0.27	1.26	0.59	0.86		123(GAATTCCA,+,0.00)					178(TGTTTGCTCA,+,0.00)
C5	chr9	94950966	94951215	intron (NM_001193329, intron 6 of 15)	intron (NM_001193329, intron 6 of 15)	-5536	NR_147614	101928119	Hs.630906	NR_147613		LOC101928119	-	uncharacterized LOC101928119	ncRNA	0.008032	0.44	16.14	0.55	6.32	0.59	17.48		180(ACATTCCA,+,0.00)		49(TGTGGTTGTG,-,0.00)						180(ACATTCCA,-,0.00)
C5	chr18	31369530	31369796	intron (NR_110788, intron 1 of 3)	L1ME2|LINE|L1	-7114	NM_177986	147409	Hs.407618	NM_177986	ENSG00000175065	DSG4	CDGF13|CDHF13|HYPT6|LAH	desmoglein 4	protein-coding	0	0.35206	16.14	0.96	0.25	0.2	1.73					224(CAAATGATAACA,-,0.00)		139(TATTTACCCA,+,0.00),182(TGTGTACACA,+,0.00),182(TGTGTACACA,-,0.00)
C5	chr10	43350188	43350495	Intergenic	MIR|SINE|MIR	-21303	NM_173160	53828	Hs.130497	NM_173160	ENSG00000150201	FXYD4	CHIF	FXYD domain containing ion transport regulator 4	protein-coding	0.019544	0.516234	16.14	2.32	3.29	0.99	0.65					23(TCTTATCTTCCC,+,0.00),193(CCATAGATAAGA,-,0.00)		62(TCAACAAACA,-,0.00)			55(GCATTCTT,-,0.00)
C5	chr3	177824138	177824371	intron (NR_110826, intron 1 of 2)	intron (NR_110826, intron 1 of 2)	7389	NR_110826	102724550	Hs.570526	NR_110826	ENSG00000231574	LINC02015	KCCAT211	long intergenic non-protein coding RNA 2015	ncRNA	0.012876	0.487179	16.14	1.37	4.05	0.79	2.81		9(TGGAATTT,-,0.00)	41(GCTCTGATTCAT,+,0.00),44(CTGATTCATTCC,-,0.00)				82(TGTTTAATCA,+,0.00)		43(TCTGATTCAT,-,0.00),44(CTGATTCATT,+,0.00)
C5	chr5	77168880	77169132	Intergenic	Intergenic	-11251	NM_001349752	8622	Hs.584830	NM_003719	ENSG00000113231	PDE8B	ADSD|PPNAD3	phosphodiesterase 8B	protein-coding	0.007937	0.454545	16.14	2.05	1.01	1.18	1.73					91(GGTCTGATAAGA,-,0.00)
C5	chr3	50268819	50269106	promoter-TSS (NM_001290061)	promoter-TSS (NM_001290061)	-33	NM_001290060	7869	Hs.82222	NM_004636	ENSG00000012171	SEMA3B	LUCA-1|SEMA5|SEMAA|SemA|semaV	semaphorin 3B	protein-coding	0.02439	0.590278	15.93	0.68	2.02	1.18	9.28		236(TGGAATGC,-,0.00)						146(TGCAGGGTGACC,+,0.00)		236(TGGAATGC,+,0.00)
C5	chr3	108006255	108006597	Intergenic	Intergenic	84662	NM_001777	961	Hs.446414	NM_001777	ENSG00000196776	CD47	IAP|MER6|OA3	CD47 molecule	protein-coding	0.011696	0.507289	15.93	10.38	2.02	2.56	1.94					107(ACCAAGATAAGA,-,0.00)		156(TATTTACCCA,+,0.00)
C5	chr10	61179748	61180052	Intergenic	Intergenic	163625	NR_108052	100507058	Hs.145227	NR_108052	ENSG00000227244	LINC00845	-	long intergenic non-protein coding RNA 845	ncRNA	0.009868	0.390164	15.93	0.96	1.01	0.39	0.86							117(ACAGCAAACA,-,0.00)	163(GACAATCTGACC,+,0.00)
C5	chr3	177443533	177443764	intron (NR_047568, intron 1 of 3)	intron (NR_047568, intron 1 of 3)	1727	NR_047568	100505566	Hs.581170	NR_047568		LINC00578	-	long intergenic non-protein coding RNA 578	ncRNA	0.008658	0.452586	15.93	1.5	1.77	1.18	3.45	40(GATGACTAAT,-,0.00),41(ATGACTAATG,+,0.00)		38(ATGATGACTAAT,+,0.00)		11(CCTTATCTGTCA,+,0.00)				40(GATGACTAAT,-,0.00),41(ATGACTAATG,+,0.00)	166(AAGAATGT,+,0.00)
C5	chr6	43804624	43804905	Intergenic	Intergenic	32779	NM_001287044	7422	Hs.73793	NM_003376	ENSG00000112715	VEGFA	MVCD1|VEGF|VPF	vascular endothelial growth factor A	protein-coding	0.007117	0.514184	15.93	1.37	1.01	0.99	0.65		31(TGGAATGT,-,0.00)					77(TGTTTACCCT,+,0.00),197(TGTTTACCTG,+,0.00)			31(TGGAATGT,+,0.00)
C5	chr8	61734404	61734666	Intergenic	Intergenic	19747	NR_039680	100616484		NR_039680	ENSG00000264408	MIR4470	mir-4470	microRNA 4470	ncRNA	0.007634	0.334601	15.93	5.6	12.9	0.39	1.3	193(AGTGACTCAC,-,0.00)		191(AAAGTGACTCAC,+,0.00)				87(TAAGTCAACA,-,0.00),122(AGAGTAAATA,-,0.00),212(TGTTTGCATT,+,0.00)		193(AGTGACTCAC,-,0.00),194(GTGACTCACT,+,0.00)
C5	chr10	66626196	66626436	intron (NM_001127384, intron 9 of 17)	intron (NM_001127384, intron 9 of 17)	-299718	NM_178011	347731	Hs.652155	NM_178011	ENSG00000198739	LRRTM3	-	leucine rich repeat transmembrane neuronal 3	protein-coding	0.008333	0.377593	15.93	0	0.51	0.2	1.3					33(GCTTATCACATA,+,0.00)		80(TATTTACCTG,+,0.00),126(TGTTTGCTGA,+,0.00),159(TGTTTATATA,+,0.00)
C5	chr2	142980221	142980474	intron (NM_001032998, intron 8 of 11)	MER41B|LTR|ERV1	102721	NM_001199241	8942	Hs.470126	NM_003937	ENSG00000115919	KYNU	KYNUU|VCRL2	kynureninase	protein-coding	0	0.417323	15.93	0.27	1.26	1.78	2.16		203(AGGAATGC,-,0.00)			123(TTTTATCAGCAA,+,0.00)			51(GTGAGGATGACC,+,0.00)		203(AGGAATGC,+,0.00)
C5	chr19	11344473	11344708	intron (NM_198536, intron 2 of 2)	intron (NM_198536, intron 2 of 2)	1715	NM_001321113	374882	Hs.8036	NM_033408	ENSG00000105518	TMEM205	UNQ501	transmembrane protein 205	protein-coding	0.008511	0.525424	15.93	11.61	11.63	2.37	15.33	157(CTGAGTCACC,+,0.00)		154(CAGCTGAGTCAC,+,0.00),157(CTGAGTCACCAC,-,0.00)	160(AGTCACCACA,+,0.00)			17(AGAGTAAATA,-,0.00)	138(GGTCAATGTGCC,-,0.00)	156(GCTGAGTCAC,-,0.00),157(CTGAGTCACC,+,0.00)
C5	chr1	182633653	182633910	Intergenic	Intergenic	18641	NR_036490	284648	Hs.253475	NR_036490	ENSG00000261504	LINC01686	-	long intergenic non-protein coding RNA 1686	ncRNA	0.015564	0.589147	15.93	0.41	0.51	2.37	0.22
C5	chr10	8702658	8702897	Intergenic	Intergenic	-108386	NR_134492	105376398	Hs.63158	NR_134492		LOC105376398	-	uncharacterized LOC105376398	ncRNA	0.004184	0.316667	15.93	0.41	1.01	0	0.86		130(ACATTCCT,+,0.00)	152(AGTTTGACTCAG,+,0.00),155(TTGACTCAGCTA,-,0.00)				123(AATGCAAACA,-,0.00),205(TAAATAAATA,-,0.00)			130(ACATTCCT,-,0.00)
C5	chr2	176814359	176814615	Intergenic	Intergenic	176733	NR_110599	102724224	Hs.663125	NR_110599	ENSG00000224577	LINC01117	-	long intergenic non-protein coding RNA 1117	ncRNA	0.003906	0.36965	15.93	1.37	1.01	1.58	2.16		74(TGGAATGC,-,0.00)	123(ACTTTGACTCAT,+,0.00),126(TTGACTCATAAA,-,0.00)				53(TGTTTGCTTT,+,0.00),83(TGTGCAAATA,-,0.00),181(TGAGCAAATA,-,0.00)		125(TTTGACTCAT,-,0.00),126(TTGACTCATA,+,0.00)	74(TGGAATGC,+,0.00)
C5	chr6	86777852	86778138	Intergenic	Intergenic	-159311	NM_000865	3354	Hs.1611	NM_000865	ENSG00000168830	HTR1E	5-HT1E	5-hydroxytryptamine receptor 1E	protein-coding	0	0.344948	15.93	0.96	0.25	0.99	0.43				91(TCTGGTTACC,-,0.00)			211(TGTTTGCTCT,+,0.00)	95(GTTACCCTGACC,+,0.00)
C5	chr8	38793156	38793416	intron (NM_001352794, intron 2 of 12)	intron (NM_001352794, intron 2 of 12)	5180	NM_001352798	6867	Hs.279245	NM_006283	ENSG00000147526	TACC1	Ga55	transforming acidic coiled-coil containing protein 1	protein-coding	0.003846	0.40613	15.93	4.51	3.79	3.55	2.16	170(TGTGACTCAT,-,0.00),171(GTGACTCATA,+,0.00)		168(ACTGTGACTCAT,+,0.00),171(GTGACTCATAGA,-,0.00)				125(TGTTTGTTGA,+,0.00),129(TGTTGACACA,+,0.00)		170(TGTGACTCAT,-,0.00),171(GTGACTCATA,+,0.00)
C5	chr11	84987828	84988082	intron (NM_001351274, intron 5 of 26)	L1PB1|LINE|L1	-64534	NM_001300983	1740	Hs.367656	NM_001364	ENSG00000150672	DLG2	PPP1R58|PSD-93|PSD93|chapsyn-110	discs large MAGUK scaffold protein 2	protein-coding	0	0.352941	15.93	0.82	1.26	0.59	0.43							78(AAGATAAATA,-,0.00),97(TAATTAAACA,-,0.00),140(AGAGTAAACA,-,0.00)
C5	chr5	118022126	118022414	intron (NR_104997, intron 2 of 2)	intron (NR_104997, intron 2 of 2)	-260304	NR_104609	100505811	Hs.369776	NR_104609	ENSG00000250427	LINC02148	HNCAT21	long intergenic non-protein coding RNA 2148	ncRNA	0.006944	0.356401	15.93	0.82	2.02	0.39	0.65				175(TGAGGTTAGC,-,0.00)	202(AACTAGATAAGG,-,0.00)		100(TATTTACTCA,+,0.00),119(TATTTGCTCT,+,0.00),133(TATTTATTTT,+,0.00),239(AAAATAAATA,-,0.00)
C5	chr11	76788665	76788894	intron (NM_001318478, intron 1 of 1)	intron (NM_001318478, intron 1 of 1)	-2973	NM_001318477	25987	Hs.8361	NM_015516	ENSG00000182704	TSKU	E2IG4|LRRC54|TSK	tsukushi, small leucine rich proteoglycan	protein-coding	0.026201	0.573913	15.93	1.09	0.76	1.58	3.45				77(TGCGGTTGAC,-,0.00)
C5	chr9	12794334	12794735	intron (NR_125775, intron 1 of 3)	intron (NR_125775, intron 1 of 3)	19521	NM_203403	286343	Hs.445356	NM_203403	ENSG00000153714	LURAP1L	C9orf150|HYST0841|LRAP35b|bA3L8.2	leucine rich adaptor protein 1 like	protein-coding	0	0.325871	15.93	0.27	1.52	1.18	0.86							52(TGTGTCAACA,-,0.00),115(TTTGTAAACA,-,0.00),160(AGAACAAATA,-,0.00),330(ATAGTAAACA,-,0.00)
C5	chr7	98781730	98781964	Intergenic	MER4D|LTR|ERV1	88203	NM_001134450	222865	Hs.270753	NM_152913	ENSG00000166448	TMEM130	-	transmembrane protein 130	protein-coding	0.021368	0.468085	15.93	0.55	0.76	1.38	1.08		85(AGGAATGC,-,0.00)		144(GTAAGCCACA,+,0.00)	102(TGTTATCTGTCA,+,0.00)			148(GCCACACTGACC,+,0.00)		85(AGGAATGC,+,0.00)
C5	chr2	150167772	150168004	Intergenic	Intergenic	89119	NR_146972	105373683		NR_146972	ENSG00000231420	LINC01817	-	long intergenic non-protein coding RNA 1817	ncRNA	0	0.381974	15.71	4.78	8.6	4.14	2.81	44(GATGAGTCAT,-,0.00),45(ATGAGTCATA,+,0.00)		42(GAGATGAGTCAT,+,0.00),45(ATGAGTCATACC,-,0.00)	77(TGTGGTTTCC,-,0.00)	63(TCTTATCTGAAA,+,0.00)				44(GATGAGTCAT,-,0.00),45(ATGAGTCATA,+,0.00)	59(GCATTCTT,-,0.00)
C5	chr11	35295839	35296152	intron (NM_001195728, intron 7 of 11)	MER5A|DNA|hAT-Charlie	123563	NM_004171	6506	Hs.502338	NM_004171	ENSG00000110436	SLC1A2	EAAT2|EIEE41|GLT-1|HBGT	solute carrier family 1 member 2	protein-coding	0.00639	0.44586	15.71	0.82	2.53	1.18	0.65				109(GCTTACCACA,+,0.00)				129(GTCAGAATGTCC,+,0.00)
C5	chr4	175195927	175196298	Intergenic	Intergenic	277754	NM_001278127	11086	Hs.126838	NM_014269	ENSG00000168594	ADAM29	CT73|svph1	ADAM metallopeptidase domain 29	protein-coding	0.002695	0.282258	15.71	0.82	1.01	0.59	1.08	311(AATGAGTCAT,-,0.00),312(ATGAGTCATA,+,0.00)		309(TTAATGAGTCAT,+,0.00),312(ATGAGTCATACA,-,0.00)		168(CCCAAGATAAAG,-,0.00),278(CTTTATCTTAGT,+,0.00),338(AACATGATAAGA,-,0.00)		192(TATTTGCATT,+,0.00),286(TAGTTAAATA,-,0.00),325(TGAGTAAACT,-,0.00)		311(AATGAGTCAT,-,0.00),312(ATGAGTCATA,+,0.00)
C5	chr12	93145235	93145577	intron (NR_040096, intron 3 of 4)	intron (NR_040096, intron 3 of 4)	-28960	NR_120492	102724933	Hs.663947	NR_120492	ENSG00000258171	LINC02412	-	long intergenic non-protein coding RNA 2412	ncRNA	0.008772	0.38484	15.71	1.23	1.77	1.58	2.37				172(TCTGGTTTAG,-,0.00)			152(TGTTTGCTCA,+,0.00)
C5	chr13	109998672	109999045	Intergenic	Intergenic	-54427	NR_126387	104355146	Hs.508690	NR_126387	ENSG00000231428	LINC00396	-	long intergenic non-protein coding RNA 396	ncRNA	0.005362	0.40107	15.71	0.68	2.02	1.78	1.73	311(CCTGACTCAT,-,0.00),312(CTGACTCATT,+,0.00)		309(TGCCTGACTCAT,+,0.00),312(CTGACTCATTCC,-,0.00)				122(AAAACAAACA,-,0.00),328(TATTTGTTCA,+,0.00)		311(CCTGACTCAT,-,0.00),312(CTGACTCATT,+,0.00)
C5	chr1	214216874	214217113	Intergenic	L2b|LINE|L2	-64229	NM_020197	56950	Hs.66170	NM_020197	ENSG00000143499	SMYD2	HSKM-B|KMT3C|ZMYND14	SET and MYND domain containing 2	protein-coding	0	0.45	15.71	1.78	0.76	0.59	0.43					222(GCTTATCTTCAG,+,0.00)		25(TGTTTGTTCT,+,0.00),42(TGAACAAATA,-,0.00)
C5	chr2	191171773	191172030	Intergenic	Intergenic	-20305	NM_001243835	6775	Hs.80642	NM_003151	ENSG00000138378	STAT4	SLEB11	signal transducer and activator of transcription 4	protein-coding	0	0.410853	15.71	0	7.84	0.99	4.53					11(TCTTATCAAGTG,+,0.00)			20(GTGAAACTGACC,+,0.00)
C5	chr10	5009241	5009536	intron (NM_001354, intron 1 of 10)	intron (NM_001354, intron 1 of 10)	-5374	NM_001135241	1646	Hs.460260	NM_001354	ENSG00000151632	AKR1C2	AKR1C-pseudo|BABP|DD|DD-2|DD/BABP|DD2|DDH2|HAKRD|HBAB|MCDR2|SRXY8|TDD	aldo-keto reductase family 1 member C2	protein-coding	0.010169	0.422297	15.71	3.01	0.51	0.99	3.24	166(GGTGACTCAG,-,0.00)		164(AGGGTGACTCAG,+,0.00),167(GTGACTCAGCAG,-,0.00)				35(TGTTGACTCT,+,0.00),206(TAGGTCAACA,-,0.00)	160(AGTCAGGGTGAC,-,0.00),161(GTCAGGGTGACT,+,0.00)	166(GGTGACTCAG,-,0.00),167(GTGACTCAGC,+,0.00)
C5	chr5	103444452	103444730	Intergenic	G-rich|Low_complexity|Low_complexity	97394	NR_104670	102467212	Hs.641885	NR_104670	ENSG00000248757	LINC02115	-	long intergenic non-protein coding RNA 2115	ncRNA	0	0.476703	15.71	0.68	2.78	1.38	0.86					158(CTTTATCTCTTT,+,0.00),166(CTTTATCAGAAT,+,0.00)
C5	chr1	81167114	81167352	Intergenic	Tigger19a|DNA|TcMar-Tigger	390469	NR_125943	101927434	Hs.130394	NR_125943	ENSG00000234953	LOC101927434	-	uncharacterized LOC101927434	ncRNA	0.004202	0.426778	15.71	0.68	1.01	0.59	1.08		79(GCATTCCT,+,0.00)					47(TGTTTACCTT,+,0.00)			79(GCATTCCT,-,0.00)
C5	chr11	12245525	12245849	intron (NM_001346296, intron 21 of 26)	MIR3|SINE|MIR	-41213	NM_032867	84953	Hs.60371	NM_032867	ENSG00000133816	MICALCL	Ebitein1	MICAL C-terminal like	protein-coding	0.003086	0.526154	15.71	2.19	1.77	0.79	4.32
C5	chr7	5514134	5514424	promoter-TSS (NM_001321213)	promoter-TSS (NM_001321213)	425	NR_126168	221946	Hs.385633	NR_126168		LOC221946	-	uncharacterized LOC221946	ncRNA	0.031034	0.446735	15.71	5.06	5.06	3.95	2.37		139(TGGAATGT,-,0.00)					168(TATTTGCTAA,+,0.00),175(TAAGTAAACA,-,0.00)			139(TGGAATGT,+,0.00)
C5	chr3	189099118	189099350	Intergenic	Intergenic	-72740	NM_198485	285386	Hs.729544	NM_198485	ENSG00000188001	TPRG1	FAM79B	tumor protein p63 regulated 1	protein-coding	0.038793	0.587983	15.71	0.27	0.25	0.39	0.86				22(CGACACCACA,+,0.00)				123(GGTCACGGTGAC,-,0.00),124(GTCACGGTGACC,+,0.00)
C5	chr2	19138266	19138566	Intergenic	Intergenic	-111445	NR_135287	400945	Hs.502854	NR_135287	ENSG00000236204	LINC01376	-	long intergenic non-protein coding RNA 1376	ncRNA	0.013333	0.415282	15.71	1.23	1.52	0.59	1.94				92(TGTGGTGATT,-,0.00)			163(TGTGTACATA,+,0.00)
C5	chr10	61271494	61271799	Intergenic	L1M8|LINE|L1	-180993	NR_120643	101928781	Hs.568856	NR_120643		TMEM26-AS1	-	TMEM26 antisense RNA 1	ncRNA	0.006557	0.385621	15.71	1.5	3.54	1.18	1.08							122(AAAGTACACA,-,0.00),138(CATTTACTTA,+,0.00)
C5	chr7	17559034	17559283	promoter-TSS (NR_110013)	promoter-TSS (NR_110013)	-249	NR_110013	101927630	Hs.583400	NR_110013	ENSG00000236039	LOC101927630	-	uncharacterized LOC101927630	ncRNA	0.004016	0.396	15.71	0.41	0.51	0.99	0.22					220(CTCCAGATAAAC,-,0.00)		58(AGAATAAATA,-,0.00),66(TATTTGCTTT,+,0.00),124(TTTGTAAATA,-,0.00)
C5	chr5	148011807	148012174	Intergenic	Intergenic	-51982	NM_001127698	11005	Hs.331555	NM_006846	ENSG00000133710	SPINK5	LEKTI|LETKI|NETS|NS|VAKTI	serine peptidase inhibitor, Kazal type 5	protein-coding	0	0.407609	15.71	2.32	4.8	0.59	0.43	67(CTGAGTCACC,+,0.00)	336(TGGAATTC,-,0.00)	64(CTACTGAGTCAC,+,0.00),67(CTGAGTCACCCA,-,0.00)	233(TGTGGTAAGA,-,0.00)	208(TTCCTGATAAAG,-,0.00)				66(ACTGAGTCAC,-,0.00),67(CTGAGTCACC,+,0.00)
C5	chr9	83060612	83060916	intron (NM_152573, intron 1 of 16)	intron (NM_152573, intron 1 of 16)	2364	NM_152573	158158	Hs.129136	NM_152573	ENSG00000165105	RASEF	RAB45	RAS and EF-hand domain containing	protein-coding	0.006579	0.380328	15.71	0.27	1.52	0.39	1.3							29(AAGGTCAACA,-,0.00),155(AAGACAAATA,-,0.00)
C5	chr11	110356810	110357089	intron (NR_135100, intron 1 of 3)	MIR3|SINE|MIR	1835	NR_135100	105369486	Hs.611557	NR_135100		LOC105369486	-	uncharacterized LOC105369486	ncRNA	0.007168	0.385714	15.71	2.19	1.52	1.58	1.94		89(GGGAATGT,-,0.00)					139(TATTTATCTA,+,0.00)
C5	chr4	169635000	169635275	intron (NM_001243372, intron 1 of 11)	intron (NM_001243372, intron 1 of 11)	14616	NM_173872	1182	Hs.481186	NM_001829	ENSG00000109572	CLCN3	CLC3|ClC-3	chloride voltage-gated channel 3	protein-coding	0.003636	0.373188	15.71	1.5	1.01	0.99	11.87							87(TGCTTACTTT,+,0.00),119(TGTGTACTTA,+,0.00)
C5	chr5	4028868	4029115	Intergenic	Intergenic	432937	NM_024337	79192	Hs.424156	NM_024337	ENSG00000170549	IRX1	IRX-5|IRXA1	iroquois homeobox 1	protein-coding	0.004049	0.415323	15.71	0.82	0.76	0.2	0.86		182(ACATTCCT,+,0.00)						61(GGTCACCGTGGC,-,0.00)		182(ACATTCCT,-,0.00)
C5	chr6	139765810	139766153	Intergenic	Tigger19b|DNA|TcMar-Tigger	-5092	NR_038399	100132735	Hs.62646	NR_038399	ENSG00000231426	FILNC1	-	FOXO induced long non-coding RNA 1	ncRNA	0.008746	0.386628	15.71	12.57	5.31	2.37	1.3	197(GATGACTCAG,-,0.00),198(ATGACTCAGA,+,0.00),304(ATGATTCATA,+,0.00)		195(AAGATGACTCAG,+,0.00),198(ATGACTCAGAGA,-,0.00),301(GCTATGATTCAT,+,0.00),304(ATGATTCATAGA,-,0.00)	10(TGCGGTTAAG,-,0.00)	170(ATCAAGATAACC,-,0.00)		67(TCAGTCAACA,-,0.00),183(TGTTTACCCA,+,0.00)		197(GATGACTCAG,-,0.00),198(ATGACTCAGA,+,0.00),303(TATGATTCAT,-,0.00),304(ATGATTCATA,+,0.00)
C5	chr14	37117017	37117262	intron (NM_001171170, intron 1 of 10)	intron (NM_001171170, intron 1 of 10)	-54887	NR_033240	100129794	Hs.601579	NR_033240	ENSG00000258708	SLC25A21-AS1	-	SLC25A21 antisense RNA 1	ncRNA	0.004082	0.321138	15.71	0.96	0.76	0.2	1.73	104(TGTGACTCAT,-,0.00),105(GTGACTCATT,+,0.00),143(CATGAATCAT,-,0.00)	165(TGGAATGC,-,0.00)	102(ACTGTGACTCAT,+,0.00),105(GTGACTCATTTT,-,0.00),141(TACATGAATCAT,+,0.00),144(ATGAATCATCCT,-,0.00)				201(TAAGTAAATA,-,0.00)	98(GGGCACTGTGAC,-,0.00),99(GGCACTGTGACT,+,0.00)	104(TGTGACTCAT,-,0.00),105(GTGACTCATT,+,0.00),143(CATGAATCAT,-,0.00),144(ATGAATCATC,+,0.00)	165(TGGAATGC,+,0.00)
C5	chr5	105616746	105616995	Intergenic	Intergenic	517396	NR_000039	9366	Hs.158296	NR_000039	ENSG00000232159	RAB9BP1	RAB9P1	RAB9B, member RAS oncogene family pseudogene 1	pseudo	0.004016	0.352	15.71	1.09	1.01	0.59	1.94
C5	chr11	15615461	15615722	Intergenic	Intergenic	-28294	NM_001293172	102724957	Hs.512245	NM_001293172		LOC102724957	-	uncharacterized LOC102724957	protein-coding	0	0.480916	15.5	0.82	0.51	0.99	1.3		51(ACATTCCA,+,0.00),95(GAATTCCT,+,0.00)					208(TGTTTGCTTG,+,0.00)	144(GGACAAGGTGAC,-,0.00),145(GACAAGGTGACC,+,0.00)		51(ACATTCCA,-,0.00),95(GAATTCCT,-,0.00)
C5	chr20	36082471	36082754	Intergenic	MLT2B1|LTR|ERVL	-8892	NM_001258331	2036	Hs.437422	NM_012156	ENSG00000088367	EPB41L1	4.1N|MRD11	erythrocyte membrane protein band 4.1 like 1	protein-coding	0	0.383803	15.5	2.6	0.51	0.2	1.08							106(TGGTTAAACA,-,0.00)
C5	chr2	76314698	76314948	Intergenic	Intergenic	-603838	NM_001201335	6936	Hs.303808	NM_003203	ENSG00000005436	GCFC2	C2orf3|DNABF|GCF|TCF9	GC-rich sequence DNA-binding factor 2	protein-coding	0.008	0.398406	15.5	0	0	0.39	0.65		3(AAATTCCA,+,0.00),89(GAATTCCT,+,0.00)					73(TATGTAAATA,-,0.00),115(TATTTGCTGA,+,0.00)			89(GAATTCCT,-,0.00)
C5	chr8	68935142	68935413	intron (NR_039986, intron 3 of 4)	intron (NR_039986, intron 3 of 4)	168913	NR_039986	100505718	Hs.122386	NR_039986	ENSG00000253658	LINC01592	-	long intergenic non-protein coding RNA 1592	ncRNA	0.01107	0.352941	15.5	0.96	0.76	0.99	1.94							66(TCAGTCAACA,-,0.00)
C5	chr1	185696804	185697081	Intergenic	L2b|LINE|L2	-37609	NM_031935	83872	Hs.58877	NM_031935	ENSG00000143341	HMCN1	ARMD1|FBLN6|FIBL-6|FIBL6	hemicentin 1	protein-coding	0	0.374101	15.5	0.55	0.76	0.39	1.51				10(AAACACCACA,+,0.00)			5(CATGTAAACA,-,0.00),84(TAAATAAATA,-,0.00),92(TATTTGCCAA,+,0.00),157(TGTTTGCATT,+,0.00)
C5	chr20	53074954	53075256	intron (NM_173485, intron 1 of 2)	Mam_R4|LINE|Dong-R4	102698	NM_173485	128553	Hs.473117	NM_173485	ENSG00000182463	TSHZ2	C20orf17|OVC10-2|TSH2|ZABC2|ZNF218	teashirt zinc finger homeobox 2	protein-coding	0.013245	0.379538	15.5	0.82	1.52	0.99	0.43			224(ATAATGAGTAAG,+,0.00),227(ATGAGTAAGATT,-,0.00),244(CTACTGAGTAAT,+,0.00)				253(AATGCAAATA,-,0.00)
C5	chr10	8830964	8831204	Intergenic	Intergenic	-66905	NR_131944	105755953	Hs.564146	NR_131944	ENSG00000234752	LOC105755953	-	uncharacterized LOC105755953	ncRNA	0.004167	0.352697	15.5	0.68	0.25	0.39	0.22							128(TGTGTACTCT,+,0.00)
C5	chr1	42992431	42992682	Intergenic	L1MCa|LINE|L1	-33380	NM_006516	6513	Hs.473721	NM_006516	ENSG00000117394	SLC2A1	CSE|DYT17|DYT18|DYT9|EIG12|GLUT|GLUT-1|GLUT1|GLUT1DS|HTLVR|PED|SDCHCN	solute carrier family 2 member 1	protein-coding	0.015936	0.484127	15.5	2.6	1.52	0.59	0		75(TGGAATGT,-,0.00)								75(TGGAATGT,+,0.00)
C5	chr21	36235205	36235450	intron (NM_001320714, intron 15 of 36)	intron (NM_001320714, intron 15 of 36)	70786	NM_005128	9980	Hs.204575	NM_005128	ENSG00000142197	DOPEY2	21orf5|C21orf5	dopey family member 2	protein-coding	0.012245	0.48374	15.5	0	0.51	0.59	0.22					146(TCTTATCAGGTA,+,0.00)		100(AGTGCAAACA,-,0.00)
C5	chr18	54767209	54767436	Intergenic	Intergenic	-61155	NM_004163	5874	Hs.25318	NM_004163	ENSG00000041353	RAB27B	C25KG	RAB27B, member RAS oncogene family	protein-coding	0	0.381579	15.5	1.23	0.51	0.39	0.22							6(TGTTTGCTCT,+,0.00),41(TGGGTAAATA,-,0.00),58(AAGGCAAATA,-,0.00),82(TGTTTACCCA,+,0.00)
C5	chr2	72827987	72828232	Intergenic	Intergenic	-2067	NM_001321729	23233	Hs.303454	NM_015189	ENSG00000144036	EXOC6B	SEC15B|SEC15L2	exocyst complex component 6B	protein-coding	0.004082	0.357724	15.5	3.01	1.26	0.59	3.67	202(CATTACTCAT,-,0.00),203(ATTACTCATG,+,0.00)		203(ATTACTCATGTT,-,0.00)				86(AAAATAAACA,-,0.00),211(TGTTTAAACA,+,0.00),211(TGTTTAAACA,-,0.00)		202(CATTACTCAT,-,0.00),203(ATTACTCATG,+,0.00)	72(AAGAATGC,+,0.00)
C5	chr4	82525341	82525604	intron (NM_001353454, intron 1 of 7)	intron (NM_001353454, intron 1 of 7)	36547	NM_001080506	441027	Hs.507676	NM_001080506	ENSG00000249242	TMEM150C	TTN3	transmembrane protein 150C	protein-coding	0.003802	0.337121	15.5	0.68	0.51	0.2	1.3		216(ACATTCCA,+,0.00)	8(AAACTGAGTAAT,+,0.00),11(CTGAGTAATAAA,-,0.00)		139(CAGGAGATAAAG,-,0.00),207(TAAAAGATAACA,-,0.00)					216(ACATTCCA,-,0.00)
C5	chr5	19048818	19049059	Intergenic	Intergenic	837334	NM_001291957	1016	Hs.317632	NM_004934	ENSG00000145526	CDH18	CDH14|CDH14L|CDH24	cadherin 18	protein-coding	0.012448	0.347107	15.5	1.91	0.76	0.59	0.43					80(TTTTATCTGTTT,+,0.00)
C5	chr12	26918253	26918570	intron (NM_018164, intron 8 of 16)	intron (NM_018164, intron 8 of 16)	19910	NM_018164	55726	Hs.505077	NM_018164	ENSG00000064102	INTS13	ASUN|C12orf11|GCT1|Mat89Bb|NET48|SPATA30	integrator complex subunit 13	protein-coding	0	0.311321	15.5	1.64	1.26	0.79	1.73					139(TTTTATCAGGTC,+,0.00)		75(TATTTACCAA,+,0.00),154(TGGACAAATA,-,0.00),185(AAAATAAATA,-,0.00),246(AAAGTCAATA,-,0.00)
C5	chr7	41572988	41573362	Intergenic	Intergenic	-120744	NR_027118	285954	Hs.656869	NR_027118	ENSG00000224116	INHBA-AS1	-	INHBA antisense RNA 1	ncRNA	0.005348	0.397333	15.5	0.82	4.05	0.39	0.22	191(AGTGACTCAT,-,0.00),192(GTGACTCATG,+,0.00)		189(AGAGTGACTCAT,+,0.00),192(GTGACTCATGCT,-,0.00)		122(GTTTATCACCAT,+,0.00)		176(TGTTTATCCA,+,0.00)	257(TGTCATTCTGAC,-,0.00),258(GTCATTCTGACA,+,0.00)	191(AGTGACTCAT,-,0.00),192(GTGACTCATG,+,0.00)
C5	chr8	29809640	29809912	Intergenic	Intergenic	18728	NR_125817	101929470	Hs.204721	NR_125817	ENSG00000248964	LOC101929470	-	uncharacterized LOC101929470	ncRNA	0.003676	0.446886	15.28	0.82	2.02	0.59	0.86		221(GCATTCCT,+,0.00)		192(TTAGACCACA,+,0.00)			121(TAAGCCAACA,-,0.00)			221(GCATTCCT,-,0.00)
C5	chr2	217951447	217951732	Intergenic	Intergenic	-7516	NM_022648	7145	Hs.471381	NM_022648	ENSG00000079308	TNS1	MST091|MST122|MST127|MSTP091|MSTP122|MSTP127|MXRA6|PPP1R155|TNS	tensin 1	protein-coding	0.014035	0.573427	15.28	0.27	1.26	1.18	1.08		138(ACATTCCA,+,0.00)					8(TATTGACCTT,+,0.00)			138(ACATTCCA,-,0.00)
C5	chr4	105633275	105633522	intron (NM_001242729, intron 4 of 13)	intron (NM_001242729, intron 4 of 13)	71807	NR_046840	100874374	Hs.668908	NR_046840	ENSG00000249885	ARHGEF38-IT1	-	ARHGEF38 intronic transcript 1	ncRNA	0.004049	0.423387	15.28	1.09	1.52	1.97	2.37				216(TGTGGCTAGA,-,0.00)	219(GGCTAGATAACA,-,0.00)			197(TGTCACTCTGCC,-,0.00),198(GTCACTCTGCCT,+,0.00)
C5	chr5	101292272	101292533	Intergenic	L1PB|LINE|L1	-389117	NM_175052	7903	Hs.308628	NM_005668	ENSG00000113532	ST8SIA4	PST|PST1|SIAT8D|ST8SIA-IV	ST8 alpha-N-acetyl-neuraminide alpha-2,8-sialyltransferase 4	protein-coding	0.007663	0.362595	15.28	0.27	0.51	0.2	1.3				116(CCAAACCACA,+,0.00)	148(CCTTATCTCTCA,+,0.00),227(TAGAAGATAACA,-,0.00)		51(AAAGCAAACA,-,0.00)
C5	chr3	183845742	183846003	intron (NM_001037639, intron 4 of 8)	intron (NM_001037639, intron 4 of 8)	-20267	NM_024871	79929	Hs.478465	NM_024871	ENSG00000180834	MAP6D1	MAPO6D1|SL21	MAP6 domain containing 1	protein-coding	0.011494	0.435115	15.28	0.82	2.28	1.18	1.51				229(TGTGGTTCAA,-,0.00)			1(GGTTTACCCT,+,0.00)
C5	chr8	17540159	17540409	intron (NM_001164771, intron 1 of 11)	intron (NM_001164771, intron 1 of 11)	1507	NM_003046	6542	Hs.448520	NM_003046	ENSG00000003989	SLC7A2	ATRC2|CAT2|HCAT2	solute carrier family 7 member 2	protein-coding	0.016	0.354582	15.28	0.82	1.01	0.39	0.43	9(AATGACTCAT,-,0.00),10(ATGACTCATT,+,0.00)		7(AAAATGACTCAT,+,0.00),10(ATGACTCATTAA,-,0.00),200(ATTACTCAAAAG,-,0.00)				138(TGTTTGCAAA,+,0.00)		9(AATGACTCAT,-,0.00),10(ATGACTCATT,+,0.00)
C5	chr3	99931121	99931403	intron (NM_001042459, intron 1 of 4)	intron (NM_001042459, intron 1 of 4)	33136	NR_037486	100500859		NR_037486	ENSG00000264897	MIR3921	-	microRNA 3921	ncRNA	0.003546	0.378092	15.28	4.1	1.01	1.18	1.3		191(GCATTCCA,+,0.00)		4(ATTTACCACA,+,0.00)			82(TATTTGCACT,+,0.00),101(AAAGCAAACA,-,0.00),155(TGGGTAAACA,-,0.00),239(TGCTTGCTTA,+,0.00)			191(GCATTCCA,-,0.00)
C5	chr15	58330099	58330397	Intergenic	Intergenic	-101728	NM_000236	3990	Hs.654472	NM_000236	ENSG00000166035	LIPC	HDLCQ12|HL|HTGL|LIPH	lipase C, hepatic type	protein-coding	0.010067	0.528428	15.28	3.14	1.26	1.18	7.34				50(TGTGGTTGGC,-,0.00)		50(TGTGGTTGGCCC,+,0.00)	152(TGTTTACCTT,+,0.00)
C5	chr2	20114057	20114305	Intergenic	Intergenic	-62153	NM_014713	9741	Hs.467807	NM_014713	ENSG00000068697	LAPTM4A	HUMORF13|LAPTM4|MBNT|Mtrp	lysosomal protein transmembrane 4 alpha	protein-coding	0.020161	0.626506	15.28	0.82	0.76	0.79	0.86
C5	chr7	7861300	7861531	intron (NM_001302348, intron 3 of 3)	intron (NM_001302348, intron 3 of 3)	-107328	NM_138426	113263	Hs.131673	NM_138426	ENSG00000106415	GLCCI1	FAM117C|GCTR|GIG18|TSSN1	glucocorticoid induced 1	protein-coding	0	0.439655	15.28	2.05	0.76	1.97	0.86							98(TGTTTACTTT,+,0.00)
C5	chr19	46784694	46784984	promoter-TSS (NM_001145145)	promoter-TSS (NM_001145145)	38	NM_001145145	6510	Hs.631582	NM_005628	ENSG00000105281	SLC1A5	AAAT|ASCT2|ATBO|M7V1|M7VS1|R16|RDRC	solute carrier family 1 member 5	protein-coding	0.027586	0.639175	15.28	7.65	6.07	7.89	7.99		122(AGGAATGC,-,0.00)								122(AGGAATGC,+,0.00)
C5	chr22	28923984	28924282	intron (NM_032173, intron 1 of 8)	intron (NM_032173, intron 1 of 8)	6744	NM_032173	84133	Hs.604200	NM_032173	ENSG00000183579	ZNRF3	BK747E2.3|RNF203	zinc and ring finger 3	protein-coding	0.036913	0.538462	15.28	0.68	1.52	0.79	11.22		257(AGGAATGC,-,0.00)		20(GGGAACCACA,+,0.00)			169(TGTTTGTTTA,+,0.00)			257(AGGAATGC,+,0.00)
C5	chr13	64293937	64294218	Intergenic	L1MEc|LINE|L1	-218066	NR_145420	144766	Hs.719557	NR_145420	ENSG00000227674	LINC00355	-	long intergenic non-protein coding RNA 355	ncRNA	0	0.294326	15.28	0.14	2.02	0.99	0.65	223(AATGACTCAT,-,0.00),224(ATGACTCATT,+,0.00)		221(TAAATGACTCAT,+,0.00),224(ATGACTCATTCC,-,0.00)	176(ATAAACCACA,+,0.00)	170(TAAAAGATAAAC,-,0.00)		56(TAGGCAAATA,-,0.00),261(TGTTGACATT,+,0.00)		223(AATGACTCAT,-,0.00),224(ATGACTCATT,+,0.00)
C5	chr6	109172239	109172576	intron (NR_152435, intron 1 of 45)	MER77|LTR|ERVL	6576	NR_152435	221262	Hs.373914	NM_173671	ENSG00000203799	CCDC162P	C6orf183|C6orf184|C6orf185|CCDC162	coiled-coil domain containing 162, pseudogene	pseudo	0.002967	0.434911	15.28	1.23	1.26	0.99	1.51		291(TGGAATGT,-,0.00)			254(GGTTATCTTGAA,+,0.00)		275(AGGACAAACA,-,0.00)			291(TGGAATGT,+,0.00)
C5	chr19	16145523	16145760	intron (NM_001291274, intron 3 of 7)	intron (NM_001291274, intron 3 of 7)	1976	NM_001352265	84941	Hs.631617	NM_032855	ENSG00000196684	HSH2D	ALX|HSH2	hematopoietic SH2 domain containing	protein-coding	0.004219	0.432773	15.28	0.41	1.26	3.35	0.22						137(TGCCATTGGTCA,+,0.00),216(GGGCCAATGGGT,-,0.00)	51(TATTTAATTT,+,0.00),122(AAAGTCAATA,-,0.00)
C5	chr6	122772801	122773058	intron (NM_001319042, intron 1 of 3)	intron (NM_001319042, intron 1 of 3)	-6546	NM_001446	2173	Hs.26770	NM_001446	ENSG00000164434	FABP7	B-FABP|BLBP|FABPB|MRG	fatty acid binding protein 7	protein-coding	0	0.46124	15.28	0.27	2.02	0.79	0.86		19(AAATTCCA,+,0.00),162(GGGAATGT,-,0.00)			118(GGCATGATAAAA,-,0.00)		130(TGTGTACACA,+,0.00),130(TGTGTACACA,-,0.00)
[truncated: 17,169 more rows]
