# Supplementary material for: Predicting FOXM1-Mediated Gene Regulation through the Analysis of Genome-Wide FOXM1 Binding Sites in MCF-7, K562, SK-N-SH, GM12878 and ECC-1 Cell Lines
Source: Int J Mol Sci. 2020 Aug 26;21(17):6141. doi: 10.3390/ijms21176141 (PMC7503762; doi:10.3390/ijms21176141)
Supplement: Supplementary file 1 [file ijms-21-06141-s001.zip › Table_S5_FOXM1_binding_sites_with_SE.xlsx]

## Sheet: MCF-7
PeakID (cmd=annotatePeaks.pl MCF7_FOXM1_peaks_with_SE.st.bed hg38 -d 03_tagdir/MCF7_FOXM1_merged)	Chr	Start	End	Annotation	Detailed Annotation	Distance to TSS	Nearest PromoterID	Entrez ID	Nearest Unigene	Nearest Refseq	Nearest Ensembl	Gene Name	Gene Alias	Gene Description	Gene Type	03_tagdir/MCF7_FOXM1_merged Tag Count in given bp (46456598.0 Total, normalization factor = 0.22, effective total = 10000000)
185	chr2	11498609	11498843	Intergenic	Intergenic	-32549	NM_001278278	1876	Hs.603093	NM_198256	ENSG00000169016	E2F6	E2F-6	E2F transcription factor 6	protein-coding	118.39
260	chr21	42376378	42376619	intron (NR_046020, intron 11 of 12)	intron (NR_046020, intron 11 of 12)	-9963	NM_003225	7031	Hs.162807	NM_003225	ENSG00000160182	TFF1	BCEI|D21S21|HP1.A|HPS2|pNR-2|pS2	trefoil factor 1	protein-coding	110.64
374	chr8	127870665	127870897	intron (NR_003367, intron 1 of 8)	MIRb|SINE|MIR	74819	NR_031609	100302185		NR_031609	ENSG00000283710	MIR1204	hsa-mir-1204	microRNA 1204	ncRNA	109.13
170	chr17	59756372	59756653	intron (NM_001329401, intron 4 of 9)	intron (NM_001329401, intron 4 of 9)	-48914	NM_001015509	51651	Hs.12677	NM_016077	ENSG00000141378	PTRH2	BIT1|CFAP37|CGI-147|IMNEPD|PTH|PTH 2|PTH2	peptidyl-tRNA hydrolase 2	protein-coding	101.38
326	chr6	151658133	151658377	Intergenic	Intergenic	-32241	NM_001122742	2099	Hs.208124	NM_000125	ENSG00000091831	ESR1	ER|ESR|ESRA|ESTRR|Era|NR3A1	estrogen receptor 1	protein-coding	96.22
355	chr8	68854500	68854748	Intergenic	Intergenic	249566	NR_039986	100505718	Hs.122386	NR_039986	ENSG00000253658	LINC01592	-	long intergenic non-protein coding RNA 1592	ncRNA	96
376	chr8	128141948	128142194	Intergenic	Intergenic	-8045	NR_031613	100302281		NR_031613	ENSG00000221261	MIR1208	MIRN1208|hsa-mir-1208	microRNA 1208	ncRNA	95.14
188	chr2	11532427	11532692	Intergenic	Intergenic	-1557	NM_014668	9687	Hs.467733	NM_014668	ENSG00000196208	GREB1	-	growth regulating estrogen receptor binding 1	protein-coding	91.7
60	chr10	9188137	9188365	Intergenic	Intergenic	-87362	NR_108039	100507163	Hs.649223	NR_108039		LINC00709	-	long intergenic non-protein coding RNA 709	ncRNA	90.62
261	chr22	28813763	28814015	Intergenic	Intergenic	-13317	NM_005080	7494	Hs.437638	NM_005080	ENSG00000100219	XBP1	TREB-5|TREB5|XBP-1|XBP2	X-box binding protein 1	protein-coding	88.68
308	chr5	67235774	67236036	Intergenic	Intergenic	-39116	NM_005582	4064	Hs.87205	NM_005582	ENSG00000134061	CD180	LY64|Ly78|RP105	CD180 molecule	protein-coding	88.04
222	chr2	226119115	226119419	Intergenic	Intergenic	-23527	NR_046102	646736	Hs.712836	NR_046102		LOC646736	-	uncharacterized LOC646736	ncRNA	86.96
354	chr8	68853401	68853652	Intergenic	MIRb|SINE|MIR	250664	NR_039986	100505718	Hs.122386	NR_039986	ENSG00000253658	LINC01592	-	long intergenic non-protein coding RNA 1592	ncRNA	86.53
189	chr2	11539560	11539788	promoter-TSS (NM_148903)	promoter-TSS (NM_148903)	-280	NM_148903	9687	Hs.467733	NM_014668	ENSG00000196208	GREB1	-	growth regulating estrogen receptor binding 1	protein-coding	85.03
373	chr8	127859728	127860052	intron (NR_003367, intron 1 of 8)	intron (NR_003367, intron 1 of 8)	63928	NR_031609	100302185		NR_031609	ENSG00000283710	MIR1204	hsa-mir-1204	microRNA 1204	ncRNA	83.73
254	chr21	40324510	40324810	intron (NM_001271534, intron 8 of 32)	intron (NM_001271534, intron 8 of 32)	-58423	NR_038900	100506492	Hs.667053	NR_038896	ENSG00000235123	DSCAM-AS1	M41	DSCAM antisense RNA 1	ncRNA	82.23
372	chr8	127800787	127801015	intron (NR_003367, intron 1 of 8)	L2a|LINE|L2	4939	NR_031609	100302185		NR_031609	ENSG00000283710	MIR1204	hsa-mir-1204	microRNA 1204	ncRNA	80.72
52	chr10	8726043	8726288	Intergenic	Intergenic	-131774	NR_134492	105376398	Hs.63158	NR_134492		LOC105376398	-	uncharacterized LOC105376398	ncRNA	79.86
187	chr2	11531013	11531250	Intergenic	Intergenic	-2985	NM_014668	9687	Hs.467733	NM_014668	ENSG00000196208	GREB1	-	growth regulating estrogen receptor binding 1	protein-coding	79.21
259	chr21	42366586	42367011	promoter-TSS (NM_003225)	promoter-TSS (NM_003225)	-263	NM_003225	7031	Hs.162807	NM_003225	ENSG00000160182	TFF1	BCEI|D21S21|HP1.A|HPS2|pNR-2|pS2	trefoil factor 1	protein-coding	79.21
174	chr17	66952210	66952477	Intergenic	Intergenic	-12521	NM_014405	27092	Hs.514423	NM_014405	ENSG00000075461	CACNG4	-	calcium voltage-gated channel auxiliary subunit gamma 4	protein-coding	78.35
286	chr3	161339734	161339969	Intergenic	MIR3|SINE|MIR	32232	NM_001040100	165679	Hs.369104	NM_145035	ENSG00000196542	SPTSSB	ADMP|C3orf57|SSSPTB	serine palmitoyltransferase small subunit B	protein-coding	77.71
102	chr12	97568770	97569036	Intergenic	Intergenic	5091	NR_029678	406926		NR_029678	ENSG00000207586	MIR135A2	MIRN135-2|MIRN135A2|mir-135a-2	microRNA 135a-2	ncRNA	76.85
39	chr1	202112875	202113110	Intergenic	Intergenic	-9849	NM_004767	9283	Hs.132049	NM_004767	ENSG00000170075	GPR37L1	ET(B)R-LP-2|ETBR-LP-2|ETBRLP2	G protein-coupled receptor 37 like 1	protein-coding	76.85
199	chr2	43452362	43452677	intron (NM_001083953, intron 26 of 37)	intron (NM_001083953, intron 26 of 37)	143455	NM_001083953	63892	Hs.369592	NM_022065	ENSG00000115970	THADA	ARMC13|GITA	THADA, armadillo repeat containing	protein-coding	75.98
253	chr21	40320812	40321133	intron (NM_001271534, intron 8 of 32)	intron (NM_001271534, intron 8 of 32)	-62111	NR_038900	100506492	Hs.667053	NR_038896	ENSG00000235123	DSCAM-AS1	M41	DSCAM antisense RNA 1	ncRNA	75.77
33	chr1	202018525	202018939	Intergenic	Intergenic	8170	NM_001114309	1999	Hs.603657	NM_004433	ENSG00000163435	ELF3	EPR-1|ERT|ESE-1|ESX	E74 like ETS transcription factor 3	protein-coding	74.69
172	chr17	59786534	59786788	intron (NM_001329398, intron 6 of 11)	intron (NM_001329398, intron 6 of 11)	-54605	NR_029493	406991	Hs.444569	NR_029493	ENSG00000284190	MIR21	MIRN21|hsa-mir-21|miR-21|miRNA21	microRNA 21	ncRNA	74.48
314	chr5	173535533	173535768	Intergenic	Intergenic	-43984	NR_027109	285593	Hs.409730	NR_027108	ENSG00000253955	LOC285593	-	uncharacterized LOC285593	ncRNA	73.62
288	chr3	161412179	161412448	Intergenic	Intergenic	-14114	NR_102265	101243545	Hs.737526	NR_102265	ENSG00000240567	LINC02067	-	long intergenic non-protein coding RNA 2067	ncRNA	73.4
262	chr22	28819463	28819718	Intergenic	Intergenic	-19018	NM_005080	7494	Hs.437638	NM_005080	ENSG00000100219	XBP1	TREB-5|TREB5|XBP-1|XBP2	X-box binding protein 1	protein-coding	71.9
156	chr16	85466040	85466281	Intergenic	Intergenic	-145263	NM_001134473	23199	Hs.461647	NM_014615	ENSG00000131149	GSE1	CRHSP24|KIAA0182	Gse1 coiled-coil protein	protein-coding	70.39
78	chr11	1796625	1796861	Intergenic	Intergenic	-32751	NM_001909	1509	Hs.654447	NM_001909	ENSG00000117984	CTSD	CLN10|CPSD|HEL-S-130P	cathepsin D	protein-coding	69.1
34	chr1	202046298	202046557	Intergenic	Intergenic	35865	NM_001114309	1999	Hs.603657	NM_004433	ENSG00000163435	ELF3	EPR-1|ERT|ESE-1|ESX	E74 like ETS transcription factor 3	protein-coding	68.02
362	chr8	90912884	90913125	intron (NM_022351, intron 5 of 12)	intron (NM_022351, intron 5 of 12)	72253	NM_001190972	100127983	Hs.733266	NM_001190972	ENSG00000253250	C8orf88	-	chromosome 8 open reading frame 88	protein-coding	66.51
361	chr8	90887687	90887940	intron (NM_022351, intron 5 of 12)	intron (NM_022351, intron 5 of 12)	96120	NM_022351	64168	Hs.719466	NM_022351	ENSG00000123119	NECAB1	EFCBP1|STIP-1	N-terminal EF-hand calcium binding protein 1	protein-coding	66.51
257	chr21	40382857	40383087	promoter-TSS (NR_038899)	promoter-TSS (NR_038899)	-111	NR_038900	100506492	Hs.667053	NR_038896	ENSG00000235123	DSCAM-AS1	M41	DSCAM antisense RNA 1	ncRNA	66.3
248	chr21	15210307	15210544	Intergenic	Intergenic	-145620	NM_003489	8204	Hs.155017	NM_003489	ENSG00000180530	NRIP1	RIP140	nuclear receptor interacting protein 1	protein-coding	65.65
238	chr2	237559038	237559270	Intergenic	Intergenic	-7420	NM_015893	51052	Hs.247710	NM_015893	ENSG00000071677	PRLH	PRH|PRRP	prolactin releasing hormone	protein-coding	64.58
196	chr2	43420362	43420606	intron (NM_001083953, intron 28 of 37)	intron (NM_001083953, intron 28 of 37)	175490	NM_001083953	63892	Hs.369592	NM_022065	ENSG00000115970	THADA	ARMC13|GITA	THADA, armadillo repeat containing	protein-coding	64.36
38	chr1	202106392	202106620	Intergenic	Intergenic	-16335	NM_004767	9283	Hs.132049	NM_004767	ENSG00000170075	GPR37L1	ET(B)R-LP-2|ETBR-LP-2|ETBRLP2	G protein-coupled receptor 37 like 1	protein-coding	63.5
176	chr17	74760720	74760983	intron (NM_004252, intron 1 of 5)	MIRc|SINE|MIR	12238	NR_037409	100500847		NR_037409	ENSG00000284186	MIR3615	mir-3615	microRNA 3615	ncRNA	61.99
75	chr10	115664765	115664997	intron (NM_207303, intron 26 of 28)	intron (NM_207303, intron 26 of 28)	529908	NR_145811	109623470		NR_145811		SNORD158	-	small nucleolar RNA, C/D box 158	snoRNA	61.56
317	chr6	26271332	26271590	promoter-TSS (NM_003534)	promoter-TSS (NM_003534)	-77	NM_003534	8355	Hs.247813	NM_003534	ENSG00000273983	HIST1H3G	H3/h|H3FH	histone cluster 1 H3 family member g	protein-coding	61.56
20	chr1	109240166	109240394	Intergenic	Intergenic	-9739	NM_001408	1952	Hs.57652	NM_001408	ENSG00000143126	CELSR2	ADGRC2|CDHF10|EGFL2|Flamingo1|MEGF3	cadherin EGF LAG seven-pass G-type receptor 2	protein-coding	59.2
284	chr3	161272655	161272909	Intergenic	AluJb|SINE|Alu	51492	NM_015938	51068	Hs.598836	NM_015938	ENSG00000169251	NMD3	CGI-07	NMD3 ribosome export adaptor	protein-coding	58.76
311	chr5	173453277	173453543	Intergenic	Intergenic	105955	NR_107023	102465862		NR_107023	ENSG00000274994	MIR8056	hsa-mir-8056	microRNA 8056	ncRNA	58.33
124	chr15	71096704	71097022	Intergenic	Intergenic	18637	NM_001102658	196993	Hs.646533	NM_001102658	ENSG00000225362	CT62	-	cancer/testis antigen 62	protein-coding	58.12
200	chr2	43463230	43463480	intron (NM_001083953, intron 26 of 37)	intron (NM_001083953, intron 26 of 37)	132619	NM_001083953	63892	Hs.369592	NM_022065	ENSG00000115970	THADA	ARMC13|GITA	THADA, armadillo repeat containing	protein-coding	58.12
103	chr12	131860846	131861110	Intergenic	Intergenic	32585	NM_016155	4326	Hs.709245	NM_016155	ENSG00000198598	MMP17	MMP-17|MT4-MMP|MT4MMP|MTMMP4	matrix metallopeptidase 17	protein-coding	57.9
364	chr8	101437117	101437363	Intergenic	Intergenic	-55199	NM_001330593	79977	Hs.661088	NM_024915	ENSG00000083307	GRHL2	BOM|DFNA28|ECTDS|TFCP2L3	grainyhead like transcription factor 2	protein-coding	57.69
289	chr3	161420825	161421064	Intergenic	L2a|LINE|L2	-5483	NR_102265	101243545	Hs.737526	NR_102265	ENSG00000240567	LINC02067	-	long intergenic non-protein coding RNA 2067	ncRNA	57.47
303	chr4	142615401	142615629	intron (NM_003866, intron 2 of 26)	MER49|LTR|ERV1	231020	NM_001101669	8821	Hs.176376	NM_003866	ENSG00000109452	INPP4B	-	inositol polyphosphate-4-phosphatase type II B	protein-coding	56.61
99	chr12	52972066	52972303	Intergenic	MIR3|SINE|MIR	-22318	NR_045962	3856	Hs.533782	NM_002273	ENSG00000170421	KRT8	CARD2|CK-8|CK8|CYK8|K2C8|K8|KO	keratin 8	protein-coding	56.4
95	chr12	52895222	52895608	Intergenic	Intergenic	9669	NM_002273	3856	Hs.533782	NM_002273	ENSG00000170421	KRT8	CARD2|CK-8|CK8|CYK8|K2C8|K8|KO	keratin 8	protein-coding	55.97
26	chr1	162159516	162159752	intron (NM_014697, intron 2 of 9)	intron (NM_014697, intron 2 of 9)	2527	NR_039798	100616386		NR_039798	ENSG00000266144	MIR4654	mir-4654	microRNA 4654	ncRNA	55.75
134	chr15	95895569	95895864	Intergenic	Intergenic	-430212	NM_001145155	7026	Hs.347991	NM_021005	ENSG00000185551	NR2F2	ARP1|CHTD4|COUPTF2|COUPTFB|COUPTFII|NF-E3|NR2F1|SVP40|TFCOUP2	nuclear receptor subfamily 2 group F member 2	protein-coding	55.32
122	chr15	67125507	67125760	promoter-TSS (NM_001145102)	promoter-TSS (NM_001145102)	-83	NM_001145102	4088	Hs.727986	NM_005902	ENSG00000166949	SMAD3	HSPC193|HsT17436|JV15-2|LDS1C|LDS3|MADH3	SMAD family member 3	protein-coding	55.32
169	chr17	57899874	57900111	intron (NM_001271875, intron 1 of 10)	intron (NM_001271875, intron 1 of 10)	3397	NM_001292025	404093	Hs.46679	NM_001271875	ENSG00000180891	CUEDC1	-	CUE domain containing 1	protein-coding	54.67
93	chr12	52215730	52216029	intron (NR_027358, intron 3 of 4)	intron (NR_027358, intron 3 of 4)	4949	NR_027358	283404	Hs.662443	NR_027358	ENSG00000258279	LINC00592	-	long intergenic non-protein coding RNA 592	ncRNA	54.24
18	chr1	108456762	108457025	intron (NM_001143988, intron 6 of 14)	intron (NM_001143988, intron 6 of 14)	6611	NM_001143988	653149	Hs.712226	NM_001143987	ENSG00000186086	NBPF6	-	NBPF member 6	protein-coding	54.24
370	chr8	121151002	121151232	Intergenic	L2a|LINE|L2	-339048	NM_021021	6641	Hs.46701	NM_021021	ENSG00000172164	SNTB1	59-DAP|A1B|BSYN2|DAPA1B|SNT2|SNT2B1|TIP-43	syntrophin beta 1	protein-coding	53.38
263	chr22	28822965	28823223	Intergenic	Intergenic	-22522	NM_005080	7494	Hs.437638	NM_005080	ENSG00000100219	XBP1	TREB-5|TREB5|XBP-1|XBP2	X-box binding protein 1	protein-coding	53.38
129	chr15	89115581	89115834	intron (NM_007011, intron 6 of 14)	intron (NM_007011, intron 6 of 14)	27557	NM_007011	11057	Hs.122337	NM_007011	ENSG00000140526	ABHD2	HS1-2|LABH2|PHPS1-2	abhydrolase domain containing 2	protein-coding	53.17
92	chr12	52148771	52149002	Intergenic	Intergenic	43114	NM_001081492	144501	Hs.140978	NM_182507	ENSG00000167767	KRT80	KB20	keratin 80	protein-coding	52.95
87	chr12	12872231	12872664	Intergenic	Intergenic	-3030	NR_003932	387841	Hs.631728	NR_003932	ENSG00000234498	RPL13AP20	RPL13A_9_1211	ribosomal protein L13a pseudogene 20	pseudo	52.52
226	chr2	226151229	226151465	intron (NR_046102, intron 2 of 6)	L1MEi|LINE|L1	8553	NR_046102	646736	Hs.712836	NR_046102		LOC646736	-	uncharacterized LOC646736	ncRNA	51.88
72	chr10	93435067	93435367	intron (NM_013451, intron 3 of 53)	intron (NM_013451, intron 3 of 53)	47100	NM_013451	26509	Hs.602086	NM_013451	ENSG00000138119	MYOF	FER1L3	myoferlin	protein-coding	51.02
397	chr9	128022258	128022510	Intergenic	Intergenic	-41851	NM_001035254	399665	Hs.535972	NM_203305	ENSG00000167106	FAM102A	C9orf132|EEIG1|SYM-3A|bA203J24.7	family with sequence similarity 102 member A	protein-coding	50.8
234	chr2	237041358	237041593	Intergenic	MLT1C|LTR|ERVL-MaLR	14692	NR_135202	93463	Hs.652810	NR_135202	ENSG00000124835	LOC93463	-	uncharacterized LOC93463	ncRNA	50.58
366	chr8	102600984	102601212	Intergenic	CpG	49478	NM_024410	4956	Hs.159274	NM_024410	ENSG00000155087	ODF1	CT133|HSPB10|ODF|ODF2|ODF27|ODFP|ODFPG|ODFPGA|ODFPGB|RT7|SODF	outer dense fiber of sperm tails 1	protein-coding	50.37
108	chr14	23665344	23665670	Intergenic	Intergenic	29143	NM_182908	10202	Hs.272499	NM_005794	ENSG00000100867	DHRS2	HEP27|SDR25C1	dehydrogenase/reductase 2	protein-coding	50.15
35	chr1	202057062	202057357	Intergenic	Intergenic	46647	NM_001114309	1999	Hs.603657	NM_004433	ENSG00000163435	ELF3	EPR-1|ERT|ESE-1|ESX	E74 like ETS transcription factor 3	protein-coding	49.94
247	chr21	15200051	15200290	Intergenic	L2c|LINE|L2	-135365	NM_003489	8204	Hs.155017	NM_003489	ENSG00000180530	NRIP1	RIP140	nuclear receptor interacting protein 1	protein-coding	49.29
294	chr3	194159026	194159282	Intergenic	Intergenic	23012	NM_005524	3280	Hs.250666	NM_005524	ENSG00000114315	HES1	HES-1|HHL|HRY|bHLHb39	hes family bHLH transcription factor 1	protein-coding	48.86
37	chr1	202086998	202087245	Intergenic	Intergenic	-35720	NM_004767	9283	Hs.132049	NM_004767	ENSG00000170075	GPR37L1	ET(B)R-LP-2|ETBR-LP-2|ETBRLP2	G protein-coupled receptor 37 like 1	protein-coding	48.43
114	chr14	75260074	75260358	Intergenic	Intergenic	-18562	NM_005252	2353	Hs.25647	NM_005252	ENSG00000170345	FOS	AP-1|C-FOS|p55	Fos proto-oncogene, AP-1 transcription factor subunit	protein-coding	48.22
138	chr15	98749244	98749495	intron (NM_000875, intron 2 of 20)	intron (NM_000875, intron 2 of 20)	-35057	NR_039864	100616432		NR_039864	ENSG00000264480	MIR4714	-	microRNA 4714	ncRNA	48
173	chr17	59829229	59829503	intron (NM_001329394, intron 10 of 11)	intron (NM_001329394, intron 10 of 11)	-11900	NR_029493	406991	Hs.444569	NR_029493	ENSG00000284190	MIR21	MIRN21|hsa-mir-21|miR-21|miRNA21	microRNA 21	ncRNA	47.79
358	chr8	85840880	85841150	Intergenic	Intergenic	-13073	NR_003594	100288527	Hs.535056	NR_003594		REXO1L2P	-	REXO1 like 2, pseudogene	pseudo	47.57
310	chr5	139643463	139643724	Intergenic	Intergenic	-3706	NM_001317201	51523	Hs.189119	NM_016463	ENSG00000171604	CXXC5	CF5|HSPC195|RINF|WID	CXXC finger protein 5	protein-coding	47.36
377	chr8	128176913	128177197	Intergenic	Intergenic	26939	NR_031613	100302281		NR_031613	ENSG00000221261	MIR1208	MIRN1208|hsa-mir-1208	microRNA 1208	ncRNA	46.71
167	chr17	40322358	40322624	intron (NM_001145302, intron 1 of 6)	intron (NM_001145302, intron 1 of 6)	4270	NM_001145301	5914	Hs.654583	NM_000964	ENSG00000131759	RARA	NR1B1|RAR	retinoic acid receptor alpha	protein-coding	46.5
112	chr14	61553849	61554118	Intergenic	Intergenic	16211	NR_110417	101927780	Hs.254789	NR_110416	ENSG00000250548	LINC01303	-	long intergenic non-protein coding RNA 1303	ncRNA	46.5
336	chr7	108351606	108351975	intron (NM_001193584, intron 2 of 28)	intron (NM_001193584, intron 2 of 28)	104607	NM_005010	4897	Hs.21422	NM_005010	ENSG00000091129	NRCAM	-	neuronal cell adhesion molecule	protein-coding	46.06
395	chr9	112012139	112012384	Intergenic	Intergenic	80161	NR_039814	100616114		NR_039814	ENSG00000266315	MIR4668	mir-4668	microRNA 4668	ncRNA	45.85
17	chr1	108237337	108237571	intron (NM_001143989, intron 6 of 14)	intron (NM_001143989, intron 6 of 14)	6627	NM_001143989	148545	Hs.511849	NM_152488	ENSG00000196427	NBPF4	-	NBPF member 4	protein-coding	45.63
142	chr15	98896911	98897232	intron (NM_000875, intron 4 of 20)	intron (NM_000875, intron 4 of 20)	108585	NM_001102612	145814	Hs.592021	NM_001102612	ENSG00000183571	PGPEP1L	-	pyroglutamyl-peptidase I like	protein-coding	45.63
305	chr5	67215093	67215348	Intergenic	Intergenic	-18431	NM_005582	4064	Hs.87205	NM_005582	ENSG00000134061	CD180	LY64|Ly78|RP105	CD180 molecule	protein-coding	45.2
202	chr2	43478560	43478812	intron (NM_001083953, intron 26 of 37)	intron (NM_001083953, intron 26 of 37)	117288	NM_001083953	63892	Hs.369592	NM_022065	ENSG00000115970	THADA	ARMC13|GITA	THADA, armadillo repeat containing	protein-coding	44.77
168	chr17	41536067	41536336	Intergenic	Intergenic	-7812	NM_002276	3880	Hs.654568	NM_002276	ENSG00000171345	KRT19	CK19|K19|K1CS	keratin 19	protein-coding	44.56
56	chr10	9038246	9038487	Intergenic	Intergenic	140377	NR_131944	105755953	Hs.564146	NR_131944	ENSG00000234752	LOC105755953	-	uncharacterized LOC105755953	ncRNA	44.56
63	chr10	22683377	22683629	intron (NM_005028, intron 1 of 9)	MIRc|SINE|MIR	30605	NM_001330062	5305	Hs.57079	NM_005028	ENSG00000150867	PIP4K2A	PI5P4KA|PIP5K2A|PIP5KII-alpha|PIP5KIIA|PIPK	phosphatidylinositol-5-phosphate 4-kinase type 2 alpha	protein-coding	44.34
49	chr10	8084897	8085174	Intergenic	Intergenic	30331	NM_002051	2625	Hs.524134	NM_002051	ENSG00000107485	GATA3	HDR|HDRS	GATA binding protein 3	protein-coding	44.13
241	chr20	19784097	19784329	Intergenic	Intergenic	-102308	NM_001242581	54453	Hs.472270	NM_018993	ENSG00000132669	RIN2	MACS|RASSF4	Ras and Rab interactor 2	protein-coding	44.13
334	chr7	102004248	102004487	intron (NM_001202544, intron 2 of 21)	intron (NM_001202544, intron 2 of 21)	186765	NM_181552	1523	Hs.191482	NM_001913	ENSG00000257923	CUX1	CASP|CDP|CDP/Cut|CDP1|COY1|CUTL1|CUX|Clox|Cux/CDP|GOLIM6|Nbla10317|p100|p110|p200|p75	cut like homeobox 1	protein-coding	44.13
304	chr5	67206935	67207184	Intergenic	Intergenic	-10270	NM_005582	4064	Hs.87205	NM_005582	ENSG00000134061	CD180	LY64|Ly78|RP105	CD180 molecule	protein-coding	43.7
375	chr8	128139809	128140146	Intergenic	MER45B|DNA|hAT-Tip100	-10139	NR_031613	100302281		NR_031613	ENSG00000221261	MIR1208	MIRN1208|hsa-mir-1208	microRNA 1208	ncRNA	43.48
287	chr3	161405428	161405672	Intergenic	Intergenic	-20877	NR_102265	101243545	Hs.737526	NR_102265	ENSG00000240567	LINC02067	-	long intergenic non-protein coding RNA 2067	ncRNA	43.48
353	chr8	66522524	66522762	Intergenic	Intergenic	29387	NM_152765	254778	Hs.268869	NM_152765	ENSG00000169085	VXN	C8orf46	vexin	protein-coding	43.27
255	chr21	40340464	40340701	intron (NM_001271534, intron 6 of 32)	intron (NM_001271534, intron 6 of 32)	-42501	NR_038900	100506492	Hs.667053	NR_038896	ENSG00000235123	DSCAM-AS1	M41	DSCAM antisense RNA 1	ncRNA	43.05
31	chr1	169529350	169529633	intron (NM_000130, intron 16 of 24)	intron (NM_000130, intron 16 of 24)	-43521	NM_001319667	10560	Hs.30246	NM_006996	ENSG00000117479	SLC19A2	TC1|THMD1|THT1|THTR1|TRMA	solute carrier family 19 member 2	protein-coding	43.05
85	chr11	85828330	85828562	Intergenic	Intergenic	-17287	NM_001289608	54843	Hs.369520	NM_032379	ENSG00000137501	SYTL2	CHR11SYT|EXO4|PPP1R151|SGA72M|SLP2|SLP2A	synaptotagmin like 2	protein-coding	42.84
236	chr2	237502559	237502810	intron (NM_001042467, intron 2 of 14)	intron (NM_001042467, intron 2 of 14)	-8247	NR_106869	102465486		NR_106869	ENSG00000277842	MIR6811	hsa-mir-6811	microRNA 6811	ncRNA	42.84
164	chr16	88763557	88763843	intron (NM_001142864, intron 1 of 50)	intron (NM_001142864, intron 1 of 50)	20933	NR_120387	339059	Hs.449817	NR_120387	ENSG00000182376	LOC339059	-	uncharacterized LOC339059	ncRNA	42.41
356	chr8	69025793	69026090	intron (NR_039986, intron 2 of 4)	intron (NR_039986, intron 2 of 4)	78249	NR_039986	100505718	Hs.122386	NR_039986	ENSG00000253658	LINC01592	-	long intergenic non-protein coding RNA 1592	ncRNA	42.41
51	chr10	8366238	8366629	Intergenic	Intergenic	-98128	NR_108058	100507143	Hs.258979	NR_108058	ENSG00000232170	LINC00708	GS1-756B1.2	long intergenic non-protein coding RNA 708	ncRNA	42.41
318	chr6	30751594	30751853	Intergenic	Intergenic	-7173	NM_003897	8870	Hs.76095	NM_003897	ENSG00000137331	IER3	DIF-2|DIF2|GLY96|IEX-1|IEX-1L|IEX1|PRG1	immediate early response 3	protein-coding	42.41
280	chr3	133453036	133453291	intron (NM_003571, intron 4 of 6)	intron (NM_003571, intron 4 of 6)	2613	NR_135278	85003	Hs.659202	NR_135276	ENSG00000249993	BFSP2-AS1	-	BFSP2 antisense RNA 1	ncRNA	42.41
23	chr1	146396384	146396636	Intergenic	Intergenic	19703	NR_004408	26869		NR_004408	ENSG00000207513	RNU1-3	HSD4|RNU1G3	RNA, U1 small nuclear 3	snRNA	42.41
239	chr20	3796125	3796363	5' UTR (NM_004358, exon 1 of 16)	5' UTR (NM_004358, exon 1 of 16)	505	NM_001287522	994	Hs.153752	NM_004358	ENSG00000101224	CDC25B	-	cell division cycle 25B	protein-coding	41.97
155	chr16	85459007	85459265	Intergenic	Intergenic	-152287	NM_001134473	23199	Hs.461647	NM_014615	ENSG00000131149	GSE1	CRHSP24|KIAA0182	Gse1 coiled-coil protein	protein-coding	41.97
230	chr2	236824871	236825148	Intergenic	Intergenic	231158	NR_135202	93463	Hs.652810	NR_135202	ENSG00000124835	LOC93463	-	uncharacterized LOC93463	ncRNA	41.76
98	chr12	52969800	52970140	Intergenic	Intergenic	-20104	NR_045962	3856	Hs.533782	NM_002273	ENSG00000170421	KRT8	CARD2|CK-8|CK8|CYK8|K2C8|K8|KO	keratin 8	protein-coding	41.54
258	chr21	42363349	42363655	intron (NM_003225, intron 1 of 2)	intron (NM_003225, intron 1 of 2)	3033	NM_003225	7031	Hs.162807	NM_003225	ENSG00000160182	TFF1	BCEI|D21S21|HP1.A|HPS2|pNR-2|pS2	trefoil factor 1	protein-coding	40.47
369	chr8	121145530	121145797	Intergenic	Intergenic	-333594	NM_021021	6641	Hs.46701	NM_021021	ENSG00000172164	SNTB1	59-DAP|A1B|BSYN2|DAPA1B|SNT2|SNT2B1|TIP-43	syntrophin beta 1	protein-coding	40.47
217	chr2	215982642	215982871	intron (NM_018000, intron 2 of 4)	MIRb|SINE|MIR	30867	NM_018000	55686	Hs.620391	NM_018000	ENSG00000118242	MREG	DSU|WDT2	melanoregulin	protein-coding	40.25
144	chr16	10594626	10594887	Intergenic	Intergenic	-14040	NM_001424	2013	Hs.531561	NM_001424	ENSG00000213853	EMP2	XMP	epithelial membrane protein 2	protein-coding	39.61
118	chr14	100012353	100012603	intron (NM_001330221, intron 1 of 13)	intron (NM_001330221, intron 1 of 13)	41003	NM_001330221	51466	Hs.125867	NM_016337	ENSG00000196405	EVL	RNB6	Enah/Vasp-like	protein-coding	39.39
275	chr3	100104156	100104395	intron (NM_001042459, intron 1 of 4)	intron (NM_001042459, intron 1 of 4)	10238	NM_182909	11259	Hs.104672	NM_014890	ENSG00000168386	FILIP1L	DOC-1|DOC1|GIP130|GIP90	filamin A interacting protein 1 like	protein-coding	39.39
264	chr22	37189176	37189432	Intergenic	MER41B|LTR|ERV1	-1014	NM_031910	114904	Hs.22011	NM_031910	ENSG00000133466	C1QTNF6	CTFP6|CTRP6|ZACRP6	C1q and TNF related 6	protein-coding	39.39
250	chr21	34734714	34734998	intron (NR_024351, intron 1 of 5)	MamRTE1|LINE|RTE-BovB	2326	NR_024351	54064	Hs.436868	NR_024351	ENSG00000230978	LINC00160	C21orf52|NCRNA00160	long intergenic non-protein coding RNA 160	ncRNA	39.18
97	chr12	52945534	52945766	intron (NM_001256293, intron 1 of 8)	intron (NM_001256293, intron 1 of 8)	-3221	NM_199187	3875	Hs.406013	NM_000224	ENSG00000111057	KRT18	CK-18|CYK18|K18	keratin 18	protein-coding	38.75
324	chr6	151616136	151616449	intron (NM_025059, intron 10 of 10)	intron (NM_025059, intron 10 of 10)	-74204	NM_001122742	2099	Hs.208124	NM_000125	ENSG00000091831	ESR1	ER|ESR|ESRA|ESTRR|Era|NR3A1	estrogen receptor 1	protein-coding	38.53
135	chr15	95911668	95911922	Intergenic	Intergenic	-414133	NM_001145155	7026	Hs.347991	NM_021005	ENSG00000185551	NR2F2	ARP1|CHTD4|COUPTF2|COUPTFB|COUPTFII|NF-E3|NR2F1|SVP40|TFCOUP2	nuclear receptor subfamily 2 group F member 2	protein-coding	38.53
157	chr16	85471978	85472257	Intergenic	MER20|DNA|hAT-Charlie	-139306	NM_001134473	23199	Hs.461647	NM_014615	ENSG00000131149	GSE1	CRHSP24|KIAA0182	Gse1 coiled-coil protein	protein-coding	38.32
386	chr9	88530068	88530304	Intergenic	MER49|LTR|ERV1	-4915	NM_145283	158046	Hs.734507	NM_145283	ENSG00000130045	NXNL2	C9orf121|RDCVF2|RdCVF2L	nucleoredoxin like 2	protein-coding	38.32
171	chr17	59776586	59776864	intron (NM_001329398, intron 6 of 11)	MIR3|SINE|MIR	-64541	NR_029493	406991	Hs.444569	NR_029493	ENSG00000284190	MIR21	MIRN21|hsa-mir-21|miR-21|miRNA21	microRNA 21	ncRNA	38.1
307	chr5	67234794	67235023	Intergenic	Intergenic	-38119	NM_005582	4064	Hs.87205	NM_005582	ENSG00000134061	CD180	LY64|Ly78|RP105	CD180 molecule	protein-coding	38.1
215	chr2	215216871	215217144	Intergenic	Intergenic	-78579	NM_173076	26154	Hs.134585	NM_015657	ENSG00000144452	ABCA12	ARCI4A|ARCI4B|ICR2B|LI2	ATP binding cassette subfamily A member 12	protein-coding	38.1
235	chr2	237496487	237496715	intron (NM_001042467, intron 2 of 14)	intron (NM_001042467, intron 2 of 14)	9382	NR_104019	79083	Hs.102406	NM_024101	ENSG00000115648	MLPH	SLAC2-A	melanophilin	protein-coding	37.88
94	chr12	52217345	52217631	intron (NR_027358, intron 3 of 4)	intron (NR_027358, intron 3 of 4)	6558	NR_027358	283404	Hs.662443	NR_027358	ENSG00000258279	LINC00592	-	long intergenic non-protein coding RNA 592	ncRNA	37.88
163	chr16	88761919	88762238	intron (NM_001142864, intron 1 of 50)	intron (NM_001142864, intron 1 of 50)	19311	NR_120387	339059	Hs.449817	NR_120387	ENSG00000182376	LOC339059	-	uncharacterized LOC339059	ncRNA	37.88
313	chr5	173472687	173472959	Intergenic	Intergenic	-106811	NR_027109	285593	Hs.409730	NR_027108	ENSG00000253955	LOC285593	-	uncharacterized LOC285593	ncRNA	37.88
22	chr1	144537273	144537521	Intergenic	Intergenic	14546	NR_145576	6063		NR_145576	ENSG00000278099	RNVU1-11	RNU1-12P|RNU1P2|U1P2A|vU1.11	RNA, variant U1 small nuclear 11	snRNA	37.67
399	chr9	129488674	129488947	non-coding (NR_038955, exon 1 of 5)	non-coding (NR_038955, exon 1 of 5)	150	NR_038955	100506190	Hs.529860	NR_038955		LINC00963	MetaLnc9	long intergenic non-protein coding RNA 963	ncRNA	37.02
36	chr1	202058261	202058505	Intergenic	L3|LINE|CR1	47821	NM_001114309	1999	Hs.603657	NM_004433	ENSG00000163435	ELF3	EPR-1|ERT|ESE-1|ESX	E74 like ETS transcription factor 3	protein-coding	37.02
207	chr2	138435747	138436011	Intergenic	Intergenic	-65901	NM_001001664	339745	Hs.333297	NM_001001664	ENSG00000144228	SPOPL	BTBD33	speckle type BTB/POZ protein like	protein-coding	37.02
279	chr3	107999512	107999767	Intergenic	LTR39|LTR|ERV1	91449	NM_198793	961	Hs.446414	NM_001777	ENSG00000196776	CD47	IAP|MER6|OA3	CD47 molecule	protein-coding	36.81
393	chr9	108479068	108479393	Intergenic	Intergenic	376765	NM_006686	10880	Hs.534390	NM_006686	ENSG00000148156	ACTL7B	Tact1	actin like 7B	protein-coding	36.38
306	chr5	67215801	67216033	Intergenic	Intergenic	-19128	NM_005582	4064	Hs.87205	NM_005582	ENSG00000134061	CD180	LY64|Ly78|RP105	CD180 molecule	protein-coding	36.38
96	chr12	52926122	52926502	intron (NM_001256293, intron 1 of 8)	intron (NM_001256293, intron 1 of 8)	157	NM_001256282	3856	Hs.533782	NM_002273	ENSG00000170421	KRT8	CARD2|CK-8|CK8|CYK8|K2C8|K8|KO	keratin 8	protein-coding	36.16
195	chr2	28377189	28377460	Intergenic	(GGCAG)n|Simple_repeat|Simple_repeat	-15588	NM_005253	2355	Hs.220971	NM_005253	ENSG00000075426	FOSL2	FRA2	FOS like 2, AP-1 transcription factor subunit	protein-coding	35.95
149	chr16	72929464	72929722	intron (NM_001164766, intron 2 of 8)	intron (NM_001164766, intron 2 of 8)	118782	NM_006885	463	Hs.598297	NM_006885	ENSG00000140836	ZFHX3	ATBF1|ATBT|ZNF927	zinc finger homeobox 3	protein-coding	35.95
160	chr16	85520974	85521216	Intergenic	Intergenic	-90328	NM_001134473	23199	Hs.461647	NM_014615	ENSG00000131149	GSE1	CRHSP24|KIAA0182	Gse1 coiled-coil protein	protein-coding	35.95
165	chr16	88928427	88928720	intron (NM_005187, intron 1 of 11)	intron (NM_005187, intron 1 of 11)	-11464	NM_001290330	100129697	Hs.689377	NM_001290330		LOC100129697	-	uncharacterized LOC100129697	protein-coding	35.73
64	chr10	33264336	33264564	intron (NR_045259, intron 2 of 15)	intron (NR_045259, intron 2 of 15)	70455	NM_001244973	8829	Hs.131704	NM_003873	ENSG00000099250	NRP1	BDCA4|CD304|NP1|NRP|VEGF165R	neuropilin 1	protein-coding	35.73
346	chr8	22739156	22739409	intron (NM_144962, intron 4 of 6)	intron (NM_144962, intron 4 of 6)	-45980	NM_004430	1960	Hs.534313	NM_004430	ENSG00000179388	EGR3	EGR-3|PILOT	early growth response 3	protein-coding	35.52
125	chr15	71104743	71105002	Intergenic	MER4D|LTR|ERV1	10628	NM_001102658	196993	Hs.646533	NM_001102658	ENSG00000225362	CT62	-	cancer/testis antigen 62	protein-coding	35.52
219	chr2	217331603	217331880	intron (NR_026597, intron 8 of 12)	intron (NR_026597, intron 8 of 12)	49008	NR_133642	105373877		NR_133642		DIRC3-AS1	-	DIRC3 antisense RNA 1	ncRNA	35.3
111	chr14	55103270	55103514	Intergenic	Intergenic	-25825	NM_002306	3958	Hs.531081	NM_002306	ENSG00000131981	LGALS3	CBP35|GAL3|GALBP|GALIG|L31|LGALS2|MAC2	galectin 3	protein-coding	35.09
379	chr9	4866323	4866594	Intergenic	Intergenic	16161	NR_029836	406894		NR_029836	ENSG00000199065	MIR101-2	MIRN101-2|mir-101-2	microRNA 101-2	ncRNA	34.87
291	chr3	189304817	189305054	intron (NM_198485, intron 4 of 5)	intron (NM_198485, intron 4 of 5)	-64341	NR_046722	100874027	Hs.616080	NR_046722	ENSG00000230115	TPRG1-AS2	-	TPRG1 antisense RNA 2	ncRNA	34.87
24	chr1	150981769	150982036	promoter-TSS (NM_003568)	promoter-TSS (NM_003568)	-121	NM_003568	8416	Hs.3346	NM_003568	ENSG00000143412	ANXA9	ANX31	annexin A9	protein-coding	34.44
290	chr3	175136685	175136929	intron (NM_207015, intron 2 of 13)	intron (NM_207015, intron 2 of 13)	-21565	NR_046390	100862679	Hs.148810	NR_046390	ENSG00000230292	NAALADL2-AS3	-	NAALADL2 antisense RNA 3	ncRNA	34.44
281	chr3	134327650	134327888	Intergenic	Intergenic	14193	NR_146711	105374119		NR_146711	ENSG00000240006	LINC02004	-	long intergenic non-protein coding RNA 2004	ncRNA	34.44
130	chr15	89121469	89121746	intron (NM_007011, intron 7 of 14)	intron (NM_007011, intron 7 of 14)	33457	NM_007011	11057	Hs.122337	NM_007011	ENSG00000140526	ABHD2	HS1-2|LABH2|PHPS1-2	abhydrolase domain containing 2	protein-coding	34.23
10	chr1	51567786	51568044	Intergenic	Intergenic	-48592	NM_001981	2060	Hs.83722	NM_001981	ENSG00000085832	EPS15	AF-1P|AF1P|MLLT5	epidermal growth factor receptor pathway substrate 15	protein-coding	33.79
116	chr14	91276497	91276725	intron (NM_001080414, intron 29 of 29)	intron (NM_001080414, intron 29 of 29)	-22731	NM_001348437	8111	Hs.8882	NM_003485	ENSG00000119714	GPR68	AI2A6|GPR12A|OGR1	G protein-coupled receptor 68	protein-coding	33.36
47	chr10	5493761	5494024	Intergenic	Intergenic	5678	NM_017422	51806	Hs.180142	NM_017422	ENSG00000178372	CALML5	CLSP	calmodulin like 5	protein-coding	33.15
115	chr14	75521500	75521739	promoter-TSS (NM_006399)	promoter-TSS (NM_006399)	-822	NM_006399	10538	Hs.509964	NM_006399	ENSG00000156127	BATF	B-ATF|BATF1|SFA-2|SFA2	basic leucine zipper ATF-like transcription factor	protein-coding	32.93
91	chr12	52147462	52147707	Intergenic	Intergenic	44416	NM_001081492	144501	Hs.140978	NM_182507	ENSG00000167767	KRT80	KB20	keratin 80	protein-coding	32.72
126	chr15	87190414	87190652	Intergenic	Intergenic	-202107	NR_135683	102724452	Hs.128062	NR_135683	ENSG00000259620	LOC102724452	-	uncharacterized LOC102724452	ncRNA	32.5
365	chr8	101607963	101608193	intron (NM_001330593, intron 8 of 15)	intron (NM_001330593, intron 8 of 15)	115638	NM_024915	79977	Hs.661088	NM_024915	ENSG00000083307	GRHL2	BOM|DFNA28|ECTDS|TFCP2L3	grainyhead like transcription factor 2	protein-coding	32.5
43	chr1	235068412	235068660	intron (NR_027454, intron 1 of 3)	intron (NR_027454, intron 1 of 3)	1282	NR_027454	731656	Hs.702477	NR_027454		LINC01348	-	long intergenic non-protein coding RNA 1348	ncRNA	32.5
398	chr9	128047281	128047531	Intergenic	LTR61|LTR|ERV1	19914	NM_197956	203245	Hs.373606	NM_197956	ENSG00000171169	NAIF1	C9orf90|bA379C10.2	nuclear apoptosis inducing factor 1	protein-coding	32.29
221	chr2	226115161	226115411	Intergenic	Intergenic	-27508	NR_046102	646736	Hs.712836	NR_046102		LOC646736	-	uncharacterized LOC646736	ncRNA	32.07
175	chr17	74758335	74758607	intron (NM_004252, intron 1 of 5)	intron (NM_004252, intron 1 of 5)	9858	NR_037409	100500847		NR_037409	ENSG00000284186	MIR3615	mir-3615	microRNA 3615	ncRNA	31.86
321	chr6	142361769	142362102	intron (NM_001032395, intron 2 of 23)	intron (NM_001032395, intron 2 of 23)	60016	NM_001032395	57211	Hs.743302	NM_020455	ENSG00000112414	ADGRG6	APG1|DREG|GPR126|LCCS9|PR126|PS1TP2|VIGR	adhesion G protein-coupled receptor G6	protein-coding	31.64
282	chr3	149277547	149277827	Intergenic	Intergenic	-55642	NM_000096	1356	Hs.558314	NM_000096	ENSG00000047457	CP	CP-2	ceruloplasmin	protein-coding	31.43
54	chr10	8861773	8862042	Intergenic	Intergenic	-36082	NR_131944	105755953	Hs.564146	NR_131944	ENSG00000234752	LOC105755953	-	uncharacterized LOC105755953	ncRNA	31.43
332	chr7	80942742	80943153	Intergenic	Intergenic	-20568	NM_001350120	10512	Hs.269109	NM_006379	ENSG00000075223	SEMA3C	SEMAE|SemE	semaphorin 3C	protein-coding	31.21
146	chr16	56370835	56371219	intron (NM_001323512, intron 11 of 14)	intron (NM_001323512, intron 11 of 14)	53968	NM_001323511	267	Hs.295137	NM_001144	ENSG00000159461	AMFR	GP78|RNF45	autocrine motility factor receptor	protein-coding	31
193	chr2	19140844	19141172	Intergenic	Intergenic	-114037	NR_135287	400945	Hs.502854	NR_135287	ENSG00000236204	LINC01376	-	long intergenic non-protein coding RNA 1376	ncRNA	31
177	chr17	74769841	74770084	TTS (NM_001305083)	TTS (NM_001305083)	6463	NM_001305081	26151	Hs.144058	NM_015654	ENSG00000109065	NAT9	EBSP, hNATL	N-acetyltransferase 9 (putative)	protein-coding	30.57
88	chr12	12883462	12883711	Intergenic	Intergenic	-7436	NM_003979	9052	Hs.631733	NM_003979	ENSG00000013588	GPRC5A	GPCR5A|PEIG-1|RAI3|RAIG1|TIG1	G protein-coupled receptor class C group 5 member A	protein-coding	30.35
344	chr8	17538705	17539064	exon (NM_003046, exon 1 of 12)	exon (NM_003046, exon 1 of 12)	107	NM_001164771	6542	Hs.448520	NM_003046	ENSG00000003989	SLC7A2	ATRC2|CAT2|HCAT2	solute carrier family 7 member 2	protein-coding	30.35
71	chr10	69439359	69439593	Intergenic	Intergenic	-11991	NR_147091	23555	Hs.499941	NM_012339	ENSG00000099282	TSPAN15	2700063A19Rik|NET-7|NET7|TM4SF15	tetraspanin 15	protein-coding	30.35
392	chr9	107755261	107755526	Intergenic	Charlie13a|DNA|hAT-Charlie	-265673	NM_001314052	9314	Hs.376206	NM_004235	ENSG00000136826	KLF4	EZF|GKLF	Kruppel like factor 4	protein-coding	30.14
86	chr11	85831260	85831504	Intergenic	Intergenic	-20223	NM_001289608	54843	Hs.369520	NM_032379	ENSG00000137501	SYTL2	CHR11SYT|EXO4|PPP1R151|SGA72M|SLP2|SLP2A	synaptotagmin like 2	protein-coding	29.92
161	chr16	85524519	85524793	Intergenic	Intergenic	-86767	NM_001134473	23199	Hs.461647	NM_014615	ENSG00000131149	GSE1	CRHSP24|KIAA0182	Gse1 coiled-coil protein	protein-coding	29.92
347	chr8	22743822	22744095	intron (NM_144962, intron 4 of 6)	AmnSINE1|SINE|5S-Deu-L2	-50656	NM_004430	1960	Hs.534313	NM_004430	ENSG00000179388	EGR3	EGR-3|PILOT	early growth response 3	protein-coding	29.92
401	chr9	134357023	134357298	intron (NM_002957, intron 1 of 9)	intron (NM_002957, intron 1 of 9)	-22135	NM_001291920	6256	Hs.590886	NM_002957	ENSG00000186350	RXRA	NR2B1	retinoid X receptor alpha	protein-coding	29.71
385	chr9	77596902	77597131	intron (NM_004297, intron 1 of 6)	MER4A1|LTR|ERV1	51300	NM_004297	9630	Hs.657795	NM_004297	ENSG00000156049	GNA14	-	G protein subunit alpha 14	protein-coding	29.49
214	chr2	161872178	161872424	exon (NM_001354440, exon 7 of 26)	exon (NM_001354440, exon 7 of 26)	202241	NM_001935	1803	Hs.368912	NM_001935	ENSG00000197635	DPP4	ADABP|ADCP2|CD26|DPPIV|TP103	dipeptidyl peptidase 4	protein-coding	29.49
242	chr20	44693076	44693364	Intergenic	Intergenic	-21481	NR_034104	79015	Hs.671450	NM_024049	ENSG00000283440	LINC01260	-	long intergenic non-protein coding RNA 1260	ncRNA	29.49
128	chr15	87528916	87529159	Intergenic	Intergenic	-47892	NR_026869	145978	Hs.350808	NM_152454	ENSG00000259527	LINC00052	NCRNA00052|TMEM83	long intergenic non-protein coding RNA 52	ncRNA	29.27
48	chr10	5496630	5496869	Intergenic	Intergenic	2821	NM_017422	51806	Hs.180142	NM_017422	ENSG00000178372	CALML5	CLSP	calmodulin like 5	protein-coding	29.06
109	chr14	23694574	23694817	Intergenic	HERV3-int|LTR|ERV1	58331	NM_182908	10202	Hs.272499	NM_005794	ENSG00000100867	DHRS2	HEP27|SDR25C1	dehydrogenase/reductase 2	protein-coding	29.06
5	chr1	41860197	41860546	intron (NR_038260, intron 1 of 2)	intron (NR_038260, intron 1 of 2)	58336	NM_001127714	59269	Hs.403972	NM_024503	ENSG00000127124	HIVEP3	KBP-1|KBP1|KRC|SHN3|Schnurri-3|ZAS3|ZNF40C	human immunodeficiency virus type I enhancer binding protein 3	protein-coding	28.84
151	chr16	75029901	75030154	intron (NM_032268, intron 1 of 4)	AluSz|SINE|Alu	31010	NM_032268	84937	Hs.427284	NM_032268	ENSG00000186187	ZNRF1	NIN283	zinc and ring finger 1	protein-coding	28.84
337	chr7	116426488	116426740	Intergenic	Intergenic	-72987	NM_198212	858	Hs.212332	NM_001233	ENSG00000105971	CAV2	CAV	caveolin 2	protein-coding	28.84
65	chr10	33271994	33272271	intron (NM_001024629, intron 2 of 10)	intron (NM_001024629, intron 2 of 10)	62773	NM_001244973	8829	Hs.131704	NM_003873	ENSG00000099250	NRP1	BDCA4|CD304|NP1|NRP|VEGF165R	neuropilin 1	protein-coding	28.41
352	chr8	66026505	66026762	intron (NM_033105, intron 1 of 5)	intron (NM_033105, intron 1 of 5)	5088	NR_146171	85479	Hs.491885	NM_033105	ENSG00000147570	DNAJC5B	CSP-beta	DnaJ heat shock protein family (Hsp40) member C5 beta	protein-coding	28.41
58	chr10	9073068	9073386	Intergenic	Intergenic	175238	NR_131944	105755953	Hs.564146	NR_131944	ENSG00000234752	LOC105755953	-	uncharacterized LOC105755953	ncRNA	28.41
341	chr7	156747751	156747997	intron (NM_001350953, intron 9 of 17)	intron (NM_001350953, intron 9 of 17)	104073	NR_131778	140545	Hs.446194	NM_030936	ENSG00000105982	RNF32	FKSG33|HSD15|LMBR2	ring finger protein 32	protein-coding	28.2
159	chr16	85515099	85515327	Intergenic	Intergenic	-96210	NM_001134473	23199	Hs.461647	NM_014615	ENSG00000131149	GSE1	CRHSP24|KIAA0182	Gse1 coiled-coil protein	protein-coding	27.98
301	chr4	140728031	140728333	intron (NM_015130, intron 1 of 20)	intron (NM_015130, intron 1 of 20)	28135	NM_015130	23158	Hs.480819	NM_015130	ENSG00000109436	TBC1D9	GRAMD9|MDR1	TBC1 domain family member 9	protein-coding	27.98
223	chr2	226119826	226120070	Intergenic	Intergenic	-22846	NR_046102	646736	Hs.712836	NR_046102		LOC646736	-	uncharacterized LOC646736	ncRNA	27.98
153	chr16	84096671	84096955	intron (NM_003791, intron 3 of 22)	intron (NM_003791, intron 3 of 22)	20130	NM_003791	8720	Hs.75890	NM_003791	ENSG00000140943	MBTPS1	PCSK8|S1P|SKI-1	membrane bound transcription factor peptidase, site 1	protein-coding	27.77
69	chr10	52443839	52444135	Intergenic	Intergenic	11285	NR_120642	101928687	Hs.380362	NR_120641	ENSG00000231131	LINC01468	lnc-MBL2-4	long intergenic non-protein coding RNA 1468	ncRNA	27.55
186	chr2	11512776	11513027	Intergenic	Intergenic	-21215	NM_014668	9687	Hs.467733	NM_014668	ENSG00000196208	GREB1	-	growth regulating estrogen receptor binding 1	protein-coding	27.34
384	chr9	77589528	77589773	intron (NM_004297, intron 1 of 6)	intron (NM_004297, intron 1 of 6)	58666	NM_004297	9630	Hs.657795	NM_004297	ENSG00000156049	GNA14	-	G protein subunit alpha 14	protein-coding	27.34
367	chr8	118862195	118862464	Intergenic	MER110A|LTR|ERV1	89815	NM_002546	4982	Hs.81791	NM_002546	ENSG00000164761	TNFRSF11B	OCIF|OPG|PDB5|TR1	TNF receptor superfamily member 11b	protein-coding	26.91
21	chr1	109246264	109246528	Intergenic	Intergenic	-3623	NM_001408	1952	Hs.57652	NM_001408	ENSG00000143126	CELSR2	ADGRC2|CDHF10|EGFL2|Flamingo1|MEGF3	cadherin EGF LAG seven-pass G-type receptor 2	protein-coding	26.91
245	chr20	56606603	56606842	Intergenic	Intergenic	-22580	NM_003222	7022	Hs.473152	NM_003222	ENSG00000087510	TFAP2C	AP2-GAMMA|ERF1|TFAP2G|hAP-2g	transcription factor AP-2 gamma	protein-coding	26.91
131	chr15	89782304	89782532	Intergenic	MER41B|LTR|ERV1	6060	NM_001039958	145873	Hs.37311	NM_001039958	ENSG00000188095	MESP2	SCDO2|bHLHc6	mesoderm posterior bHLH transcription factor 2	protein-coding	26.91
327	chr6	151703174	151703431	intron (NM_001122742, intron 2 of 9)	intron (NM_001122742, intron 2 of 9)	12806	NM_001122742	2099	Hs.208124	NM_000125	ENSG00000091831	ESR1	ER|ESR|ESRA|ESTRR|Era|NR3A1	estrogen receptor 1	protein-coding	26.91
359	chr8	90691847	90692182	Intergenic	Intergenic	-46109	NM_001146273	169200	Hs.567759	NM_001008495	ENSG00000180694	TMEM64	-	transmembrane protein 64	protein-coding	26.69
389	chr9	94922325	94922587	intron (NM_032823, intron 5 of 14)	intron (NM_032823, intron 5 of 14)	23098	NR_147614	101928119	Hs.630906	NR_147613		LOC101928119	-	uncharacterized LOC101928119	ncRNA	26.48
46	chr10	5488286	5488613	Intergenic	Intergenic	11121	NM_017422	51806	Hs.180142	NM_017422	ENSG00000178372	CALML5	CLSP	calmodulin like 5	protein-coding	26.05
121	chr15	62832272	62832517	intron (NM_015059, intron 51 of 55)	intron (NM_015059, intron 51 of 55)	8437	NR_029709	406965		NR_029709	ENSG00000211137	MIR190A	MIR190|MIRN190|hsa-mir-190a|miR-190|mir-190a	microRNA 190a	ncRNA	25.83
113	chr14	75255061	75255296	Intergenic	Intergenic	-23600	NM_005252	2353	Hs.25647	NM_005252	ENSG00000170345	FOS	AP-1|C-FOS|p55	Fos proto-oncogene, AP-1 transcription factor subunit	protein-coding	25.83
237	chr2	237510123	237510358	promoter-TSS (NR_106869)	promoter-TSS (NR_106869)	-691	NR_106869	102465486		NR_106869	ENSG00000277842	MIR6811	hsa-mir-6811	microRNA 6811	ncRNA	25.83
244	chr20	44728775	44729092	intron (NR_132377, intron 3 of 4)	L1ME2|LINE|L1	14089	NM_003881	8839	Hs.592145	NM_003881	ENSG00000064205	WISP2	CCN5|CT58|CTGF-L	WNT1 inducible signaling pathway protein 2	protein-coding	25.62
110	chr14	50018425	50018737	intron (NR_131171, intron 6 of 8)	intron (NR_131171, intron 6 of 8)	-11061	NR_126498	283551	Hs.292580	NM_001012706	ENSG00000214900	LINC01588	C14orf182	long intergenic non-protein coding RNA 1588	ncRNA	25.62
141	chr15	98872866	98873149	intron (NM_000875, intron 2 of 20)	intron (NM_000875, intron 2 of 20)	88581	NR_039864	100616432		NR_039864	ENSG00000264480	MIR4714	-	microRNA 4714	ncRNA	25.62
213	chr2	161867422	161867671	intron (NM_001354448, intron 7 of 26)	intron (NM_001354448, intron 7 of 26)	206996	NM_001935	1803	Hs.368912	NM_001935	ENSG00000197635	DPP4	ADABP|ADCP2|CD26|DPPIV|TP103	dipeptidyl peptidase 4	protein-coding	25.4
59	chr10	9178617	9178905	Intergenic	Intergenic	-96852	NR_108039	100507163	Hs.649223	NR_108039		LINC00709	-	long intergenic non-protein coding RNA 709	ncRNA	25.18
180	chr18	36099353	36099649	Intergenic	LTR38|LTR|ERV1	29893	NM_001099406	25800	Hs.79136	NM_012319	ENSG00000141424	SLC39A6	LIV-1|ZIP6	solute carrier family 39 member 6	protein-coding	25.18
350	chr8	37144837	37145091	Intergenic	Intergenic	348949	NR_121620	100507420	Hs.105962	NR_121620		LINC01605	-	long intergenic non-protein coding RNA 1605	ncRNA	25.18
391	chr9	94993083	94993351	intron (NM_032823, intron 9 of 14)	intron (NM_032823, intron 9 of 14)	-47663	NR_147613	101928119	Hs.630906	NR_147613		LOC101928119	-	uncharacterized LOC101928119	ncRNA	24.75
388	chr9	94914315	94914589	intron (NM_032823, intron 5 of 14)	intron (NM_032823, intron 5 of 14)	31102	NR_147614	101928119	Hs.630906	NR_147613		LOC101928119	-	uncharacterized LOC101928119	ncRNA	24.75
81	chr11	35365926	35366165	intron (NM_001195728, intron 1 of 11)	MER20|DNA|hAT-Charlie	53513	NM_004171	6506	Hs.502338	NM_004171	ENSG00000110436	SLC1A2	EAAT2|EIEE41|GLT-1|HBGT	solute carrier family 1 member 2	protein-coding	24.75
243	chr20	44714696	44714938	promoter-TSS (NM_003881)	promoter-TSS (NM_003881)	-27	NM_001323369	8839	Hs.592145	NM_003881	ENSG00000064205	WISP2	CCN5|CT58|CTGF-L	WNT1 inducible signaling pathway protein 2	protein-coding	24.75
312	chr5	173455160	173455450	Intergenic	MLT1F1|LTR|ERVL-MaLR	107850	NR_107023	102465862		NR_107023	ENSG00000274994	MIR8056	hsa-mir-8056	microRNA 8056	ncRNA	24.54
340	chr7	156746506	156746769	intron (NM_001350953, intron 9 of 17)	intron (NM_001350953, intron 9 of 17)	102836	NR_131778	140545	Hs.446194	NM_030936	ENSG00000105982	RNF32	FKSG33|HSD15|LMBR2	ring finger protein 32	protein-coding	24.54
25	chr1	162152412	162152684	intron (NM_014697, intron 1 of 9)	intron (NM_014697, intron 1 of 9)	-4559	NR_039798	100616386		NR_039798	ENSG00000266144	MIR4654	mir-4654	microRNA 4654	ncRNA	24.32
292	chr3	189316380	189316626	intron (NM_198485, intron 5 of 5)	intron (NM_198485, intron 5 of 5)	-75909	NR_046722	100874027	Hs.616080	NR_046722	ENSG00000230115	TPRG1-AS2	-	TPRG1 antisense RNA 2	ncRNA	24.32
363	chr8	95112714	95112997	intron (NR_148913, intron 9 of 10)	MamRep38|DNA|hAT	-20866	NM_024613	79666	Hs.29724	NM_024613	ENSG00000175895	PLEKHF2	EAPF|PHAFIN2|ZFYVE18	pleckstrin homology and FYVE domain containing 2	protein-coding	24.11
197	chr2	43426494	43426778	intron (NM_001083953, intron 28 of 37)	intron (NM_001083953, intron 28 of 37)	169338	NM_001083953	63892	Hs.369592	NM_022065	ENSG00000115970	THADA	ARMC13|GITA	THADA, armadillo repeat containing	protein-coding	24.11
390	chr9	94992031	94992360	intron (NM_032823, intron 9 of 14)	intron (NM_032823, intron 9 of 14)	-46641	NR_147613	101928119	Hs.630906	NR_147613		LOC101928119	-	uncharacterized LOC101928119	ncRNA	23.68
240	chr20	19767132	19767375	Intergenic	MER39B|LTR|ERV1	-119268	NM_001242581	54453	Hs.472270	NM_018993	ENSG00000132669	RIN2	MACS|RASSF4	Ras and Rab interactor 2	protein-coding	23.68
400	chr9	133874135	133874366	intron (NM_003371, intron 2 of 26)	intron (NM_003371, intron 2 of 26)	118074	NM_001134398	7410	Hs.369921	NM_003371	ENSG00000160293	VAV2	VAV-2	vav guanine nucleotide exchange factor 2	protein-coding	23.46
394	chr9	108551439	108551694	Intergenic	Intergenic	304429	NM_006686	10880	Hs.534390	NM_006686	ENSG00000148156	ACTL7B	Tact1	actin like 7B	protein-coding	23.46
133	chr15	95894394	95894632	Intergenic	Intergenic	-431415	NM_001145155	7026	Hs.347991	NM_021005	ENSG00000185551	NR2F2	ARP1|CHTD4|COUPTF2|COUPTFB|COUPTFII|NF-E3|NR2F1|SVP40|TFCOUP2	nuclear receptor subfamily 2 group F member 2	protein-coding	23.46
136	chr15	96325959	96326291	5' UTR (NM_001145155, exon 1 of 3)	5' UTR (NM_001145155, exon 1 of 3)	197	NM_001145155	7026	Hs.347991	NM_021005	ENSG00000185551	NR2F2	ARP1|CHTD4|COUPTF2|COUPTFB|COUPTFII|NF-E3|NR2F1|SVP40|TFCOUP2	nuclear receptor subfamily 2 group F member 2	protein-coding	23.25
41	chr1	234963236	234963499	intron (NR_125945, intron 1 of 3)	intron (NR_125945, intron 1 of 3)	632	NR_125945	101927851	Hs.520684	NR_125945	ENSG00000238005	LOC101927851	-	uncharacterized LOC101927851	ncRNA	23.25
322	chr6	142375313	142375558	intron (NM_001032395, intron 4 of 23)	intron (NM_001032395, intron 4 of 23)	73516	NM_001032395	57211	Hs.743302	NM_020455	ENSG00000112414	ADGRG6	APG1|DREG|GPR126|LCCS9|PR126|PS1TP2|VIGR	adhesion G protein-coupled receptor G6	protein-coding	23.25
227	chr2	226159761	226160107	intron (NR_046102, intron 2 of 6)	intron (NR_046102, intron 2 of 6)	17140	NR_046102	646736	Hs.712836	NR_046102		LOC646736	-	uncharacterized LOC646736	ncRNA	23.25
323	chr6	149080255	149080500	Intergenic	Intergenic	-47716	NR_134599	105378047	Hs.659484	NR_134599		LOC105378047	-	uncharacterized LOC105378047	ncRNA	23.25
61	chr10	19232458	19232730	intron (NM_001142308, intron 18 of 39)	intron (NM_001142308, intron 18 of 39)	183823	NM_001142308	340895	Hs.646734	NM_001142308	ENSG00000204740	MALRD1	C10orf112|DIET1|bA265G8.2	MAM and LDL receptor class A domain containing 1	protein-coding	23.25
82	chr11	35389924	35390204	intron (NM_001252652, intron 1 of 11)	intron (NM_001252652, intron 1 of 11)	29494	NM_004171	6506	Hs.502338	NM_004171	ENSG00000110436	SLC1A2	EAAT2|EIEE41|GLT-1|HBGT	solute carrier family 1 member 2	protein-coding	23.03
13	chr1	96059796	96060080	Intergenic	MIRb|SINE|MIR	67870	NR_125991	102723661	Hs.143911	NR_125991	ENSG00000237435	LOC102723661	-	uncharacterized LOC102723661	ncRNA	22.82
360	chr8	90692863	90693179	Intergenic	Intergenic	-47116	NM_001146273	169200	Hs.567759	NM_001008495	ENSG00000180694	TMEM64	-	transmembrane protein 64	protein-coding	22.82
380	chr9	5844702	5845035	Intergenic	Intergenic	-11787	NM_024896	79956	Hs.591078	NM_024896	ENSG00000099219	ERMP1	FXNA|KIAA1815|bA207C16.3	endoplasmic reticulum metallopeptidase 1	protein-coding	22.82
123	chr15	67150065	67150305	intron (NM_001145103, intron 1 of 8)	intron (NM_001145103, intron 1 of 8)	12164	NM_001145103	4088	Hs.727986	NM_005902	ENSG00000166949	SMAD3	HSPC193|HsT17436|JV15-2|LDS1C|LDS3|MADH3	SMAD family member 3	protein-coding	22.6
320	chr6	142323491	142323750	intron (NM_001032395, intron 2 of 23)	Tigger3a|DNA|TcMar-Tigger	21701	NM_001032395	57211	Hs.743302	NM_020455	ENSG00000112414	ADGRG6	APG1|DREG|GPR126|LCCS9|PR126|PS1TP2|VIGR	adhesion G protein-coupled receptor G6	protein-coding	22.6
278	chr3	102180739	102180998	Intergenic	Intergenic	17163	NR_135549	101929411	Hs.506540	NR_135549		LOC101929411	-	uncharacterized LOC101929411	ncRNA	22.6
7	chr1	41868216	41868476	intron (NR_038260, intron 1 of 2)	intron (NR_038260, intron 1 of 2)	50361	NM_001127714	59269	Hs.403972	NM_024503	ENSG00000127124	HIVEP3	KBP-1|KBP1|KRC|SHN3|Schnurri-3|ZAS3|ZNF40C	human immunodeficiency virus type I enhancer binding protein 3	protein-coding	22.6
158	chr16	85492039	85492288	Intergenic	Intergenic	-119260	NM_001134473	23199	Hs.461647	NM_014615	ENSG00000131149	GSE1	CRHSP24|KIAA0182	Gse1 coiled-coil protein	protein-coding	22.39
330	chr7	80921058	80921363	intron (NM_001350120, intron 1 of 17)	intron (NM_001350120, intron 1 of 17)	1169	NM_001350120	10512	Hs.269109	NM_006379	ENSG00000075223	SEMA3C	SEMAE|SemE	semaphorin 3C	protein-coding	22.17
295	chr4	3461666	3461930	Intergenic	Intergenic	-1508	NM_001164673	285489	Hs.122110	NM_173660	ENSG00000175920	DOK7	C4orf25|CMS10|CMS1B	docking protein 7	protein-coding	22.17
70	chr10	52472340	52472586	Intergenic	Intergenic	-1930	NR_120641	101928687	Hs.380362	NR_120641	ENSG00000231131	LINC01468	lnc-MBL2-4	long intergenic non-protein coding RNA 1468	ncRNA	22.17
162	chr16	85570518	85570758	Intergenic	Intergenic	-40785	NM_001134473	23199	Hs.461647	NM_014615	ENSG00000131149	GSE1	CRHSP24|KIAA0182	Gse1 coiled-coil protein	protein-coding	21.96
14	chr1	96060616	96060855	Intergenic	Intergenic	68667	NR_125991	102723661	Hs.143911	NR_125991	ENSG00000237435	LOC102723661	-	uncharacterized LOC102723661	ncRNA	21.96
2	chr1	8197816	8198237	Intergenic	Intergenic	-10646	NR_125998	102724539	Hs.516816	NR_125998	ENSG00000227634	LINC01714	-	long intergenic non-protein coding RNA 1714	ncRNA	21.74
148	chr16	72927725	72927976	intron (NM_001164766, intron 2 of 8)	intron (NM_001164766, intron 2 of 8)	120525	NM_006885	463	Hs.598297	NM_006885	ENSG00000140836	ZFHX3	ATBF1|ATBT|ZNF927	zinc finger homeobox 3	protein-coding	21.74
333	chr7	80943420	80943675	Intergenic	Intergenic	-21168	NM_001350120	10512	Hs.269109	NM_006379	ENSG00000075223	SEMA3C	SEMAE|SemE	semaphorin 3C	protein-coding	21.53
117	chr14	100011705	100011955	intron (NM_001330221, intron 1 of 13)	L3|LINE|CR1	40355	NM_001330221	51466	Hs.125867	NM_016337	ENSG00000196405	EVL	RNB6	Enah/Vasp-like	protein-coding	21.31
53	chr10	8856884	8857203	Intergenic	L2|LINE|L2	-40946	NR_131944	105755953	Hs.564146	NR_131944	ENSG00000234752	LOC105755953	-	uncharacterized LOC105755953	ncRNA	21.31
212	chr2	161844894	161845192	intron (NM_001354442, intron 5 of 27)	intron (NM_001354442, intron 5 of 27)	220708	NM_001354450	57282	Hs.333958	NM_022058	ENSG00000144290	SLC4A10	NBCn2|NCBE	solute carrier family 4 member 10	protein-coding	21.31
268	chr3	13537877	13538142	Intergenic	Intergenic	-11116	NM_001004019	2199	Hs.198862	NM_001998	ENSG00000163520	FBLN2	-	fibulin 2	protein-coding	21.31
77	chr11	1772625	1772860	Intergenic	Intergenic	-8750	NM_001909	1509	Hs.654447	NM_001909	ENSG00000117984	CTSD	CLN10|CPSD|HEL-S-130P	cathepsin D	protein-coding	21.09
325	chr6	151632611	151632853	Intergenic	L1MC1|LINE|L1	-57764	NM_001122742	2099	Hs.208124	NM_000125	ENSG00000091831	ESR1	ER|ESR|ESRA|ESTRR|Era|NR3A1	estrogen receptor 1	protein-coding	21.09
178	chr17	82889499	82889786	intron (NM_005993, intron 15 of 38)	intron (NM_005993, intron 15 of 38)	-49587	NM_024702	79755	Hs.464391	NM_024702	ENSG00000141579	ZNF750	ZFP750	zinc finger protein 750	protein-coding	21.09
42	chr1	234975144	234975383	Intergenic	Intergenic	-11264	NR_125945	101927851	Hs.520684	NR_125945	ENSG00000238005	LOC101927851	-	uncharacterized LOC101927851	ncRNA	21.09
266	chr22	37197769	37198003	Intergenic	MIRb|SINE|MIR	-9596	NM_031910	114904	Hs.22011	NM_031910	ENSG00000133466	C1QTNF6	CTFP6|CTRP6|ZACRP6	C1q and TNF related 6	protein-coding	21.09
315	chr5	173565657	173565894	Intergenic	Intergenic	-13859	NR_027109	285593	Hs.409730	NR_027108	ENSG00000253955	LOC285593	-	uncharacterized LOC285593	ncRNA	20.88
329	chr7	16921973	16922259	Intergenic	Intergenic	-40127	NM_176813	155465	Hs.100686	NM_176813	ENSG00000173467	AGR3	AG-3|AG3|BCMP11|HAG3|PDIA18|hAG-3	anterior gradient 3, protein disulphide isomerase family member	protein-coding	20.66
216	chr2	215979695	215979929	intron (NM_018000, intron 2 of 4)	intron (NM_018000, intron 2 of 4)	33811	NM_018000	55686	Hs.620391	NM_018000	ENSG00000118242	MREG	DSU|WDT2	melanoregulin	protein-coding	20.66
381	chr9	12784530	12784793	intron (NM_203403, intron 1 of 1)	L1MA3|LINE|L1	9648	NM_203403	286343	Hs.445356	NM_203403	ENSG00000153714	LURAP1L	C9orf150|HYST0841|LRAP35b|bA3L8.2	leucine rich adaptor protein 1 like	protein-coding	20.66
44	chr1	235073568	235073807	Intergenic	Intergenic	-3869	NR_027454	731656	Hs.702477	NR_027454		LINC01348	-	long intergenic non-protein coding RNA 1348	ncRNA	20.45
154	chr16	85353872	85354127	Intergenic	L2c|LINE|L2	-47674	NR_049816	100847022		NR_049816	ENSG00000266307	MIR5093	-	microRNA 5093	ncRNA	20.45
331	chr7	80940477	80940768	Intergenic	Intergenic	-18243	NM_001350120	10512	Hs.269109	NM_006379	ENSG00000075223	SEMA3C	SEMAE|SemE	semaphorin 3C	protein-coding	20.45
73	chr10	93466141	93466418	intron (NM_013451, intron 1 of 53)	intron (NM_013451, intron 1 of 53)	16038	NM_013451	26509	Hs.602086	NM_013451	ENSG00000138119	MYOF	FER1L3	myoferlin	protein-coding	20.23
348	chr8	22748370	22748600	intron (NM_144962, intron 4 of 6)	intron (NM_144962, intron 4 of 6)	-55183	NM_004430	1960	Hs.534313	NM_004430	ENSG00000179388	EGR3	EGR-3|PILOT	early growth response 3	protein-coding	20.23
57	chr10	9069354	9069624	Intergenic	Intergenic	171500	NR_131944	105755953	Hs.564146	NR_131944	ENSG00000234752	LOC105755953	-	uncharacterized LOC105755953	ncRNA	20.23
101	chr12	97500654	97500882	intron (NR_024037, intron 7 of 8)	MIRb|SINE|MIR	8859	NR_031653	100302289		NR_031653	ENSG00000221479	MIR1251	MIRN1251|hsa-mir-1251	microRNA 1251	ncRNA	20.23
182	chr19	18380185	18380428	Intergenic	Intergenic	-5654	NM_004864	9518	Hs.616962	NM_004864	ENSG00000130513	GDF15	GDF-15|MIC-1|MIC1|NAG-1|PDF|PLAB|PTGFB	growth differentiation factor 15	protein-coding	20.23
229	chr2	236818511	236818767	Intergenic	Intergenic	237528	NR_135202	93463	Hs.652810	NR_135202	ENSG00000124835	LOC93463	-	uncharacterized LOC93463	ncRNA	20.02
211	chr2	161123739	161123973	Intergenic	Intergenic	-13099	NM_004180	10010	Hs.132257	NM_004180	ENSG00000136560	TANK	I-TRAF|ITRAF|TRAF2	TRAF family member associated NFKB activator	protein-coding	20.02
203	chr2	128305185	128305509	intron (NM_004807, intron 1 of 1)	intron (NM_004807, intron 1 of 1)	13250	NM_004807	9394	Hs.512841	NM_004807	ENSG00000136720	HS6ST1	HH15|HS6ST	heparan sulfate 6-O-sulfotransferase 1	protein-coding	20.02
132	chr15	95875506	95875740	Intergenic	MIRc|SINE|MIR	442530	NR_027132	145820	Hs.652702	NR_027132	ENSG00000259134	LINC00924	-	long intergenic non-protein coding RNA 924	ncRNA	19.8
271	chr3	58040116	58040362	intron (NM_001164317, intron 1 of 46)	intron (NM_001164317, intron 1 of 46)	31839	NM_001164318	2317	Hs.476448	NM_001457	ENSG00000136068	FLNB	ABP-278|ABP-280|AOI|FH1|FLN-B|FLN1L|LRS1|SCT|TABP|TAP	filamin B	protein-coding	19.59
343	chr8	17527878	17528179	intron (NM_001008539, intron 1 of 11)	L2c|LINE|L2	-10749	NM_003046	6542	Hs.448520	NM_003046	ENSG00000003989	SLC7A2	ATRC2|CAT2|HCAT2	solute carrier family 7 member 2	protein-coding	19.59
55	chr10	8873961	8874194	Intergenic	Intergenic	-23912	NR_131944	105755953	Hs.564146	NR_131944	ENSG00000234752	LOC105755953	-	uncharacterized LOC105755953	ncRNA	19.59
251	chr21	35217608	35217849	Intergenic	Intergenic	-168430	NM_001754	861	Hs.149261	NM_001754	ENSG00000159216	RUNX1	AML1|AML1-EVI-1|AMLCR1|CBF2alpha|CBFA2|EVI-1|PEBP2aB|PEBP2alpha	runt related transcription factor 1	protein-coding	19.37
210	chr2	160229702	160229989	Intergenic	Intergenic	-29532	NM_001282353	3694	Hs.470399	NM_000888	ENSG00000115221	ITGB6	AI1H	integrin subunit beta 6	protein-coding	19.37
300	chr4	140726797	140727080	intron (NM_015130, intron 1 of 20)	intron (NM_015130, intron 1 of 20)	29379	NM_015130	23158	Hs.480819	NM_015130	ENSG00000109436	TBC1D9	GRAMD9|MDR1	TBC1 domain family member 9	protein-coding	19.37
270	chr3	50605122	50605365	Intergenic	Intergenic	6588	NM_013324	1154	Hs.655334	NM_013324	ENSG00000114737	CISH	BACTS2|CIS|CIS-1|G18|SOCS	cytokine inducible SH2 containing protein	protein-coding	19.37
152	chr16	81275760	81276034	intron (NM_017429, intron 7 of 10)	intron (NM_017429, intron 7 of 10)	37206	NM_017429	53630	Hs.212172	NM_017429	ENSG00000135697	BCO1	BCDO|BCDO1|BCMO|BCMO1|BCO	beta-carotene oxygenase 1	protein-coding	19.16
338	chr7	116442144	116442401	Intergenic	Intergenic	-57329	NM_198212	858	Hs.212332	NM_001233	ENSG00000105971	CAV2	CAV	caveolin 2	protein-coding	18.94
29	chr1	164598717	164599092	intron (NM_001204961, intron 2 of 7)	MIRc|SINE|MIR	39182	NM_001353130	5087	Hs.557097	NM_002585	ENSG00000185630	PBX1	CAKUHED	PBX homeobox 1	protein-coding	18.94
201	chr2	43469138	43469411	intron (NM_001083953, intron 26 of 37)	intron (NM_001083953, intron 26 of 37)	126700	NM_001083953	63892	Hs.369592	NM_022065	ENSG00000115970	THADA	ARMC13|GITA	THADA, armadillo repeat containing	protein-coding	18.94
285	chr3	161323982	161324229	Intergenic	Intergenic	47978	NM_001040100	165679	Hs.369104	NM_145035	ENSG00000196542	SPTSSB	ADMP|C3orf57|SSSPTB	serine palmitoyltransferase small subunit B	protein-coding	18.94
66	chr10	33291233	33291490	intron (NM_001024629, intron 2 of 10)	intron (NM_001024629, intron 2 of 10)	43544	NM_001244973	8829	Hs.131704	NM_003873	ENSG00000099250	NRP1	BDCA4|CD304|NP1|NRP|VEGF165R	neuropilin 1	protein-coding	18.94
79	chr11	9110028	9110324	Intergenic	MIRb|SINE|MIR	15813	NR_027713	283102	Hs.689472	NR_027713	ENSG00000213538	KRT8P41	-	keratin 8 pseudogene 41	pseudo	18.94
32	chr1	202008235	202008473	intron (NR_146472, intron 1 of 1)	intron (NR_146472, intron 1 of 1)	1999	NR_146472	102723465	Hs.661033	NR_146472	ENSG00000234678	ELF3-AS1	-	ELF3 antisense RNA 1	ncRNA	18.73
371	chr8	121165226	121165514	Intergenic	Intergenic	-353301	NM_021021	6641	Hs.46701	NM_021021	ENSG00000172164	SNTB1	59-DAP|A1B|BSYN2|DAPA1B|SNT2|SNT2B1|TIP-43	syntrophin beta 1	protein-coding	18.73
378	chr9	4862145	4862407	Intergenic	Intergenic	11979	NR_029836	406894		NR_029836	ENSG00000199065	MIR101-2	MIRN101-2|mir-101-2	microRNA 101-2	ncRNA	18.51
256	chr21	40367879	40368121	intron (NM_001271534, intron 4 of 32)	MamRep605|LTR?|LTR?	-15083	NR_038900	100506492	Hs.667053	NR_038896	ENSG00000235123	DSCAM-AS1	M41	DSCAM antisense RNA 1	ncRNA	18.51
218	chr2	217326381	217326626	intron (NR_026597, intron 9 of 12)	MER20|DNA|hAT-Charlie	43770	NR_133642	105373877		NR_133642		DIRC3-AS1	-	DIRC3 antisense RNA 1	ncRNA	18.08
198	chr2	43443394	43443641	intron (NM_001083953, intron 26 of 37)	intron (NM_001083953, intron 26 of 37)	152457	NM_001083953	63892	Hs.369592	NM_022065	ENSG00000115970	THADA	ARMC13|GITA	THADA, armadillo repeat containing	protein-coding	18.08
105	chr13	33642798	33643035	intron (NM_001243476, intron 3 of 17)	intron (NM_001243476, intron 3 of 17)	33919	NM_001243476	90627	Hs.156551	NM_052851	ENSG00000133121	STARD13	ARHGAP37|DLC2|GT650|LINC00464	StAR related lipid transfer domain containing 13	protein-coding	18.08
194	chr2	20474383	20474637	Intergenic	Intergenic	27439	NM_004040	388	Hs.502876	NM_004040	ENSG00000143878	RHOB	ARH6|ARHB|MST081|MSTP081|RHOH6	ras homolog family member B	protein-coding	18.08
316	chr6	15090157	15090387	Intergenic	Intergenic	-155703	NM_004973	3720	Hs.269059	NM_004973	ENSG00000008083	JARID2	JMJ	jumonji and AT-rich interaction domain containing 2	protein-coding	17.87
293	chr3	189330174	189330459	Intergenic	Intergenic	-89722	NR_046722	100874027	Hs.616080	NR_046722	ENSG00000230115	TPRG1-AS2	-	TPRG1 antisense RNA 2	ncRNA	17.65
127	chr15	87520654	87520949	Intergenic	MIR|SINE|MIR	-56128	NR_026869	145978	Hs.350808	NM_152454	ENSG00000259527	LINC00052	NCRNA00052|TMEM83	long intergenic non-protein coding RNA 52	ncRNA	17.65
28	chr1	162168347	162168590	intron (NM_014697, intron 2 of 9)	intron (NM_014697, intron 2 of 9)	11361	NR_039798	100616386		NR_039798	ENSG00000266144	MIR4654	mir-4654	microRNA 4654	ncRNA	17.65
204	chr2	128306299	128306531	intron (NM_004807, intron 1 of 1)	intron (NM_004807, intron 1 of 1)	12182	NM_004807	9394	Hs.512841	NM_004807	ENSG00000136720	HS6ST1	HH15|HS6ST	heparan sulfate 6-O-sulfotransferase 1	protein-coding	17.65
296	chr4	6689026	6689400	intron (NR_147207, intron 2 of 2)	intron (NR_147207, intron 2 of 2)	1306	NR_147207	339988	Hs.434746	NR_147207	ENSG00000246526	LINC002481	-	long intergenic non-protein coding RNA 2481	ncRNA	17.44
319	chr6	49542102	49542379	Intergenic	Intergenic	-8160	NR_146864	135398	Hs.722010	NM_153344	ENSG00000197261	C6orf141	-	chromosome 6 open reading frame 141	protein-coding	17.44
166	chr17	40314531	40314827	intron (NM_000964, intron 1 of 8)	intron (NM_000964, intron 1 of 8)	-3542	NM_001145302	5914	Hs.654583	NM_000964	ENSG00000131759	RARA	NR1B1|RAR	retinoic acid receptor alpha	protein-coding	17.22
191	chr2	19009498	19009737	intron (NR_135287, intron 2 of 3)	intron (NR_135287, intron 2 of 3)	17354	NR_135287	400945	Hs.502854	NR_135287	ENSG00000236204	LINC01376	-	long intergenic non-protein coding RNA 1376	ncRNA	17.01
273	chr3	99944514	99944773	intron (NM_001042459, intron 1 of 4)	MIR|SINE|MIR	19755	NR_037486	100500859		NR_037486	ENSG00000264897	MIR3921	-	microRNA 3921	ncRNA	17.01
283	chr3	150756544	150756772	intron (NM_005067, intron 1 of 1)	intron (NM_005067, intron 1 of 1)	6490	NM_005067	6478	Hs.477959	NM_005067	ENSG00000181788	SIAH2	hSiah2	siah E3 ubiquitin protein ligase 2	protein-coding	17.01
335	chr7	108340837	108341093	intron (NM_001193584, intron 2 of 28)	HERV17-int|LTR|ERV1	-100795	NM_001037132	4897	Hs.21422	NM_005010	ENSG00000091129	NRCAM	-	neuronal cell adhesion molecule	protein-coding	17.01
74	chr10	100035609	100035843	Intergenic	MER4A|LTR|ERV1	-25773	NM_015221	23268	Hs.500771	NM_015221	ENSG00000107554	DNMBP	ARHGEF36|TUBA	dynamin binding protein	protein-coding	16.79
8	chr1	51541861	51542127	Intergenic	AluJb|SINE|Alu	-22671	NM_001981	2060	Hs.83722	NM_001981	ENSG00000085832	EPS15	AF-1P|AF1P|MLLT5	epidermal growth factor receptor pathway substrate 15	protein-coding	16.79
11	chr1	51569838	51570076	Intergenic	MIRb|SINE|MIR	-46917	NM_148908	114883	Hs.21938	NM_024586	ENSG00000117859	OSBPL9	ORP-9|ORP9	oxysterol binding protein like 9	protein-coding	16.79
40	chr1	215476254	215476514	Intergenic	Intergenic	-90995	NM_016121	51133	Hs.335139	NM_016121	ENSG00000136636	KCTD3	NY-REN-45	potassium channel tetramerization domain containing 3	protein-coding	16.57
145	chr16	15489381	15489647	intron (NM_033201, intron 1 of 5)	intron (NM_033201, intron 1 of 5)	-12752	NM_001142469	89927	Hs.401798	NM_033201	ENSG00000166780	C16orf45	MINP	chromosome 16 open reading frame 45	protein-coding	16.57
267	chr22	49951244	49951491	Intergenic	Intergenic	-9128	NM_001001852	415116	Hs.530381	NM_001001852	ENSG00000198355	PIM3	pim-3	Pim-3 proto-oncogene, serine/threonine kinase	protein-coding	16.36
12	chr1	64983190	64983475	intron (NR_119383, intron 5 of 6)	intron (NR_119383, intron 5 of 6)	-16396	NM_001321856	3716	Hs.207538	NM_002227	ENSG00000162434	JAK1	JAK1A|JAK1B|JTK3	Janus kinase 1	protein-coding	16.36
67	chr10	43350187	43350495	Intergenic	MIR|SINE|MIR	-21303	NM_001184963	53828	Hs.130497	NM_173160	ENSG00000150201	FXYD4	CHIF	FXYD domain containing ion transport regulator 4	protein-coding	16.14
383	chr9	13094302	13094618	Intergenic	Intergenic	-121827	NR_132976	106635615		NR_132976		SNORD137	-	small nucleolar RNA, C/D box 137	snoRNA	16.14
382	chr9	12794333	12794735	intron (NR_125775, intron 1 of 3)	intron (NR_125775, intron 1 of 3)	19521	NM_203403	286343	Hs.445356	NM_203403	ENSG00000153714	LURAP1L	C9orf150|HYST0841|LRAP35b|bA3L8.2	leucine rich adaptor protein 1 like	protein-coding	15.93
80	chr11	35295838	35296152	intron (NM_001195728, intron 7 of 11)	MER5A|DNA|hAT-Charlie	123563	NM_004171	6506	Hs.502338	NM_004171	ENSG00000110436	SLC1A2	EAAT2|EIEE41|GLT-1|HBGT	solute carrier family 1 member 2	protein-coding	15.71
192	chr2	19138265	19138566	Intergenic	Intergenic	-111444	NR_135287	400945	Hs.502854	NR_135287	ENSG00000236204	LINC01376	-	long intergenic non-protein coding RNA 1376	ncRNA	15.71
143	chr16	3009893	3010130	Intergenic	Intergenic	-2445	NM_020982	9080	Hs.296949	NM_020982	ENSG00000213937	CLDN9	-	claudin 9	protein-coding	15.28
183	chr19	46784693	46784984	promoter-TSS (NM_001145145)	promoter-TSS (NM_001145145)	39	NM_001145145	6510	Hs.631582	NM_005628	ENSG00000105281	SLC1A5	AAAT|ASCT2|ATBO|M7V1|M7VS1|R16|RDRC	solute carrier family 1 member 5	protein-coding	15.28
272	chr3	99931120	99931403	intron (NM_001042459, intron 1 of 4)	intron (NM_001042459, intron 1 of 4)	33137	NR_037486	100500859		NR_037486	ENSG00000264897	MIR3921	-	microRNA 3921	ncRNA	15.28
345	chr8	17540158	17540409	intron (NM_001164771, intron 1 of 11)	intron (NM_001164771, intron 1 of 11)	1506	NM_001164771	6542	Hs.448520	NM_003046	ENSG00000003989	SLC7A2	ATRC2|CAT2|HCAT2	solute carrier family 7 member 2	protein-coding	15.28
349	chr8	29738522	29738786	intron (NR_026765, intron 1 of 3)	intron (NR_026765, intron 1 of 3)	9455	NR_026765	619351	Hs.566911	NR_026765	ENSG00000251191	LINC00589	C8orf75|TSLNC8	long intergenic non-protein coding RNA 589	ncRNA	15.07
27	chr1	162165559	162165914	intron (NM_014697, intron 2 of 9)	intron (NM_014697, intron 2 of 9)	8629	NR_039798	100616386		NR_039798	ENSG00000266144	MIR4654	mir-4654	microRNA 4654	ncRNA	15.07
277	chr3	102163439	102163669	promoter-TSS (NR_135549)	promoter-TSS (NR_135549)	-151	NR_135549	101929411	Hs.506540	NR_135549		LOC101929411	-	uncharacterized LOC101929411	ncRNA	15.07
62	chr10	22681724	22681961	intron (NM_005028, intron 1 of 9)	MER58B|DNA|hAT-Charlie	32266	NM_001330062	5305	Hs.57079	NM_005028	ENSG00000150867	PIP4K2A	PI5P4KA|PIP5K2A|PIP5KII-alpha|PIP5KIIA|PIPK	phosphatidylinositol-5-phosphate 4-kinase type 2 alpha	protein-coding	14.85
252	chr21	35262275	35262528	Intergenic	L3|LINE|CR1	-213103	NM_001754	861	Hs.149261	NM_001754	ENSG00000159216	RUNX1	AML1|AML1-EVI-1|AMLCR1|CBF2alpha|CBFA2|EVI-1|PEBP2aB|PEBP2alpha	runt related transcription factor 1	protein-coding	14.85
106	chr13	40993844	40994211	intron (NM_172373, intron 1 of 8)	intron (NM_172373, intron 1 of 8)	-11745	NM_001145353	1997	Hs.135646	NM_172373	ENSG00000120690	ELF1	EFTUD1|RIA1	E74 like ETS transcription factor 1	protein-coding	14.64
206	chr2	133505203	133505477	intron (NM_207481, intron 3 of 17)	intron (NM_207481, intron 3 of 17)	63120	NM_207363	344148	Hs.537329	NM_207363	ENSG00000176771	NCKAP5	ERIH1|ERIH2|NAP5	NCK associated protein 5	protein-coding	14.64
3	chr1	17520573	17520801	Intergenic	Intergenic	-19148	NR_137287	55160	Hs.443460	NM_018125	ENSG00000074964	ARHGEF10L	GrinchGEF	Rho guanine nucleotide exchange factor 10 like	protein-coding	14.64
357	chr8	69045853	69046179	intron (NR_039986, intron 2 of 4)	intron (NR_039986, intron 2 of 4)	58174	NR_039986	100505718	Hs.122386	NR_039986	ENSG00000253658	LINC01592	-	long intergenic non-protein coding RNA 1592	ncRNA	14.64
209	chr2	160227397	160227629	Intergenic	L2a|LINE|L2	-27200	NM_001282353	3694	Hs.470399	NM_000888	ENSG00000115221	ITGB6	AI1H	integrin subunit beta 6	protein-coding	14.64
274	chr3	99984785	99985022	intron (NM_001042459, intron 1 of 4)	intron (NM_001042459, intron 1 of 4)	-20505	NR_037486	100500859		NR_037486	ENSG00000264897	MIR3921	-	microRNA 3921	ncRNA	14.64
249	chr21	34728527	34728827	intron (NR_024351, intron 4 of 5)	intron (NR_024351, intron 4 of 5)	8505	NR_024351	54064	Hs.436868	NR_024351	ENSG00000230978	LINC00160	C21orf52|NCRNA00160	long intergenic non-protein coding RNA 160	ncRNA	14.42
89	chr12	46179635	46179952	Intergenic	LTR37-int|LTR|ERV1	86702	NM_001278389	81539	Hs.533770	NM_030674	ENSG00000111371	SLC38A1	ATA1|NAT2|SAT1|SNAT1	solute carrier family 38 member 1	protein-coding	14.42
328	chr7	16880589	16880839	intron (NM_176813, intron 1 of 7)	intron (NM_176813, intron 1 of 7)	1275	NM_176813	155465	Hs.100686	NM_176813	ENSG00000173467	AGR3	AG-3|AG3|BCMP11|HAG3|PDIA18|hAG-3	anterior gradient 3, protein disulphide isomerase family member	protein-coding	14.42
150	chr16	74998721	74998981	promoter-TSS (NM_032268)	promoter-TSS (NM_032268)	-166	NM_032268	84937	Hs.427284	NM_032268	ENSG00000186187	ZNRF1	NIN283	zinc and ring finger 1	protein-coding	14.21
225	chr2	226131270	226131571	Intergenic	Intergenic	-11374	NR_046102	646736	Hs.712836	NR_046102		LOC646736	-	uncharacterized LOC646736	ncRNA	14.21
302	chr4	142600991	142601298	intron (NM_003866, intron 2 of 26)	L1PA11|LINE|L1	245391	NM_001101669	8821	Hs.176376	NM_003866	ENSG00000109452	INPP4B	-	inositol polyphosphate-4-phosphatase type II B	protein-coding	14.21
9	chr1	51558257	51558534	Intergenic	LTR8|LTR|ERV1	-39072	NM_001981	2060	Hs.83722	NM_001981	ENSG00000085832	EPS15	AF-1P|AF1P|MLLT5	epidermal growth factor receptor pathway substrate 15	protein-coding	14.21
83	chr11	66124606	66124888	intron (NM_018026, intron 1 of 23)	MLT1L|LTR|ERVL-MaLR	54394	NM_018026	55690	Hs.644326	NM_018026	ENSG00000175115	PACS1	MRD17|SHMS	phosphofurin acidic cluster sorting protein 1	protein-coding	13.99
265	chr22	37196865	37197097	Intergenic	MIR3|SINE|MIR	-8691	NM_031910	114904	Hs.22011	NM_031910	ENSG00000133466	C1QTNF6	CTFP6|CTRP6|ZACRP6	C1q and TNF related 6	protein-coding	13.99
351	chr8	37174610	37174848	Intergenic	Intergenic	319184	NR_121620	100507420	Hs.105962	NR_121620		LINC01605	-	long intergenic non-protein coding RNA 1605	ncRNA	13.99
90	chr12	46201587	46201831	intron (NM_001077484, intron 12 of 16)	intron (NM_001077484, intron 12 of 16)	64786	NM_001278389	81539	Hs.533770	NM_030674	ENSG00000111371	SLC38A1	ATA1|NAT2|SAT1|SNAT1	solute carrier family 38 member 1	protein-coding	13.78
396	chr9	128006747	128006992	Intergenic	L1M5|LINE|L1	-26336	NM_001035254	399665	Hs.535972	NM_203305	ENSG00000167106	FAM102A	C9orf132|EEIG1|SYM-3A|bA203J24.7	family with sequence similarity 102 member A	protein-coding	13.78
15	chr1	96075734	96075987	Intergenic	Intergenic	83792	NR_125991	102723661	Hs.143911	NR_125991	ENSG00000237435	LOC102723661	-	uncharacterized LOC102723661	ncRNA	13.56
224	chr2	226124703	226124940	Intergenic	Intergenic	-17973	NR_046102	646736	Hs.712836	NR_046102		LOC646736	-	uncharacterized LOC646736	ncRNA	13.56
205	chr2	133493006	133493261	intron (NM_207481, intron 3 of 17)	intron (NM_207481, intron 3 of 17)	75327	NM_207363	344148	Hs.537329	NM_207363	ENSG00000176771	NCKAP5	ERIH1|ERIH2|NAP5	NCK associated protein 5	protein-coding	13.56
246	chr21	15192329	15192561	Intergenic	Intergenic	-127640	NM_003489	8204	Hs.155017	NM_003489	ENSG00000180530	NRIP1	RIP140	nuclear receptor interacting protein 1	protein-coding	13.13
184	chr19	46866868	46867139	Intergenic	Intergenic	-16008	NM_001301078	1175	Hs.119591	NM_004069	ENSG00000042753	AP2S1	AP17|CLAPS2|FBH3|FBHOk|HHC3	adaptor related protein complex 2 subunit sigma 1	protein-coding	13.13
140	chr15	98860299	98860646	intron (NM_000875, intron 2 of 20)	intron (NM_000875, intron 2 of 20)	76046	NR_039864	100616432		NR_039864	ENSG00000264480	MIR4714	-	microRNA 4714	ncRNA	12.7
297	chr4	6695730	6696046	intron (NM_005980, intron 1 of 1)	intron (NM_005980, intron 1 of 1)	2049	NM_005980	6286	Hs.2962	NM_005980	ENSG00000163993	S100P	MIG9	S100 calcium binding protein P	protein-coding	12.7
299	chr4	124974134	124974422	Intergenic	Intergenic	-261546	NM_020337	57182	Hs.480694	NM_020337	ENSG00000151458	ANKRD50	-	ankyrin repeat domain 50	protein-coding	12.48
68	chr10	52435654	52435973	Intergenic	Intergenic	19459	NR_120642	101928687	Hs.380362	NR_120641	ENSG00000231131	LINC01468	lnc-MBL2-4	long intergenic non-protein coding RNA 1468	ncRNA	12.27
1	chr1	8194526	8194831	Intergenic	Intergenic	-13994	NR_125998	102724539	Hs.516816	NR_125998	ENSG00000227634	LINC01714	-	long intergenic non-protein coding RNA 1714	ncRNA	12.05
387	chr9	90948124	90948408	Intergenic	L1ME3|LINE|L1	120846	NM_001174167	6850	Hs.371720	NM_003177	ENSG00000165025	SYK	p72-Syk	spleen associated tyrosine kinase	protein-coding	12.05
4	chr1	17525185	17525449	Intergenic	Intergenic	-14518	NR_137287	55160	Hs.443460	NM_018125	ENSG00000074964	ARHGEF10L	GrinchGEF	Rho guanine nucleotide exchange factor 10 like	protein-coding	11.84
45	chr1	235079547	235079883	Intergenic	Intergenic	-9897	NR_027454	731656	Hs.702477	NR_027454		LINC01348	-	long intergenic non-protein coding RNA 1348	ncRNA	11.84
30	chr1	169517637	169517890	intron (NM_000130, intron 23 of 24)	UCON34|Unknown|Unknown	-31793	NM_001319667	10560	Hs.30246	NM_006996	ENSG00000117479	SLC19A2	TC1|THMD1|THT1|THTR1|TRMA	solute carrier family 19 member 2	protein-coding	11.84
6	chr1	41862724	41862997	intron (NR_038260, intron 1 of 2)	intron (NR_038260, intron 1 of 2)	55847	NM_001127714	59269	Hs.403972	NM_024503	ENSG00000127124	HIVEP3	KBP-1|KBP1|KRC|SHN3|Schnurri-3|ZAS3|ZNF40C	human immunodeficiency virus type I enhancer binding protein 3	protein-coding	11.62
107	chr13	41017152	41017442	intron (NM_172373, intron 1 of 8)	intron (NM_172373, intron 1 of 8)	2075	NM_172373	1997	Hs.135646	NM_172373	ENSG00000120690	ELF1	EFTUD1|RIA1	E74 like ETS transcription factor 1	protein-coding	11.62
309	chr5	67248769	67249055	Intergenic	Intergenic	-52123	NM_005582	4064	Hs.87205	NM_005582	ENSG00000134061	CD180	LY64|Ly78|RP105	CD180 molecule	protein-coding	11.41
181	chr19	18364884	18365182	non-coding (NR_138029, exon 6 of 6)	non-coding (NR_138029, exon 6 of 6)	-20927	NM_004864	9518	Hs.616962	NM_004864	ENSG00000130513	GDF15	GDF-15|MIC-1|MIC1|NAG-1|PDF|PLAB|PTGFB	growth differentiation factor 15	protein-coding	11.41
231	chr2	236967237	236967502	Intergenic	MER41A|LTR|ERV1	88798	NR_135202	93463	Hs.652810	NR_135202	ENSG00000124835	LOC93463	-	uncharacterized LOC93463	ncRNA	11.19
228	chr2	236813331	236813592	Intergenic	Intergenic	242706	NR_135202	93463	Hs.652810	NR_135202	ENSG00000124835	LOC93463	-	uncharacterized LOC93463	ncRNA	10.76
179	chr18	36097077	36097315	Intergenic	L1ME1|LINE|L1	-29602	NM_001303413	55197	Hs.464912	NM_018170	ENSG00000141425	RPRD1A	HsT3101|P15RS	regulation of nuclear pre-mRNA domain containing 1A	protein-coding	10.55
208	chr2	141511133	141511413	intron (NM_018557, intron 2 of 90)	intron (NM_018557, intron 2 of 90)	620428	NM_018557	53353	Hs.656461	NM_018557	ENSG00000168702	LRP1B	LRP-1B|LRP-DIT|LRPDIT	LDL receptor related protein 1B	protein-coding	10.55
339	chr7	156725833	156726092	intron (NR_146958, intron 10 of 14)	intron (NR_146958, intron 10 of 14)	82161	NR_131778	140545	Hs.446194	NM_030936	ENSG00000105982	RNF32	FKSG33|HSD15|LMBR2	ring finger protein 32	protein-coding	10.33
100	chr12	52992814	52993042	Intergenic	MER102b|DNA|hAT-Charlie	-13330	NM_001330654	1975	Hs.648394	NM_001417	ENSG00000063046	EIF4B	EIF-4B|PRO1843	eukaryotic translation initiation factor 4B	protein-coding	10.33
137	chr15	96336966	96337231	intron (NM_001145155, intron 2 of 2)	intron (NM_001145155, intron 2 of 2)	3758	NM_001145157	7026	Hs.347991	NM_021005	ENSG00000185551	NR2F2	ARP1|CHTD4|COUPTF2|COUPTFB|COUPTFII|NF-E3|NR2F1|SVP40|TFCOUP2	nuclear receptor subfamily 2 group F member 2	protein-coding	10.33
50	chr10	8353216	8353506	Intergenic	Intergenic	-85056	NR_108058	100507143	Hs.258979	NR_108058	ENSG00000232170	LINC00708	GS1-756B1.2	long intergenic non-protein coding RNA 708	ncRNA	10.12
147	chr16	56373115	56373359	intron (NM_001323512, intron 11 of 14)	L1MC1|LINE|L1	51758	NM_001323511	267	Hs.295137	NM_001144	ENSG00000159461	AMFR	GP78|RNF45	autocrine motility factor receptor	protein-coding	10.12
120	chr15	39629920	39630184	intron (NM_001324338, intron 10 of 11)	intron (NM_001324338, intron 10 of 11)	48973	NM_003246	7057	Hs.164226	NM_003246	ENSG00000137801	THBS1	THBS|THBS-1|TSP|TSP-1|TSP1	thrombospondin 1	protein-coding	9.9
269	chr3	50601036	50601324	Intergenic	Intergenic	10651	NM_013324	1154	Hs.655334	NM_013324	ENSG00000114737	CISH	BACTS2|CIS|CIS-1|G18|SOCS	cytokine inducible SH2 containing protein	protein-coding	9.69
76	chr11	1769314	1769544	Intergenic	LTR8|LTR|ERV1	-5437	NM_001909	1509	Hs.654447	NM_001909	ENSG00000117984	CTSD	CLN10|CPSD|HEL-S-130P	cathepsin D	protein-coding	9.47
84	chr11	66146100	66146358	intron (NM_018026, intron 1 of 23)	L1M4a2|LINE|L1	75876	NM_018026	55690	Hs.644326	NM_018026	ENSG00000175115	PACS1	MRD17|SHMS	phosphofurin acidic cluster sorting protein 1	protein-coding	9.47
298	chr4	124963237	124963579	Intergenic	Intergenic	-250676	NM_020337	57182	Hs.480694	NM_020337	ENSG00000151458	ANKRD50	-	ankyrin repeat domain 50	protein-coding	9.47
220	chr2	217656436	217656702	intron (NR_026597, intron 1 of 12)	intron (NR_026597, intron 1 of 12)	100024	NR_026597	729582	Hs.572788	NR_026597		DIRC3	-	disrupted in renal carcinoma 3	ncRNA	9.04
232	chr2	236998290	236998549	Intergenic	Intergenic	57748	NR_135202	93463	Hs.652810	NR_135202	ENSG00000124835	LOC93463	-	uncharacterized LOC93463	ncRNA	8.83
119	chr15	39622951	39623192	intron (NM_001324338, intron 10 of 11)	intron (NM_001324338, intron 10 of 11)	41992	NM_003246	7057	Hs.164226	NM_003246	ENSG00000137801	THBS1	THBS|THBS-1|TSP|TSP-1|TSP1	thrombospondin 1	protein-coding	8.83
368	chr8	118941322	118941552	intron (NM_002546, intron 1 of 4)	intron (NM_002546, intron 1 of 4)	10707	NM_002546	4982	Hs.81791	NM_002546	ENSG00000164761	TNFRSF11B	OCIF|OPG|PDB5|TR1	TNF receptor superfamily member 11b	protein-coding	8.61
104	chr13	25652878	25653146	intron (NM_016529, intron 24 of 36)	L2b|LINE|L2	184238	NM_001313741	51761	Hs.444957	NM_016529	ENSG00000132932	ATP8A2	ATP|ATPIB|CAMRQ4|IB|ML-1	ATPase phospholipid transporting 8A2	protein-coding	8.39
16	chr1	107702924	107703237	intron (NM_006113, intron 17 of 26)	intron (NM_006113, intron 17 of 26)	-14576	NM_001079874	10451	Hs.267659	NM_006113	ENSG00000134215	VAV3	-	vav guanine nucleotide exchange factor 3	protein-coding	8.39
233	chr2	237025343	237025610	Intergenic	L2a|LINE|L2	30691	NR_135202	93463	Hs.652810	NR_135202	ENSG00000124835	LOC93463	-	uncharacterized LOC93463	ncRNA	8.39
139	chr15	98842886	98843183	intron (NM_000875, intron 2 of 20)	intron (NM_000875, intron 2 of 20)	58608	NR_039864	100616432		NR_039864	ENSG00000264480	MIR4714	-	microRNA 4714	ncRNA	7.96
276	chr3	100112828	100113073	intron (NM_001042459, intron 1 of 4)	intron (NM_001042459, intron 1 of 4)	1563	NM_182909	11259	Hs.104672	NM_014890	ENSG00000168386	FILIP1L	DOC-1|DOC1|GIP130|GIP90	filamin A interacting protein 1 like	protein-coding	6.67
19	chr1	109168473	109168741	intron (NM_001284352, intron 2 of 20)	intron (NM_001284352, intron 2 of 20)	-17942	NM_001284353	57535	Hs.708190	NM_020775	ENSG00000116299	KIAA1324	EIG121	KIAA1324	protein-coding	6.46
190	chr2	19003622	19003918	intron (NR_135287, intron 2 of 3)	intron (NR_135287, intron 2 of 3)	23201	NR_135287	400945	Hs.502854	NR_135287	ENSG00000236204	LINC01376	-	long intergenic non-protein coding RNA 1376	ncRNA	6.24
342	chr8	17517110	17517362	intron (NM_001008539, intron 1 of 11)	intron (NM_001008539, intron 1 of 11)	20148	NM_001008539	6542	Hs.448520	NM_003046	ENSG00000003989	SLC7A2	ATRC2|CAT2|HCAT2	solute carrier family 7 member 2	protein-coding	5.81

## Sheet: K562
PeakID (cmd=annotatePeaks.pl K562_FOXM1_peaks_with_SE.st.bed hg38 -d 03_tagdir/K562_FOXM1_merged)	Chr	Start	End	Annotation	Detailed Annotation	Distance to TSS	Nearest PromoterID	Entrez ID	Nearest Unigene	Nearest Refseq	Nearest Ensembl	Gene Name	Gene Alias	Gene Description	Gene Type	03_tagdir/K562_FOXM1_merged Tag Count in given bp (73194639.0 Total, normalization factor = 0.14, effective total = 10000000)
19	chr1	26126382	26126641	TTS (NM_001243532)	TTS (NM_001243532)	14734	NM_001243533	149420	Hs.468801	NM_152835	ENSG00000175087	PDIK1L	CLIK1L|STK35L2	PDLIM1 interacting kinase 1 like	protein-coding	1360.35
362	chr20	47360735	47360991	Intergenic	Intergenic	-3974	NM_001281772	23613	Hs.446240	NM_012408	ENSG00000101040	ZMYND8	PRKCBP1|PRO2893|RACK7	zinc finger MYND-type containing 8	protein-coding	517.66
315	chr2	26785839	26786105	promoter-TSS (NM_001809)	promoter-TSS (NM_001809)	-42	NM_001809	1058	Hs.1594	NM_001809	ENSG00000115163	CENPA	CENP-A|CenH3	centromere protein A	protein-coding	403.85
360	chr20	38926203	38926487	promoter-TSS (NM_030919)	promoter-TSS (NM_030919)	33	NM_030919	81610	Hs.726442	NM_030919	ENSG00000101447	FAM83D	C20orf129|CHICA|dJ616B8.3	family with sequence similarity 83 member D	protein-coding	328.17
573	chr9	120876462	120876736	intron (NM_001286840, intron 1 of 14)	CpG	729	NM_015651	26147	Hs.460124	NM_015651	ENSG00000119403	PHF19	MTF2L1|PCL3|TDRD19B	PHD finger protein 19	protein-coding	322.15
427	chr5	11231	11507	Intergenic	(TAACCC)n|Simple_repeat|Simple_repeat	-80782	NM_052909	153478	Hs.535800	NM_052909	ENSG00000153404	PLEKHG4B	-	pleckstrin homology and RhoGEF domain containing G4B	protein-coding	303.85
393	chr3	50321491	50321748	5' UTR (NM_033158, exon 2 of 5)	5' UTR (NM_033158, exon 2 of 5)	1231	NM_003773	8692	Hs.76873	NM_003773	ENSG00000068001	HYAL2	LUCA2	hyaluronoglucosaminidase 2	protein-coding	302.48
476	chr6	27894387	27894641	TTS (NM_003527)	TTS (NM_003527)	1089	NM_003527	8348	Hs.484991	NM_003527	ENSG00000274641	HIST1H2BO	H2B.2|H2B/n|H2BFN|dJ193B12.2	histone cluster 1 H2B family member o	protein-coding	235.26
39	chr1	44739712	44739971	promoter-TSS (NM_001297655)	promoter-TSS (NM_001297655)	23	NM_006845	11004	Hs.720061	NM_006845	ENSG00000142945	KIF2C	CT139|KNSL6|MCAK	kinesin family member 2C	protein-coding	227.75
110	chr10	61765661	61765924	intron (NM_173554, intron 6 of 6)	intron (NM_173554, intron 6 of 6)	102831	NM_173554	219621	Hs.673160	NM_173554	ENSG00000183346	CABCOCO1	C10orf107|bA63A2.1	ciliary associated calcium binding coiled-coil 1	protein-coding	212.31
582	chr9	137240957	137241217	promoter-TSS (NM_006088)	promoter-TSS (NM_006088)	-172	NM_006088	10383	Hs.433615	NM_006088	ENSG00000188229	TUBB4B	Beta2|LCAEOD|TUBB2|TUBB2C	tubulin beta 4B class IVb	protein-coding	200.42
464	chr6	26122985	26123247	TTS (NM_003526)	TTS (NM_003526)	788	NM_003526	8347	Hs.658713	NM_003526	ENSG00000180596	HIST1H2BC	H2B.1|H2B/l|H2BFL|dJ221C16.3	histone cluster 1 H2B family member c	protein-coding	194.41
376	chr22	21651925	21652186	promoter-TSS (NR_030622)	promoter-TSS (NR_030622)	-926	NR_030622	100126318		NR_030622	ENSG00000212102	MIR301B	MIRN301B|mir-301b	microRNA 301b	ncRNA	188.95
441	chr5	138337746	138338014	promoter-TSS (NM_001350194)	promoter-TSS (NM_001350194)	-135	NM_016605	51307	Hs.54056	NM_016605	ENSG00000120709	FAM53C	C5orf6	family with sequence similarity 53 member C	protein-coding	186.49
479	chr6	30617246	30617500	promoter-TSS (NR_072994)	promoter-TSS (NR_072994)	-66	NR_072994	5514	Hs.106019	NM_002714	ENSG00000204569	PPP1R10	CAT53|FB19|PNUTS|PP1R10|R111|p99	protein phosphatase 1 regulatory subunit 10	protein-coding	183.89
480	chr6	30717225	30717514	5' UTR (NM_014641, exon 1 of 15).8	5' UTR (NM_014641, exon 1 of 15).8	312	NM_014641	9656	Hs.653495	NM_014641	ENSG00000137337	MDC1	NFBD1	mediator of DNA damage checkpoint 1	protein-coding	180.48
18	chr1	25413317	25413587	intron (NM_138616, intron 1 of 6)	intron (NM_138616, intron 1 of 6)	7462	NM_138618	6006	Hs.449968	NM_020485	ENSG00000188672	RHCE	CD240CE|RH|RH30A|RHC|RHCe(152N)|RHE|RHIXB|RHPI|Rh4|RhIVb(J)|RhVI|RhVIII	Rh blood group CcEe antigens	protein-coding	166.27
542	chr8	23494192	23494449	Intergenic	Intergenic	-34475	NM_001317812	51312	Hs.596025	NM_016612	ENSG00000147454	SLC25A37	HT015|MFRN|MFRN1|MSC|MSCP|PRO1278|PRO1584|PRO2217	solute carrier family 25 member 37	protein-coding	166
174	chr12	98516443	98516721	promoter-TSS (NR_027157)	promoter-TSS (NR_027157)	-356	NR_027157	100128191	Hs.594042	NR_027157	ENSG00000257167	TMPO-AS1	-	TMPO antisense RNA 1	ncRNA	159.57
456	chr6	13678348	13678629	intron (NM_005493, intron 2 of 13)	MER74B|LTR|ERVL	33076	NM_005493	10048	Hs.708182	NM_005493	ENSG00000010017	RANBP9	BPM-L|BPM90|RANBPM|RanBP7	RAN binding protein 9	protein-coding	154.93
97	chr10	17425887	17426148	intron (NM_001004470, intron 2 of 7)	LTR53|LTR|ERVL	28370	NR_144322	338596	Hs.677766	NM_001004470	ENSG00000148488	ST8SIA6	SIA8F|SIAT8-F|SIAT8F|ST8SIA-VI|ST8SiaVI	ST8 alpha-N-acetyl-neuraminide alpha-2,8-sialyltransferase 6	protein-coding	153.29
381	chr3	14232529	14233038	Intergenic	Intergenic	54055	NM_014463	27258	Hs.111632	NM_014463	ENSG00000170860	LSM3	SMX4|USS2|YLR438C	LSM3 homolog, U6 small nuclear RNA and mRNA degradation associated	protein-coding	152.33
497	chr6	135323225	135323491	intron (NM_001134830, intron 22 of 26)	intron (NM_001134830, intron 22 of 26)	84198	NR_030317	693126		NR_030317	ENSG00000207689	MIR548A2	MIRN548A2	microRNA 548a-2	ncRNA	151.24
527	chr7	106568912	106569208	Intergenic	Intergenic	92128	NM_175884	168455	Hs.29692	NM_175884	ENSG00000253276	CCDC71L	C7orf74	coiled-coil domain containing 71 like	protein-coding	148.78
367	chr21	9328800	9329074	Intergenic	MER57A1|LTR|ERV1	-199176	NR_038328	100132288	Hs.487562	NM_174948	ENSG00000188681	TEKT4P2	MAFIPL|TEKT4P	tektin 4 pseudogene 2	pseudo	147.28
178	chr12	119665637	119665925	Intergenic	Intergenic	-2175	NM_006253	5564	Hs.741184	NM_006253	ENSG00000111725	PRKAB1	AMPK|HAMPKb	protein kinase AMP-activated non-catalytic subunit beta 1	protein-coding	144.96
264	chr18	3448209	3448465	intron (NM_173207, intron 1 of 2)	CpG	751	NM_173207	7050	Hs.373550	NM_003244	ENSG00000177426	TGIF1	HPE4|TGIF	TGFB induced factor homeobox 1	protein-coding	144
415	chr3	196511632	196511896	intron (NM_001077657, intron 1 of 2)	intron (NM_001077657, intron 1 of 2)	3602	NM_001320473	255798	Hs.631933	NM_001077657	ENSG00000214097	SMCO1	C3orf43	single-pass membrane protein with coiled-coil domains 1	protein-coding	143.73
151	chr11	119095519	119095783	promoter-TSS (NM_002105)	promoter-TSS (NM_002105)	-184	NM_002105	3014	Hs.477879	NM_002105	ENSG00000188486	H2AFX	H2A.X|H2A/X|H2AX	H2A histone family member X	protein-coding	139.08
14	chr1	21905042	21905318	intron (NM_005529, intron 1 of 96)	(AC)n|Simple_repeat|Simple_repeat	32117	NM_001291860	3339	Hs.562227	NM_005529	ENSG00000142798	HSPG2	HSPG|PLC|PRCAN|SJA|SJS|SJS1	heparan sulfate proteoglycan 2	protein-coding	137.58
514	chr7	16268980	16269238	non-coding (NR_038946, exon 5 of 5)	non-coding (NR_038946, exon 5 of 5)	58623	NR_038946	100506025	Hs.649029	NR_038946	ENSG00000229688	ISPD-AS1	-	ISPD antisense RNA 1	ncRNA	134.71
311	chr19	58600854	58601120	Intergenic	MLT2B3|LTR|ERVL	25588	NR_026052	65996	Hs.541177	NM_023939	ENSG00000213753	CENPBD1P1	-	CENPB DNA-binding domains containing 1 pseudogene 1	pseudo	132.52
140	chr11	65919206	65919470	promoter-TSS (NM_006442)	promoter-TSS (NM_006442)	81	NM_006442	10589	Hs.356742	NM_006442	ENSG00000175550	DRAP1	NC2-alpha	DR1 associated protein 1	protein-coding	132.11
6	chr1	12448863	12449127	intron (NM_015378, intron 65 of 69)	intron (NM_015378, intron 65 of 69)	-58251	NR_003022	677882	Hs.658450	NR_003022	ENSG00000266079	SNORA59B	ACA59	small nucleolar RNA, H/ACA box 59B	snoRNA	127.2
489	chr6	43629910	43630176	promoter-TSS (NM_019096)	promoter-TSS (NM_019096)	501	NM_001003690	9587	Hs.122346	NM_014628	ENSG00000124688	MAD2L1BP	CMT2	MAD2L1 binding protein	protein-coding	126.24
120	chr11	220713	221004	intron (NM_001017524, intron 5 of 6)	L1ME3G|LINE|L1	11522	NR_106801	102465445		NR_106801	ENSG00000283920	MIR6743	hsa-mir-6743	microRNA 6743	ncRNA	125.01
77	chr1	184031388	184031660	intron (NM_001303421, intron 1 of 11)	intron (NM_001303421, intron 1 of 11)	6246	NM_001303421	23127	Hs.387995	NM_015101	ENSG00000198756	COLGALT2	C1orf17|ColGalT 2|GLT25D2	collagen beta(1-O)galactosyltransferase 2	protein-coding	121.73
131	chr11	33944818	33945081	Intergenic	Intergenic	-52660	NM_005574	4005	Hs.34560	NM_005574	ENSG00000135363	LMO2	LMO-2|RBTN2|RBTNL1|RHOM2|TTG2	LIM domain only 2	protein-coding	120.09
27	chr1	28883927	28884188	Intergenic	Intergenic	-3034	NM_203343	2035	Hs.175437	NM_004437	ENSG00000159023	EPB41	4.1R|EL1|HE	erythrocyte membrane protein band 4.1	protein-coding	119.13
276	chr19	12890893	12891157	promoter-TSS (NM_013976)	promoter-TSS (NM_013976)	-104	NR_102317	2639	Hs.532699	NM_000159	ENSG00000105607	GCDH	ACAD5|GCD	glutaryl-CoA dehydrogenase	protein-coding	118.86
239	chr17	28865331	28865608	Intergenic	Intergenic	-3739	NR_039885	100616385		NR_039885	ENSG00000284085	MIR4732	mir-4732	microRNA 4732	ncRNA	117.77
69	chr1	160540205	160540475	TTS (NM_003874)	TTS (NM_003874)	-17078	NM_001184715	114836	Hs.492348	NM_052931	ENSG00000162739	SLAMF6	CD352|KALI|KALIb|Ly108|NTB-A|NTBA|SF2000	SLAM family member 6	protein-coding	115.72
108	chr10	50550378	50550641	intron (NM_147156, intron 2 of 10)	intron (NM_147156, intron 2 of 10)	73468	NM_147156	259230	Hs.654698	NM_147156	ENSG00000198964	SGMS1	MOB|MOB1|SMS1|TMEM23|hmob33	sphingomyelin synthase 1	protein-coding	115.31
163	chr12	54295752	54296021	promoter-TSS (NM_006163)	promoter-TSS (NM_006163)	-107	NM_006163	4778	Hs.75643	NM_006163	ENSG00000123405	NFE2	NF-E2|p45	nuclear factor, erythroid 2	protein-coding	112.17
75	chr1	179047035	179047292	intron (NM_001324310, intron 2 of 7)	intron (NM_001324310, intron 2 of 7)	21039	NM_001324311	9917	Hs.5737	NM_014864	ENSG00000116199	FAM20B	gxk1	FAM20B, glycosaminoglycan xylosylkinase	protein-coding	111.07
463	chr6	26032048	26032307	promoter-TSS (NM_003537)	promoter-TSS (NM_003537)	-117	NM_003537	8358	Hs.533292	NM_003537	ENSG00000274267	HIST1H3B	H3/l|H3FL	histone cluster 1 H3 family member b	protein-coding	110.66
331	chr2	110678041	110678299	promoter-TSS (NM_001278616)	promoter-TSS (NM_001278616)	-63	NM_004336	699	Hs.469649	NM_004336	ENSG00000169679	BUB1	BUB1A|BUB1L|hBUB1	BUB1 mitotic checkpoint serine/threonine kinase	protein-coding	110.66
469	chr6	27131905	27132163	TTS (NM_021058)	TTS (NM_021058)	762	NM_021058	8970	Hs.591807	NM_021058	ENSG00000124635	HIST1H2BJ	H2B/r|H2BFR|H2BJ	histone cluster 1 H2B family member j	protein-coding	110.66
539	chr7	150960362	150960645	intron (NM_172056, intron 2 of 8)	intron (NM_172056, intron 2 of 8)	-4674	NM_172057	3757	Hs.647099	NM_000238	ENSG00000055118	KCNH2	ERG-1|ERG1|H-ERG|HERG|HERG1|Kv11.1|LQT2|SQT1	potassium voltage-gated channel subfamily H member 2	protein-coding	110.25
204	chr15	90901754	90902033	promoter-TSS (NM_001320977)	promoter-TSS (NM_001320977)	-325	NM_001320977	4122	Hs.116459	NM_006122	ENSG00000196547	MAN2A2	MANA2X	mannosidase alpha class 2A member 2	protein-coding	107.38
30	chr1	30768974	30769237	Intergenic	Intergenic	-11269	NM_006762	7805	Hs.371021	NM_006762	ENSG00000162511	LAPTM5	CLAST6	lysosomal protein transmembrane 5	protein-coding	106.84
529	chr7	107007395	107007649	Intergenic	Intergenic	-37211	NM_002736	5577	Hs.433068	NM_002736	ENSG00000005249	PRKAR2B	PRKAR2|RII-BETA	protein kinase cAMP-dependent type II regulatory subunit beta	protein-coding	106.7
63	chr1	154974549	154974817	promoter-TSS (NM_001826)	promoter-TSS (NM_001826)	41	NM_001826	1163	Hs.374378	NM_001826	ENSG00000173207	CKS1B	CKS1|PNAS-16|PNAS-18|ckshs1	CDC28 protein kinase regulatory subunit 1B	protein-coding	106.16
518	chr7	26200800	26201146	promoter-TSS (NM_016587)	promoter-TSS (NM_016587)	-180	NM_002137	3181	Hs.487774	NM_002137	ENSG00000122566	HNRNPA2B1	HNRNPA2|HNRNPB1|HNRPA2|HNRPA2B1|HNRPB1|IBMPFD2|RNPA2|SNRPB1	heterogeneous nuclear ribonucleoprotein A2/B1	protein-coding	106.16
210	chr16	20763604	20763877	promoter-TSS (NM_005622)	promoter-TSS (NM_005622)	-250	NM_005622	6296	Hs.706754	NM_005622	ENSG00000005187	ACSM3	SA|SAH	acyl-CoA synthetase medium chain family member 3	protein-coding	105.75
180	chr12	123383829	123384085	promoter-TSS (NR_136910)	promoter-TSS (NR_136910)	-159	NM_001324505	387893	Hs.443735	NM_020382	ENSG00000183955	KMT5A	PR-Set7|SET07|SET8|SETD8	lysine methyltransferase 5A	protein-coding	105.2
205	chr15	90955195	90955484	intron (NM_001017919, intron 1 of 7)	CpG	463	NM_033544	91433	Hs.655895	NM_033544	ENSG00000166965	RCCD1	-	RCC1 domain containing 1	protein-coding	104.93
283	chr19	21602872	21603135	Intergenic	LTR15|LTR|ERV1	-46665	NR_144514	400682	Hs.568075	NR_144514		LOC400682	-	zinc finger protein 100-like	pseudo	103.97
515	chr7	20219864	20220126	intron (NR_134569, intron 3 of 3)	MLT1N2|LTR|ERVL-MaLR	2418	NR_134569	100506098	Hs.59203	NR_134567	ENSG00000233834	LOC100506098	-	uncharacterized LOC100506098	ncRNA	103.97
446	chr5	163460507	163460770	promoter-TSS (NM_001329991)	promoter-TSS (NM_001329991)	127	NM_001142556	3161	Hs.740467	NM_012484	ENSG00000072571	HMMR	CD168|IHABP|RHAMM	hyaluronan mediated motility receptor	protein-coding	103.7
141	chr11	75534598	75534852	Intergenic	MER54B|LTR|ERVL	-9152	NM_030792	81544	Hs.503297	NM_030792	ENSG00000158555	GDPD5	GDE2|PP1665	glycerophosphodiester phosphodiesterase domain containing 5	protein-coding	102.06
148	chr11	113665177	113665438	Intergenic	LTR10B|LTR|ERV1	41066	NR_110047	80975	Hs.46720	NM_030770	ENSG00000166682	TMPRSS5	SPINESIN	transmembrane serine protease 5	protein-coding	98.09
23	chr1	26693042	26693345	non-coding (NR_135804, exon 1 of 1)	non-coding (NR_135804, exon 1 of 1)	938	NR_135804	101928728	Hs.128770	NR_135804	ENSG00000260063	LOC101928728	-	uncharacterized LOC101928728	ncRNA	96.87
106	chr10	43418063	43418324	promoter-TSS (NR_145740)	promoter-TSS (NR_145740)	-753	NR_145740	109616985		NR_145740	ENSG00000221400	SNORD3J	-	small nucleolar RNA, C/D box 3J	snoRNA	95.5
424	chr4	138242394	138242661	promoter-TSS (NM_014331)	promoter-TSS (NM_014331)	-178	NM_014331	23657	Hs.390594	NM_014331	ENSG00000151012	SLC7A11	CCBR1|xCT	solute carrier family 7 member 11	protein-coding	93.72
16	chr1	25279754	25280019	intron (NM_001282872, intron 1 of 9)	intron (NM_001282872, intron 1 of 9)	7400	NM_001282871	6007	Hs.449968	NM_016124	ENSG00000187010	RHD	CD240D|DIIIc|RH|RH30|RHCED|RHDVA(TT)|RHDel|RHPII|RHXIII|Rh4|RhDCw|RhII|RhK562-II|RhPI	Rh blood group D antigen	protein-coding	92.49
268	chr18	9877128	9877404	Intergenic	LTR45C|LTR|ERV1	-8460	NM_001098529	84203	Hs.98712	NM_032243	ENSG00000168454	TXNDC2	SPTRX|SPTRX1	thioredoxin domain containing 2	protein-coding	92.22
521	chr7	64999643	64999900	intron (NM_001007253, intron 1 of 1)	LTR4|LTR|ERV1	6975	NM_001348050	109504726	Hs.250693	NM_001348050	ENSG00000152926	ERV3-1-ZNF117	h-PLK	ERV3-1-ZNF117 readthrough	protein-coding	91.4
490	chr6	43631272	43631528	intron (NM_001003690, intron 1 of 3)	intron (NM_001003690, intron 1 of 3)	1858	NM_001003690	9587	Hs.122346	NM_014628	ENSG00000124688	MAD2L1BP	CMT2	MAD2L1 binding protein	protein-coding	90.85
130	chr11	12201200	12201467	intron (NM_001282663, intron 3 of 27)	intron (NM_001282663, intron 3 of 27)	37650	NR_106739	102466906		NR_106739	ENSG00000275373	MIR6124	hsa-mir-6124	microRNA 6124	ncRNA	89.49
506	chr6	167855856	167856115	intron (NM_001291964, intron 1 of 32)	MER44B|DNA|TcMar-Tigger	28350	NM_001291964	4301	Hs.614974	NM_005936	ENSG00000130396	AFDN	AF6|MLL-AF6|MLLT4|l-afadin	afadin, adherens junction formation factor	protein-coding	89.35
229	chr16	89004192	89004448	Intergenic	CpG	-27224	NM_005187	863	Hs.513811	NM_005187	ENSG00000129993	CBFA2T3	ETO2|MTG16|MTGR2|RUNX1T3|ZMYND4	CBFA2/RUNX1 translocation partner 3	protein-coding	87.3
206	chr15	101961372	101961637	promoter-TSS (NR_036051).2	promoter-TSS (NR_036051).2	691	NR_003659	374666	Hs.459573	NM_199163		WASH3P	FAM39DP	WAS protein family homolog 3 pseudogene	pseudo	85.94
54	chr1	110339028	110339297	promoter-TSS (NM_022768)	promoter-TSS (NM_022768)	9	NR_036595	440600	Hs.649375	NR_036595	ENSG00000227963	RBM15-AS1	AS-RBM15	RBM15 antisense RNA 1	ncRNA	85.66
9	chr1	16659178	16659443	Intergenic	LTR4|LTR|ERV1	7638	NR_004400	26863		NR_004400	ENSG00000206737	RNVU1-18	RNU1-25|RNU1-25P|RNU1-5|RNU1P1|RNU1P9|U1.15|U1P101|U1P15|vU1.18	RNA, variant U1 small nuclear 18	snRNA	85.12
482	chr6	31739680	31739936	promoter-TSS (NM_025259)	promoter-TSS (NM_025259)	-140	NR_037846	100532732	Hs.647011	NR_037846	ENSG00000255152	MSH5-SAPCD1	MSH5-C6orf26	MSH5-SAPCD1 readthrough (NMD candidate)	ncRNA	84.98
384	chr3	37986975	37987255	Intergenic	Intergenic	-6472	NM_015873	50853	Hs.103665	NM_015873	ENSG00000136059	VILL	-	villin like	protein-coding	84.71
22	chr1	26692256	26692534	non-coding (NR_135804, exon 1 of 1)	non-coding (NR_135804, exon 1 of 1)	1736	NR_135804	101928728	Hs.128770	NR_135804	ENSG00000260063	LOC101928728	-	uncharacterized LOC101928728	ncRNA	84.71
457	chr6	14734659	14734940	Intergenic	Intergenic	-449345	NR_108097	102216342	Hs.563409	NR_108096	ENSG00000226673	LINC01108	LncRNA-ES1	long intergenic non-protein coding RNA 1108	ncRNA	84.43
587	chrX	40169428	40169720	intron (NM_001123383, intron 1 of 14)	intron (NM_001123383, intron 1 of 14)	7755	NM_001123384	54880	Hs.659681	NM_017745	ENSG00000183337	BCOR	ANOP2|MAA2|MCOPS2	BCL6 corepressor	protein-coding	84.02
602	chrX	154762257	154762517	promoter-TSS (NM_001363)	promoter-TSS (NM_001363)	-355	NM_001142463	1736	Hs.4747	NM_001363	ENSG00000130826	DKC1	CBF5|DKC|DKCX|NAP57|NOLA4|XAP101	dyskerin pseudouridine synthase 1	protein-coding	83.34
404	chr3	138875770	138876049	Intergenic	Intergenic	68111	NR_121649	103344930	Hs.195033	NR_121649	ENSG00000244578	LINC01391	-	long intergenic non-protein coding RNA 1391	ncRNA	83.34
374	chr22	19479152	19479449	promoter-TSS (NM_001178011)	promoter-TSS (NM_001178011)	-85	NM_005659	7353	Hs.474213	NM_005659	ENSG00000070010	UFD1	UFD1L	ubiquitin recognition factor in ER associated degradation 1	protein-coding	82.25
189	chr13	110965403	110965662	promoter-TSS (NR_126378)	promoter-TSS (NR_126378)	-495	NR_126378	104355135	Hs.649708	NR_126378		LINC00431	-	long intergenic non-protein coding RNA 431	ncRNA	81.02
473	chr6	27792252	27792534	Intergenic	Intergenic	15538	NM_003519	8340	Hs.137594	NM_003519	ENSG00000185130	HIST1H2BL	H2B/c|H2BFC|dJ97D16.4	histone cluster 1 H2B family member l	protein-coding	80.88
431	chr5	54325680	54325944	intron (NR_126379, intron 1 of 4)	intron (NR_126379, intron 1 of 4)	4868	NR_126379	104355136	Hs.559024	NR_126379	ENSG00000249069	LINC01033	-	long intergenic non-protein coding RNA 1033	ncRNA	80.74
555	chr8	129557799	129558093	intron (NR_130917, intron 1 of 3)	MIRc|SINE|MIR	17072	NR_130919	137196	Hs.679457	NR_130917	ENSG00000229140	CCDC26	RAM	CCDC26 long non-coding RNA	ncRNA	80.61
127	chr11	9573473	9573728	promoter-TSS (NM_003390)	promoter-TSS (NM_003390)	-81	NM_003390	7465	Hs.249441	NM_003390	ENSG00000166483	WEE1	WEE1A|WEE1hu	WEE1 G2 checkpoint kinase	protein-coding	80.61
92	chr1	248938584	248938861	Intergenic	MLT2B3|LTR|ERVL	32479	NM_170725	267002	Hs.602037	NM_170725	ENSG00000185220	PGBD2	-	piggyBac transposable element derived 2	protein-coding	80.33
526	chr7	102973081	102973364	promoter-TSS (NM_001085386)	promoter-TSS (NM_001085386)	-215	NM_001085386	58160	Hs.621233	NM_001085386	ENSG00000230257	NFE4	NF-E4	nuclear factor, erythroid 4	protein-coding	80.06
82	chr1	207024390	207024648	intron (NM_001083924, intron 2 of 2)	intron (NM_001083924, intron 2 of 2)	8237	NM_023938	79098	Hs.32417	NM_023938	ENSG00000182795	C1orf116	SARG	chromosome 1 open reading frame 116	protein-coding	80.06
499	chr6	146876572	146876829	intron (NR_034115, intron 7 of 10)	intron (NR_034115, intron 7 of 10)	-72876	NR_003954	729176	Hs.486708	NR_003954		KATNBL1P6	-	katanin regulatory subunit B1 like 1 pseudogene 6	pseudo	79.38
493	chr6	49646329	49646625	Intergenic	Intergenic	-9603	NM_000324	6005	Hs.120950	NM_000324	ENSG00000112077	RHAG	CD241|OHS|OHST|RH2|RH50A|Rh50|Rh50GP|SLC42A1	Rh associated glycoprotein	protein-coding	79.24
531	chr7	121038726	121038989	intron (NM_024913, intron 3 of 22)	L1MC3|LINE|L1	49466	NM_001105533	79974	Hs.189652	NM_024913	ENSG00000106034	CPED1	C7orf58	cadherin like and PC-esterase domain containing 1	protein-coding	78.97
87	chr1	225928493	225928761	Intergenic	Intergenic	-4287	NM_013328	29920	Hs.654718	NM_013328	ENSG00000143811	PYCR2	HLD10|P5CR2	pyrroline-5-carboxylate reductase 2	protein-coding	77.6
474	chr6	27807962	27808237	promoter-TSS (NM_003519)	promoter-TSS (NM_003519)	-100	NM_003509	8329	Hs.534035	NM_003509	ENSG00000196747	HIST1H2AI	H2A/c|H2AFC	histone cluster 1 H2A family member i	protein-coding	75.55
255	chr17	59829346	59829618	intron (NM_001329394, intron 10 of 11)	intron (NM_001329394, intron 10 of 11)	-11784	NR_029493	406991	Hs.444569	NR_029493	ENSG00000284190	MIR21	MIRN21|hsa-mir-21|miR-21|miRNA21	microRNA 21	ncRNA	75.14
121	chr11	269418	269682	Intergenic	L1MB4|LINE|L1	-9020	NM_138329	171389	Hs.352611	NM_138329	ENSG00000174885	NLRP6	AVR|CLR11.4|NALP6|NAVR|NAVR/AVR|PAN3|PYPAF5	NLR family pyrin domain containing 6	protein-coding	74.87
38	chr1	42963738	42964021	intron (NR_033967, intron 1 of 3)	intron (NR_033967, intron 1 of 3)	-4703	NM_006516	6513	Hs.473721	NM_006516	ENSG00000117394	SLC2A1	CSE|DYT17|DYT18|DYT9|EIG12|GLUT|GLUT-1|GLUT1|GLUT1DS|HTLVR|PED|SDCHCN	solute carrier family 2 member 1	protein-coding	74.05
171	chr12	62249083	62249343	Intergenic	LTR23|LTR|ERV1	-11127	NR_147082	9958	Hs.434951	NM_006313	ENSG00000135655	USP15	UNPH-2|UNPH4	ubiquitin specific peptidase 15	protein-coding	72
284	chr19	21612126	21612412	Intergenic	LTR15|LTR|ERV1	-37399	NR_144514	400682	Hs.568075	NR_144514		LOC400682	-	zinc finger protein 100-like	pseudo	71.45
361	chr20	38947996	38948271	intron (NM_030919, intron 3 of 3)	intron (NM_030919, intron 3 of 3)	-14205	NM_001190809	60625	Hs.444520	NM_021931	ENSG00000101452	DHX35	C20orf15|DDX35|KAIA0875	DEAH-box helicase 35	protein-coding	70.63
43	chr1	50968686	50968950	5' UTR (NM_001262, exon 1 of 3)	5' UTR (NM_001262, exon 1 of 3)	123	NM_001262	1031	Hs.525324	NM_001262	ENSG00000123080	CDKN2C	INK4C|p18|p18-INK4C	cyclin dependent kinase inhibitor 2C	protein-coding	70.63
207	chr16	113498	113774	intron (NM_001039476, intron 2 of 10)	intron (NM_001039476, intron 2 of 10)	25062	NM_001243247	8131	Hs.19699	NM_012075	ENSG00000103148	NPRL3	C16orf35|CGTHBA|FFEVF3|HS-40|MARE|NPR3|RMD11	NPR3 like, GATOR1 complex subunit	protein-coding	70.09
460	chr6	16263530	16263795	intron (NM_006877, intron 4 of 8)	HERVH-int|LTR|ERV1	25082	NM_006877	2766	Hs.484741	NM_006877	ENSG00000137198	GMPR	GMPR 1|GMPR1	guanosine monophosphate reductase	protein-coding	69.95
302	chr19	48878725	48879011	Intergenic	MER41E|LTR|ERV1	6476	NM_014330	23645	Hs.631593	NM_014330	ENSG00000087074	PPP1R15A	GADD34	protein phosphatase 1 regulatory subunit 15A	protein-coding	69.4
577	chr9	129863109	129863375	exon (NM_006676, exon 9 of 25)	exon (NM_006676, exon 9 of 25)	-6363	NR_106914	102466750		NR_106914	ENSG00000276124	MIR6855	hsa-mir-6855	microRNA 6855	ncRNA	69.27
554	chr8	127960344	127960659	promoter-TSS (NR_031610)	promoter-TSS (NR_031610)	-132	NR_031610	100302161		NR_031610	ENSG00000221771	MIR1205	MIRN1205|hsa-mir-1205	microRNA 1205	ncRNA	69.13
225	chr16	85570863	85571123	Intergenic	L2c|LINE|L2	-40430	NM_001134473	23199	Hs.461647	NM_014615	ENSG00000131149	GSE1	CRHSP24|KIAA0182	Gse1 coiled-coil protein	protein-coding	69.13
167	chr12	56630316	56630578	promoter-TSS (NM_001300905)	promoter-TSS (NM_001300905)	-116	NM_001300905	11176	Hs.314263	NM_013449	ENSG00000076108	BAZ2A	TIP5|WALp3	bromodomain adjacent to zinc finger domain 2A	protein-coding	68.45
380	chr3	5428915	5429198	Intergenic	Intergenic	-178801	NR_039953	100616334		NR_039953	ENSG00000265180	MIR4790	-	microRNA 4790	ncRNA	68.04
388	chr3	45092061	45092336	intron (NM_022842, intron 6 of 8)	intron (NM_022842, intron 6 of 8)	54224	NM_022842	64866	Hs.476093	NM_022842	ENSG00000163814	CDCP1	CD318|SIMA135|TRASK	CUB domain containing protein 1	protein-coding	67.35
477	chr6	28335161	28335418	intron (NM_001243242, intron 1 of 3)	LTR25|LTR|ERV1	845	NM_001243243	64288	Hs.656413	NM_030899	ENSG00000235109	ZSCAN31	ZNF20-Lp|ZNF310P|ZNF323	zinc finger and SCAN domain containing 31	protein-coding	67.22
242	chr17	35560778	35561036	Intergenic	Intergenic	-2816	NM_001129820	342618	Hs.591193	NM_001129820	ENSG00000236320	SLFN14	BDPLT20	schlafen family member 14	protein-coding	66.81
319	chr2	55140588	55140843	Intergenic	Intergenic	-2884	NM_001321904	57142	Hs.637850	NM_007008	ENSG00000115310	RTN4	ASY|NI220/250|NOGO|NSP|NSP-CL|Nbla00271|Nbla10545|RTN-X|RTN4-A|RTN4-B1|RTN4-B2|RTN4-C	reticulon 4	protein-coding	66.53
383	chr3	33901020	33901281	Intergenic	Intergenic	102579	NM_001256192	10015	Hs.475896	NM_013374	ENSG00000170248	PDCD6IP	AIP1|ALIX|DRIP4|HP95	programmed cell death 6 interacting protein	protein-coding	66.53
126	chr11	9566154	9566409	Intergenic	Intergenic	-7400	NM_003390	7465	Hs.249441	NM_003390	ENSG00000166483	WEE1	WEE1A|WEE1hu	WEE1 G2 checkpoint kinase	protein-coding	66.4
307	chr19	51547781	51548056	Intergenic	LTR19B|LTR|ERV1	-16062	NM_198845	946	Hs.720304	NM_001245	ENSG00000105492	SIGLEC6	CD327|CD33L|CD33L1|CD33L2|CDW327|OBBP1	sialic acid binding Ig like lectin 6	protein-coding	65.31
152	chr12	31333	31604	intron (NR_130745, intron 1 of 10).2	CpG	547	NR_130745	100288778	Hs.459573	NR_130745	ENSG00000226210	LOC100288778	-	WASH complex subunit 1 pseudogene	pseudo	64.62
3	chr1	199803	200059	Intergenic	CpG	6666	NR_026823	677784	Hs.722487	NR_026823	ENSG00000249054	FAM138D	F379	family with sequence similarity 138 member D	ncRNA	64.35
475	chr6	27838281	27838570	promoter-TSS (NM_003520)	promoter-TSS (NM_003520)	-86	NM_003510	8330	Hs.734717	NM_003510	ENSG00000275221	HIST1H2AK	H2A/d|H2AFD	histone cluster 1 H2A family member k	protein-coding	64.35
224	chr16	85535469	85535724	Intergenic	Intergenic	-75827	NM_001134473	23199	Hs.461647	NM_014615	ENSG00000131149	GSE1	CRHSP24|KIAA0182	Gse1 coiled-coil protein	protein-coding	64.08
181	chr12	124914673	124914953	promoter-TSS (NR_049820)	promoter-TSS (NR_049820)	228	NM_021009	7316	Hs.520348	NM_021009	ENSG00000150991	UBC	HMG20	ubiquitin C	protein-coding	64.08
193	chr14	31059639	31059913	intron (NM_001254728, intron 1 of 5)	intron (NM_001254728, intron 1 of 5)	33133	NM_001254728	11154	Hs.293411	NM_007077	ENSG00000100478	AP4S1	AP47B|CLA20|CLAPS4|CPSQ6|SPG52	adaptor related protein complex 4 subunit sigma 1	protein-coding	63.8
49	chr1	65412530	65412799	intron (NM_001256864, intron 18 of 18)	intron (NM_001256864, intron 18 of 18)	-7784	NM_001198683	54741	Hs.23581	NM_017526	ENSG00000213625	LEPROT	LEPR|OB-RGRP|OBRGRP|VPS55	leptin receptor overlapping transcript	protein-coding	63.53
36	chr1	42825099	42825366	promoter-TSS (NM_018538)	promoter-TSS (NM_018538)	-346	NM_018538	114625	Hs.439437	NM_018538	ENSG00000164010	ERMAP	BTN5|PRO2801|RD|SC	erythroblast membrane associated protein (Scianna blood group)	protein-coding	63.26
440	chr5	138331672	138331955	promoter-TSS (NR_146628)	promoter-TSS (NR_146628)	64	NM_001790	995	Hs.656	NM_001790	ENSG00000158402	CDC25C	CDC25|PPP1R60	cell division cycle 25C	protein-coding	63.12
48	chr1	65293082	65293366	intron (NM_014787, intron 1 of 18)	MLT1B|LTR|ERVL-MaLR	-16311	NM_001256864	9829	Hs.647643	NM_014787	ENSG00000116675	DNAJC6	DJC6|PARK19	DnaJ heat shock protein family (Hsp40) member C6	protein-coding	63.12
162	chr12	54280292	54280705	promoter-TSS (NM_002136)	promoter-TSS (NM_002136)	-192	NR_135167	3178	Hs.546261	NM_002136	ENSG00000135486	HNRNPA1	ALS19|ALS20|HNRPA1|HNRPA1L3|IBMPFD3|UP 1|hnRNP A1|hnRNP-A1	heterogeneous nuclear ribonucleoprotein A1	protein-coding	62.71
90	chr1	234876377	234876666	Intergenic	Intergenic	87478	NR_125945	101927851	Hs.520684	NR_125945	ENSG00000238005	LOC101927851	-	uncharacterized LOC101927851	ncRNA	62.44
231	chr17	2401607	2401864	promoter-TSS (NM_020310)	promoter-TSS (NM_020310)	-771	NM_020310	4335	Hs.626579	NM_020310	ENSG00000070444	MNT	MAD6|MXD6|ROX|bHLHd3	MAX network transcriptional repressor	protein-coding	61.34
570	chr9	109119968	109120248	promoter-TSS (NM_032012)	promoter-TSS (NM_032012)	-163	NM_032012	23731	Hs.308074	NM_032012	ENSG00000106771	TMEM245	C9orf5|CG-2|CG2	transmembrane protein 245	protein-coding	61.34
107	chr10	50326921	50327215	intron (NM_147156, intron 8 of 10)	intron (NM_147156, intron 8 of 10)	-78458	NM_001143974	56624	Hs.512645	NM_019893	ENSG00000188611	ASAH2	BCDase|HNAC1|LCDase|N-CDase|NCDase	N-acylsphingosine amidohydrolase 2	protein-coding	61.21
28	chr1	28884945	28885208	Intergenic	(AC)n|Simple_repeat|Simple_repeat	-2015	NM_203343	2035	Hs.175437	NM_004437	ENSG00000159023	EPB41	4.1R|EL1|HE	erythrocyte membrane protein band 4.1	protein-coding	60.25
572	chr9	116465159	116465419	intron (NM_198187, intron 5 of 8)	intron (NM_198187, intron 5 of 8)	-38994	NR_033973	100128505	Hs.675821	NR_033973	ENSG00000229105	ASTN2-AS1	-	ASTN2 antisense RNA 1	ncRNA	59.98
368	chr21	14753838	14754096	Intergenic	L1MB1|LINE|L1	-110860	NM_001256579	388813	Hs.334177	NM_001256579		LOC388813	-	uncharacterized protein ENSP00000383407-like	protein-coding	59.84
501	chr6	150271968	150272232	Intergenic	LTR75_1|LTR|ERV1	-96792	NR_134655	389434	Hs.310225	NM_203395	ENSG00000009765	IYD	C6orf71|DEHAL1|IYD-1|TDH4	iodotyrosine deiodinase	protein-coding	59.57
83	chr1	207626335	207626590	intron (NM_000573, intron 37 of 38)	intron (NM_000573, intron 37 of 38)	-18651	NM_175710	1379	Hs.628568	NM_175710	ENSG00000197721	CR1L	-	complement C3b/C4b receptor 1 like	protein-coding	59.43
528	chr7	106978581	106978847	Intergenic	Intergenic	-66019	NM_002736	5577	Hs.433068	NM_002736	ENSG00000005249	PRKAR2B	PRKAR2|RII-BETA	protein kinase cAMP-dependent type II regulatory subunit beta	protein-coding	59.29
267	chr18	9803451	9803713	intron (NM_006868, intron 3 of 6)	intron (NM_006868, intron 3 of 6)	-82144	NM_001098529	84203	Hs.98712	NM_032243	ENSG00000168454	TXNDC2	SPTRX|SPTRX1	thioredoxin domain containing 2	protein-coding	59.29
237	chr17	8210446	8210712	promoter-TSS (NM_001313953)	promoter-TSS (NM_001313953)	47	NR_132730	9212	Hs.442658	NM_004217	ENSG00000178999	AURKB	AIK2|AIM-1|AIM1|ARK-2|ARK2|AurB|IPL1|PPP1R48|STK-1|STK12|STK5|aurkb-sv1|aurkb-sv2	aurora kinase B	protein-coding	59.02
536	chr7	137963008	137963287	intron (NM_194071, intron 1 of 11)	intron (NM_194071, intron 1 of 11)	9799	NM_001243523	100130880	Hs.712161	NM_001243523		LOC100130880	-	uncharacterized LOC100130880	protein-coding	58.34
470	chr6	27132826	27133081	promoter-TSS (NM_021064)	promoter-TSS (NM_021064)	-85	NM_021064	8969	Hs.51011	NM_021064	ENSG00000196787	HIST1H2AG	H2A.1b|H2A/p|H2AFP|H2AG|pH2A/f	histone cluster 1 H2A family member g	protein-coding	58.06
88	chr1	225999400	225999698	promoter-TSS (NM_152608)	promoter-TSS (NM_152608)	-184	NM_152608	163859	Hs.520192	NM_152608	ENSG00000143751	SDE2	C1orf55|dJ671D7.1	SDE2 telomere maintenance homolog	protein-coding	58.06
301	chr19	48873546	48873808	exon (NM_014330, exon 2 of 3)	exon (NM_014330, exon 2 of 3)	1285	NM_014330	23645	Hs.631593	NM_014330	ENSG00000087074	PPP1R15A	GADD34	protein phosphatase 1 regulatory subunit 15A	protein-coding	58.06
389	chr3	45104399	45104704	intron (NM_022842, intron 4 of 8)	intron (NM_022842, intron 4 of 8)	41871	NM_022842	64866	Hs.476093	NM_022842	ENSG00000163814	CDCP1	CD318|SIMA135|TRASK	CUB domain containing protein 1	protein-coding	57.93
429	chr5	10294746	10295007	intron (NM_138809, intron 1 of 5)	L2a|LINE|L2	13180	NM_138809	134147	Hs.192586	NM_138809	ENSG00000164237	CMBL	JS-1	carboxymethylenebutenolidase homolog	protein-coding	57.65
221	chr16	75043171	75043428	intron (NM_032268, intron 1 of 4)	intron (NM_032268, intron 1 of 4)	44282	NM_032268	84937	Hs.427284	NM_032268	ENSG00000186187	ZNRF1	NIN283	zinc and ring finger 1	protein-coding	57.52
218	chr16	70428238	70428519	intron (NM_006927, intron 1 of 6)	intron (NM_006927, intron 1 of 6)	10710	NM_006927	6483	Hs.368611	NM_006927	ENSG00000157350	ST3GAL2	Gal-NAc6S|SIAT4B|ST3GALII|ST3GalA.2	ST3 beta-galactoside alpha-2,3-sialyltransferase 2	protein-coding	57.38
537	chr7	138352669	138352943	Intergenic	MLT1G|LTR|ERVL-MaLR	-107528	NM_003852	8805	Hs.490287	NM_003852	ENSG00000122779	TRIM24	PTC6|RNF82|TF1A|TIF1|TIF1A|TIF1ALPHA|hTIF1	tripartite motif containing 24	protein-coding	57.38
386	chr3	43678371	43678648	intron (NM_001346468, intron 1 of 12)	LTR2|LTR|ERV1	-12361	NM_001355186	51099	Hs.19385	NM_016006	ENSG00000011198	ABHD5	CDS|CGI58|IECN2|NCIE2	abhydrolase domain containing 5	protein-coding	56.97
335	chr2	113583894	113584155	promoter-TSS (NR_031632)	promoter-TSS (NR_031632)	371	NR_024077	375260	Hs.446466	NM_198943	ENSG00000146556	WASH2P	FAM39B	WAS protein family homolog 2 pseudogene	pseudo	56.42
86	chr1	223789054	223789311	intron (NM_001031685, intron 15 of 17)	intron (NM_001031685, intron 15 of 17)	56790	NM_001031685	7159	Hs.523968	NM_005426	ENSG00000143514	TP53BP2	53BP2|ASPP2|BBP|P53BP2|PPP1R13A	tumor protein p53 binding protein 2	protein-coding	56.42
472	chr6	27773938	27774216	Intergenic	LTR2|LTR|ERV1	12333	NR_038929	100131289	Hs.200573	NR_038929		LOC100131289	-	uncharacterized LOC100131289	ncRNA	56.15
241	chr17	33905398	33905657	intron (NM_001094, intron 1 of 9)	intron (NM_001094, intron 1 of 9)	251279	NM_001094	40	Hs.368417	NM_001094	ENSG00000108684	ASIC2	ACCN|ACCN1|ASIC2a|BNC1|BNaC1|MDEG|hBNaC1	acid sensing ion channel subunit 2	protein-coding	56.02
168	chr12	56688451	56688714	promoter-TSS (NM_001282605)	promoter-TSS (NM_001282605)	-174	NM_001282601	10728	Hs.50425	NM_006601	ENSG00000110958	PTGES3	P23|TEBP|cPGES	prostaglandin E synthase 3	protein-coding	55.33
248	chr17	45147755	45148030	5' UTR (NM_006460, exon 1 of 1)	5' UTR (NM_006460, exon 1 of 1)	575	NM_006460	10614	Hs.586945	NM_006460	ENSG00000186834	HEXIM1	CLP1|EDG1|HIS1|MAQ1	hexamethylene bisacetamide inducible 1	protein-coding	55.2
313	chr2	24011357	24011632	intron (NM_001346880, intron 1 of 13)	intron (NM_001346880, intron 1 of 13)	1407	NM_001346880	388931	Hs.407482	NM_001080473	ENSG00000205639	MFSD2B	-	major facilitator superfamily domain containing 2B	protein-coding	55.06
175	chr12	108700184	108700454	intron (NM_001105237, intron 2 of 10)	intron (NM_001105237, intron 2 of 10)	2679	NM_001105237	23603	Hs.330384	NM_014325	ENSG00000110880	CORO1C	HCRNN4	coronin 1C	protein-coding	54.51
481	chr6	31665013	31665273	promoter-TSS (NM_001320).5	promoter-TSS (NM_001320).5	259	NM_033177	7918	Hs.247478	NM_033177	ENSG00000204438	GPANK1	ANKRD59|BAT4|D6S54E|G5|GPATCH10	G-patch domain and ankyrin repeats 1	protein-coding	54.51
200	chr15	65805133	65805402	Intergenic	Intergenic	-12974	NM_001144823	10260	Hs.654567	NM_005848	ENSG00000174485	DENND4A	IRLB|MYCPBP	DENN domain containing 4A	protein-coding	54.24
553	chr8	127898820	127899086	intron (NR_003367, intron 2 of 8)	LFSINE_Vert|SINE|tRNA	49770	NR_103558	641384	Hs.629674	NM_001037234	ENSG00000280055	TMEM75	-	transmembrane protein 75	ncRNA	54.24
452	chr6	7165140	7165436	intron (NM_001003699, intron 1 of 12)	intron (NM_001003699, intron 1 of 12)	57435	NM_001003698	6239	Hs.298248	NM_002955	ENSG00000124782	RREB1	FINB|HNT|LZ321|RREB-1|Zep-1	ras responsive element binding protein 1	protein-coding	54.1
373	chr22	18576798	18577077	Intergenic	Intergenic	-28109	NR_003563	728233	Hs.592456	NR_003563	ENSG00000274602	PI4KAP1	-	phosphatidylinositol 4-kinase alpha pseudogene 1	pseudo	53.83
494	chr6	67889187	67889444	Intergenic	LTR7C|LTR|ERV1	-166036	NR_125869	102723883	Hs.566528	NR_125869	ENSG00000223504	LOC102723883	-	uncharacterized LOC102723883	ncRNA	53.83
498	chr6	137863324	137863607	intron (NR_049793, intron 3 of 3)	intron (NR_049793, intron 3 of 3)	-3723	NM_006290	7128	Hs.211600	NM_006290	ENSG00000118503	TNFAIP3	A20|AISBL|OTUD7C|TNFA1P2	TNF alpha induced protein 3	protein-coding	53.69
31	chr1	30778416	30778728	Intergenic	MLT1K|LTR|ERVL-MaLR	-20736	NM_006762	7805	Hs.371021	NM_006762	ENSG00000162511	LAPTM5	CLAST6	lysosomal protein transmembrane 5	protein-coding	53.56
541	chr8	2733575	2734081	Intergenic	LTR60B|LTR|ERV1	-5377	NR_125425	101927815	Hs.571467	NR_125423	ENSG00000254319	LOC101927815	-	uncharacterized LOC101927815	ncRNA	53.28
434	chr5	90644214	90644479	intron (NM_032119, intron 14 of 89)	intron (NM_032119, intron 14 of 89)	85546	NM_032119	84059	Hs.591777	NM_032119	ENSG00000164199	ADGRV1	FEB4|GPR98|MASS1|USH2B|USH2C|VLGR1|VLGR1b	adhesion G protein-coupled receptor V1	protein-coding	53.15
547	chr8	38091742	38091997	Intergenic	HERV1_LTRa|LTR|ERV1	-13624	NM_004674	9070	Hs.521530	NM_004674	ENSG00000129691	ASH2L	ASH2|ASH2L1|ASH2L2|Bre2	ASH2 like, histone lysine methyltransferase complex subunit	protein-coding	52.74
65	chr1	155000808	155001067	Intergenic	CpG	-1693	NR_046206	51043	Hs.729279	NM_001252406	ENSG00000160685	ZBTB7B	CKROX|THPOK|ZBTB15|ZFP-67|ZFP67|ZNF857B|c-KROX|hcKROX	zinc finger and BTB domain containing 7B	protein-coding	52.6
101	chr10	32951164	32951443	intron (NM_002211, intron 1 of 15)	intron (NM_002211, intron 1 of 15)	6591	NM_133376	3688	Hs.643813	NM_002211	ENSG00000150093	ITGB1	CD29|FNRB|GPIIA|MDF2|MSK12|VLA-BETA|VLAB	integrin subunit beta 1	protein-coding	52.46
1	chr1	32543	32834	Intergenic	Intergenic	2322	NR_036051	100302278		NR_036051	ENSG00000284332	MIR1302-2	MIRN1302-2|hsa-mir-1302-2	microRNA 1302-2	ncRNA	52.33
337	chr2	126674100	126674373	intron (NM_016815, intron 1 of 2)	intron (NM_016815, intron 1 of 2)	18301	NM_002101	2995	Hs.59138	NM_002101	ENSG00000136732	GYPC	CD236|CD236R|GE|GE:GPC:GPD:GYPD|GPC|GPD|GYPD|PAS-2|PAS-2'	glycophorin C (Gerbich blood group)	protein-coding	51.92
209	chr16	20747050	20747326	Intergenic	LTR4|LTR|ERV1	-5224	NM_017736	55623	Hs.700004	NM_017736	ENSG00000066654	THUMPD1	Tan1	THUMP domain containing 1	protein-coding	51.92
546	chr8	38082028	38082303	Intergenic	HERV1_LTRa|LTR|ERV1	-23328	NM_004674	9070	Hs.521530	NM_004674	ENSG00000129691	ASH2L	ASH2|ASH2L1|ASH2L2|Bre2	ASH2 like, histone lysine methyltransferase complex subunit	protein-coding	51.23
34	chr1	40057521	40057791	intron (NM_001350484, intron 2 of 13)	intron (NM_001350484, intron 2 of 13)	16805	NM_001350481	10487	Hs.370581	NM_006367	ENSG00000131236	CAP1	CAP|CAP1-PEN	cyclase associated actin cytoskeleton regulatory protein 1	protein-coding	51.1
24	chr1	26791624	26791908	intron (NM_001202554, intron 2 of 3)	intron (NM_001202554, intron 2 of 3)	3578	NM_001202554	55650	Hs.259605	NM_017837	ENSG00000060642	PIGV	GPI-MT-II|HPMRS1|PIG-V	phosphatidylinositol glycan anchor biosynthesis class V	protein-coding	50.69
375	chr22	21516311	21516619	intron (NR_003700, intron 1 of 16)	intron (NR_003700, intron 1 of 16)	1026	NR_003700	375133	Hs.448225	NR_003700	ENSG00000183506	PI4KAP2	-	phosphatidylinositol 4-kinase alpha pseudogene 2	pseudo	50.69
247	chr17	42319979	42320283	intron (NM_003150, intron 21 of 23)	intron (NM_003150, intron 21 of 23)	32075	NM_001288720	6776	Hs.437058	NM_003152	ENSG00000126561	STAT5A	MGF|STAT5	signal transducer and activator of transcription 5A	protein-coding	50.55
269	chr18	9899025	9899285	Intergenic	Intergenic	13429	NM_032243	84203	Hs.98712	NM_032243	ENSG00000168454	TXNDC2	SPTRX|SPTRX1	thioredoxin domain containing 2	protein-coding	50.55
145	chr11	86151386	86151650	Intergenic	Intergenic	-81637	NM_001206947	8301	Hs.163893	NM_007166	ENSG00000073921	PICALM	CALM|CLTH|LAP	phosphatidylinositol binding clathrin assembly protein	protein-coding	49.87
118	chr10	104338513	104338792	promoter-TSS (NM_001272013)	promoter-TSS (NM_001272013)	-159	NM_001272013	85450	Hs.523252	NM_033397	ENSG00000148841	ITPRIP	DANGER|KIAA1754|bA127L20|bA127L20.2	inositol 1,4,5-trisphosphate receptor interacting protein	protein-coding	49.73
266	chr18	9009054	9009328	Intergenic	LTR73|LTR|ERV1	-93439	NM_021074	4729	Hs.464572	NM_021074	ENSG00000178127	NDUFV2	CI-24k	NADH:ubiquinone oxidoreductase core subunit V2	protein-coding	49.46
417	chr4	1882930	1883208	intron (NM_001042424, intron 1 of 21)	L2b|LINE|L2	-9713	NM_133330	7468	Hs.113876	NM_007331	ENSG00000109685	NSD2	KMT3F|KMT3G|MMSET|REIIBP|TRX5|WHS|WHSC1	nuclear receptor binding SET domain protein 2	protein-coding	49.32
488	chr6	42017165	42017441	intron (NM_001136017, intron 1 of 4)	intron (NM_001136017, intron 1 of 4)	31591	NM_001287434	896	Hs.534307	NM_001760	ENSG00000112576	CCND3	-	cyclin D3	protein-coding	49.18
305	chr19	51394298	51394603	Intergenic	CpG	-3876	NR_126530	147646	Hs.148344	NM_001193623	ENSG00000262874	C19orf84	-	chromosome 19 open reading frame 84	protein-coding	48.91
447	chr5	173839252	173839521	Intergenic	Intergenic	-48444	NR_108028	101928154	Hs.366725	NR_108028		LINC01485	-	long intergenic non-protein coding RNA 1485	ncRNA	48.77
29	chr1	28926917	28927200	intron (NM_001166006, intron 1 of 14)	intron (NM_001166006, intron 1 of 14)	12482	NM_001166006	2035	Hs.175437	NM_004437	ENSG00000159023	EPB41	4.1R|EL1|HE	erythrocyte membrane protein band 4.1	protein-coding	48.64
33	chr1	32817265	32817547	promoter-TSS (NM_001256121)	promoter-TSS (NM_001256121)	-36	NM_001256121	64766	Hs.440880	NM_022753	ENSG00000116497	S100PBP	S100PBPR	S100P binding protein	protein-coding	48.23
534	chr7	129054888	129055150	promoter-TSS (NR_002187)	promoter-TSS (NR_002187)	154	NM_001191028	23534	Hs.193613	NM_012470	ENSG00000064419	TNPO3	IPO12|LGMD1F|MTR10A|TRN-SR|TRN-SR2|TRNSR	transportin 3	protein-coding	48.09
103	chr10	35391232	35391499	intron (NM_001282852, intron 1 of 8)	LTR10A|LTR|ERV1	54491	NM_001282853	219771	Hs.14745	NM_145012	ENSG00000108100	CCNY	C10orf9|CBCP1|CCNX|CFP1	cyclin Y	protein-coding	47.82
420	chr4	10181196	10181485	Intergenic	Intergenic	-64306	NM_017491	9948	Hs.128548	NM_005112	ENSG00000071127	WDR1	AIP1|HEL-S-52|NORI-1	WD repeat domain 1	protein-coding	47.54
520	chr7	44995224	44995488	Intergenic	MER89|LTR|ERV1	-4390	NR_030770	83605	Hs.148272	NM_031443	ENSG00000136280	CCM2	C7orf22|OSM|PP10187	CCM2 scaffold protein	protein-coding	47.41
115	chr10	72320739	72320993	Intergenic	MIRc|SINE|MIR	34283	NM_001002762	54788	Hs.500013	NM_017626	ENSG00000148719	DNAJB12	DJ10	DnaJ heat shock protein family (Hsp40) member B12	protein-coding	47.13
285	chr19	28606403	28606693	promoter-TSS (NR_135636)	promoter-TSS (NR_135636)	-140	NR_135636	102724908		NR_135636	ENSG00000266976	LOC102724908	-	uncharacterized LOC102724908	ncRNA	47.13
40	chr1	45011940	45012239	promoter-TSS (NM_024602)	promoter-TSS (NM_024602)	-44	NR_036510	7389	Hs.78601	NM_000374	ENSG00000126088	UROD	PCT|UPD	uroporphyrinogen decarboxylase	protein-coding	47.13
581	chr9	135951992	135952294	intron (NM_016172, intron 3 of 9)	intron (NM_016172, intron 3 of 9)	9237	NM_016172	10422	Hs.9194	NM_016172	ENSG00000130560	UBAC1	GBDR1|KPC2|UBADC1	UBA domain containing 1	protein-coding	47.13
199	chr15	65792216	65792499	promoter-TSS (NM_001144823)	promoter-TSS (NM_001144823)	-64	NM_001144823	10260	Hs.654567	NM_005848	ENSG00000174485	DENND4A	IRLB|MYCPBP	DENN domain containing 4A	protein-coding	46.72
263	chr18	3247511	3247774	5' UTR (NM_006471, exon 1 of 4)	5' UTR (NM_006471, exon 1 of 4)	112	NM_006471	10627	Hs.190086	NM_006471	ENSG00000101608	MYL12A	HEL-S-24|MLC-2B|MLCB|MRCL3|MRLC3|MYL2B	myosin light chain 12A	protein-coding	46.59
579	chr9	133004194	133004464	Intergenic	Intergenic	-16101	NR_132980	106635683		NR_132980		SNORD141A	-	small nucleolar RNA, C/D box 141A	snoRNA	46.45
445	chr5	154834967	154835257	intron (NM_032385, intron 2 of 8)	intron (NM_032385, intron 2 of 8)	5654	NR_039667	100616306		NR_039667	ENSG00000263361	MIR378H	-	microRNA 378h	ncRNA	46.04
326	chr2	86214214	86214469	TTS (NM_016622)	TTS (NM_016622)	14908	NM_145644	51318	Hs.433439	NM_016622	ENSG00000132313	MRPL35	L35mt|MRP-L35	mitochondrial ribosomal protein L35	protein-coding	46.04
419	chr4	6730691	6730960	Intergenic	Intergenic	14710	NM_018366	55330	Hs.7570	NM_018366	ENSG00000186222	BLOC1S4	BCAS4L|BLOS4|CNO	biogenesis of lysosomal organelles complex 1 subunit 4	protein-coding	45.91
349	chr2	218396217	218396506	3' UTR (NM_000578, exon 15 of 15)	3' UTR (NM_000578, exon 15 of 15)	-1977	NM_001206878	58190	Hs.444468	NM_021198	ENSG00000144579	CTDSP1	NIF3|NLI-IF|NLIIF|SCP1	CTD small phosphatase 1	protein-coding	45.77
78	chr1	206652098	206652360	Intergenic	Intergenic	16693	NM_003582	8444	Hs.164267	NM_003582	ENSG00000143479	DYRK3	DYRK5|RED|REDK|hYAK3-2	dual specificity tyrosine phosphorylation regulated kinase 3	protein-coding	45.63
365	chr20	56412143	56412427	promoter-TSS (NM_020356)	promoter-TSS (NM_020356)	27	NM_001164114	57091	Hs.473144	NM_020356	ENSG00000087589	CASS4	C20orf32|CAS4|HEFL|HEPL	Cas scaffold protein family member 4	protein-coding	45.5
61	chr1	150545677	150545976	Intergenic	Intergenic	-3543	NM_001288608	54507	Hs.516243	NM_019032	ENSG00000143382	ADAMTSL4	ADAMTSL-4|ECTOL2|TSRC1	ADAMTS like 4	protein-coding	45.36
486	chr6	37169586	37169842	promoter-TSS (NM_002648)	promoter-TSS (NM_002648)	-432	NM_001243186	5292	Hs.81170	NM_002648	ENSG00000137193	PIM1	PIM	Pim-1 proto-oncogene, serine/threonine kinase	protein-coding	45.36
390	chr3	45137711	45137972	intron (NM_178181, intron 1 of 3)	intron (NM_178181, intron 1 of 3)	8581	NM_022842	64866	Hs.476093	NM_022842	ENSG00000163814	CDCP1	CD318|SIMA135|TRASK	CUB domain containing protein 1	protein-coding	45.22
93	chr1	248945855	248946167	Intergenic	(AGGGTT)n|Simple_repeat|Simple_repeat	39768	NM_170725	267002	Hs.602037	NM_170725	ENSG00000185220	PGBD2	-	piggyBac transposable element derived 2	protein-coding	45.22
487	chr6	37172157	37172413	intron (NM_001243186, intron 4 of 5)	intron (NM_001243186, intron 4 of 5)	2139	NM_002648	5292	Hs.81170	NM_002648	ENSG00000137193	PIM1	PIM	Pim-1 proto-oncogene, serine/threonine kinase	protein-coding	45.22
277	chr19	13102737	13103008	5' UTR (NM_005583, exon 1 of 4)	5' UTR (NM_005583, exon 1 of 4)	288	NM_005583	4066	Hs.46446	NM_005583	ENSG00000104903	LYL1	bHLHa18	LYL1, basic helix-loop-helix family member	protein-coding	45.09
567	chr9	97943353	97943625	intron (NM_018437, intron 1 of 4)	intron (NM_018437, intron 1 of 4)	1426	NM_018437	55363	Hs.176626	NM_018437	ENSG00000136929	HEMGN	CT155|EDAG|EDAG-1|NDR	hemogen	protein-coding	45.09
98	chr10	21527890	21528157	Intergenic	Intergenic	-2341	NM_207371	387640	Hs.350848	NM_207371	ENSG00000180592	SKIDA1	C10orf140|DLN-1	SKI/DACH domain containing 1	protein-coding	45.09
256	chr17	63842698	63842961	promoter-TSS (NM_001330439)	promoter-TSS (NM_001330439)	162	NM_001098426	6603	Hs.250581	NM_003077	ENSG00000108604	SMARCD2	BAF60B|CRACD2|PRO2451|Rsc6p|SGD2	SWI/SNF related, matrix associated, actin dependent regulator of chromatin, subfamily d, member 2	protein-coding	44.95
410	chr3	177358418	177358715	Intergenic	Intergenic	64124	NR_047465	100820709	Hs.518409	NR_047465	ENSG00000203645	LINC00501	-	long intergenic non-protein coding RNA 501	ncRNA	44.68
371	chr21	29641995	29642253	intron (NM_001320616, intron 7 of 16)	intron (NM_001320616, intron 7 of 16)	46084	NR_033368	100379661	Hs.659368	NR_033368	ENSG00000156273	GRIK1-AS2	C21orf41|NCRNA00258	GRIK1 antisense RNA 2	ncRNA	44.68
70	chr1	161166426	161166704	TTS (NM_012475)	TTS (NM_012475)	184	NM_000309	5498	Hs.517373	NM_000309	ENSG00000143224	PPOX	PPO|V290M|VP	protoporphyrinogen oxidase	protein-coding	44.54
25	chr1	27490287	27490576	promoter-TSS (NM_001201404)	promoter-TSS (NM_001201404)	-244	NM_006990	10163	Hs.469244	NM_006990	ENSG00000158195	WASF2	IMD2|SCAR2|WASF4|WAVE2|dJ393P12.2	WAS protein family member 2	protein-coding	44.54
306	chr19	51546757	51547018	Intergenic	MER54B|LTR|ERVL	-15031	NM_198845	946	Hs.720304	NM_001245	ENSG00000105492	SIGLEC6	CD327|CD33L|CD33L1|CD33L2|CDW327|OBBP1	sialic acid binding Ig like lectin 6	protein-coding	44.54
257	chr17	63848924	63849184	Intergenic	CpG	-6063	NM_001098426	6603	Hs.250581	NM_003077	ENSG00000108604	SMARCD2	BAF60B|CRACD2|PRO2451|Rsc6p|SGD2	SWI/SNF related, matrix associated, actin dependent regulator of chromatin, subfamily d, member 2	protein-coding	44.4
66	chr1	155002207	155002473	promoter-TSS (NR_046206)	promoter-TSS (NR_046206)	-290	NR_046206	51043	Hs.729279	NM_001252406	ENSG00000160685	ZBTB7B	CKROX|THPOK|ZBTB15|ZFP-67|ZFP67|ZNF857B|c-KROX|hcKROX	zinc finger and BTB domain containing 7B	protein-coding	44.4
17	chr1	25285098	25285375	intron (NM_001282872, intron 2 of 9)	AluSp|SINE|Alu	12750	NM_001282871	6007	Hs.449968	NM_016124	ENSG00000187010	RHD	CD240D|DIIIc|RH|RH30|RHCED|RHDVA(TT)|RHDel|RHPII|RHXIII|Rh4|RhDCw|RhII|RhK562-II|RhPI	Rh blood group D antigen	protein-coding	44.4
309	chr19	55647893	55648188	5' UTR (NM_013301, exon 1 of 6)	5' UTR (NM_013301, exon 1 of 6)	452	NM_013301	29903	Hs.82482	NM_013301	ENSG00000173581	CCDC106	HSU79303|ZNF581	coiled-coil domain containing 106	protein-coding	44.13
215	chr16	30585669	30585955	promoter-TSS (NM_152458)	promoter-TSS (NM_152458)	-41	NM_152458	146540	Hs.513509	NM_152458	ENSG00000197162	ZNF785	-	zinc finger protein 785	protein-coding	43.99
455	chr6	11938663	11938932	Intergenic	Intergenic	62447	NR_125853	101928253	Hs.128163	NR_125853		LOC101928253	-	uncharacterized LOC101928253	ncRNA	43.86
109	chr10	61752554	61752817	intron (NM_173554, intron 4 of 6)	intron (NM_173554, intron 4 of 6)	89724	NM_173554	219621	Hs.673160	NM_173554	ENSG00000183346	CABCOCO1	C10orf107|bA63A2.1	ciliary associated calcium binding coiled-coil 1	protein-coding	43.86
288	chr19	38676236	38676509	intron (NM_001322033, intron 1 of 20)	intron (NM_001322033, intron 1 of 20)	28756	NM_001322033	81	Hs.270291	NM_004924	ENSG00000130402	ACTN4	ACTININ-4|FSGS|FSGS1	actinin alpha 4	protein-coding	43.45
182	chr12	124917178	124917449	Intergenic	Intergenic	1766	NR_049820	100847004		NR_049820	ENSG00000265345	MIR5188	mir-5188	microRNA 5188	ncRNA	43.45
245	chr17	40827845	40828138	intron (NM_001195386, intron 1 of 2)	L2b|LINE|L2	-5380	NM_000421	3858	Hs.99936	NM_000421	ENSG00000186395	KRT10	BCIE|BIE|CK10|EHK|K10|KPP	keratin 10	protein-coding	43.31
37	chr1	42963071	42963352	intron (NR_033967, intron 1 of 3)	intron (NR_033967, intron 1 of 3)	-4035	NM_006516	6513	Hs.473721	NM_006516	ENSG00000117394	SLC2A1	CSE|DYT17|DYT18|DYT9|EIG12|GLUT|GLUT-1|GLUT1|GLUT1DS|HTLVR|PED|SDCHCN	solute carrier family 2 member 1	protein-coding	43.17
287	chr19	38317130	38317395	Intergenic	Intergenic	-1296	NM_001145463	90522	Hs.280741	NM_033557	ENSG00000167645	YIF1B	FinGER8	Yip1 interacting factor homolog B, membrane trafficking protein	protein-coding	43.17
468	chr6	26336705	26336981	Intergenic	Intergenic	-28316	NM_001197249	11118	Hs.376046	NM_007047	ENSG00000186470	BTN3A2	BT3.2|BTF4|BTN3.2|CD277	butyrophilin subfamily 3 member A2	protein-coding	43.04
435	chr5	90658654	90658909	intron (NM_032119, intron 21 of 89)	intron (NM_032119, intron 21 of 89)	99981	NM_032119	84059	Hs.591777	NM_032119	ENSG00000164199	ADGRV1	FEB4|GPR98|MASS1|USH2B|USH2C|VLGR1|VLGR1b	adhesion G protein-coupled receptor V1	protein-coding	42.9
535	chr7	129438817	129439126	intron (NM_001134336, intron 1 of 19)	MER21C|LTR|ERVL	4538	NM_020704	57464	Hs.489988	NM_020704	ENSG00000128578	STRIP2	FAM40B|FAR11B	striatin interacting protein 2	protein-coding	42.9
142	chr11	76700508	76700773	intron (NR_024042, intron 13 of 20)	intron (NR_024042, intron 13 of 20)	21149	NR_024042	390226	Hs.440026	NR_024042		GUCY2EP	GC-E|GCD|GUCY2E	guanylate cyclase 2E, pseudogene	pseudo	42.76
80	chr1	206673254	206673534	Intergenic	Intergenic	-11626	NM_004759	9261	Hs.643566	NM_004759	ENSG00000162889	MAPKAPK2	MAPKAP-K2|MK-2|MK2	mitogen-activated protein kinase-activated protein kinase 2	protein-coding	42.63
91	chr1	248889438	248889734	Intergenic	LTR19B|LTR|ERV1	-16657	NM_001017434	267002	Hs.602037	NM_170725	ENSG00000185220	PGBD2	-	piggyBac transposable element derived 2	protein-coding	42.63
450	chr6	2990719	2991006	non-coding (NR_026856, exon 3 of 3)	non-coding (NR_026856, exon 3 of 3)	2895	NR_026856	401232	Hs.720158	NM_207495		LINC01011	-	long intergenic non-protein coding RNA 1011	ncRNA	42.35
466	chr6	26295951	26296213	Intergenic	LTR3|LTR|ERVK	-10583	NM_003543	8365	Hs.591790	NM_003543	ENSG00000158406	HIST1H4H	H4/h|H4FH	histone cluster 1 H4 family member h	protein-coding	42.35
355	chr20	31675882	31676145	intron (NR_134257, intron 1 of 2)	intron (NR_134257, intron 1 of 2)	38125	NM_032609	84701	Hs.277101	NM_032609	ENSG00000131055	COX4I2	COX4|COX4-2|COX4B|COX4L2|COXIV-2|dJ857M17.2	cytochrome c oxidase subunit 4I2	protein-coding	42.22
158	chr12	12725671	12725940	promoter-TSS (NM_001130415)	promoter-TSS (NM_001130415)	-112	NM_001130415	81575	Hs.23388	NM_030817	ENSG00000178878	APOLD1	VERGE	apolipoprotein L domain containing 1	protein-coding	42.08
369	chr21	14762816	14763081	Intergenic	L2b|LINE|L2	-119841	NM_001256579	388813	Hs.334177	NM_001256579		LOC388813	-	uncharacterized protein ENSP00000383407-like	protein-coding	41.94
261	chr17	78272219	78272504	intron (NR_073178, intron 1 of 6)	LTR6A|LTR|ERV1	6131	NR_073178	100996291	Hs.744493	NR_073178	ENSG00000204277	LINC01993	-	long intergenic non-protein coding RNA 1993	ncRNA	41.81
347	chr2	201117413	201117682	promoter-TSS (NM_001351591)	promoter-TSS (NM_001351591)	-944	NR_147252	8837	Hs.390736	NM_003879	ENSG00000003402	CFLAR	CASH|CASP8AP1|CLARP|Casper|FLAME|FLAME-1|FLAME1|FLIP|I-FLICE|MRIT|c-FLIP|c-FLIPL|c-FLIPR|c-FLIPS	CASP8 and FADD like apoptosis regulator	protein-coding	41.81
228	chr16	88992438	88992706	Intergenic	Intergenic	-15476	NM_005187	863	Hs.513811	NM_005187	ENSG00000129993	CBFA2T3	ETO2|MTG16|MTGR2|RUNX1T3|ZMYND4	CBFA2/RUNX1 translocation partner 3	protein-coding	41.81
139	chr11	64889017	64889293	non-coding (NR_133639, exon 3 of 3)	non-coding (NR_133639, exon 3 of 3)	2091	NR_029578	406967		NR_029578	ENSG00000283926	MIR192	MIRN192|miR-192|miRNA192	microRNA 192	ncRNA	41.81
105	chr10	42645117	42645408	Intergenic	HERV1_LTRa|LTR|ERV1	-6425	NM_001305040	7582	Hs.435774	NM_006955	ENSG00000196693	ZNF33B	KOX2|KOX31|ZNF11B	zinc finger protein 33B	protein-coding	41.67
233	chr17	6993779	6994049	intron (NR_040089, intron 2 of 2)	MER67C|LTR|ERV1	-2151	NM_000697	239	Hs.654431	NM_000697	ENSG00000108839	ALOX12	12-LOX|12S-LOX|LOG12	arachidonate 12-lipoxygenase, 12S type	protein-coding	41.53
220	chr16	70454326	70454586	promoter-TSS (NM_145059)	promoter-TSS (NM_145059)	-139	NM_145059	197258	Hs.7907	NM_145059	ENSG00000157353	FUK	1110046B12Rik	fucokinase	protein-coding	40.99
538	chr7	150313330	150313626	intron (NR_147013, intron 1 of 5)	MER4B|LTR|ERV1	-9729	NM_001142928	65999	Hs.647119	NM_023942	ENSG00000127399	LRRC61	HSPC295	leucine rich repeat containing 61	protein-coding	40.99
312	chr2	15556362	15556641	intron (NM_015909, intron 3 of 51)	intron (NM_015909, intron 3 of 51)	4847	NR_052013	51594	Hs.467759	NM_015909	ENSG00000151779	NBAS	ILFS2|NAG|SOPH	neuroblastoma amplified sequence	protein-coding	40.99
10	chr1	20184711	20184966	intron (NR_110078, intron 1 of 1)	L2c|LINE|L2	-1240	NM_152376	127733	Hs.432503	NM_152376	ENSG00000162543	UBXN10	UBXD3	UBX domain protein 10	protein-coding	40.85
184	chr13	95271114	95271383	intron (NM_001105515, intron 1 of 20)	intron (NM_001105515, intron 1 of 20)	30198	NM_001301829	10257	Hs.508423	NM_005845	ENSG00000125257	ABCC4	MOAT-B|MOATB|MRP4	ATP binding cassette subfamily C member 4	protein-coding	40.85
566	chr9	97938149	97938428	5' UTR (NM_197978, exon 1 of 4)	5' UTR (NM_197978, exon 1 of 4)	105	NM_197978	55363	Hs.176626	NM_018437	ENSG00000136929	HEMGN	CT155|EDAG|EDAG-1|NDR	hemogen	protein-coding	40.71
20	chr1	26620643	26620903	Intergenic	CpG	66231	NR_031740	100302190		NR_031740	ENSG00000238705	MIR1976	hsa-mir-1976	microRNA 1976	ncRNA	40.71
4	chr1	10398795	10399064	promoter-TSS (NM_002631)	promoter-TSS (NM_002631)	-63	NM_002631	5226	Hs.464071	NM_002631	ENSG00000142657	PGD	6PGD	phosphogluconate dehydrogenase	protein-coding	40.58
504	chr6	158853251	158853556	intron (NR_028496, intron 2 of 2)	intron (NR_028496, intron 2 of 2)	4229	NR_028496	202459	Hs.487035	NM_145303	ENSG00000243775	OSTCP1	DC2L|OSTCL	oligosaccharyltransferase complex subunit pseudogene 1	pseudo	40.44
522	chr7	87140377	87140650	Intergenic	Intergenic	11804	NR_136252	101927420	Hs.633960	NR_136252	ENSG00000224046	LOC101927420	-	uncharacterized LOC101927420	ncRNA	40.3
495	chr6	132814245	132814506	promoter-TSS (NM_001016)	promoter-TSS (NM_001016)	-194	NM_001016	6206	Hs.546289	NM_001016	ENSG00000112306	RPS12	S12	ribosomal protein S12	protein-coding	40.3
511	chr7	12385426	12385684	intron (NM_001135924, intron 3 of 28)	intron (NM_001135924, intron 3 of 28)	18386	NR_144534	221806	Hs.669526	NM_001135924	ENSG00000146530	VWDE	-	von Willebrand factor D and EGF domains	protein-coding	40.17
258	chr17	75071879	75072209	Intergenic	Intergenic	-15683	NM_001271765	9121	Hs.592095	NM_004695	ENSG00000170190	SLC16A5	MCT5|MCT6	solute carrier family 16 member 5	protein-coding	39.89
430	chr5	42981495	42981814	Intergenic	SVA_B|Retroposon|SVA	11679	NR_104643	643977	Hs.535791	NR_104643		FLJ32255	-	uncharacterized LOC643977	ncRNA	39.89
578	chr9	129879127	129879429	intron (NM_001008563, intron 23 of 25)	intron (NM_001008563, intron 23 of 25)	9673	NR_106914	102466750		NR_106914	ENSG00000276124	MIR6855	hsa-mir-6855	microRNA 6855	ncRNA	39.76
32	chr1	31928746	31929019	intron (NM_080391, intron 1 of 5)	intron (NM_080391, intron 1 of 5)	-9224	NM_001195100	8073	Hs.470477	NM_003479	ENSG00000184007	PTP4A2	HH13|HH7-2|HU-PP-1|OV-1|PRL-2|PRL2|PTP4A|PTPCAAX2|ptp-IV1a|ptp-IV1b	protein tyrosine phosphatase type IVA, member 2	protein-coding	39.76
166	chr12	56126782	56127061	Intergenic	Intergenic	-1281	NM_015292	23344	Hs.632729	NM_015292	ENSG00000139641	ESYT1	FAM62A|MBC2	extended synaptotagmin 1	protein-coding	39.76
387	chr3	43686969	43687231	intron (NM_001346468, intron 1 of 12)	intron (NM_001346468, intron 1 of 12)	-3770	NM_001355186	51099	Hs.19385	NM_016006	ENSG00000011198	ABHD5	CDS|CGI58|IECN2|NCIE2	abhydrolase domain containing 5	protein-coding	39.48
436	chr5	95710356	95710738	intron (NM_001349303, intron 2 of 8)	HERVS71-int|LTR|ERV1	-20599	NM_014899	22836	Hs.445030	NM_014899	ENSG00000164292	RHOBTB3	-	Rho related BTB domain containing 3	protein-coding	39.48
47	chr1	58899053	58899322	non-coding (NR_108106, exon 2 of 2)	non-coding (NR_108106, exon 2 of 2)	114036	NR_034015	100131060	Hs.680604	NR_034014	ENSG00000234807	LINC01135	-	long intergenic non-protein coding RNA 1135	ncRNA	39.48
442	chr5	139637529	139637807	Intergenic	CpG	-9631	NM_001317201	51523	Hs.189119	NM_016463	ENSG00000171604	CXXC5	CF5|HSPC195|RINF|WID	CXXC finger protein 5	protein-coding	39.35
159	chr12	31729022	31729358	promoter-TSS (NR_103522)	promoter-TSS (NR_103522)	-16	NM_001113402	196394	Hs.585084	NM_001113402	ENSG00000151743	AMN1	-	antagonist of mitotic exit network 1 homolog	protein-coding	39.35
196	chr14	54754748	54755034	5' UTR (NM_001161577, exon 1 of 9)	5' UTR (NM_001161577, exon 1 of 9)	103	NM_001161577	23034	Hs.98259	NM_015589	ENSG00000020577	SAMD4A	SAMD4|SMAUG|SMAUG1|SMG|SMGA	sterile alpha motif domain containing 4A	protein-coding	39.21
348	chr2	218287858	218288116	promoter-TSS (NM_001321429)	promoter-TSS (NM_001321429)	-684	NM_001321429	64114	Hs.591605	NM_022152	ENSG00000135926	TMBIM1	LFG3|MST100|MSTP100|PP1201|RECS1	transmembrane BAX inhibitor motif containing 1	protein-coding	39.07
222	chr16	81495786	81496041	intron (NM_030629, intron 1 of 20)	MIR3|SINE|MIR	564	NM_030629	80790	Hs.594095	NM_030629	ENSG00000153815	CMIP	TCMIP	c-Maf inducing protein	protein-coding	38.94
454	chr6	11931316	11931583	Intergenic	Intergenic	69795	NR_125853	101928253	Hs.128163	NR_125853		LOC101928253	-	uncharacterized LOC101928253	ncRNA	38.94
568	chr9	97960864	97961130	Intergenic	Intergenic	-16082	NM_018437	55363	Hs.176626	NM_018437	ENSG00000136929	HEMGN	CT155|EDAG|EDAG-1|NDR	hemogen	protein-coding	38.8
234	chr17	7836871	7837131	Intergenic	Intergenic	-2905	NM_001348716	23135	Hs.223678	NM_001080424	ENSG00000132510	KDM6B	JMJD3	lysine demethylase 6B	protein-coding	38.8
74	chr1	179025551	179025823	promoter-TSS (NM_014864)	promoter-TSS (NM_014864)	-117	NM_001324310	9917	Hs.5737	NM_014864	ENSG00000116199	FAM20B	gxk1	FAM20B, glycosaminoglycan xylosylkinase	protein-coding	38.8
11	chr1	20199011	20199275	Intergenic	Intergenic	-12657	NR_110078	101928017	Hs.550803	NR_110078	ENSG00000225986	UBXN10-AS1	-	UBXN10 antisense RNA 1	ncRNA	38.8
336	chr2	113609919	113610182	Intergenic	MLT2B2|LTR|ERVL	-6333	NR_024004	84771	Hs.712940	NR_024004		DDX11L2	-	DEAD/H-box helicase 11 like 2	pseudo	38.66
565	chr9	70414030	70414323	5' UTR (NM_001206, exon 1 of 2)	5' UTR (NM_001206, exon 1 of 2)	481	NM_001206	687	Hs.150557	NM_001206	ENSG00000119138	KLF9	BTEB|BTEB1	Kruppel like factor 9	protein-coding	38.53
594	chrX	49191117	49191403	intron (NM_003179, intron 6 of 6)	intron (NM_003179, intron 6 of 6)	-4860	NM_006150	4007	Hs.732712	NM_006150	ENSG00000012211	PRICKLE3	LMO6|Pk3	prickle planar cell polarity protein 3	protein-coding	38.39
253	chr17	48995017	48995303	Intergenic	Intergenic	-2252	NM_001160423	10642	Hs.144936	NM_006546	ENSG00000159217	IGF2BP1	CRD-BP|CRDBP|IMP-1|IMP1|VICKZ1|ZBP1	insulin like growth factor 2 mRNA binding protein 1	protein-coding	38.39
290	chr19	40833674	40833936	Intergenic	LTR15|LTR|ERV1	16642	NM_000762	1548	Hs.250615	NM_000762	ENSG00000255974	CYP2A6	CPA6|CYP2A|CYP2A3|CYPIIA6|P450C2A|P450PB	cytochrome P450 family 2 subfamily A member 6	protein-coding	38.25
562	chr9	4862839	4863112	Intergenic	Intergenic	12678	NR_029836	406894		NR_029836	ENSG00000199065	MIR101-2	MIRN101-2|mir-101-2	microRNA 101-2	ncRNA	38.25
274	chr19	11089202	11089484	promoter-TSS (NM_000527)	promoter-TSS (NM_000527)	-19	NM_001195799	3949	Hs.213289	NM_000527	ENSG00000130164	LDLR	FH|FHC|LDLCQ2	low density lipoprotein receptor	protein-coding	38.25
329	chr2	96918697	96919008	promoter-TSS (NR_110209)	promoter-TSS (NR_110209)	-254	NR_110209	101927053	Hs.677537	NR_110209		LOC101927053	-	uncharacterized LOC101927053	ncRNA	38.12
119	chr10	125816608	125816882	intron (NM_001324037, intron 1 of 9)	intron (NM_001324037, intron 1 of 9)	-2995	NR_039704	100616327		NR_039704	ENSG00000265092	MIR4484	mir-4484	microRNA 4484	ncRNA	37.98
439	chr5	119330591	119330865	intron (NM_001286815, intron 2 of 2)	intron (NM_001286815, intron 2 of 2)	-2447	NM_001286814	25816	Hs.618488	NM_014350	ENSG00000145779	TNFAIP8	GG2-1|MDC-3.13|NDED|SCC-S2|SCCS2	TNF alpha induced protein 8	protein-coding	37.98
192	chr14	23280239	23280554	intron (NM_020834, intron 1 of 1)	intron (NM_020834, intron 1 of 1)	5704	NM_020834	57594	Hs.632332	NM_020834	ENSG00000215271	HOMEZ	KIAA1443	homeobox and leucine zipper encoding	protein-coding	37.98
523	chr7	100429410	100429705	promoter-TSS (NM_017984)	promoter-TSS (NM_017984)	-74	NM_019606	56257	Hs.178011	NM_019606	ENSG00000146834	MEPCE	BCDIN3	methylphosphate capping enzyme	protein-coding	37.71
591	chrX	48800616	48800881	promoter-TSS (NM_001321225)	promoter-TSS (NM_001321225)	-629	NM_001321225	10013	Hs.6764	NM_006044	ENSG00000094631	HDAC6	CPBHM|HD6|JM21|PPP1R90	histone deacetylase 6	protein-coding	37.57
322	chr2	70104643	70104903	Intergenic	Intergenic	17320	NM_006196	5093	Hs.2853	NM_006196	ENSG00000169564	PCBP1	HEL-S-85|HNRPE1|HNRPX|hnRNP-E1|hnRNP-X	poly(rC) binding protein 1	protein-coding	37.57
503	chr6	157811419	157811699	Intergenic	Intergenic	-11612	NM_016224	51429	Hs.191213	NM_016224	ENSG00000130340	SNX9	SDP1|SH3PX1|SH3PXD3A|WISP	sorting nexin 9	protein-coding	37.43
147	chr11	97963771	97964037	Intergenic	MER61E|LTR|ERV1	-1057072	NM_001243271	53942	Hs.656783	NM_014361	ENSG00000149972	CNTN5	HNB-2s|NB-2	contactin 5	protein-coding	37.3
485	chr6	34657396	34657660	intron (NM_022758, intron 1 of 3)	intron (NM_022758, intron 1 of 3)	-38626	NR_134625	101929243	Hs.643498	NR_134625	ENSG00000272288	LOC101929243	-	uncharacterized LOC101929243	ncRNA	37.3
41	chr1	45012662	45012920	intron (NM_000374, intron 1 of 9)	intron (NM_000374, intron 1 of 9)	658	NM_000374	7389	Hs.78601	NM_000374	ENSG00000126088	UROD	PCT|UPD	uroporphyrinogen decarboxylase	protein-coding	37.3
165	chr12	54359191	54359474	intron (NR_120486, intron 1 of 3)	intron (NR_120486, intron 1 of 3)	5154	NM_020370	53831	Hs.306199	NM_020370	ENSG00000139572	GPR84	EX33|GPCR4	G protein-coupled receptor 84	protein-coding	37.3
282	chr19	19060187	19060496	Intergenic	Intergenic	-3620	NM_001321544	284439	Hs.303669	NM_178526	ENSG00000181035	SLC25A42	-	solute carrier family 25 member 42	protein-coding	37.3
15	chr1	25233058	25233317	promoter-TSS (NM_015484)	promoter-TSS (NM_015484)	-665	NM_207170	25949	Hs.20013	NM_015484	ENSG00000117614	SYF2	CBPIN|NTC31|P29|fSAP29	SYF2 pre-mRNA splicing factor	protein-coding	37.16
201	chr15	66679731	66680019	intron (NR_110372, intron 3 of 4)	intron (NR_110372, intron 3 of 4)	-22461	NM_005585	4091	Hs.153863	NM_005585	ENSG00000137834	SMAD6	AOVD2|HsT17432|MADH6|MADH7	SMAD family member 6	protein-coding	36.89
50	chr1	89545679	89545953	intron (NM_001134476, intron 2 of 7)	intron (NM_001134476, intron 2 of 7)	-12897	NM_015350	23507	Hs.482017	NM_015350	ENSG00000197147	LRRC8B	TA-LRRP|TALRRP	leucine rich repeat containing 8 VRAC subunit B	protein-coding	36.75
7	chr1	12529383	12529709	Intergenic	Intergenic	22300	NR_003025	677885	Hs.658450	NR_003025	ENSG00000239149	SNORA59A	ACA59	small nucleolar RNA, H/ACA box 59A	snoRNA	36.61
55	chr1	116687581	116687843	Intergenic	Intergenic	-6400	NR_149353	388667	Hs.127851	NR_149353	ENSG00000203864	C1orf137	-	chromosome 1 open reading frame 137 (putative)	ncRNA	36.61
124	chr11	5280587	5280845	Intergenic	Intergenic	-10573	NM_005330	3046	Hs.655195	NM_005330	ENSG00000213931	HBE1	HBE	hemoglobin subunit epsilon 1	protein-coding	36.61
95	chr10	13404278	13404536	Intergenic	Intergenic	-56109	NM_001195604	22929	Hs.124027	NM_012247	ENSG00000086475	SEPHS1	SELD|SPS|SPS1	selenophosphate synthetase 1	protein-coding	36.48
303	chr19	49150366	49150673	TTS (NM_002152)	TTS (NM_002152)	4905	NM_002152	3270	Hs.436885	NM_002152	ENSG00000130528	HRC	-	histidine rich calcium binding protein	protein-coding	36.48
164	chr12	54304376	54304643	Intergenic	Intergenic	-3472	NM_001136023	4778	Hs.75643	NM_006163	ENSG00000123405	NFE2	NF-E2|p45	nuclear factor, erythroid 2	protein-coding	36.48
324	chr2	86189445	86189739	intron (NM_001100169, intron 1 of 14)	intron (NM_001100169, intron 1 of 14)	3516	NR_039939	100616159		NR_039939	ENSG00000265420	MIR4779	-	microRNA 4779	ncRNA	36.48
580	chr9	135950374	135950633	intron (NM_016172, intron 3 of 9)	L1MEd|LINE|L1	10877	NM_016172	10422	Hs.9194	NM_016172	ENSG00000130560	UBAC1	GBDR1|KPC2|UBADC1	UBA domain containing 1	protein-coding	36.2
467	chr6	26297139	26297415	Intergenic	LTR53B|LTR|ERVL	-11778	NM_003543	8365	Hs.591790	NM_003543	ENSG00000158406	HIST1H4H	H4/h|H4FH	histone cluster 1 H4 family member h	protein-coding	35.93
330	chr2	108594967	108595271	intron (NM_001193488, intron 1 of 9)	intron (NM_001193488, intron 1 of 9)	6653	NM_001193488	3987	Hs.597715	NM_004987	ENSG00000169756	LIMS1	PINCH|PINCH-1|PINCH1	LIM zinc finger domain containing 1	protein-coding	35.93
524	chr7	100641433	100641740	promoter-TSS (NM_003227)	promoter-TSS (NM_003227)	-36	NM_003227	7036	Hs.544932	NM_003227	ENSG00000106327	TFR2	HFE3|TFRC2	transferrin receptor 2	protein-coding	35.93
89	chr1	230127118	230127420	intron (NM_004481, intron 1 of 15)	intron (NM_004481, intron 1 of 15)	60074	NM_004481	2590	Hs.743964	NM_004481	ENSG00000143641	GALNT2	GalNAc-T2	polypeptide N-acetylgalactosaminyltransferase 2	protein-coding	35.66
556	chr8	129582155	129582449	intron (NR_130917, intron 1 of 3)	intron (NR_130917, intron 1 of 3)	-7284	NR_130918	137196	Hs.679457	NR_130917	ENSG00000229140	CCDC26	RAM	CCDC26 long non-coding RNA	ncRNA	35.66
149	chr11	119085045	119085335	intron (NM_001258209, intron 1 of 12)	(T)n|Simple_repeat|Simple_repeat	313	NM_001258209	3145	Hs.82609	NM_000190	ENSG00000256269	HMBS	PBG-D|PBGD|PORC|UPS	hydroxymethylbilane synthase	protein-coding	35.52
525	chr7	100874774	100875041	promoter-TSS (NM_001128853)	promoter-TSS (NM_001128853)	-172	NM_001128854	51593	Hs.111801	NM_015908	ENSG00000087087	SRRT	ARS2|ASR2|serrate	serrate, RNA effector molecule	protein-coding	35.39
45	chr1	51878748	51879029	promoter-TSS (NM_002525)	promoter-TSS (NM_002525)	49	NM_001101662	4898	Hs.584782	NM_002525	ENSG00000078618	NRDC	NRD1|hNRD1|hNRD2	nardilysin convertase	protein-coding	35.39
426	chr4	169626877	169627131	intron (NM_001243372, intron 1 of 11)	L2c|LINE|L2	6483	NM_001243372	1182	Hs.481186	NM_001829	ENSG00000109572	CLCN3	CLC3|ClC-3	chloride voltage-gated channel 3	protein-coding	35.25
465	chr6	26197417	26197673	intron (NM_003530, intron 1 of 1)	intron (NM_003530, intron 1 of 1)	1748	NM_021065	3013	Hs.626666	NM_021065	ENSG00000196866	HIST1H2AD	H2A.3|H2A/g|H2AFG	histone cluster 1 H2A family member d	protein-coding	35.11
190	chr14	20461650	20461962	promoter-TSS (NM_144568)	promoter-TSS (NM_144568)	-194	NM_001100814	90809	Hs.7001	NM_144568	ENSG00000165782	PIP4P1	C14orf9|TMEM55B	phosphatidylinositol-4,5-bisphosphate 4-phosphatase 1	protein-coding	34.98
46	chr1	58884010	58884282	intron (NR_108106, intron 1 of 1)	MIR|SINE|MIR	98995	NR_034015	100131060	Hs.680604	NR_034014	ENSG00000234807	LINC01135	-	long intergenic non-protein coding RNA 1135	ncRNA	34.98
211	chr16	23901304	23901567	intron (NM_212535, intron 2 of 16)	intron (NM_212535, intron 2 of 16)	65456	NM_212535	5579	Hs.460355	NM_002738	ENSG00000166501	PRKCB	PKC-beta|PKCB|PRKCB1|PRKCB2	protein kinase C beta	protein-coding	34.7
366	chr20	59021050	59021323	intron (NM_030773, intron 1 of 3)	intron (NM_030773, intron 1 of 3)	1932	NM_030773	81027	Hs.303023	NM_030773	ENSG00000101162	TUBB1	-	tubulin beta 1 class VI	protein-coding	34.43
372	chr21	37378676	37378930	intron (NM_001347723, intron 1 of 10)	intron (NM_001347723, intron 1 of 10)	11246	NM_101395	1859	Hs.368240	NM_001396	ENSG00000157540	DYRK1A	DYRK|DYRK1|HP86|MNB|MNBH|MRD7	dual specificity tyrosine phosphorylation regulated kinase 1A	protein-coding	34.29
137	chr11	61841754	61842053	intron (NM_001281501, intron 4 of 11)	intron (NM_001281501, intron 4 of 11)	13870	NM_004265	9415	Hs.502745	NM_004265	ENSG00000134824	FADS2	D6D|DES6|FADSD6|LLCDL2|SLL0262|TU13	fatty acid desaturase 2	protein-coding	34.29
150	chr11	119087788	119088067	promoter-TSS (NM_001024382)	promoter-TSS (NM_001024382)	-60	NM_001024382	3145	Hs.82609	NM_000190	ENSG00000256269	HMBS	PBG-D|PBGD|PORC|UPS	hydroxymethylbilane synthase	protein-coding	34.16
519	chr7	32890505	32890776	intron (NM_015483, intron 1 of 3)	intron (NM_015483, intron 1 of 3)	1216	NM_015483	25948	Hs.372541	NM_015483	ENSG00000170852	KBTBD2	BKLHD1	kelch repeat and BTB domain containing 2	protein-coding	34.02
259	chr17	76640911	76641166	intron (NM_001289107, intron 1 of 9)	LTR15|LTR|ERV1	2800	NM_018414	55808	Hs.105352	NM_018414	ENSG00000070526	ST6GALNAC1	HSY11339|SIAT7A|ST6GalNAcI|STYI	ST6 N-acetylgalactosaminide alpha-2,6-sialyltransferase 1	protein-coding	33.88
516	chr7	23470502	23470812	promoter-TSS (NM_006547)	promoter-TSS (NM_006547)	-281	NM_006547	10643	Hs.700696	NM_006547	ENSG00000136231	IGF2BP3	CT98|IMP-3|IMP3|KOC|KOC1|VICKZ3	insulin like growth factor 2 mRNA binding protein 3	protein-coding	33.75
422	chr4	82901020	82901301	promoter-TSS (NM_001318120)	promoter-TSS (NM_001318120)	-244	NR_034077	100499177	Hs.728916	NR_034075	ENSG00000251022	THAP9-AS1	-	THAP9 antisense RNA 1	ncRNA	33.75
551	chr8	123167456	123167723	Intergenic	Intergenic	-11458	NM_207006	84985	Hs.379821	NM_032899	ENSG00000147689	FAM83A	BJ-TSA-9	family with sequence similarity 83 member A	protein-coding	33.75
208	chr16	20741705	20741968	5' UTR (NM_001304550, exon 1 of 5)	5' UTR (NM_001304550, exon 1 of 5)	128	NM_001304550	55623	Hs.700004	NM_017736	ENSG00000066654	THUMPD1	Tan1	THUMP domain containing 1	protein-coding	33.75
500	chr6	146898133	146898398	intron (NR_034115, intron 7 of 10)	L3|LINE|CR1	-94441	NR_003954	729176	Hs.486708	NR_003954		KATNBL1P6	-	katanin regulatory subunit B1 like 1 pseudogene 6	pseudo	33.61
113	chr10	70667278	70667561	Intergenic	LTR73|LTR|ERV1	-5087	NM_139155	140766	Hs.352156	NM_080722	ENSG00000138316	ADAMTS14	-	ADAM metallopeptidase with thrombospondin type 1 motif 14	protein-coding	33.61
138	chr11	64335076	64335351	Intergenic	Intergenic	-5005	NM_032251	283234	Hs.98564	NM_032251	ENSG00000168071	CCDC88B	BRLZ|CCDC88|HKRP3|gipie	coiled-coil domain containing 88B	protein-coding	33.34
5	chr1	11797814	11798126	intron (NM_001330358, intron 4 of 11)	intron (NM_001330358, intron 4 of 11)	5707	NM_001330358	4524	Hs.214142	NM_005957	ENSG00000177000	MTHFR	-	methylenetetrahydrofolate reductase	protein-coding	33.2
160	chr12	31749226	31749519	Intergenic	LTR8B|LTR|ERV1	-20198	NM_001113402	196394	Hs.585084	NM_001113402	ENSG00000151743	AMN1	-	antagonist of mitotic exit network 1 homolog	protein-coding	33.2
8	chr1	14784100	14784358	intron (NM_015209, intron 1 of 7)	MLT2C1|LTR|ERVL	-139900	NM_001018000	23254	Hs.368823	NM_015209	ENSG00000189337	KAZN	KAZ	kazrin, periplakin interacting protein	protein-coding	33.06
289	chr19	40464651	40464966	intron (NM_000713, intron 1 of 4)	intron (NM_000713, intron 1 of 4)	1010	NM_000713	645	Hs.515785	NM_000713	ENSG00000090013	BLVRB	BVRB|FLR|HEL-S-10|SDR43U1	biliverdin reductase B	protein-coding	33.06
278	chr19	13151880	13152158	intron (NM_004907, intron 1 of 1)	CpG	1551	NM_004907	9592	Hs.501629	NM_004907	ENSG00000160888	IER2	ETR101	immediate early response 2	protein-coding	32.93
453	chr6	7199029	7199344	intron (NM_001003699, intron 6 of 12)	intron (NM_001003699, intron 6 of 12)	91333	NM_001003698	6239	Hs.298248	NM_002955	ENSG00000124782	RREB1	FINB|HNT|LZ321|RREB-1|Zep-1	ras responsive element binding protein 1	protein-coding	32.65
275	chr19	12722513	12722768	promoter-TSS (NM_013433)	promoter-TSS (NM_013433)	8	NM_001136196	30000	Hs.416049	NM_013433	ENSG00000105576	TNPO2	IPO3|KPNB2B|TRN2	transportin 2	protein-coding	32.65
543	chr8	23527760	23528069	promoter-TSS (NM_016612)	promoter-TSS (NM_016612)	-881	NM_001317812	51312	Hs.596025	NM_016612	ENSG00000147454	SLC25A37	HT015|MFRN|MFRN1|MSC|MSCP|PRO1278|PRO1584|PRO2217	solute carrier family 25 member 37	protein-coding	32.65
76	chr1	179877513	179877806	intron (NM_001349937, intron 1 of 6)	intron (NM_001349937, intron 1 of 6)	147	NM_001349931	163590	Hs.571797	NM_022347	ENSG00000169905	TOR1AIP2	IFRG15|LULL1|NET9	torsin 1A interacting protein 2	protein-coding	32.52
557	chr8	129692750	129693076	Intergenic	Intergenic	-12674	NR_130917	137196	Hs.679457	NR_130917	ENSG00000229140	CCDC26	RAM	CCDC26 long non-coding RNA	ncRNA	32.52
407	chr3	157174823	157175222	Intergenic	CpG	-14262	NM_001308185	57018	Hs.4859	NM_020307	ENSG00000163660	CCNL1	ANIA6A|BM-001|PRO1073|ania-6a	cyclin L1	protein-coding	32.38
299	chr19	48637743	48638036	promoter-TSS (NR_004401)	promoter-TSS (NR_004401)	-150	NR_004401	653677	Hs.443160	NR_004401	ENSG00000232871	SEC1P	SEC1	secretory blood group 1, pseudogene	pseudo	32.38
230	chr17	1717184	1717445	intron (NM_001163673, intron 1 of 9)	intron (NM_001163673, intron 1 of 9)	791	NM_152348	124997	Hs.234572	NM_152348	ENSG00000167716	WDR81	CAMRQ2|PPP1R166|SORF-2	WD repeat domain 81	protein-coding	32.24
114	chr10	71635392	71635679	intron (NM_001171930, intron 11 of 30)	intron (NM_001171930, intron 11 of 30)	84286	NM_001164375	414152	Hs.568788	NM_001164375	ENSG00000214688	C10orf105	-	chromosome 10 open reading frame 105	protein-coding	31.97
483	chr6	32167866	32168125	TTS (NM_006411).3	TTS (NM_006411).3	2121	NR_106779	102466190		NR_106779	ENSG00000284469	MIR6721	hsa-mir-6721|mir-6721	microRNA 6721	ncRNA	31.83
461	chr6	16270352	16270639	intron (NM_006877, intron 4 of 8)	intron (NM_006877, intron 4 of 8)	31915	NM_006877	2766	Hs.484741	NM_006877	ENSG00000137198	GMPR	GMPR 1|GMPR1	guanosine monophosphate reductase	protein-coding	31.83
532	chr7	121049430	121049794	intron (NM_024913, intron 4 of 22)	intron (NM_024913, intron 4 of 22)	60221	NM_001105533	79974	Hs.189652	NM_024913	ENSG00000106034	CPED1	C7orf58	cadherin like and PC-esterase domain containing 1	protein-coding	31.83
125	chr11	9551954	9552244	Intergenic	Intergenic	-21582	NM_003390	7465	Hs.249441	NM_003390	ENSG00000166483	WEE1	WEE1A|WEE1hu	WEE1 G2 checkpoint kinase	protein-coding	31.7
214	chr16	29790512	29790810	promoter-TSS (NM_007317)	promoter-TSS (NM_007317)	-52	NM_001256269	3835	Hs.612151	NM_007317	ENSG00000079616	KIF22	A-328A3.2|KID|KNSL4|OBP|OBP-1|OBP-2|SEMDJL2	kinesin family member 22	protein-coding	31.7
81	chr1	207021176	207021450	3' UTR (NM_023938, exon 4 of 4)	3' UTR (NM_023938, exon 4 of 4)	11443	NM_023938	79098	Hs.32417	NM_023938	ENSG00000182795	C1orf116	SARG	chromosome 1 open reading frame 116	protein-coding	31.7
116	chr10	79178669	79178964	intron (NM_020338, intron 4 of 24)	intron (NM_020338, intron 4 of 24)	109781	NM_020338	57178	Hs.193118	NM_020338	ENSG00000108175	ZMIZ1	MIZ|RAI17|TRAFIP10|ZIMP10	zinc finger MIZ-type containing 1	protein-coding	31.56
185	chr13	95273574	95273925	intron (NM_001105515, intron 1 of 20)	THE1B|LTR|ERVL-MaLR	27697	NM_001301829	10257	Hs.508423	NM_005845	ENSG00000125257	ABCC4	MOAT-B|MOATB|MRP4	ATP binding cassette subfamily C member 4	protein-coding	31.42
59	chr1	149841129	149841419	promoter-TSS (NM_021059)	promoter-TSS (NM_021059)	-81	NM_001005464	333932	Hs.647745	NM_001005464	ENSG00000203852	HIST2H3A	H3/n|H3/o	histone cluster 2 H3 family member a	protein-coding	31.29
99	chr10	22683498	22683767	intron (NM_005028, intron 1 of 9)	intron (NM_005028, intron 1 of 9)	30476	NM_001330062	5305	Hs.57079	NM_005028	ENSG00000150867	PIP4K2A	PI5P4KA|PIP5K2A|PIP5KII-alpha|PIP5KIIA|PIPK	phosphatidylinositol-5-phosphate 4-kinase type 2 alpha	protein-coding	31.29
226	chr16	87854468	87854729	intron (NM_003486, intron 1 of 9)	intron (NM_003486, intron 1 of 9)	14901	NM_003486	8140	Hs.513797	NM_003486	ENSG00000103257	SLC7A5	4F2LC|CD98|D16S469E|E16|LAT1|MPE16	solute carrier family 7 member 5	protein-coding	31.01
428	chr5	10249889	10250162	promoter-TSS (NR_047668)	promoter-TSS (NR_047668)	104	NM_001306153	22948	Hs.1600	NM_012073	ENSG00000150753	CCT5	CCT-epsilon|CCTE|HEL-S-69|PNAS-102|TCP-1-epsilon	chaperonin containing TCP1 subunit 5	protein-coding	31.01
300	chr19	48646349	48646643	promoter-TSS (NR_136241)	promoter-TSS (NR_136241)	-184	NM_001217	770	Hs.428446	NM_001217	ENSG00000063180	CA11	CA-RP|CA-RP II|CA-XI|CARP-2|CARPX1	carbonic anhydrase 11	protein-coding	30.88
42	chr1	46303359	46303615	promoter-TSS (NM_006369)	promoter-TSS (NM_006369)	-121	NM_006369	10489	Hs.144941	NM_006369	ENSG00000132128	LRRC41	MUF1|PP7759	leucine rich repeat containing 41	protein-coding	30.88
272	chr19	1836780	1837071	intron (NM_020695, intron 1 of 15)	intron (NM_020695, intron 1 of 15)	11528	NM_020695	57455	Hs.192477	NM_020695	ENSG00000079313	REXO1	ELOABP1|EloA-BP1|REX1|TCEB3BP1	RNA exonuclease 1 homolog	protein-coding	30.74
340	chr2	144582807	144583092	Intergenic	Intergenic	-58505	NR_136320	105373656	Hs.734683	NR_136320		LOC105373656	-	uncharacterized LOC105373656	ncRNA	30.74
96	chr10	13415700	13415961	Intergenic	Intergenic	-67532	NM_001195604	22929	Hs.124027	NM_012247	ENSG00000086475	SEPHS1	SELD|SPS|SPS1	selenophosphate synthetase 1	protein-coding	30.74
67	chr1	156751675	156751951	promoter-TSS (NM_004494)	promoter-TSS (NM_004494)	-62	NM_004494	3068	Hs.743948	NM_004494	ENSG00000143321	HDGF	HMG1L2	heparin binding growth factor	protein-coding	30.74
533	chr7	121076335	121076597	intron (NM_024913, intron 5 of 22)	intron (NM_024913, intron 5 of 22)	87075	NM_001105533	79974	Hs.189652	NM_024913	ENSG00000106034	CPED1	C7orf58	cadherin like and PC-esterase domain containing 1	protein-coding	30.6
398	chr3	101641582	101641863	Intergenic	LTR6A|LTR|ERV1	-34708	NR_024407	100009676	Hs.743292	NR_024407	ENSG00000256628	ZBTB11-AS1	-	ZBTB11 antisense RNA 1	ncRNA	30.6
298	chr19	47244050	47244391	Intergenic	CpG	-11454	NM_001127242	27113	Hs.467020	NM_014417	ENSG00000105327	BBC3	JFY-1|JFY1|PUMA	BCL2 binding component 3	protein-coding	30.47
73	chr1	167924785	167925131	intron (NM_001143674, intron 2 of 5)	intron (NM_001143674, intron 2 of 5)	-10732	NM_001297772	55811	Hs.320892	NM_018417	ENSG00000143199	ADCY10	HCA2|HEL-S-7a|SAC|SACI|Sacy|hsAC	adenylate cyclase 10	protein-coding	30.33
332	chr2	111433962	111434223	intron (NR_024373, intron 1 of 1)	LTR62|LTR|ERVL	61069	NR_015395	541471	Hs.560805	NR_015395	ENSG00000172965	MIR4435-2HG	AGD2|LINC00978|MIR4435-1HG|MORRBID|lncRNA-AWPPH	MIR4435-2 host gene	ncRNA	30.33
391	chr3	46976930	46977212	promoter-TSS (NR_102269)	promoter-TSS (NR_102269)	-304	NM_001277074	151903	Hs.631918	NM_144716	ENSG00000160799	CCDC12	-	coiled-coil domain containing 12	protein-coding	30.19
143	chr11	76702447	76702739	intron (NR_024042, intron 13 of 20)	L2b|LINE|L2	19196	NR_024042	390226	Hs.440026	NR_024042		GUCY2EP	GC-E|GCD|GUCY2E	guanylate cyclase 2E, pseudogene	pseudo	30.19
406	chr3	155890832	155891107	intron (NM_003875, intron 1 of 15)	Tigger6a|DNA|TcMar-Tigger	20433	NM_003875	8833	Hs.591314	NM_003875	ENSG00000163655	GMPS	GATD7	guanine monophosphate synthase	protein-coding	30.06
2	chr1	115547	115822	Intergenic	MER65D|LTR|ERV1	24882	NR_039983	729737	Hs.534942	NR_039983		LOC729737	-	uncharacterized LOC729737	ncRNA	30.06
478	chr6	28752917	28753210	Intergenic	LTR61|LTR|ERV1	-98588	NR_135285	387055	Hs.369401	NR_135285	ENSG00000235570	LINC00533	C6orf38|C6orf39	long intergenic non-protein coding RNA 533	ncRNA	30.06
58	chr1	148874670	148874930	intron (NM_001350522, intron 3 of 45)	intron (NM_001350522, intron 3 of 45)	-12573	NM_001195260	9659	Hs.584841	NM_014644	ENSG00000178104	PDE4DIP	CMYA2|MMGL	phosphodiesterase 4D interacting protein	protein-coding	30.06
574	chr9	128094237	128094531	intron (NM_001006642, intron 1 of 9)	intron (NM_001006642, intron 1 of 9)	2920	NM_001006642	114789	Hs.5476	NM_052901	ENSG00000148339	SLC25A25	MCSC|PCSCL|SCAMC-2	solute carrier family 25 member 25	protein-coding	30.06
382	chr3	17730411	17730693	intron (NM_001349076, intron 1 of 22)	MLT1G1|LTR|ERVL-MaLR	10355	NM_014744	9779	Hs.475629	NM_014744	ENSG00000131374	TBC1D5	-	TBC1 domain family member 5	protein-coding	30.06
183	chr12	127157757	127158018	Intergenic	LTR7C|LTR|ERV1	-97490	NR_104646	101927592	Hs.385663	NR_104646	ENSG00000249345	LINC02405	-	long intergenic non-protein coding RNA 2405	ncRNA	30.06
202	chr15	67091259	67091524	intron (NM_005902, intron 1 of 8)	intron (NM_005902, intron 1 of 8)	25534	NM_005902	4088	Hs.727986	NM_005902	ENSG00000166949	SMAD3	HSPC193|HsT17436|JV15-2|LDS1C|LDS3|MADH3	SMAD family member 3	protein-coding	29.92
170	chr12	57552327	57552637	intron (NM_001354705, intron 1 of 25)	intron (NM_001354705, intron 1 of 25)	2490	NM_001354705	3798	Hs.151219	NM_004984	ENSG00000155980	KIF5A	ALS25|D12S1889|MY050|NEIMY|NKHC|SPG10	kinesin family member 5A	protein-coding	29.92
530	chr7	116950154	116950409	Intergenic	(CCTT)n|Simple_repeat|Simple_repeat	-3046	NM_021908	7982	Hs.368131	NM_018412	ENSG00000004866	ST7	ETS7q|FAM4A|FAM4A1|HELG|RAY1|SEN4|TSG7	suppression of tumorigenicity 7	protein-coding	29.78
144	chr11	86148362	86148645	Intergenic	Intergenic	-78622	NM_001206947	8301	Hs.163893	NM_007166	ENSG00000073921	PICALM	CALM|CLTH|LAP	phosphatidylinositol binding clathrin assembly protein	protein-coding	29.65
517	chr7	23474408	23474704	Intergenic	CpG	-4180	NM_006547	10643	Hs.700696	NM_006547	ENSG00000136231	IGF2BP3	CT98|IMP-3|IMP3|KOC|KOC1|VICKZ3	insulin like growth factor 2 mRNA binding protein 3	protein-coding	29.65
235	chr17	8187566	8187877	TTS (NM_017622)	TTS (NM_017622)	776	NR_039746	100616406		NR_039746	ENSG00000283160	MIR4521	mir-4521	microRNA 4521	ncRNA	29.51
72	chr1	167627822	167628087	Intergenic	Intergenic	-2239	NR_136519	92241	Hs.493867	NM_052862	ENSG00000198771	RCSD1	CAPZIP|MK2S4	RCSD domain containing 1	protein-coding	29.51
342	chr2	151799912	151800186	TTS (NM_012097)	TTS (NM_012097)	28446	NM_012097	26225	Hs.470233	NM_012097	ENSG00000162980	ARL5A	ARFLP5|ARL5	ADP ribosylation factor like GTPase 5A	protein-coding	29.37
492	chr6	44246878	44247183	promoter-TSS (NM_001271972)	promoter-TSS (NM_001271972)	72	NM_007355	3326	Hs.509736	NM_007355	ENSG00000096384	HSP90AB1	D6S182|HSP84|HSP90B|HSPC2|HSPCB	heat shock protein 90 alpha family class B member 1	protein-coding	29.37
295	chr19	45886657	45886927	promoter-TSS (NM_015649)	promoter-TSS (NM_015649)	-622	NM_015649	26145	Hs.515477	NM_015649	ENSG00000170604	IRF2BP1	-	interferon regulatory factor 2 binding protein 1	protein-coding	29.24
333	chr2	112683920	112684199	Intergenic	Intergenic	-37427	NM_001350494	284958	Hs.589714	NM_001350494	ENSG00000144130	NT5DC4	-	5'-nucleotidase domain containing 4	protein-coding	29.24
571	chr9	109134135	109134461	3' UTR (NM_014334, exon 5 of 5)	3' UTR (NM_014334, exon 5 of 5)	-14353	NM_032012	23731	Hs.308074	NM_032012	ENSG00000106771	TMEM245	C9orf5|CG-2|CG2	transmembrane protein 245	protein-coding	29.24
53	chr1	100347414	100347689	intron (NM_001319211, intron 1 of 14)	intron (NM_001319211, intron 1 of 14)	2536	NM_001319211	8556	Hs.127411	NM_003672	ENSG00000079335	CDC14A	DFNB105|cdc14|hCDC14	cell division cycle 14A	protein-coding	29.24
343	chr2	161173137	161173418	intron (NM_001199135, intron 1 of 7)	intron (NM_001199135, intron 1 of 7)	12849	NM_001199135	10010	Hs.132257	NM_004180	ENSG00000136560	TANK	I-TRAF|ITRAF|TRAF2	TRAF family member associated NFKB activator	protein-coding	29.1
590	chrX	48782879	48783150	Intergenic	Intergenic	-3560	NM_002049	2623	Hs.765	NM_002049	ENSG00000102145	GATA1	ERYF1|GATA-1|GF-1|GF1|NF-E1|NFE1|XLANP|XLTDA|XLTT	GATA binding protein 1	protein-coding	29.1
297	chr19	47227213	47227680	promoter-TSS (NR_036159)	promoter-TSS (NR_036159)	-427	NR_036159	100422832		NR_036159	ENSG00000284411	MIR3191	mir-3191	microRNA 3191	ncRNA	29.1
203	chr15	75625720	75626002	5' UTR (NM_005701, exon 1 of 9)	5' UTR (NM_005701, exon 1 of 9)	244	NM_005701	10073	Hs.21577	NM_005701	ENSG00000169371	SNUPN	KPNBL|RNUT1|Snurportin1	snurportin 1	protein-coding	28.96
437	chr5	95712470	95712758	intron (NM_001349303, intron 2 of 8)	MLT1G|LTR|ERVL-MaLR	-18532	NM_014899	22836	Hs.445030	NM_014899	ENSG00000164292	RHOBTB3	-	Rho related BTB domain containing 3	protein-coding	28.96
353	chr20	17958656	17958936	intron (NM_001282454, intron 1 of 12)	intron (NM_001282454, intron 1 of 12)	4150	NR_003045	692086	Hs.680747	NR_003045	ENSG00000212232	SNORD17	HBI-43	small nucleolar RNA, C/D box 17	snoRNA	28.83
84	chr1	207635622	207635936	intron (NM_000573, intron 38 of 38)	LTR5_Hs|LTR|ERVK	-9334	NM_175710	1379	Hs.628568	NM_175710	ENSG00000197721	CR1L	-	complement C3b/C4b receptor 1 like	protein-coding	28.69
316	chr2	27007451	27007757	intron (NR_149018, intron 1 of 5)	MER110-int|LTR|ERV1	6984	NR_149018	100129724	Hs.666730	NR_149018	ENSG00000205500	LOC100129724	-	uncharacterized LOC100129724	ncRNA	28.28
403	chr3	129461936	129462206	intron (NM_001280541, intron 6 of 29)	MIRc|SINE|MIR	-21892	NM_001276272	8930	Hs.35947	NM_003925	ENSG00000129071	MBD4	MED1	methyl-CpG binding domain 4, DNA glycosylase	protein-coding	28.28
111	chr10	61780287	61780580	Intergenic	Intergenic	117472	NM_173554	219621	Hs.673160	NM_173554	ENSG00000183346	CABCOCO1	C10orf107|bA63A2.1	ciliary associated calcium binding coiled-coil 1	protein-coding	28.14
62	chr1	150977071	150977358	Intergenic	Intergenic	-2211	NM_181746	29956	Hs.744017	NM_013384	ENSG00000143418	CERS2	L3|LASS2|SP260|TMSG1	ceramide synthase 2	protein-coding	28.14
188	chr13	97259892	97260172	intron (NM_001306070, intron 1 of 7)	L2a|LINE|L2	37736	NM_207304	10150	Hs.657347	NM_144778	ENSG00000139793	MBNL2	MBLL|MBLL39|PRO2032	muscleblind like splicing regulator 2	protein-coding	28.01
471	chr6	27146883	27147141	promoter-TSS (NM_001312653)	promoter-TSS (NM_001312653)	-70	NM_080596	85235	Hs.352225	NM_080596	ENSG00000274997	HIST1H2AH	H2A/S|H2AFALii|H2AH|dJ86C11.1	histone cluster 1 H2A family member h	protein-coding	28.01
314	chr2	26068645	26068903	intron (NM_016131, intron 1 of 5)	intron (NM_016131, intron 1 of 5)	34914	NM_016131	10890	Hs.467960	NM_016131	ENSG00000084733	RAB10	-	RAB10, member RAS oncogene family	protein-coding	28.01
291	chr19	42254135	42254392	promoter-TSS (NM_001308402)	promoter-TSS (NM_001308402)	-364	NM_001308402	2077	Hs.655969	NM_006494	ENSG00000105722	ERF	CHYTS|CRS4|PE-2|PE2	ETS2 repressor factor	protein-coding	28.01
252	chr17	48604935	48605248	promoter-TSS (NM_018952)	promoter-TSS (NM_018952)	-119	NM_018952	3216	Hs.98428	NM_018952	ENSG00000108511	HOXB6	HOX2|HOX2B|HU-2|Hox-2.2	homeobox B6	protein-coding	28.01
378	chr22	26632620	26632880	Intergenic	Intergenic	10786	NM_001886	1413	Hs.57690	NM_001886	ENSG00000196431	CRYBA4	CTRCT23|CYRBA4|MCOPCT4	crystallin beta A4	protein-coding	27.87
552	chr8	123182493	123182754	5' UTR (NM_207006, exon 2 of 6)	5' UTR (NM_207006, exon 2 of 6)	271	NM_001288587	84985	Hs.379821	NM_032899	ENSG00000147689	FAM83A	BJ-TSA-9	family with sequence similarity 83 member A	protein-coding	27.73
249	chr17	47189013	47189332	exon (NM_001256, exon 1 of 19)	exon (NM_001256, exon 1 of 19)	167	NM_001353050	996	Hs.463295	NM_001256	ENSG00000004897	CDC27	ANAPC3|APC3|CDC27Hs|D0S1430E|D17S978E|H-NUC|HNUC|NUC2	cell division cycle 27	protein-coding	27.73
271	chr19	925405	925701	promoter-TSS (NM_005224)	promoter-TSS (NM_005224)	-484	NM_005224	1820	Hs.501296	NM_005224	ENSG00000116017	ARID3A	BRIGHT|DRIL1|DRIL3|E2FBP1	AT-rich interaction domain 3A	protein-coding	27.73
244	chr17	40123477	40123762	intron (NM_001012241, intron 2 of 9)	intron (NM_001012241, intron 2 of 9)	1082	NM_001012241	339287	Hs.532786	NM_001012241	ENSG00000188895	MSL1	MSL-1|hMSL1	male specific lethal 1 homolog	protein-coding	27.6
71	chr1	161540173	161540466	Intergenic	Intergenic	9784	NM_001127592	2214	Hs.372679	NM_000569	ENSG00000203747	FCGR3A	CD16|CD16A|FCG3|FCGR3|FCGRIII|FCR-10|FCRIII|FCRIIIA|IGFR3|IMD20	Fc fragment of IgG receptor IIIa	protein-coding	27.6
187	chr13	95285848	95286129	intron (NM_001105515, intron 1 of 20)	intron (NM_001105515, intron 1 of 20)	15458	NM_001301829	10257	Hs.508423	NM_005845	ENSG00000125257	ABCC4	MOAT-B|MOATB|MRP4	ATP binding cassette subfamily C member 4	protein-coding	27.6
60	chr1	149852394	149852652	promoter-TSS (NM_021059).2	promoter-TSS (NM_021059).2	-96	NM_001005464	333932	Hs.647745	NM_001005464	ENSG00000203852	HIST2H3A	H3/n|H3/o	histone cluster 2 H3 family member a	protein-coding	27.46
599	chrX	136880680	136880997	promoter-TSS (NR_028476)	promoter-TSS (NR_028476)	-58	NM_002139	27316	Hs.380118	NM_002139	ENSG00000147274	RBMX	HNRNPG|HNRPG|MRXS11|RBMXP1|RBMXRT|RNMX|hnRNP-G	RNA binding motif protein, X-linked	protein-coding	27.46
444	chr5	141605674	141605945	intron (NM_005219, intron 1 of 27)	intron (NM_005219, intron 1 of 27)	13246	NM_001079812	1729	Hs.529451	NM_005219	ENSG00000131504	DIAPH1	DFNA1|DIA1|DRF1|LFHL1|SCBMS|hDIA1	diaphanous related formin 1	protein-coding	27.46
357	chr20	32682527	32682803	Intergenic	Intergenic	-8724	NM_182584	284805	Hs.353262	NM_182584	ENSG00000198547	C20orf203	-	chromosome 20 open reading frame 203	protein-coding	27.19
491	chr6	44225764	44226032	intron (NM_001078177, intron 1 of 13)	intron (NM_001078177, intron 1 of 13)	2272	NM_001078177	2030	Hs.25450	NM_004955	ENSG00000112759	SLC29A1	ENT1	solute carrier family 29 member 1 (Augustine blood group)	protein-coding	27.19
172	chr12	62260072	62260341	promoter-TSS (NR_106740)	promoter-TSS (NR_106740)	-134	NR_147082	9958	Hs.434951	NM_006313	ENSG00000135655	USP15	UNPH-2|UNPH4	ubiquitin specific peptidase 15	protein-coding	27.19
459	chr6	15915591	15915889	Intergenic	Intergenic	-213346	NM_013262	29116	Hs.484738	NM_013262	ENSG00000007944	MYLIP	IDOL|MIR	myosin regulatory light chain interacting protein	protein-coding	27.05
13	chr1	21687124	21687397	intron (NM_001350164, intron 23 of 25)	intron (NM_001350164, intron 23 of 25)	-17880	NM_001330383	5909	Hs.148178	NM_002885	ENSG00000076864	RAP1GAP	RAP1GA1|RAP1GAP1|RAP1GAPII|RAPGAP	RAP1 GTPase activating protein	protein-coding	27.05
294	chr19	45507235	45507519	promoter-TSS (NM_003370)	promoter-TSS (NM_003370)	-53	NM_003370	7408	Hs.515469	NM_003370	ENSG00000125753	VASP	-	vasodilator stimulated phosphoprotein	protein-coding	27.05
496	chr6	133957982	133958244	intron (NM_004865, intron 1 of 6)	intron (NM_004865, intron 1 of 6)	4950	NM_004865	9519	Hs.486507	NM_004865	ENSG00000028839	TBPL1	MGC:8389|MGC:9620|STUD|TLF|TLP|TRF2	TATA-box binding protein like 1	protein-coding	27.05
385	chr3	43671230	43671513	intron (NM_001346468, intron 1 of 12)	intron (NM_001346468, intron 1 of 12)	-19499	NM_001355186	51099	Hs.19385	NM_016006	ENSG00000011198	ABHD5	CDS|CGI58|IECN2|NCIE2	abhydrolase domain containing 5	protein-coding	27.05
584	chrX	11375636	11375919	intron (NR_109776, intron 1 of 14)	intron (NR_109776, intron 1 of 14)	52008	NM_001287242	395	Hs.435291	NM_001174	ENSG00000047648	ARHGAP6	RHOGAP6|RHOGAPX-1	Rho GTPase activating protein 6	protein-coding	26.91
21	chr1	26686898	26687158	Intergenic	Intergenic	7103	NR_135804	101928728	Hs.128770	NR_135804	ENSG00000260063	LOC101928728	-	uncharacterized LOC101928728	ncRNA	26.91
12	chr1	21676019	21676282	Intergenic	Intergenic	-6770	NM_001330383	5909	Hs.148178	NM_002885	ENSG00000076864	RAP1GAP	RAP1GA1|RAP1GAP1|RAP1GAPII|RAPGAP	RAP1 GTPase activating protein	protein-coding	26.78
223	chr16	85047271	85047568	intron (NM_001286566, intron 1 of 11)	L1MD2|LINE|L1	-15793	NM_001286565	9764	Hs.301658	NM_014732	ENSG00000135709	KIAA0513	-	KIAA0513	protein-coding	26.78
588	chrX	47676068	47676345	Intergenic	LTR19B|LTR|ERV1	-17026	NM_004182	8409	Hs.172791	NM_004182	ENSG00000126756	UXT	ART-27|STAP1	ubiquitously expressed prefoldin like chaperone	protein-coding	26.78
559	chr9	251466	251723	intron (NM_203447, intron 1 of 47)	intron (NM_203447, intron 1 of 47)	-21454	NM_001190458	81704	Hs.132599	NM_203447	ENSG00000107099	DOCK8	HEL-205|MRD2|ZIR8	dedicator of cytokinesis 8	protein-coding	26.78
195	chr14	49892363	49892626	promoter-TSS (NM_001663)	promoter-TSS (NM_001663)	-524	NM_001663	382	Hs.525330	NM_001663	ENSG00000165527	ARF6	-	ADP ribosylation factor 6	protein-coding	26.78
52	chr1	91732487	91732776	intron (NM_001195684, intron 6 of 17)	intron (NM_001195684, intron 6 of 17)	153648	NM_003243	7049	Hs.482390	NM_003243	ENSG00000069702	TGFBR3	BGCAN|betaglycan	transforming growth factor beta receptor 3	protein-coding	26.64
85	chr1	207746473	207746742	Intergenic	HUERS-P3b-int|LTR|ERV1	-5431	NM_172352	4179	Hs.510402	NM_002389	ENSG00000117335	CD46	AHUS2|MCP|MIC10|TLX|TRA2.10	CD46 molecule	protein-coding	26.5
68	chr1	159925489	159925756	promoter-TSS (NM_003564)	promoter-TSS (NM_003564)	-80	NM_003564	8407	Hs.517168	NM_003564	ENSG00000158710	TAGLN2	HA1756	transgelin 2	protein-coding	26.5
484	chr6	33313940	33314214	TTS (NM_001145338)	TTS (NM_001145338)	310	NM_172208	6892	Hs.370937	NM_003190	ENSG00000231925	TAPBP	NGS17|TAPA|TPN|TPSN	TAP binding protein	protein-coding	26.37
414	chr3	196108258	196108600	Intergenic	Intergenic	-26268	NM_001313965	7037	Hs.529618	NM_003234	ENSG00000072274	TFRC	CD71|IMD46|T9|TFR|TFR1|TR|TRFR|p90	transferrin receptor	protein-coding	26.23
146	chr11	86176249	86176547	Intergenic	Intergenic	-67986	NM_001308007	8726	Hs.503510	NM_003797	ENSG00000074266	EED	COGIS|HEED|WAIT1	embryonic ectoderm development	protein-coding	26.09
544	chr8	27363740	27364017	intron (NM_173174, intron 6 of 35)	intron (NM_173174, intron 6 of 35)	38314	NM_173175	2185	Hs.491322	NM_004103	ENSG00000120899	PTK2B	CADTK|CAKB|FADK2|FAK2|PKB|PTK|PYK2|RAFTK	protein tyrosine kinase 2 beta	protein-coding	25.96
350	chr2	219510061	219510403	Intergenic	Intergenic	-3938	NM_182847	55515	Hs.87469	NM_018674	ENSG00000072182	ASIC4	ACCN4|BNAC4	acid sensing ion channel subunit family member 4	protein-coding	25.96
132	chr11	58776908	58777209	Intergenic	HERV1_LTRc|LTR|ERV1	-45084	NM_201648	10249	Hs.145384	NM_005838	ENSG00000149124	GLYAT	ACGNAT|CAT|GAT	glycine-N-acyltransferase	protein-coding	25.82
262	chr17	81932338	81932598	TTS (NM_001330523)	TTS (NM_001330523)	4639	NR_015454	92659	Hs.336958	NR_015454	ENSG00000265688	MAFG-DT	MAFG-AS1	MAFG divergent transcript	ncRNA	25.68
216	chr16	47468135	47468408	intron (NM_001031835, intron 2 of 31)	L2a|LINE|L2	6972	NM_000293	5257	Hs.78060	NM_000293	ENSG00000102893	PHKB	-	phosphorylase kinase regulatory subunit beta	protein-coding	25.68
363	chr20	49790360	49790620	Intergenic	Intergenic	-22223	NR_048539	23315	Hs.444202	NM_015266	ENSG00000197818	SLC9A8	NHE-8|NHE8	solute carrier family 9 member A8	protein-coding	25.68
583	chrX	11367673	11367949	intron (NR_109776, intron 1 of 14)	intron (NR_109776, intron 1 of 14)	-49125	NR_049865	100847063		NR_049865	ENSG00000263652	MIR548AX	-	microRNA 548ax	ncRNA	25.68
412	chr3	195141231	195141508	intron (NM_152531, intron 3 of 3)	intron (NM_152531, intron 3 of 3)	-6502	NR_102710	101410543	Hs.658170	NR_102710	ENSG00000230266	XXYLT1-AS2	-	XXYLT1 antisense RNA 2	ncRNA	25.41
35	chr1	40400349	40400608	intron (NM_001198980, intron 1 of 9)	L2b|LINE|L2	3678	NM_001198980	64744	Hs.15200	NM_022733	ENSG00000084070	SMAP2	SMAP1L	small ArfGAP2	protein-coding	25.28
128	chr11	12116450	12116782	intron (NM_001346292, intron 1 of 26)	intron (NM_001346292, intron 1 of 26)	6040	NR_144416	9645	Hs.501928	NM_014632	ENSG00000133816	MICAL2	MICAL-2|MICAL2PV1|MICAL2PV2	microtubule associated monooxygenase, calponin and LIM domain containing 2	protein-coding	25.28
358	chr20	38127167	38127458	TTS (NM_004613)	TTS (NM_004613)	38117	NM_004613	7052	Hs.517033	NM_004613	ENSG00000198959	TGM2	TG(C)|TGC	transglutaminase 2	protein-coding	25.28
304	chr19	51338518	51338791	intron (NM_001163922, intron 5 of 9)	intron (NM_001163922, intron 5 of 9)	3470	NM_001163922	147645	Hs.293236	NM_001163922	ENSG00000186806	VSIG10L	-	V-set and immunoglobulin domain containing 10 like	protein-coding	25.14
100	chr10	28839680	28839952	Intergenic	Intergenic	-6592	NM_001278522	283080		NM_001278522		C10orf126	bA492M23.1	chromosome 10 open reading frame 126	protein-coding	25.14
576	chr9	128128159	128128417	promoter-TSS (NM_001256335)	promoter-TSS (NM_001256335)	-100	NM_001256335	80142	Hs.495219	NM_025072	ENSG00000148334	PTGES2	C9orf15|GBF-1|GBF1|PGES2|mPGES-2	prostaglandin E synthase 2	protein-coding	25.14
217	chr16	70415224	70415494	intron (NM_006927, intron 1 of 6)	LTR21A|LTR|ERV1	23729	NM_006927	6483	Hs.368611	NM_006927	ENSG00000157350	ST3GAL2	Gal-NAc6S|SIAT4B|ST3GALII|ST3GalA.2	ST3 beta-galactoside alpha-2,3-sialyltransferase 2	protein-coding	25.14
236	chr17	8190176	8190462	promoter-TSS (NM_017622)	promoter-TSS (NM_017622)	-73	NM_017622	54785	Hs.129563	NM_017622	ENSG00000196544	BORCS6	C17orf59|PRO2472	BLOC-1 related complex subunit 6	protein-coding	24.87
449	chr5	181184230	181184504	Intergenic	Intergenic	7541	NR_108031	102577426	Hs.277359	NR_108031	ENSG00000248473	LINC01962	-	long intergenic non-protein coding RNA 1962	ncRNA	24.87
338	chr2	144519949	144520214	non-coding (NR_033258, exon 1 of 3)	non-coding (NR_033258, exon 1 of 3)	310	NM_014795	9839	Hs.34871	NM_014795	ENSG00000169554	ZEB2	HSPC082|SIP-1|SIP1|SMADIP1|ZFHX1B	zinc finger E-box binding homeobox 2	protein-coding	24.73
443	chr5	139669933	139670193	intron (NM_001317203, intron 2 of 3)	intron (NM_001317203, intron 2 of 3)	-5377	NM_001317210	51523	Hs.189119	NM_016463	ENSG00000171604	CXXC5	CF5|HSPC195|RINF|WID	CXXC finger protein 5	protein-coding	24.59
240	chr17	33904490	33904788	intron (NM_001094, intron 1 of 9)	intron (NM_001094, intron 1 of 9)	252167	NM_001094	40	Hs.368417	NM_001094	ENSG00000108684	ASIC2	ACCN|ACCN1|ASIC2a|BNC1|BNaC1|MDEG|hBNaC1	acid sensing ion channel subunit 2	protein-coding	24.46
155	chr12	6639215	6639512	intron (NM_032489, intron 8 of 9)	intron (NM_032489, intron 8 of 9)	-3232	NM_020400	57121	Hs.155538	NM_020400	ENSG00000184574	LPAR5	GPR92|GPR93|KPG_010|LPA5	lysophosphatidic acid receptor 5	protein-coding	24.32
246	chr17	42312818	42313124	TTS (NM_003150)	TTS (NM_003150)	24915	NM_001288720	6776	Hs.437058	NM_003152	ENSG00000126561	STAT5A	MGF|STAT5	signal transducer and activator of transcription 5A	protein-coding	24.32
64	chr1	154983050	154983338	promoter-TSS (NM_001184891)	promoter-TSS (NM_001184891)	-100	NM_201398	80308	Hs.118666	NM_025207	ENSG00000160688	FLAD1	FAD1|FADS|LSMFLAD|PP591	flavin adenine dinucleotide synthetase 1	protein-coding	24.32
161	chr12	51021686	51021968	intron (NM_001174125, intron 1 of 15)	intron (NM_001174125, intron 1 of 15)	4314	NM_001174129	4891	Hs.505545	NM_000617	ENSG00000110911	SLC11A2	AHMIO1|DCT1|DMT1|NRAMP2	solute carrier family 11 member 2	protein-coding	24.18
505	chr6	161214835	161215097	intron (NM_020133, intron 2 of 8)	intron (NM_020133, intron 2 of 8)	-52984	NR_024277	79992	Hs.664873	NM_024929	ENSG00000279355	AGPAT4-IT1	C6orf59|NCRNA00241	AGPAT4 intronic transcript 1	ncRNA	24.05
344	chr2	175167685	175167980	promoter-TSS (NR_030630)	promoter-TSS (NR_030630)	-123	NR_030630	100126350		NR_030630	ENSG00000215973	MIR933	MIRN933|hsa-mir-933|mir-933	microRNA 933	ncRNA	24.05
260	chr17	78129022	78129324	promoter-TSS (NM_001321185)	promoter-TSS (NM_001321185)	-379	NM_001321185	11322	Hs.632227	NM_007267	ENSG00000141524	TMC6	EV1|EVER1|EVIN1|LAK-4P	transmembrane channel like 6	protein-coding	23.77
328	chr2	96895113	96895432	promoter-TSS (NM_001172667)	promoter-TSS (NM_001172667)	-110	NM_001172667	51252	Hs.107922	NM_016490	ENSG00000168754	FAM178B	-	family with sequence similarity 178 member B	protein-coding	23.77
421	chr4	38667279	38667598	intron (NM_016531, intron 1 of 5)	intron (NM_016531, intron 1 of 5)	-2810	NR_026804	79667	Hs.29725	NM_024614	ENSG00000231160	KLF3-AS1	-	KLF3 antisense RNA 1	ncRNA	23.77
593	chrX	49148781	49149038	Intergenic	LTR2C|LTR|ERV1	-13934	NM_001099681	79917	Hs.193170	NM_024859	ENSG00000269313	MAGIX	JM10|PDZX	MAGI family member, X-linked	protein-coding	23.77
212	chr16	29622893	29623166	Intergenic	Intergenic	-9312	NR_135317	440354	Hs.552700	NR_002473		SMG1P2	-	SMG1 pseudogene 2	pseudo	23.5
589	chrX	47683500	47683786	Intergenic	MER54A|LTR|ERVL	-23548	NR_033924	392459	Hs.562045	NR_033924	ENSG00000187893	CXXC1P1	CXorf25|NCRNA00236	CXXC finger protein 1 pseudogene 1	pseudo	23.5
601	chrX	154371135	154371439	5' UTR (NM_001456, exon 2 of 47)	5' UTR (NM_001456, exon 2 of 47)	3351	NM_001110556	2316	Hs.195464	NM_001456	ENSG00000196924	FLNA	ABP-280|ABPX|CSBS|CVD1|FGS2|FLN|FLN-A|FLN1|FMD|MNS|NHBP|OPD|OPD1|OPD2|XLVD|XMVD	filamin A	protein-coding	23.36
334	chr2	112706259	112706537	Intergenic	Intergenic	-15088	NM_001350494	284958	Hs.589714	NM_001350494	ENSG00000144130	NT5DC4	-	5'-nucleotidase domain containing 4	protein-coding	23.36
509	chr7	1460771	1461080	Intergenic	Intergenic	-1452	NM_182924	79778	Hs.376617	NM_024723	ENSG00000164877	MICALL2	JRAB|MICAL-L2	MICAL like 2	protein-coding	23.09
104	chr10	35399654	35399951	intron (NM_001282853, intron 2 of 10)	intron (NM_001282853, intron 2 of 10)	62928	NM_001282853	219771	Hs.14745	NM_145012	ENSG00000108100	CCNY	C10orf9|CBCP1|CCNX|CFP1	cyclin Y	protein-coding	23.09
346	chr2	197929335	197929590	intron (NM_006226, intron 1 of 5)	intron (NM_006226, intron 1 of 5)	124760	NM_006226	5334	Hs.153322	NM_006226	ENSG00000115896	PLCL1	PLCE|PLCL|PLDL1|PPP1R127|PRIP	phospholipase C like 1 (inactive)	protein-coding	22.82
292	chr19	43774546	43774843	intron (NM_002250, intron 2 of 8)	intron (NM_002250, intron 2 of 8)	6563	NM_002250	3783	Hs.10082	NM_002250	ENSG00000104783	KCNN4	DHS2|IK|IK1|IKCA1|KCA4|KCa3.1|SK4|hIKCa1|hKCa4|hSK4	potassium calcium-activated channel subfamily N member 4	protein-coding	22.82
339	chr2	144580723	144581006	Intergenic	Intergenic	-56420	NR_136320	105373656	Hs.734683	NR_136320		LOC105373656	-	uncharacterized LOC105373656	ncRNA	22.54
94	chr10	3803933	3804201	Intergenic	Intergenic	-18786	NM_001160124	1316	Hs.4055	NM_001300	ENSG00000067082	KLF6	BCD1|CBA1|COPEB|CPBP|GBF|PAC1|ST12|ZF9	Kruppel like factor 6	protein-coding	22.54
169	chr12	57539381	57539667	intron (NM_001348068, intron 2 of 14)	intron (NM_001348068, intron 2 of 14)	7335	NM_001348065	10540	Hs.289123	NM_006400	ENSG00000175203	DCTN2	DCTN50|DYNAMITIN|HEL-S-77|RBP50	dynactin subunit 2	protein-coding	22.54
320	chr2	62296065	62296372	Intergenic	Intergenic	80697	NM_001319075	10678	Hs.173203	NM_006577	ENSG00000170340	B3GNT2	3-Gn-T1|3-Gn-T2|B3GN-T2|B3GNT|B3GNT-2|B3GNT1|BETA3GNT|BGNT2|BGnT-2|beta-1|beta3Gn-T1|beta3Gn-T2	UDP-GlcNAc:betaGal beta-1,3-N-acetylglucosaminyltransferase 2	protein-coding	22.54
411	chr3	177359955	177360226	Intergenic	Intergenic	65648	NR_047465	100820709	Hs.518409	NR_047465	ENSG00000203645	LINC00501	-	long intergenic non-protein coding RNA 501	ncRNA	22.41
327	chr2	87516537	87516818	intron (NR_146461, intron 2 of 2)	LTR62|LTR|ERVL	46727	NR_146460	112597	Hs.652166	NR_024204	ENSG00000222041	CYTOR	C2orf59|LINC00152|NCRNA00152	cytoskeleton regulator RNA	ncRNA	22.41
191	chr14	23277990	23278245	intron (NM_020834, intron 1 of 1)	AluSg7|SINE|Alu	7983	NM_020834	57594	Hs.632332	NM_020834	ENSG00000215271	HOMEZ	KIAA1443	homeobox and leucine zipper encoding	protein-coding	22.13
356	chr20	32681378	32681634	Intergenic	Intergenic	-7565	NM_182584	284805	Hs.353262	NM_182584	ENSG00000198547	C20orf203	-	chromosome 20 open reading frame 203	protein-coding	21.86
135	chr11	61800664	61800938	3' UTR (NM_013402, exon 12 of 12)	3' UTR (NM_013402, exon 12 of 12)	8164	NM_004111	2237	Hs.409065	NM_004111	ENSG00000168496	FEN1	FEN-1|MF1|RAD2	flap structure-specific endonuclease 1	protein-coding	21.86
359	chr20	38158950	38159241	intron (NM_001323318, intron 1 of 11)	intron (NM_001323318, intron 1 of 11)	6334	NM_004613	7052	Hs.517033	NM_004613	ENSG00000198959	TGM2	TG(C)|TGC	transglutaminase 2	protein-coding	21.72
173	chr12	62261096	62261351	TTS (NR_106740)	TTS (NR_106740)	864	NR_106740	102465133		NR_106740	ENSG00000284360	MIR6125	hsa-mir-6125|mir-6125	microRNA 6125	ncRNA	21.59
448	chr5	173855654	173855908	Intergenic	MLT1L|LTR|ERVL-MaLR	-32547	NM_001308191	80315	Hs.127126	NM_030627	ENSG00000113742	CPEB4	CPE-BP4|hCPEB-4	cytoplasmic polyadenylation element binding protein 4	protein-coding	21.59
575	chr9	128115618	128115873	intron (NR_033374, intron 2 of 4)	intron (NR_033374, intron 2 of 4)	2989	NR_033374	100289019	Hs.693796	NR_033374		SLC25A25-AS1	-	SLC25A25 antisense RNA 1	ncRNA	21.59
323	chr2	85538760	85539025	promoter-TSS (NR_038942)	promoter-TSS (NR_038942)	-6	NR_038942	100630918	Hs.66049	NR_038942		PARTICL	PARTICLE	promoter of MAT2A antisense radiation-induced circulating long non-coding RNA	ncRNA	21.45
425	chr4	169617362	169617671	Intergenic	MLT1D|LTR|ERVL-MaLR	-3005	NM_173872	1182	Hs.481186	NM_001829	ENSG00000109572	CLCN3	CLC3|ClC-3	chloride voltage-gated channel 3	protein-coding	21.31
549	chr8	67055105	67055407	intron (NM_006837, intron 5 of 7)	L2a|LINE|L2	7071	NM_006837	10987	Hs.491912	NM_006837	ENSG00000121022	COPS5	CSN5|JAB1|MOV-34|SGN5	COP9 signalosome subunit 5	protein-coding	21.31
186	chr13	95274308	95274567	intron (NM_001105515, intron 1 of 20)	MER74B|LTR|ERVL	27009	NM_001301829	10257	Hs.508423	NM_005845	ENSG00000125257	ABCC4	MOAT-B|MOATB|MRP4	ATP binding cassette subfamily C member 4	protein-coding	21.31
102	chr10	32971610	32971966	Intergenic	L3b|LINE|CR1	-13423	NM_002211	3688	Hs.643813	NM_002211	ENSG00000150093	ITGB1	CD29|FNRB|GPIIA|MDF2|MSK12|VLA-BETA|VLAB	integrin subunit beta 1	protein-coding	21.31
409	chr3	167723980	167724305	intron (NM_145860, intron 1 of 7)	intron (NM_145860, intron 1 of 7)	10664	NM_007217	11235	Hs.478150	NM_007217	ENSG00000114209	PDCD10	CCM3|TFAR15	programmed cell death 10	protein-coding	21.18
44	chr1	50977387	50977668	Intergenic	Intergenic	7557	NM_078626	1031	Hs.525324	NM_001262	ENSG00000123080	CDKN2C	INK4C|p18|p18-INK4C	cyclin dependent kinase inhibitor 2C	protein-coding	21.18
405	chr3	152243364	152243625	Intergenic	Intergenic	-24974	NM_207292	4154	Hs.201858	NM_021038	ENSG00000152601	MBNL1	EXP|MBNL	muscleblind like splicing regulator 1	protein-coding	21.04
341	chr2	144595330	144595625	Intergenic	MIRc|SINE|MIR	-71033	NR_136320	105373656	Hs.734683	NR_136320		LOC105373656	-	uncharacterized LOC105373656	ncRNA	21.04
296	chr19	46786553	46786905	intron (NM_005628, intron 1 of 7)	intron (NM_005628, intron 1 of 7)	559	NM_001145144	6510	Hs.631582	NM_005628	ENSG00000105281	SLC1A5	AAAT|ASCT2|ATBO|M7V1|M7VS1|R16|RDRC	solute carrier family 1 member 5	protein-coding	21.04
364	chr20	53589577	53589933	Intergenic	Intergenic	-6658	NM_006526	7764	Hs.155040	NM_006526	ENSG00000171940	ZNF217	ZABC1	zinc finger protein 217	protein-coding	20.77
219	chr16	70439160	70439438	promoter-TSS (NM_006927)	promoter-TSS (NM_006927)	-211	NM_006927	6483	Hs.368611	NM_006927	ENSG00000157350	ST3GAL2	Gal-NAc6S|SIAT4B|ST3GALII|ST3GalA.2	ST3 beta-galactoside alpha-2,3-sialyltransferase 2	protein-coding	20.63
508	chr7	605055	605403	intron (NR_110055, intron 1 of 1)	L2b|LINE|L2	1831	NR_110055	101926963	Hs.521338	NR_110054		LOC101926963	-	uncharacterized LOC101926963	ncRNA	20.63
370	chr21	21146870	21147196	promoter-TSS (NM_001352597)	promoter-TSS (NM_001352597)	-71	NM_001352597	4685	Hs.473450	NM_004540	ENSG00000154654	NCAM2	NCAM21	neural cell adhesion molecule 2	protein-coding	20.36
308	chr19	54188253	54188513	intron (NM_001146056, intron 1 of 5).6	intron (NM_001146056, intron 1 of 5).6	1499	NM_001146083	79143	Hs.467279	NM_024298	ENSG00000125505	MBOAT7	BB1|LENG4|LPIAT|LPLAT|LRC4|MBOA7|MRT57|OACT7|hMBOA-7	membrane bound O-acyltransferase domain containing 7	protein-coding	20.36
293	chr19	44913958	44914328	promoter-TSS (NM_001321065)	promoter-TSS (NM_001321065)	-104	NM_001321066	341	Hs.110675	NM_001645	ENSG00000130208	APOC1	Apo-CI|ApoC-I|apo-CIB|apoC-IB	apolipoprotein C1	protein-coding	20.22
280	chr19	17246232	17246623	Intergenic	CpG-13975	-1085	NM_005234	2063	Hs.466148	NM_005234	ENSG00000160113	NR2F6	EAR-2|EAR2|ERBAL2	nuclear receptor subfamily 2 group F member 6	protein-coding	20.22
548	chr8	58643332	58643606	intron (NM_003580, intron 1 of 30)	intron (NM_003580, intron 1 of 30)	15938	NM_001144772	8439	Hs.372000	NM_003580	ENSG00000035681	NSMAF	FAN|GRAMD5	neutral sphingomyelinase activation associated factor	protein-coding	20.08
51	chr1	89896176	89896480	intron (NM_001134479, intron 2 of 2)	MIR3|SINE|MIR	74407	NM_018103	55144	Hs.482087	NM_018103	ENSG00000171492	LRRC8D	LRRC5	leucine rich repeat containing 8 VRAC subunit D	protein-coding	20.08
462	chr6	20409703	20409974	intron (NM_001243076, intron 1 of 6)	intron (NM_001243076, intron 1 of 6)	6159	NM_001243076	1871	Hs.269408	NM_001949	ENSG00000112242	E2F3	E2F-3	E2F transcription factor 3	protein-coding	19.95
123	chr11	842596	842851	promoter-TSS (NM_003271)	promoter-TSS (NM_003271)	-101	NM_001025239	7106	Hs.654836	NM_003271	ENSG00000214063	TSPAN4	NAG-2|NAG2|TETRASPAN|TM4SF7|TSPAN-4	tetraspanin 4	protein-coding	19.95
345	chr2	191836833	191837142	intron (NM_004657, intron 1 of 1)	intron (NM_004657, intron 1 of 1)	10293	NM_004657	8436	Hs.26530	NM_004657	ENSG00000168497	CAVIN2	PS-p68|SDPR|SDR|cavin-2	caveolae associated protein 2	protein-coding	19.81
179	chr12	122974618	122974881	promoter-TSS (NM_001304835)	promoter-TSS (NM_001304835)	46	NM_001304835	79676	Hs.524817	NM_024623	ENSG00000111325	OGFOD2	-	2-oxoglutarate and iron dependent oxygenase domain containing 2	protein-coding	19.4
563	chr9	35728472	35728751	intron (NM_006289, intron 1 of 56)	intron (NM_006289, intron 1 of 56)	-3709	NM_006368	10488	Hs.522110	NM_006368	ENSG00000107175	CREB3	LUMAN|LZIP|sLZIP	cAMP responsive element binding protein 3	protein-coding	19.4
129	chr11	12125561	12125839	intron (NM_001346293, intron 2 of 26)	L1ME4b|LINE|L1	-12690	NM_001282664	9645	Hs.501928	NM_014632	ENSG00000133816	MICAL2	MICAL-2|MICAL2PV1|MICAL2PV2	microtubule associated monooxygenase, calponin and LIM domain containing 2	protein-coding	19.4
265	chr18	8920897	8921201	Intergenic	LTR2|LTR|ERV1	-181581	NM_021074	4729	Hs.464572	NM_021074	ENSG00000178127	NDUFV2	CI-24k	NADH:ubiquinone oxidoreductase core subunit V2	protein-coding	19.13
270	chr19	909283	909537	intron (NM_138774, intron 1 of 7)	intron (NM_138774, intron 1 of 7)	3815	NM_138774	91300	Hs.557655	NM_138774	ENSG00000198858	R3HDM4	C19orf22	R3H domain containing 4	protein-coding	19.13
227	chr16	88799980	88800262	Intergenic	Intergenic	-3657	NM_030928	81620	Hs.122908	NM_030928	ENSG00000167513	CDT1	DUP|RIS2	chromatin licensing and DNA replication factor 1	protein-coding	19.13
318	chr2	43178058	43178330	Intergenic	Intergenic	48412	NM_006887	678	Hs.503093	NM_006887	ENSG00000152518	ZFP36L2	BRF2|ERF-2|ERF2|RNF162C|TIS11D	ZFP36 ring finger protein like 2	protein-coding	18.99
512	chr7	13988879	13989138	exon (NM_001163149, exon 2 of 12)	exon (NM_001163149, exon 2 of 12)	1009	NM_001163147	2115	Hs.22634	NM_004956	ENSG00000006468	ETV1	ER81	ETS variant 1	protein-coding	18.99
585	chrX	40103647	40103903	intron (NM_001123383, intron 1 of 14)	CpG-29594	-6309	NM_017745	54880	Hs.659681	NM_017745	ENSG00000183337	BCOR	ANOP2|MAA2|MCOPS2	BCL6 corepressor	protein-coding	18.99
569	chr9	97982892	97983172	promoter-TSS (NM_006401)	promoter-TSS (NM_006401)	-175	NM_006401	10541	Hs.730654	NM_006401	ENSG00000136938	ANP32B	APRIL|PHAPI2|SSP29	acidic nuclear phosphoprotein 32 family member B	protein-coding	18.72
379	chr22	39452800	39453063	Intergenic	MER72|LTR|ERV1	-4389	NM_002409	4248	Hs.276808	NM_002409	ENSG00000128268	MGAT3	GNT-III|GNT3	mannosyl (beta-1,4-)-glycoprotein beta-1,4-N-acetylglucosaminyltransferase	protein-coding	18.44
432	chr5	68428253	68428530	Intergenic	Intergenic	135823	NM_001242466	5295	Hs.132225	NM_181504	ENSG00000145675	PIK3R1	AGM7|GRB1|IMD36|p85|p85-ALPHA	phosphoinositide-3-kinase regulatory subunit 1	protein-coding	18.44
513	chr7	14002941	14003220	Intergenic	Intergenic	-11655	NM_001163148	2115	Hs.22634	NM_004956	ENSG00000006468	ETV1	ER81	ETS variant 1	protein-coding	18.44
354	chr20	17968954	17969255	promoter-TSS (NM_014426)	promoter-TSS (NM_014426)	-113	NM_152227	27131	Hs.316890	NM_014426	ENSG00000089006	SNX5	-	sorting nexin 5	protein-coding	17.76
595	chrX	66009283	66009577	Intergenic	L1MA7|LINE|L1	-9440	NR_029637	407008		NR_029637	ENSG00000284567	MIR223	MIRN223|miRNA223|mir-223	microRNA 223	ncRNA	17.76
401	chr3	129399473	129399735	promoter-TSS (NR_003111)	promoter-TSS (NR_003111)	-165	NR_003111	132241	Hs.477537	NR_003111	ENSG00000251474	RPL32P3	-	ribosomal protein L32 pseudogene 3	pseudo	17.76
238	chr17	28743673	28743964	promoter-TSS (NM_004295)	promoter-TSS (NM_004295)	-187	NM_004295	9618	Hs.8375	NM_004295	ENSG00000076604	TRAF4	CART1|MLN62|RNF83	TNF receptor associated factor 4	protein-coding	17.62
458	chr6	15106940	15107219	Intergenic	Intergenic	-138896	NM_004973	3720	Hs.269059	NM_004973	ENSG00000008083	JARID2	JMJ	jumonji and AT-rich interaction domain containing 2	protein-coding	17.62
351	chr2	219514291	219514613	exon (NM_018674, exon 1 of 10)	exon (NM_018674, exon 1 of 10)	282	NM_018674	55515	Hs.87469	NM_018674	ENSG00000072182	ASIC4	ACCN4|BNAC4	acid sensing ion channel subunit family member 4	protein-coding	17.35
197	chr14	102531062	102531360	Intergenic	MER51B|LTR|ERV1	-8433	NR_036192	100422954		NR_036192	ENSG00000266015	MIR4309	-	microRNA 4309	ncRNA	17.21
451	chr6	7119483	7119742	intron (NM_001003699, intron 1 of 12)	L2b|LINE|L2	11759	NM_001003698	6239	Hs.298248	NM_002955	ENSG00000124782	RREB1	FINB|HNT|LZ321|RREB-1|Zep-1	ras responsive element binding protein 1	protein-coding	17.08
400	chr3	128483201	128483475	intron (NM_032638, intron 4 of 5)	intron (NM_032638, intron 4 of 5)	4583	NM_001145662	2624	Hs.367725	NM_032638	ENSG00000179348	GATA2	DCML|IMD21|MONOMAC|NFE1B	GATA binding protein 2	protein-coding	17.08
352	chr2	219525872	219526128	intron (NM_182847, intron 1 of 8)	intron (NM_182847, intron 1 of 8)	11830	NM_018674	55515	Hs.87469	NM_018674	ENSG00000072182	ASIC4	ACCN4|BNAC4	acid sensing ion channel subunit family member 4	protein-coding	17.08
279	chr19	16887647	16887906	Intergenic	Intergenic	-1084	NM_003950	9002	Hs.137574	NM_003950	ENSG00000127533	F2RL3	PAR4	F2R like thrombin or trypsin receptor 3	protein-coding	16.94
603	chrX	154799071	154799336	intron (NM_002436, intron 1 of 11)	intron (NM_002436, intron 1 of 11)	6324	NM_001166460	4354	Hs.496984	NM_002436	ENSG00000130830	MPP1	AAG12|DXS552E|EMP55|MRG1|PEMP	membrane palmitoylated protein 1	protein-coding	16.94
122	chr11	341471	341817	Intergenic	MSTA|LTR|ERVL-MaLR	-20730	NM_021034	10410	Hs.374650	NM_021034	ENSG00000142089	IFITM3	1-8U|DSPA2b|IP15	interferon induced transmembrane protein 3	protein-coding	16.8
281	chr19	18292975	18293230	Intergenic	Intergenic	11025	NR_036155	100422833		NR_036155	ENSG00000267959	MIR3188	mir-3188	microRNA 3188	ncRNA	16.8
213	chr16	29679693	29679949	intron (NM_001318249, intron 1 of 2)	LTR14C|LTR|ERVK	813	NM_001318249	23475	Hs.513484	NM_014298	ENSG00000103485	QPRT	HEL-S-90n|QPRTase	quinolinate phosphoribosyltransferase	protein-coding	16.8
56	chr1	146021684	146022022	promoter-TSS (NM_213652)	promoter-TSS (NM_213652)	-31	NM_213653	148738	Hs.632436	NM_145277	ENSG00000168509	HJV	HFE2|HFE2A|JH|RGMC	hemojuvelin BMP co-receptor	protein-coding	16.8
243	chr17	35589646	35589930	intron (NM_001030006, intron 1 of 21)	intron (NM_001030006, intron 1 of 21)	2525	NM_001030006	163	Hs.514819	NM_001282	ENSG00000006125	AP2B1	ADTB2|AP105B|AP2-BETA|CLAPB1	adaptor related protein complex 2 subunit beta 1	protein-coding	16.53
317	chr2	27062939	27063207	intron (NR_138023, intron 11 of 15)	intron (NR_138023, intron 11 of 15)	8626	NM_001134693	100128731	Hs.502948	NM_001134693	ENSG00000228474	OST4	-	oligosaccharyltransferase complex subunit 4, non-catalytic	protein-coding	16.53
560	chr9	4833213	4833467	intron (NM_001286700, intron 3 of 7)	intron (NM_001286700, intron 3 of 7)	-6429	NM_001286701	10171	Hs.194121	NM_005772	ENSG00000120158	RCL1	RNAC|RPCL1	RNA terminal phosphate cyclase like 1	protein-coding	16.39
117	chr10	100359122	100359384	intron (NM_005063, intron 5 of 5)	intron (NM_005063, intron 5 of 5)	12238	NM_005063	6319	Hs.558396	NM_005063	ENSG00000099194	SCD	FADS5|MSTP008|SCD1|SCDOS|hSCD1	stearoyl-CoA desaturase	protein-coding	16.26
250	chr17	47229929	47230207	Intergenic	Plat_L3|LINE|CR1	20720	NM_002476	4635	Hs.463300	NM_002476	ENSG00000198336	MYL4	ALC1|AMLC|GT1|PRO1957	myosin light chain 4	protein-coding	16.26
438	chr5	119308865	119309149	intron (NM_001077654, intron 1 of 1)	intron (NM_001077654, intron 1 of 1)	-24168	NM_001286814	25816	Hs.618488	NM_014350	ENSG00000145779	TNFAIP8	GG2-1|MDC-3.13|NDED|SCC-S2|SCCS2	TNF alpha induced protein 8	protein-coding	16.26
413	chr3	195178107	195178430	intron (NM_152531, intron 2 of 3)	LTR52|LTR|ERVL	30397	NR_102711	101410543	Hs.658170	NR_102710	ENSG00000230266	XXYLT1-AS2	-	XXYLT1 antisense RNA 2	ncRNA	16.26
57	chr1	146937540	146937846	promoter-TSS (NM_001278141)	promoter-TSS (NM_001278141)	-852	NM_001278141	149013	Hs.666981	NM_001278141	ENSG00000268043	NBPF12	COAS1|KIAA1245	NBPF member 12	protein-coding	16.12
133	chr11	61335042	61335327	intron (NM_001351979, intron 2 of 17)	intron (NM_001351979, intron 2 of 17)	-1972	NM_001923	1642	Hs.290758	NM_001923	ENSG00000167986	DDB1	DDBA|UV-DDB1|XAP1|XPCE|XPE|XPE-BF	damage specific DNA binding protein 1	protein-coding	15.57
540	chr8	1762519	1762814	non-coding (NR_134302, exon 2 of 2)	non-coding (NR_134302, exon 2 of 2)	668	NR_134302	101927752	Hs.356690	NR_134302	ENSG00000253982	LOC101927752	-	uncharacterized LOC101927752	ncRNA	15.57
286	chr19	28614739	28615074	non-coding (NR_135636, exon 4 of 4)	non-coding (NR_135636, exon 4 of 4)	8218	NR_135636	102724908		NR_135636	ENSG00000266976	LOC102724908	-	uncharacterized LOC102724908	ncRNA	15.44
510	chr7	5554869	5555126	Intergenic	Intergenic	-24288	NM_001101	60	Hs.520640	NM_001101	ENSG00000075624	ACTB	BRWS1|PS1TP5BP1	actin beta	protein-coding	15.3
157	chr12	12717015	12717364	promoter-TSS (NM_004064)	promoter-TSS (NM_004064)	-81	NM_004064	1027	Hs.238990	NM_004064	ENSG00000111276	CDKN1B	CDKN4|KIP1|MEN1B|MEN4|P27KIP1	cyclin dependent kinase inhibitor 1B	protein-coding	15.3
418	chr4	2395647	2395916	intron (NM_020972, intron 1 of 12)	intron (NM_020972, intron 1 of 12)	22862	NM_001172657	57732	Hs.292056	NM_020972	ENSG00000159733	ZFYVE28	LST2|LYST2	zinc finger FYVE-type containing 28	protein-coding	15.3
423	chr4	122733254	122733603	promoter-TSS (NR_024041)	promoter-TSS (NR_024041)	726	NM_152618	166379	Hs.400698	NM_152618	ENSG00000181004	BBS12	C4orf24	Bardet-Biedl syndrome 12	protein-coding	15.3
79	chr1	206659807	206660117	Intergenic	Intergenic	24426	NM_003582	8444	Hs.164267	NM_003582	ENSG00000143479	DYRK3	DYRK5|RED|REDK|hYAK3-2	dual specificity tyrosine phosphorylation regulated kinase 3	protein-coding	15.17
156	chr12	6964599	6964896	TTS (NR_135032)	TTS (NR_135032)	650	NR_029682	406933		NR_029682	ENSG00000207708	MIR141	MIRN141|mir-141	microRNA 141	ncRNA	15.03
310	chr19	58584892	58585153	TTS (NR_026052)	TTS (NR_026052)	9623	NR_026052	65996	Hs.541177	NM_023939	ENSG00000213753	CENPBD1P1	-	CENPB DNA-binding domains containing 1 pseudogene 1	pseudo	14.89
399	chr3	128415929	128416217	Intergenic	Intergenic	-47521	NR_037890	285224	Hs.683815	NR_037890	ENSG00000242049	DNAJB8-AS1	-	DNAJB8 antisense RNA 1	ncRNA	14.62
112	chr10	69308375	69308661	intron (NM_033500, intron 5 of 21)	LTR2|LTR|ERV1	-7336	NM_033496	3098	Hs.370365	NM_000188	ENSG00000156515	HK1	HK|HK1-ta|HK1-tb|HK1-tc|HKD|HKI|HMSNR|HXK1|RP79|hexokinase	hexokinase 1	protein-coding	14.62
586	chrX	40117893	40118195	intron (NM_001123383, intron 1 of 14)	intron (NM_001123383, intron 1 of 14)	-20578	NM_017745	54880	Hs.659681	NM_017745	ENSG00000183337	BCOR	ANOP2|MAA2|MCOPS2	BCL6 corepressor	protein-coding	14.62
402	chr3	129413342	129413638	intron (NM_207307, intron 4 of 8)	LTR19B|LTR|ERV1	-14051	NR_003111	132241	Hs.477537	NR_003111	ENSG00000251474	RPL32P3	-	ribosomal protein L32 pseudogene 3	pseudo	14.62
177	chr12	118372961	118373220	promoter-TSS (NM_001346488)	promoter-TSS (NM_001346488)	-145	NM_001346493	51347	Hs.644420	NM_016281	ENSG00000135090	TAOK3	DPK|JIK|MAP3K18|hKFC-A	TAO kinase 3	protein-coding	14.35
433	chr5	90638952	90639208	intron (NM_032119, intron 11 of 89)	(AC)n|Simple_repeat|Simple_repeat	80280	NM_032119	84059	Hs.591777	NM_032119	ENSG00000164199	ADGRV1	FEB4|GPR98|MASS1|USH2B|USH2C|VLGR1|VLGR1b	adhesion G protein-coupled receptor V1	protein-coding	14.35
232	chr17	4948634	4948927	5' UTR (NM_005022, exon 1 of 3)	5' UTR (NM_005022, exon 1 of 3)	306	NM_005022	5216	Hs.494691	NM_005022	ENSG00000108518	PFN1	ALS18	profilin 1	protein-coding	14.21
416	chr4	1872333	1872737	intron (NM_001042424, intron 1 of 21)	intron (NM_001042424, intron 1 of 21)	1139	NM_001042424	7468	Hs.113876	NM_007331	ENSG00000109685	NSD2	KMT3F|KMT3G|MMSET|REIIBP|TRX5|WHS|WHSC1	nuclear receptor binding SET domain protein 2	protein-coding	14.07
254	chr17	58364286	58364604	intron (NM_017763, intron 3 of 9)	intron (NM_017763, intron 3 of 9)	-12207	NR_073470	6827	Hs.439481	NM_003168	ENSG00000213246	SUPT4H1	SPT4|SPT4H|SUPT4H|Supt4a	SPT4 homolog, DSIF elongation factor subunit	protein-coding	14.07
561	chr9	4854951	4855270	intron (NM_001286700, intron 7 of 7)	intron (NM_001286700, intron 7 of 7)	4813	NR_029836	406894		NR_029836	ENSG00000199065	MIR101-2	MIRN101-2|mir-101-2	microRNA 101-2	ncRNA	13.94
545	chr8	30743289	30743548	promoter-TSS (NM_005671)	promoter-TSS (NM_005671)	-747	NM_001282189	7993	Hs.153678	NM_005671	ENSG00000104691	UBXN8	D8S2298E|REP8|UBXD6	UBX domain protein 8	protein-coding	13.8
325	chr2	86204512	86204836	intron (NM_145644, intron 1 of 4)	intron (NM_145644, intron 1 of 4)	5241	NM_145644	51318	Hs.433439	NM_016622	ENSG00000132313	MRPL35	L35mt|MRP-L35	mitochondrial ribosomal protein L35	protein-coding	13.66
598	chrX	71131600	71131863	intron (NM_005120, intron 29 of 44)	intron (NM_005120, intron 29 of 44)	-13100	NM_018977	54413	Hs.438877	NM_018977	ENSG00000196338	NLGN3	HNL3	neuroligin 3	protein-coding	13.53
392	chr3	49021464	49021753	promoter-TSS (NR_029690)	promoter-TSS (NR_029690)	-33	NM_199070	25915	Hs.31387	NM_199069	ENSG00000178057	NDUFAF3	2P1|C3orf60|E3-3	NADH:ubiquinone oxidoreductase complex assembly factor 3	protein-coding	13.53
273	chr19	10431174	10431512	intron (NM_001111308, intron 1 of 14)	intron (NM_001111308, intron 1 of 14)	498	NM_001111308	5141	Hs.89901	NM_006202	ENSG00000065989	PDE4A	DPDE2|PDE4|PDE46	phosphodiesterase 4A	protein-coding	13.39
26	chr1	27527286	27527588	Intergenic	Intergenic	-37250	NM_006990	10163	Hs.469244	NM_006990	ENSG00000158195	WASF2	IMD2|SCAR2|WASF4|WAVE2|dJ393P12.2	WAS protein family member 2	protein-coding	13.25
251	chr17	48555885	48556244	intron (NM_001330323, intron 2 of 4)	intron (NM_001330323, intron 2 of 4)	-11033	NM_002145	3212	Hs.514289	NM_002145	ENSG00000173917	HOXB2	HOX2|HOX2H|Hox-2.8|K8	homeobox B2	protein-coding	12.98
397	chr3	65617794	65618102	intron (NM_001033057, intron 2 of 22)	L2b|LINE|L2	-275868	NR_046575	100873983	Hs.663889	NR_046575	ENSG00000240175	MAGI1-AS1	-	MAGI1 antisense RNA 1	ncRNA	12.84
198	chr15	63218046	63218326	intron (NM_016530, intron 1 of 7)	MIRb|SINE|MIR	28657	NM_016530	51762	Hs.389733	NM_016530	ENSG00000166128	RAB8B	-	RAB8B, member RAS oncogene family	protein-coding	12.71
600	chrX	136910341	136910648	Intergenic	Intergenic	-29714	NM_002139	27316	Hs.380118	NM_002139	ENSG00000147274	RBMX	HNRNPG|HNRPG|MRXS11|RBMXP1|RBMXRT|RNMX|hnRNP-G	RNA binding motif protein, X-linked	protein-coding	12.3
396	chr3	65604811	65605157	intron (NM_001033057, intron 2 of 22)	intron (NM_001033057, intron 2 of 22)	-288832	NR_046575	100873983	Hs.663889	NR_046575	ENSG00000240175	MAGI1-AS1	-	MAGI1 antisense RNA 1	ncRNA	12.02
502	chr6	157502450	157502741	intron (NM_153746, intron 1 of 8)	intron (NM_153746, intron 1 of 8)	-26537	NR_037463	100500899		NR_037463	ENSG00000266617	MIR3692	-	microRNA 3692	ncRNA	11.75
321	chr2	70078329	70078593	intron (NR_033872, intron 4 of 10)	L2a|LINE|L2	8554	NR_033872	400960	Hs.683864	NR_033872	ENSG00000179818	PCBP1-AS1	-	PCBP1 antisense RNA 1	ncRNA	11.48
136	chr11	61835663	61835929	intron (NM_004265, intron 1 of 11)	L1MC5a|LINE|L1	7763	NM_004265	9415	Hs.502745	NM_004265	ENSG00000134824	FADS2	D6D|DES6|FADSD6|LLCDL2|SLL0262|TU13	fatty acid desaturase 2	protein-coding	11.48
377	chr22	26512232	26512732	promoter-TSS (NM_001346861)	promoter-TSS (NM_001346861)	24	NM_001346857	24144	Hs.20225	NM_012143	ENSG00000100109	TFIP11	NTR1|STIP|STIP-1|Spp382|TIP39|bK445C9.6	tuftelin interacting protein 11	protein-coding	11.48
394	chr3	50601146	50601447	Intergenic	Intergenic	10535	NM_145071	1154	Hs.655334	NM_013324	ENSG00000114737	CISH	BACTS2|CIS|CIS-1|G18|SOCS	cytokine inducible SH2 containing protein	protein-coding	11.48
154	chr12	6613233	6613526	Intergenic	Intergenic	-5946	NM_001273	1108	Hs.162233	NM_001273	ENSG00000111642	CHD4	CHD-4|Mi-2b|Mi2-BETA|SIHIWES	chromodomain helicase DNA binding protein 4	protein-coding	11.2
550	chr8	107336338	107336639	promoter-TSS (NM_001314051)	promoter-TSS (NM_001314051)	27	NM_001314051	284	Hs.369675	NM_001146	ENSG00000154188	ANGPT1	AGP1|AGPT|ANG1	angiopoietin 1	protein-coding	11.2
176	chr12	111394032	111394327	Intergenic	Intergenic	-11769	NM_005475	10019	Hs.506784	NM_005475	ENSG00000111252	SH2B3	IDDM20|LNK	SH2B adaptor protein 3	protein-coding	10.25
153	chr12	66265	66589	promoter-TSS (NM_001170738)	promoter-TSS (NM_001170738)	-456	NM_001170738	440073	Hs.536319	NM_015232	ENSG00000120645	IQSEC3	-	IQ motif and Sec7 domain 3	protein-coding	10.25
592	chrX	48945728	48946065	intron (NM_001136159, intron 1 of 8)	intron (NM_001136159, intron 1 of 8)	11735	NM_017602	55593	Hs.496098	NM_017602	ENSG00000068308	OTUD5	DUBA	OTU deubiquitinase 5	protein-coding	9.43
596	chrX	71095045	71095313	promoter-TSS (NM_005938)	promoter-TSS (NM_005938)	-970	NM_005938	4303	Hs.584654	NM_005938	ENSG00000184481	FOXO4	AFX|AFX1|MLLT7	forkhead box O4	protein-coding	9.02
134	chr11	61367427	61367789	intron (NM_001330281, intron 3 of 4)	intron (NM_001330281, intron 3 of 4)	-5325	NM_001161454	220002	Hs.22546	NM_153611	ENSG00000162144	CYB561A3	CYBASC3|LCYTB	cytochrome b561 family member A3	protein-coding	8.74
408	chr3	167718561	167718846	intron (NM_145859, intron 3 of 8)	MLT1J|LTR|ERVL-MaLR	16103	NM_007217	11235	Hs.478150	NM_007217	ENSG00000114209	PDCD10	CCM3|TFAR15	programmed cell death 10	protein-coding	8.61
194	chr14	35359711	35359969	Intergenic	MSTA|LTR|ERVL-MaLR	44914	NM_020529	4792	Hs.81328	NM_020529	ENSG00000100906	NFKBIA	IKBA|MAD-3|NFKBI	NFKB inhibitor alpha	protein-coding	8.33
597	chrX	71103436	71103757	TTS (NM_005938)	TTS (NM_005938)	3192	NM_001025265	158830	Hs.443936	NM_001025265	ENSG00000204165	CXorf65	-	chromosome X open reading frame 65	protein-coding	8.2
558	chr8	144762376	144762641	Intergenic	Intergenic	-6923	NM_138367	90987	Hs.534516	NM_138367	ENSG00000198169	ZNF251	-	zinc finger protein 251	protein-coding	8.2
395	chr3	65565888	65566157	intron (NM_001033057, intron 2 of 22)	AluSx4|SINE|Alu	-327794	NR_046575	100873983	Hs.663889	NR_046575	ENSG00000240175	MAGI1-AS1	-	MAGI1 antisense RNA 1	ncRNA	7.92
564	chr9	35757204	35757479	Intergenic	CpG	-3064	NM_001044264	692094	Hs.571601	NM_001044264	ENSG00000215183	MSMP	PSMP	microseminoprotein, prostate associated	protein-coding	6.28
507	chr7	592432	592688	intron (NM_001164762, intron 7 of 10)	intron (NM_001164762, intron 7 of 10)	-10285	NR_110054	101926963	Hs.521338	NR_110054		LOC101926963	-	uncharacterized LOC101926963	ncRNA	5.87

## Sheet: SK-N-SH
PeakID (cmd=annotatePeaks.pl SKNSH_FOXM1_peaks_with_SE.st.bed hg38 -d 03_tagdir/SKNSH_FOXM1_merged)	Chr	Start	End	Annotation	Detailed Annotation	Distance to TSS	Nearest PromoterID	Entrez ID	Nearest Unigene	Nearest Refseq	Nearest Ensembl	Gene Name	Gene Alias	Gene Description	Gene Type	03_tagdir/SKNSH_FOXM1_merged Tag Count in given bp (39548702.0 Total, normalization factor = 0.25, effective total = 10000000)
196	chr7	43647940	43648260	intron (NM_001350927, intron 4 of 7)	intron (NM_001350927, intron 4 of 7)	65007	NM_004760	9263	Hs.709489	NM_004760	ENSG00000164543	STK17A	DRAK1	serine/threonine kinase 17a	protein-coding	137.8
32	chr11	19712384	19712704	promoter-TSS (NM_001244963)	promoter-TSS (NM_001244963)	-791	NM_145117	89797	Hs.64341	NM_145117	ENSG00000166833	NAV2	HELAD1|POMFIL2|RAINB1|STEERIN2|UNC53H2	neuron navigator 2	protein-coding	92.04
102	chr2	47176572	47176938	promoter-TSS (NM_001305624)	promoter-TSS (NM_001305624)	-132	NM_001743	805	Hs.468442	NM_001743	ENSG00000143933	CALM2	CAMII|LQT15|PHKD|PHKD2|caM	calmodulin 2	protein-coding	90.02
179	chr6	26271273	26271593	promoter-TSS (NM_003534)	promoter-TSS (NM_003534)	-49	NM_003534	8355	Hs.247813	NM_003534	ENSG00000273983	HIST1H3G	H3/h|H3FH	histone cluster 1 H3 family member g	protein-coding	84.96
133	chr3	123789795	123790115	intron (NM_053025, intron 4 of 33)	intron (NM_053025, intron 4 of 33)	94347	NM_053028	4638	Hs.477375	NM_005965	ENSG00000065534	MYLK	AAT7|KRP|MLCK|MLCK1|MLCK108|MLCK210|MSTP083|MYLK1|smMLCK	myosin light chain kinase	protein-coding	83.19
82	chr16	2125035	2125355	intron (NM_001009944, intron 1 of 45)	intron (NM_001009944, intron 1 of 45)	-7924	NR_039741	100616258		NR_039741	ENSG00000265867	MIR4516	mir-4516	microRNA 4516	ncRNA	80.41
193	chr7	40493686	40494010	intron (NM_001193312, intron 10 of 12)	intron (NM_001193312, intron 10 of 12)	358872	NM_001193311	79783	Hs.586313	NM_024728	ENSG00000175600	SUGCT	C7orf10|DERP13|GA3|ORF19	succinyl-CoA:glutarate-CoA transferase	protein-coding	77.37
199	chr7	47786719	47787039	intron (NM_138295, intron 56 of 56)	intron (NM_138295, intron 56 of 56)	-8412	NM_001302627	80099	Hs.287647	NM_025031		C7orf69	-	chromosome 7 open reading frame 69	protein-coding	66.25
104	chr2	68045400	68045720	intron (NM_001190263, intron 5 of 5)	intron (NM_001190263, intron 5 of 5)	17467	NM_006333	10438	Hs.602900	NM_006333	ENSG00000197223	C1D	LRP1|Rrp47|SUN-CoR|SUNCOR|hC1D	C1D nuclear receptor corepressor	protein-coding	64.98
172	chr5	136016948	136017371	Intergenic	MIRb|SINE|MIR	-11736	NM_000358	7045	Hs.369397	NM_000358	ENSG00000120708	TGFBI	BIGH3|CDB1|CDG2|CDGG1|CSD|CSD1|CSD2|CSD3|EBMD|LCD1	transforming growth factor beta induced	protein-coding	60.43
86	chr17	59786487	59786807	intron (NM_001329398, intron 6 of 11)	intron (NM_001329398, intron 6 of 11)	-54619	NR_029493	406991	Hs.444569	NR_029493	ENSG00000284190	MIR21	MIRN21|hsa-mir-21|miR-21|miRNA21	microRNA 21	ncRNA	59.42
87	chr17	59829235	59829579	intron (NM_001329394, intron 10 of 11)	intron (NM_001329394, intron 10 of 11)	-11859	NR_029493	406991	Hs.444569	NR_029493	ENSG00000284190	MIR21	MIRN21|hsa-mir-21|miR-21|miRNA21	microRNA 21	ncRNA	59.42
25	chr10	16856519	16856840	intron (NM_001081, intron 59 of 66)	intron (NM_001081, intron 59 of 66)	-39225	NM_012425	6251	Hs.524161	NM_012425	ENSG00000148484	RSU1	RSP-1	Ras suppressor protein 1	protein-coding	58.66
127	chr22	46080096	46080416	Intergenic	Intergenic	-5741	NR_027033	400931	Hs.235838	NM_207477	ENSG00000197182	MIRLET7BHG	linc-Ppara	MIRLET7B host gene	ncRNA	56.64
22	chr1	245875030	245875350	intron (NM_022743, intron 8 of 11)	intron (NM_022743, intron 8 of 11)	542222	NM_022743	64754	Hs.567571	NM_022743	ENSG00000185420	SMYD3	KMT3E|ZMYND1|ZNFN3A1|bA74P14.1	SET and MYND domain containing 3	protein-coding	56.64
120	chr20	3796101	3796421	5' UTR (NM_004358, exon 1 of 16)	5' UTR (NM_004358, exon 1 of 16)	522	NM_001287519	994	Hs.153752	NM_004358	ENSG00000101224	CDC25B	-	cell division cycle 25B	protein-coding	56.13
105	chr2	68046680	68047026	intron (NM_001190263, intron 3 of 5)	intron (NM_001190263, intron 3 of 5)	16174	NM_006333	10438	Hs.602900	NM_006333	ENSG00000197223	C1D	LRP1|Rrp47|SUN-CoR|SUNCOR|hC1D	C1D nuclear receptor corepressor	protein-coding	55.88
194	chr7	40519035	40519355	intron (NM_001193312, intron 11 of 12)	L1MC4a|LINE|L1	384219	NM_001193311	79783	Hs.586313	NM_024728	ENSG00000175600	SUGCT	C7orf10|DERP13|GA3|ORF19	succinyl-CoA:glutarate-CoA transferase	protein-coding	54.87
155	chr4	174009675	174010046	Intergenic	Intergenic	112587	NR_146487	101928478		NR_146487	ENSG00000250708	LINC02269	-	long intergenic non-protein coding RNA 2269	ncRNA	54.36
195	chr7	40525815	40526135	intron (NM_001193312, intron 11 of 12)	intron (NM_001193312, intron 11 of 12)	390999	NM_001193311	79783	Hs.586313	NM_024728	ENSG00000175600	SUGCT	C7orf10|DERP13|GA3|ORF19	succinyl-CoA:glutarate-CoA transferase	protein-coding	51.83
209	chr7	143496318	143496713	intron (NR_033897, intron 2 of 4)	intron (NR_033897, intron 2 of 4)	15496	NR_145518	392133		NM_001348289	ENSG00000176510	OR10AC1	OR10AC1P	olfactory receptor family 10 subfamily AC member 1 (gene/pseudogene)	protein-coding	51.58
220	chr8	130300844	130301164	intron (NM_001247996, intron 4 of 30)	intron (NM_001247996, intron 4 of 30)	-4471	NR_002765	29065	Hs.639318	NR_002765		ASAP1-IT1	ASAP1-IT|ASAP1IT|ASAP1IT1|DDEF1IT1|HSPC054|NCRNA00050	ASAP1 intronic transcript 1	ncRNA	49.56
77	chr15	38884036	38884356	Intergenic	Intergenic	187598	NM_207444	400359	Hs.448785	NM_207444	ENSG00000175779	C15orf53	-	chromosome 15 open reading frame 53	protein-coding	48.55
121	chr20	3811706	3812068	intron (NR_109859, intron 3 of 3)	intron (NR_109859, intron 3 of 3)	3393	NR_109859	101929125	Hs.744106	NR_109859	ENSG00000275491	LINC01730	-	long intergenic non-protein coding RNA 1730	ncRNA	47.79
52	chr12	65656920	65657240	Intergenic	Intergenic	-14708	NR_120433	100507065	Hs.591038	NR_120431		LOC100507065	-	uncharacterized LOC100507065	ncRNA	47.54
198	chr7	47783970	47784290	intron (NM_138295, intron 56 of 56)	intron (NM_138295, intron 56 of 56)	-11161	NM_001302627	80099	Hs.287647	NM_025031		C7orf69	-	chromosome 7 open reading frame 69	protein-coding	47.54
171	chr5	136014244	136014564	Intergenic	Intergenic	-14491	NM_000358	7045	Hs.369397	NM_000358	ENSG00000120708	TGFBI	BIGH3|CDB1|CDG2|CDGG1|CSD|CSD1|CSD2|CSD3|EBMD|LCD1	transforming growth factor beta induced	protein-coding	46.78
88	chr17	61145131	61145451	intron (NM_001320470, intron 22 of 25)	intron (NM_001320470, intron 22 of 25)	222413	NR_136397	101927855	Hs.662123	NR_136397	ENSG00000267131	LOC101927855	-	uncharacterized LOC101927855	ncRNA	46.02
47	chr12	14365521	14365841	promoter-TSS (NM_018179)	promoter-TSS (NM_018179)	49	NM_018179	55729	Hs.504856	NM_018179	ENSG00000171681	ATF7IP	AM|ATF-IP|MCAF|MCAF1|p621	activating transcription factor 7 interacting protein	protein-coding	45.51
125	chr20	47360708	47361053	Intergenic	Intergenic	-3991	NM_001281773	23613	Hs.446240	NM_012408	ENSG00000101040	ZMYND8	PRKCBP1|PRO2893|RACK7	zinc finger MYND-type containing 8	protein-coding	45.26
207	chr7	129855227	129855547	intron (NM_182697, intron 3 of 4)	intron (NM_182697, intron 3 of 4)	-80373	NR_029615	406959		NR_029615	ENSG00000207691	MIR183	MIRN183|miR-183|miRNA183	microRNA 183	ncRNA	44.5
169	chr5	135994011	135994331	Intergenic	Intergenic	-34724	NM_000358	7045	Hs.369397	NM_000358	ENSG00000120708	TGFBI	BIGH3|CDB1|CDG2|CDGG1|CSD|CSD1|CSD2|CSD3|EBMD|LCD1	transforming growth factor beta induced	protein-coding	44.25
84	chr17	59754627	59754947	intron (NM_001329401, intron 4 of 9)	intron (NM_001329401, intron 4 of 9)	-47189	NM_016077	51651	Hs.12677	NM_016077	ENSG00000141378	PTRH2	BIT1|CFAP37|CGI-147|IMNEPD|PTH|PTH 2|PTH2	peptidyl-tRNA hydrolase 2	protein-coding	43.74
124	chr20	38109888	38110208	Intergenic	Intergenic	55381	NM_001323318	7052	Hs.517033	NM_004613	ENSG00000198959	TGM2	TG(C)|TGC	transglutaminase 2	protein-coding	43.49
205	chr7	107952292	107952616	intron (NM_002291, intron 22 of 33)	intron (NM_002291, intron 22 of 33)	50905	NM_002291	3912	Hs.650585	NM_002291	ENSG00000091136	LAMB1	CLM|LIS5	laminin subunit beta 1	protein-coding	42.73
103	chr2	68027996	68028316	Intergenic	Intergenic	34871	NM_006333	10438	Hs.602900	NM_006333	ENSG00000197223	C1D	LRP1|Rrp47|SUN-CoR|SUNCOR|hC1D	C1D nuclear receptor corepressor	protein-coding	42.48
81	chr15	90191738	90192058	promoter-TSS (NM_001324031)	promoter-TSS (NM_001324031)	-59	NM_001324031	10509	Hs.474935	NM_020210	ENSG00000185033	SEMA4B	SEMAC|SemC	semaphorin 4B	protein-coding	41.22
4	chr1	168469674	168469994	intron (NR_125956, intron 4 of 4)	intron (NR_125956, intron 4 of 4)	25810	NR_125956	101928565	Hs.563806	NR_125956	ENSG00000228697	LOC101928565	-	uncharacterized LOC101928565	ncRNA	40.96
64	chr13	97295872	97296192	intron (NM_001306070, intron 2 of 7)	intron (NM_001306070, intron 2 of 7)	73736	NM_144778	10150	Hs.657347	NM_144778	ENSG00000139793	MBNL2	MBLL|MBLL39|PRO2032	muscleblind like splicing regulator 2	protein-coding	40.96
197	chr7	47763461	47763816	intron (NR_038407, intron 2 of 2)	intron (NR_038407, intron 2 of 2)	2162	NR_038407	84847	Hs.488236	NR_038407	ENSG00000146666	LINC00525	-	long intergenic non-protein coding RNA 525	ncRNA	40.71
134	chr3	124772199	124772519	intron (NM_002213, intron 11 of 14)	Tigger19a|DNA|TcMar-Tigger	39920	NR_036088	100422864		NR_036088	ENSG00000265981	MIR544B	-	microRNA 544b	ncRNA	40.46
94	chr2	9232983	9233306	intron (NM_001135191, intron 1 of 26)	intron (NM_001135191, intron 1 of 26)	26379	NM_003887	8853	Hs.555902	NM_003887	ENSG00000151693	ASAP2	AMAP2|CENTB3|DDEF2|PAG3|PAP|Pap-alpha|SHAG1	ArfGAP with SH3 domain, ankyrin repeat and PH domain 2	protein-coding	40.2
170	chr5	136011469	136011888	Intergenic	Intergenic	-17217	NM_000358	7045	Hs.369397	NM_000358	ENSG00000120708	TGFBI	BIGH3|CDB1|CDG2|CDGG1|CSD|CSD1|CSD2|CSD3|EBMD|LCD1	transforming growth factor beta induced	protein-coding	39.19
13	chr1	172955340	172955690	Intergenic	Intergenic	95448	NM_005092	8995	Hs.248197	NM_005092	ENSG00000120337	TNFSF18	AITRL|GITRL|TL6|TNLG2A|hGITRL	TNF superfamily member 18	protein-coding	39.19
17	chr1	192559502	192559874	Intergenic	Tigger1|DNA|TcMar-Tigger	-16039	NM_002922	5996	Hs.75256	NM_002922	ENSG00000090104	RGS1	1R20|BL34|HEL-S-87|IER1|IR20	regulator of G protein signaling 1	protein-coding	38.69
93	chr2	7011726	7012046	intron (NM_001349183, intron 3 of 8)	intron (NM_001349183, intron 3 of 8)	65994	NR_110252	101929452		NR_110252	ENSG00000223884	LOC101929452	-	uncharacterized LOC101929452	ncRNA	38.43
110	chr2	188495973	188496310	intron (NM_001252669, intron 4 of 8)	intron (NM_001252669, intron 4 of 8)	198649	NR_030287	693146		NR_030287	ENSG00000207951	MIR561	MIRN561|hsa-mir-561|mir-561	microRNA 561	ncRNA	37.68
111	chr2	188978707	188979027	promoter-TSS (NR_039947)	promoter-TSS (NR_039947)	-706	NR_039947	100616324		NR_039947	ENSG00000283238	MIR1245B	-	microRNA 1245b	ncRNA	37.42
76	chr14	101809643	101809963	promoter-TSS (NM_002719)	promoter-TSS (NM_002719)	0	NM_178586	5527	Hs.368264	NM_002719	ENSG00000078304	PPP2R5C	B56G|B56gamma|PR61G	protein phosphatase 2 regulatory subunit B'gamma	protein-coding	36.92
31	chr11	19680229	19680549	intron (NM_001111018, intron 1 of 37)	intron (NM_001111018, intron 1 of 37)	-32946	NM_145117	89797	Hs.64341	NM_145117	ENSG00000166833	NAV2	HELAD1|POMFIL2|RAINB1|STEERIN2|UNC53H2	neuron navigator 2	protein-coding	36.41
45	chr11	113106500	113106820	intron (NM_001076682, intron 1 of 18)	intron (NM_001076682, intron 1 of 18)	-143200	NR_120563	101928847	Hs.711235	NR_120563	ENSG00000247416	LOC101928847	-	uncharacterized LOC101928847	ncRNA	36.41
100	chr2	43426441	43426761	intron (NM_001083953, intron 28 of 37)	intron (NM_001083953, intron 28 of 37)	169373	NM_001271643	63892	Hs.369592	NM_022065	ENSG00000115970	THADA	ARMC13|GITA	THADA, armadillo repeat containing	protein-coding	36.41
30	chr11	12693639	12694012	intron (NM_021961, intron 2 of 12)	intron (NM_021961, intron 2 of 12)	19403	NM_021961	7003	Hs.655331	NM_021961	ENSG00000187079	TEAD1	AA|NTEF-1|REF1|TCF-13|TCF13|TEAD-1|TEF-1	TEA domain transcription factor 1	protein-coding	36.41
173	chr5	136020365	136020685	Intergenic	Intergenic	-8370	NM_000358	7045	Hs.369397	NM_000358	ENSG00000120708	TGFBI	BIGH3|CDB1|CDG2|CDGG1|CSD|CSD1|CSD2|CSD3|EBMD|LCD1	transforming growth factor beta induced	protein-coding	35.91
204	chr7	94348096	94348416	Intergenic	Intergenic	43936	NR_147206	101927525	Hs.571263	NR_147206		COL1A2-AS1	TCONS_00013888|lncRNA8975-1	COL1A2 antisense RNA 1	ncRNA	35.65
38	chr11	72369843	72370163	intron (NM_001258392, intron 4 of 15)	intron (NM_001258392, intron 4 of 15)	64681	NM_001258394	81570	Hs.523877	NM_030813	ENSG00000162129	CLPB	ANKCLB|HSP78|MEGCANN|MGCA7|SKD3	ClpB homolog, mitochondrial AAA ATPase chaperonin	protein-coding	35.4
72	chr14	68146842	68147162	intron (NM_133510, intron 7 of 10)	L4_C_Mam|LINE|RTE-X	323410	NM_001321815	5890	Hs.172587	NM_002877	ENSG00000182185	RAD51B	R51H2|RAD51L1|REC2	RAD51 paralog B	protein-coding	34.64
16	chr1	192550973	192551293	Intergenic	Intergenic	-24594	NM_002922	5996	Hs.75256	NM_002922	ENSG00000090104	RGS1	1R20|BL34|HEL-S-87|IER1|IR20	regulator of G protein signaling 1	protein-coding	34.14
71	chr14	68140275	68140595	intron (NM_133510, intron 7 of 10)	intron (NM_133510, intron 7 of 10)	316843	NM_001321815	5890	Hs.172587	NM_002877	ENSG00000182185	RAD51B	R51H2|RAD51L1|REC2	RAD51 paralog B	protein-coding	33.88
118	chr2	234981390	234981710	intron (NM_014521, intron 1 of 5)	intron (NM_014521, intron 1 of 5)	29566	NM_014521	23677	Hs.516777	NM_014521	ENSG00000130147	SH3BP4	BOG25|TTP	SH3 domain binding protein 4	protein-coding	33.88
159	chr4	174198826	174199146	intron (NR_125896, intron 1 of 4)	intron (NR_125896, intron 1 of 4)	21412	NR_125896	101928509	Hs.147719	NR_125896	ENSG00000248174	LINC02268	-	long intergenic non-protein coding RNA 2268	ncRNA	33.63
116	chr2	189393427	189393747	Intergenic	Intergenic	-47846	NM_001303096	84128	Hs.399984	NM_032168	ENSG00000115368	WDR75	NET16|UTP17	WD repeat domain 75	protein-coding	33.38
51	chr12	65649045	65649365	Intergenic	Intergenic	-6833	NR_120433	100507065	Hs.591038	NR_120431		LOC100507065	-	uncharacterized LOC100507065	ncRNA	33.12
33	chr11	19918982	19919302	intron (NM_182964, intron 6 of 37)	intron (NM_182964, intron 6 of 37)	-103414	NM_001111019	89797	Hs.64341	NM_145117	ENSG00000166833	NAV2	HELAD1|POMFIL2|RAINB1|STEERIN2|UNC53H2	neuron navigator 2	protein-coding	32.87
89	chr17	61250401	61250721	intron (NM_001320470, intron 22 of 25)	intron (NM_001320470, intron 22 of 25)	117143	NR_136397	101927855	Hs.662123	NR_136397	ENSG00000267131	LOC101927855	-	uncharacterized LOC101927855	ncRNA	32.87
48	chr12	46920477	46920797	Intergenic	Intergenic	-94640	NM_001143824	55089	Hs.446077	NM_018018	ENSG00000139209	SLC38A4	ATA3|NAT3|PAAT|SNAT4	solute carrier family 38 member 4	protein-coding	32.37
226	chrX	45758325	45758645	Intergenic	Intergenic	-11361	NR_029636	407007		NR_029636	ENSG00000207725	MIR222	MIRN222|miRNA222|mir-222	microRNA 222	ncRNA	32.37
12	chr1	172933953	172934273	Intergenic	Intergenic	116850	NM_005092	8995	Hs.248197	NM_005092	ENSG00000120337	TNFSF18	AITRL|GITRL|TL6|TNLG2A|hGITRL	TNF superfamily member 18	protein-coding	32.37
223	chr9	77712849	77713169	Intergenic	Intergenic	-64693	NM_004297	9630	Hs.657795	NM_004297	ENSG00000156049	GNA14	-	G protein subunit alpha 14	protein-coding	31.86
44	chr11	103529332	103529670	Intergenic	Intergenic	-320405	NR_039842	100616457		NR_039842	ENSG00000264200	MIR4693	-	microRNA 4693	ncRNA	31.35
132	chr3	123773826	123774171	intron (NM_053025, intron 4 of 33)	intron (NM_053025, intron 4 of 33)	84354	NR_046629	100873940	Hs.667316	NR_046629	ENSG00000250174	MYLK-AS2	-	MYLK antisense RNA 2	ncRNA	31.35
96	chr2	37768492	37768812	Intergenic	Intergenic	61059	NR_110011	101929559	Hs.468200	NR_110011	ENSG00000237803	LINC00211	NCRNA00211	long intergenic non-protein coding RNA 211	ncRNA	30.85
190	chr7	18890061	18890381	intron (NM_058176, intron 21 of 22)	intron (NM_058176, intron 21 of 22)	227451	NM_000474	7291	Hs.66744	NM_000474	ENSG00000122691	TWIST1	ACS3|BPES2|BPES3|CRS|CRS1|CSO|SCS|SWCOS|TWIST|bHLHa38	twist family bHLH transcription factor 1	protein-coding	30.85
145	chr4	107258337	107258657	Intergenic	Intergenic	-222201	NM_014421	27123	Hs.211869	NM_014421	ENSG00000155011	DKK2	DKK-2	dickkopf WNT signaling pathway inhibitor 2	protein-coding	30.6
50	chr12	46942623	46942954	Intergenic	L2b|LINE|L2	-116791	NM_001143824	55089	Hs.446077	NM_018018	ENSG00000139209	SLC38A4	ATA3|NAT3|PAAT|SNAT4	solute carrier family 38 member 4	protein-coding	30.34
158	chr4	174157168	174157488	intron (NR_125896, intron 1 of 4)	intron (NR_125896, intron 1 of 4)	63070	NR_125896	101928509	Hs.147719	NR_125896	ENSG00000248174	LINC02268	-	long intergenic non-protein coding RNA 2268	ncRNA	30.09
208	chr7	143492025	143492345	intron (NR_033897, intron 2 of 4)	intron (NR_033897, intron 2 of 4)	14312	NM_176883	259287	Hs.650648	NM_176883	ENSG00000221855	TAS2R41	T2R41|T2R59	taste 2 receptor member 41	protein-coding	29.58
67	chr14	32457537	32457857	intron (NM_004274, intron 2 of 13)	intron (NM_004274, intron 2 of 13)	128424	NM_004274	9472	Hs.509083	NM_004274	ENSG00000151320	AKAP6	ADAP100|ADAP6|AKAP100|PRKA6|mAKAP	A-kinase anchoring protein 6	protein-coding	29.33
152	chr4	141028065	141028407	intron (NM_020724, intron 1 of 6)	intron (NM_020724, intron 1 of 6)	105226	NM_020724	57484	Hs.659104	NM_020724	ENSG00000170153	RNF150	-	ring finger protein 150	protein-coding	29.08
147	chr4	107283544	107283891	Intergenic	Intergenic	-247421	NM_014421	27123	Hs.211869	NM_014421	ENSG00000155011	DKK2	DKK-2	dickkopf WNT signaling pathway inhibitor 2	protein-coding	29.08
34	chr11	19931377	19931728	intron (NM_182964, intron 6 of 37)	intron (NM_182964, intron 6 of 37)	-91004	NM_001111019	89797	Hs.64341	NM_145117	ENSG00000166833	NAV2	HELAD1|POMFIL2|RAINB1|STEERIN2|UNC53H2	neuron navigator 2	protein-coding	28.83
26	chr10	16867525	16867845	intron (NM_001081, intron 59 of 66)	intron (NM_001081, intron 59 of 66)	-50231	NM_012425	6251	Hs.524161	NM_012425	ENSG00000148484	RSU1	RSP-1	Ras suppressor protein 1	protein-coding	28.83
62	chr13	97256465	97256785	intron (NM_001306070, intron 1 of 7)	intron (NM_001306070, intron 1 of 7)	34329	NM_144778	10150	Hs.657347	NM_144778	ENSG00000139793	MBNL2	MBLL|MBLL39|PRO2032	muscleblind like splicing regulator 2	protein-coding	28.57
206	chr7	129853325	129853648	intron (NM_182697, intron 3 of 4)	intron (NM_182697, intron 3 of 4)	-78472	NR_029615	406959		NR_029615	ENSG00000207691	MIR183	MIRN183|miR-183|miRNA183	microRNA 183	ncRNA	28.57
217	chr8	130245002	130245322	intron (NM_001247996, intron 4 of 30)	L3|LINE|CR1	51371	NR_002765	29065	Hs.639318	NR_002765		ASAP1-IT1	ASAP1-IT|ASAP1IT|ASAP1IT1|DDEF1IT1|HSPC054|NCRNA00050	ASAP1 intronic transcript 1	ncRNA	28.32
61	chr13	79659210	79659581	Intergenic	Intergenic	92668	NR_125772	103724388	Hs.434862	NR_125772	ENSG00000227676	LINC01068	-	long intergenic non-protein coding RNA 1068	ncRNA	28.32
119	chr2	237280277	237280597	Intergenic	Intergenic	133770	NM_057165	1293	Hs.233240	NM_004369	ENSG00000163359	COL6A3	BTHLM1|DYT27|UCMD1	collagen type VI alpha 3 chain	protein-coding	27.81
182	chr6	27894381	27894701	TTS (NM_003527)	TTS (NM_003527)	1116	NM_003527	8348	Hs.484991	NM_003527	ENSG00000274641	HIST1H2BO	H2B.2|H2B/n|H2BFN|dJ193B12.2	histone cluster 1 H2B family member o	protein-coding	27.81
186	chr6	142375256	142375576	intron (NM_001032395, intron 4 of 23)	intron (NM_001032395, intron 4 of 23)	73497	NM_198569	57211	Hs.743302	NM_020455	ENSG00000112414	ADGRG6	APG1|DREG|GPR126|LCCS9|PR126|PS1TP2|VIGR	adhesion G protein-coupled receptor G6	protein-coding	27.81
53	chr12	65670848	65671185	Intergenic	MLT1D|LTR|ERVL-MaLR	-28644	NR_120433	100507065	Hs.591038	NR_120431		LOC100507065	-	uncharacterized LOC100507065	ncRNA	27.56
157	chr4	174069846	174070281	Intergenic	Intergenic	150335	NR_125896	101928509	Hs.147719	NR_125896	ENSG00000248174	LINC02268	-	long intergenic non-protein coding RNA 2268	ncRNA	27.56
218	chr8	130263809	130264129	intron (NM_001247996, intron 4 of 30)	MIRc|SINE|MIR	32564	NR_002765	29065	Hs.639318	NR_002765		ASAP1-IT1	ASAP1-IT|ASAP1IT|ASAP1IT1|DDEF1IT1|HSPC054|NCRNA00050	ASAP1 intronic transcript 1	ncRNA	27.31
184	chr6	113360999	113361323	Intergenic	Intergenic	72286	NR_149098	105377957	Hs.25088	NR_149098	ENSG00000232316	LINC02518	-	long intergenic non-protein coding RNA 2518	ncRNA	27.31
202	chr7	80917256	80917589	intron (NM_001350120, intron 1 of 17)	LFSINE_Vert|SINE|tRNA	1929	NM_006379	10512	Hs.269109	NM_006379	ENSG00000075223	SEMA3C	SEMAE|SemE	semaphorin 3C	protein-coding	27.06
57	chr13	59447052	59447372	Intergenic	Intergenic	-565506	NR_109838	100874195	Hs.664101	NR_046539	ENSG00000227528	DIAPH3-AS1	-	DIAPH3 antisense RNA 1	ncRNA	27.06
27	chr10	16887549	16887869	intron (NM_001081, intron 56 of 66)	L1MA8|LINE|L1	-70255	NM_012425	6251	Hs.524161	NM_012425	ENSG00000148484	RSU1	RSP-1	Ras suppressor protein 1	protein-coding	27.06
36	chr11	72321293	72321613	intron (NM_001258392, intron 6 of 15)	intron (NM_001258392, intron 6 of 15)	-77277	NM_005169	401	Hs.731115	NM_005169	ENSG00000165462	PHOX2A	ARIX|CFEOM2|FEOM2|NCAM2|PMX2A	paired like homeobox 2a	protein-coding	26.8
216	chr8	102806582	102806990	promoter-TSS (NR_149020)	promoter-TSS (NR_149020)	-36	NR_149020	401472		NR_149020		GASAL1	GASL1	growth arrest associated lncRNA 1	ncRNA	26.55
139	chr4	7842640	7842960	intron (NM_198595, intron 5 of 16)	intron (NM_198595, intron 5 of 16)	88710	NR_026892	84740	Hs.663029	NM_032654	ENSG00000272620	AFAP1-AS1	AFAP1-AS|AFAP1AS	AFAP1 antisense RNA 1	ncRNA	26.3
6	chr1	168709097	168709521	intron (NM_001937, intron 2 of 3)	intron (NM_001937, intron 2 of 3)	19895	NM_001937	1805	Hs.80552	NM_001937	ENSG00000143196	DPT	TRAMP	dermatopontin	protein-coding	25.54
7	chr1	170698802	170699122	intron (NM_022716, intron 1 of 3)	intron (NM_022716, intron 1 of 3)	34790	NM_022716	5396	Hs.283416	NM_006902	ENSG00000116132	PRRX1	AGOTC|PHOX1|PMX1|PRX-1|PRX1	paired related homeobox 1	protein-coding	25.03
117	chr2	189407509	189407916	Intergenic	Intergenic	-33721	NM_001303096	84128	Hs.399984	NM_032168	ENSG00000115368	WDR75	NET16|UTP17	WD repeat domain 75	protein-coding	24.78
78	chr15	38894342	38894842	Intergenic	Intergenic	197994	NM_207444	400359	Hs.448785	NM_207444	ENSG00000175779	C15orf53	-	chromosome 15 open reading frame 53	protein-coding	24.78
70	chr14	51521757	51522077	intron (NM_001042481, intron 1 of 14)	intron (NM_001042481, intron 1 of 14)	32796	NM_001042481	122786	Hs.434914	NM_152330	ENSG00000139926	FRMD6	C14orf31|EX1|Willin|c14_5320	FERM domain containing 6	protein-coding	24.78
85	chr17	59756313	59756680	intron (NM_001329401, intron 4 of 9)	intron (NM_001329401, intron 4 of 9)	-48898	NM_016077	51651	Hs.12677	NM_016077	ENSG00000141378	PTRH2	BIT1|CFAP37|CGI-147|IMNEPD|PTH|PTH 2|PTH2	peptidyl-tRNA hydrolase 2	protein-coding	24.53
129	chr3	29694833	29695153	intron (NM_001003792, intron 4 of 13)	intron (NM_001003792, intron 4 of 13)	239163	NR_046556	100873977	Hs.581453	NR_046556	ENSG00000235593	RBMS3-AS1	-	RBMS3 antisense RNA 1	ncRNA	24.53
183	chr6	30717176	30717501	5' UTR (NM_014641, exon 1 of 15).8	5' UTR (NM_014641, exon 1 of 15).8	343	NM_014641	9656	Hs.653495	NM_014641	ENSG00000137337	MDC1	NFBD1	mediator of DNA damage checkpoint 1	protein-coding	24.27
1	chr1	19390905	19391237	intron (NM_001206541, intron 3 of 8)	intron (NM_001206541, intron 3 of 8)	78825	NM_001040126	54896	Hs.647620	NM_017765	ENSG00000040487	PQLC2	-	PQ loop repeat containing 2	protein-coding	24.27
130	chr3	57150995	57151315	intron (NM_001318864, intron 2 of 13)	intron (NM_001318864, intron 2 of 13)	14244	NM_017563	54756	Hs.150725	NM_017563	ENSG00000144730	IL17RD	HH18|IL-17RD|IL17RLM|SEF	interleukin 17 receptor D	protein-coding	24.27
21	chr1	245791747	245792067	intron (NM_022743, intron 10 of 11)	intron (NM_022743, intron 10 of 11)	-557390	NR_151721	111216275	Hs.663694	NR_151721	ENSG00000232192	KIF26B-AS1	-	KIF26B antisense RNA 1	ncRNA	24.27
112	chr2	189129902	189130248	intron (NM_000393, intron 1 of 53)	L2a|LINE|L2	3036	NR_036076	100422908		NR_036076	ENSG00000264725	MIR3129	mir-3129	microRNA 3129	ncRNA	24.02
221	chr8	130302413	130302733	intron (NM_001247996, intron 4 of 30)	intron (NM_001247996, intron 4 of 30)	-6040	NR_002765	29065	Hs.639318	NR_002765		ASAP1-IT1	ASAP1-IT|ASAP1IT|ASAP1IT1|DDEF1IT1|HSPC054|NCRNA00050	ASAP1 intronic transcript 1	ncRNA	23.77
23	chr1	246001431	246001761	intron (NM_022743, intron 5 of 11)	intron (NM_022743, intron 5 of 11)	415816	NM_022743	64754	Hs.567571	NM_022743	ENSG00000185420	SMYD3	KMT3E|ZMYND1|ZNFN3A1|bA74P14.1	SET and MYND domain containing 3	protein-coding	23.77
201	chr7	80907159	80907479	intron (NM_001350121, intron 2 of 18)	intron (NM_001350121, intron 2 of 18)	12032	NM_006379	10512	Hs.269109	NM_006379	ENSG00000075223	SEMA3C	SEMAE|SemE	semaphorin 3C	protein-coding	23.77
75	chr14	99604424	99604744	promoter-TSS (NM_001329411)	promoter-TSS (NM_001329411)	87	NM_001329411	84439	Hs.131714	NM_032425	ENSG00000182218	HHIPL1	KIAA1822|UNQ9245	HHIP like 1	protein-coding	23.77
60	chr13	79647587	79647907	Intergenic	Intergenic	81020	NR_125772	103724388	Hs.434862	NR_125772	ENSG00000227676	LINC01068	-	long intergenic non-protein coding RNA 1068	ncRNA	23.52
46	chr11	123174732	123175081	intron (NM_024769, intron 1 of 6)	intron (NM_024769, intron 1 of 6)	20399	NM_024769	79827	Hs.591949	NM_024769	ENSG00000166250	CLMP	ACAM|ASAM|CSBM|CSBS	CXADR like membrane protein	protein-coding	23.52
174	chr5	136058486	136058812	intron (NM_000358, intron 12 of 16)	intron (NM_000358, intron 12 of 16)	21949	NR_030583	100126299		NR_030583	ENSG00000278815	VTRNA2-1	CBL-3|CBL3|MIR886|MIRN886|VTRNA2|hsa-mir-886|hvg-5|nc886|svtRNA2-1a	vault RNA 2-1	ncRNA	23.01
8	chr1	170700935	170701335	intron (NM_022716, intron 1 of 3)	intron (NM_022716, intron 1 of 3)	36963	NM_022716	5396	Hs.283416	NM_006902	ENSG00000116132	PRRX1	AGOTC|PHOX1|PMX1|PRX-1|PRX1	paired related homeobox 1	protein-coding	23.01
99	chr2	43399948	43400268	intron (NM_001083953, intron 28 of 37)	intron (NM_001083953, intron 28 of 37)	172897	NR_027251	100129726	Hs.194480	NM_178529	ENSG00000279873	LINC01126	-	long intergenic non-protein coding RNA 1126	ncRNA	23.01
101	chr2	43491093	43491413	intron (NM_001083953, intron 25 of 37)	intron (NM_001083953, intron 25 of 37)	104721	NM_001271643	63892	Hs.369592	NM_022065	ENSG00000115970	THADA	ARMC13|GITA	THADA, armadillo repeat containing	protein-coding	22.5
18	chr1	198113382	198113702	Intergenic	Intergenic	-43436	NM_133494	140609	Hs.24119	NM_133494	ENSG00000151414	NEK7	-	NIMA related kinase 7	protein-coding	22.5
63	chr13	97274769	97275089	intron (NM_001306070, intron 1 of 7)	intron (NM_001306070, intron 1 of 7)	52633	NM_144778	10150	Hs.657347	NM_144778	ENSG00000139793	MBNL2	MBLL|MBLL39|PRO2032	muscleblind like splicing regulator 2	protein-coding	22.5
9	chr1	170707996	170708316	intron (NM_022716, intron 1 of 3)	intron (NM_022716, intron 1 of 3)	43984	NM_022716	5396	Hs.283416	NM_006902	ENSG00000116132	PRRX1	AGOTC|PHOX1|PMX1|PRX-1|PRX1	paired related homeobox 1	protein-coding	22
211	chr8	28956785	28957110	intron (NM_001324393, intron 2 of 11)	L1PA16|LINE|L1	65631	NM_001324388	79618	Hs.563560	NM_024567	ENSG00000147421	HMBOX1	HNF1LA|HOT1|PBHNF	homeobox containing 1	protein-coding	22
224	chr9	94871264	94871584	intron (NM_032823, intron 5 of 14)	intron (NM_032823, intron 5 of 14)	61462	NR_031755	100313780		NR_031755	ENSG00000252153	MIR2278	mir-2278	microRNA 2278	ncRNA	21.75
187	chr7	18520897	18521248	intron (NM_001204148, intron 1 of 10)	intron (NM_001204148, intron 1 of 10)	11799	NM_001204147	9734	Hs.196054	NM_014707	ENSG00000048052	HDAC9	HD7|HD7b|HD9|HDAC|HDAC7|HDAC7B|HDAC9B|HDAC9FL|HDRP|MITR	histone deacetylase 9	protein-coding	21.75
37	chr11	72359106	72359426	intron (NM_001258392, intron 4 of 15)	L2c|LINE|L2	75418	NM_001258394	81570	Hs.523877	NM_030813	ENSG00000162129	CLPB	ANKCLB|HSP78|MEGCANN|MGCA7|SKD3	ClpB homolog, mitochondrial AAA ATPase chaperonin	protein-coding	21.75
203	chr7	92727821	92728141	intron (NM_001259, intron 3 of 7)	intron (NM_001259, intron 3 of 7)	105969	NM_001259	1021	Hs.119882	NM_001259	ENSG00000105810	CDK6	MCPH12|PLSTIRE	cyclin dependent kinase 6	protein-coding	21.49
162	chr5	14401436	14401875	intron (NR_134469, intron 31 of 56)	intron (NR_134469, intron 31 of 56)	-62328	NR_145815	109623458		NR_145815		SNORD170	-	small nucleolar RNA, C/D box 170	snoRNA	21.49
43	chr11	96145261	96145581	intron (NM_032427, intron 1 of 4)	intron (NM_032427, intron 1 of 4)	-196017	NR_036125	100422991		NR_036125	ENSG00000266192	MIR1260B	mir-1260b	microRNA 1260b	ncRNA	21.49
106	chr2	160228573	160228893	Intergenic	Intergenic	-28420	NM_001282390	3694	Hs.470399	NM_000888	ENSG00000115221	ITGB6	AI1H	integrin subunit beta 6	protein-coding	21.49
14	chr1	181100578	181100898	Intergenic	Intergenic	12236	NM_016545	51278	Hs.15725	NM_016545	ENSG00000162783	IER5	SBBI48	immediate early response 5	protein-coding	21.49
11	chr1	172181621	172181941	intron (NM_015569, intron 14 of 20)	intron (NM_015569, intron 14 of 20)	-36946	NR_038397	100628315	Hs.584880	NR_038397	ENSG00000230630	DNM3OS	DNM3-AS1|MIR199A2HG	DNM3 opposite strand/antisense RNA	ncRNA	21.24
214	chr8	29828003	29828323	intron (NR_125817, intron 1 of 2)	intron (NR_125817, intron 1 of 2)	341	NR_125817	101929470	Hs.204721	NR_125817	ENSG00000248964	LOC101929470	-	uncharacterized LOC101929470	ncRNA	21.24
128	chr3	29643034	29643354	intron (NM_001003792, intron 4 of 13)	intron (NM_001003792, intron 4 of 13)	290962	NR_046556	100873977	Hs.581453	NR_046556	ENSG00000235593	RBMS3-AS1	-	RBMS3 antisense RNA 1	ncRNA	21.24
137	chr3	178170659	178171043	Intergenic	Intergenic	-248350	NR_046786	100874330	Hs.201902	NR_046786	ENSG00000223941	LINC01014	KCNMB2-IT1	long intergenic non-protein coding RNA 1014	ncRNA	21.24
154	chr4	150176639	150176959	intron (NM_001040260, intron 2 of 15)	intron (NM_001040260, intron 2 of 15)	98525	NR_036614	166614	Hs.591683	NM_152619	ENSG00000170390	DCLK2	CL2|CLICK-II|CLICK2|CLIK2|DCAMKL2|DCDC3|DCDC3B|DCK2	doublecortin like kinase 2	protein-coding	20.99
80	chr15	71707587	71707907	intron (NM_024817, intron 7 of 16)	intron (NM_024817, intron 7 of 16)	-16208	NR_120346	101929173	Hs.680593	NR_120346		THSD4-AS2	-	THSD4 antisense RNA 2	ncRNA	20.99
79	chr15	60379646	60379966	intron (NM_001002857, intron 4 of 13)	intron (NM_001002857, intron 4 of 13)	18180	NM_001136015	302	Hs.511605	NM_004039	ENSG00000182718	ANXA2	ANX2|ANX2L4|CAL1H|HEL-S-270|LIP2|LPC2|LPC2D|P36|PAP-IV	annexin A2	protein-coding	20.73
213	chr8	29815666	29815986	non-coding (NR_125817, exon 3 of 3)	non-coding (NR_125817, exon 3 of 3)	12678	NR_125817	101929470	Hs.204721	NR_125817	ENSG00000248964	LOC101929470	-	uncharacterized LOC101929470	ncRNA	20.23
222	chr8	130324019	130324388	intron (NM_001247996, intron 4 of 30)	intron (NM_001247996, intron 4 of 30)	-27670	NR_002765	29065	Hs.639318	NR_002765		ASAP1-IT1	ASAP1-IT|ASAP1IT|ASAP1IT1|DDEF1IT1|HSPC054|NCRNA00050	ASAP1 intronic transcript 1	ncRNA	20.23
219	chr8	130268764	130269235	intron (NM_001247996, intron 4 of 30)	intron (NM_001247996, intron 4 of 30)	27534	NR_002765	29065	Hs.639318	NR_002765		ASAP1-IT1	ASAP1-IT|ASAP1IT|ASAP1IT1|DDEF1IT1|HSPC054|NCRNA00050	ASAP1 intronic transcript 1	ncRNA	20.23
181	chr6	27839766	27840086	TTS (NM_003520)	TTS (NM_003520)	1264	NM_003520	8341	Hs.534368	NM_003520	ENSG00000233822	HIST1H2BN	H2B/d|H2BFD	histone cluster 1 H2B family member n	protein-coding	19.72
180	chr6	27131834	27132154	TTS (NM_021058)	TTS (NM_021058)	802	NM_021058	8970	Hs.591807	NM_021058	ENSG00000124635	HIST1H2BJ	H2B/r|H2BFR|H2BJ	histone cluster 1 H2B family member j	protein-coding	19.72
41	chr11	96062115	96062435	intron (NM_032427, intron 2 of 4)	intron (NM_032427, intron 2 of 4)	-138068	NM_001243571	8898	Hs.181326	NM_016156	ENSG00000087053	MTMR2	CMT4B|CMT4B1	myotubularin related protein 2	protein-coding	19.47
58	chr13	59448192	59448512	Intergenic	MLT1B|LTR|ERVL-MaLR	-564366	NR_109838	100874195	Hs.664101	NR_046539	ENSG00000227528	DIAPH3-AS1	-	DIAPH3 antisense RNA 1	ncRNA	19.47
212	chr8	29778415	29778760	intron (NR_125814, intron 1 of 3)	intron (NR_125814, intron 1 of 3)	30278	NR_125816	101929450	Hs.512440	NR_125814	ENSG00000253490	LINC02099	-	long intergenic non-protein coding RNA 2099	ncRNA	19.47
189	chr7	18754010	18754462	intron (NM_058176, intron 13 of 22)	intron (NM_058176, intron 13 of 22)	244963	NM_001204147	9734	Hs.196054	NM_014707	ENSG00000048052	HDAC9	HD7|HD7b|HD9|HDAC|HDAC7|HDAC7B|HDAC9B|HDAC9FL|HDRP|MITR	histone deacetylase 9	protein-coding	19.47
65	chr13	97310805	97311204	intron (NM_001306070, intron 2 of 7)	intron (NM_001306070, intron 2 of 7)	88708	NM_144778	10150	Hs.657347	NM_144778	ENSG00000139793	MBNL2	MBLL|MBLL39|PRO2032	muscleblind like splicing regulator 2	protein-coding	19.47
56	chr13	35552351	35552725	intron (NM_001204197, intron 3 of 17)	L3|LINE|CR1	75789	NM_001204197	26960	Hs.491172	NM_015678	ENSG00000172915	NBEA	BCL8B|LYST2	neurobeachin	protein-coding	19.22
115	chr2	189286199	189286607	Intergenic	Intergenic	-106524	NM_000393	1290	Hs.445827	NM_000393	ENSG00000204262	COL5A2	EDSC|EDSCL2	collagen type V alpha 2 chain	protein-coding	19.22
210	chr7	143503232	143503552	intron (NR_033897, intron 2 of 4)	intron (NR_033897, intron 2 of 4)	8619	NR_145518	392133		NM_001348289	ENSG00000176510	OR10AC1	OR10AC1P	olfactory receptor family 10 subfamily AC member 1 (gene/pseudogene)	protein-coding	18.71
191	chr7	18895505	18895852	intron (NM_058176, intron 21 of 22)	intron (NM_058176, intron 21 of 22)	221994	NM_000474	7291	Hs.66744	NM_000474	ENSG00000122691	TWIST1	ACS3|BPES2|BPES3|CRS|CRS1|CSO|SCS|SWCOS|TWIST|bHLHa38	twist family bHLH transcription factor 1	protein-coding	18.21
156	chr4	174023679	174023999	Intergenic	Intergenic	126566	NR_146487	101928478		NR_146487	ENSG00000250708	LINC02269	-	long intergenic non-protein coding RNA 2269	ncRNA	18.21
153	chr4	150145943	150146263	intron (NM_001040260, intron 2 of 15)	intron (NM_001040260, intron 2 of 15)	67829	NR_036614	166614	Hs.591683	NM_152619	ENSG00000170390	DCLK2	CL2|CLICK-II|CLICK2|CLIK2|DCAMKL2|DCDC3|DCDC3B|DCK2	doublecortin like kinase 2	protein-coding	18.21
136	chr3	156484313	156484633	intron (NM_003471, intron 8 of 13)	intron (NM_003471, intron 8 of 13)	-37537	NR_046618	100874084	Hs.131282	NR_046618	ENSG00000242370	KCNAB1-AS1	-	KCNAB1 antisense RNA 1	ncRNA	17.95
131	chr3	123751450	123751770	intron (NM_001321309, intron 4 of 32)	L2a|LINE|L2	61966	NR_046629	100873940	Hs.667316	NR_046629	ENSG00000250174	MYLK-AS2	-	MYLK antisense RNA 2	ncRNA	17.95
150	chr4	118911160	118911480	intron (NM_133477, intron 1 of 4)	intron (NM_133477, intron 1 of 4)	22479	NM_001128934	171024	Hs.655519	NM_133477	ENSG00000172403	SYNPO2	-	synaptopodin 2	protein-coding	17.7
108	chr2	174591277	174591597	intron (NM_001077269, intron 1 of 7)	intron (NM_001077269, intron 1 of 7)	-33365	NR_125730	103625684		NR_125730	ENSG00000207357	RNU6-2	U6-2	RNA, U6 small nuclear 2	snRNA	17.45
161	chr5	14400192	14400512	intron (NR_134469, intron 30 of 56)	intron (NR_134469, intron 30 of 56)	-63631	NR_145815	109623458		NR_145815		SNORD170	-	small nucleolar RNA, C/D box 170	snoRNA	17.19
107	chr2	160229675	160229997	Intergenic	Intergenic	-29523	NM_001282390	3694	Hs.470399	NM_000888	ENSG00000115221	ITGB6	AI1H	integrin subunit beta 6	protein-coding	17.19
98	chr2	43319583	43319937	intron (NM_001083953, intron 31 of 37)	intron (NM_001083953, intron 31 of 37)	92549	NR_027251	100129726	Hs.194480	NM_178529	ENSG00000279873	LINC01126	-	long intergenic non-protein coding RNA 1126	ncRNA	16.94
149	chr4	118867812	118868132	intron (NM_001286754, intron 1 of 4)	intron (NM_001286754, intron 1 of 4)	17284	NM_001286754	171024	Hs.655519	NM_133477	ENSG00000172403	SYNPO2	-	synaptopodin 2	protein-coding	16.69
24	chr10	9239352	9239672	intron (NR_120635, intron 4 of 4)	intron (NR_120635, intron 4 of 4)	-36101	NR_108039	100507163	Hs.649223	NR_108039		LINC00709	-	long intergenic non-protein coding RNA 709	ncRNA	16.69
151	chr4	140937950	140938370	intron (NM_020724, intron 4 of 6)	intron (NM_020724, intron 4 of 6)	-181843	NM_015130	23158	Hs.480819	NM_015130	ENSG00000109436	TBC1D9	GRAMD9|MDR1	TBC1 domain family member 9	protein-coding	16.69
10	chr1	172145417	172145833	promoter-TSS (NR_038397)	promoter-TSS (NR_038397)	-790	NR_038397	100628315	Hs.584880	NR_038397	ENSG00000230630	DNM3OS	DNM3-AS1|MIR199A2HG	DNM3 opposite strand/antisense RNA	ncRNA	16.18
49	chr12	46921396	46921716	Intergenic	MIRc|SINE|MIR	-95559	NM_001143824	55089	Hs.446077	NM_018018	ENSG00000139209	SLC38A4	ATA3|NAT3|PAAT|SNAT4	solute carrier family 38 member 4	protein-coding	16.18
165	chr5	56286312	56286632	Intergenic	Intergenic	-53113	NM_024669	79722	Hs.436214	NM_024669	ENSG00000164512	ANKRD55	-	ankyrin repeat domain 55	protein-coding	16.18
114	chr2	189268196	189268516	Intergenic	Intergenic	-88477	NM_000393	1290	Hs.445827	NM_000393	ENSG00000204262	COL5A2	EDSC|EDSCL2	collagen type V alpha 2 chain	protein-coding	15.42
74	chr14	88985663	88985983	Intergenic	Intergenic	161670	NM_144596	123016	Hs.303055	NM_144596	ENSG00000165533	TTC8	BBS8|RP51	tetratricopeptide repeat domain 8	protein-coding	15.42
5	chr1	168483549	168483869	intron (NR_125956, intron 4 of 4)	intron (NR_125956, intron 4 of 4)	11935	NR_125956	101928565	Hs.563806	NR_125956	ENSG00000228697	LOC101928565	-	uncharacterized LOC101928565	ncRNA	15.42
3	chr1	156102620	156102940	intron (NM_001282625, intron 3 of 12)	intron (NM_001282625, intron 3 of 12)	-11890	NM_001282626	4000	Hs.594444	NM_005572	ENSG00000160789	LMNA	CDCD1|CDDC|CMD1A|CMT2B1|EMD2|FPL|FPLD|FPLD2|HGPS|IDC|LDP1|LFP|LGMD1B|LMN1|LMNC|LMNL1|MADA|PRO1	lamin A/C	protein-coding	15.42
146	chr4	107279740	107280060	Intergenic	Intergenic	-243604	NM_014421	27123	Hs.211869	NM_014421	ENSG00000155011	DKK2	DKK-2	dickkopf WNT signaling pathway inhibitor 2	protein-coding	15.42
113	chr2	189163962	189164282	intron (NM_000393, intron 1 of 53)	intron (NM_000393, intron 1 of 53)	15757	NM_000393	1290	Hs.445827	NM_000393	ENSG00000204262	COL5A2	EDSC|EDSCL2	collagen type V alpha 2 chain	protein-coding	15.17
135	chr3	151923803	151924216	intron (NR_110203, intron 1 of 2)	intron (NR_110203, intron 1 of 2)	4166	NR_110202	101928142	Hs.680207	NR_110202		AADACL2-AS1	-	AADACL2 antisense RNA 1	ncRNA	15.17
109	chr2	174595779	174596099	intron (NM_001077269, intron 1 of 7)	intron (NM_001077269, intron 1 of 7)	-37867	NR_125730	103625684		NR_125730	ENSG00000207357	RNU6-2	U6-2	RNA, U6 small nuclear 2	snRNA	15.17
20	chr1	201774620	201774940	intron (NM_001167738, intron 1 of 26)	intron (NM_001167738, intron 1 of 26)	-33831	NR_031599	100302158		NR_031599	ENSG00000221028	MIR1231	MIRN1231|hsa-mir-1231	microRNA 1231	ncRNA	15.17
185	chr6	113376305	113376657	Intergenic	Eulor9C|DNA|DNA	56966	NR_149098	105377957	Hs.25088	NR_149098	ENSG00000232316	LINC02518	-	long intergenic non-protein coding RNA 2518	ncRNA	15.17
69	chr14	32492439	32492805	intron (NM_004274, intron 2 of 13)	X9_LINE|LINE|L1	163349	NM_004274	9472	Hs.509083	NM_004274	ENSG00000151320	AKAP6	ADAP100|ADAP6|AKAP100|PRKA6|mAKAP	A-kinase anchoring protein 6	protein-coding	14.92
122	chr20	31713424	31713771	intron (NR_134257, intron 1 of 2)	intron (NR_134257, intron 1 of 2)	-7910	NR_131907	103021294		NR_131907	ENSG00000281376	ABALON	INXS	apoptotic BCL2L1-antisense long non-coding RNA	ncRNA	14.92
160	chr4	174217680	174218000	intron (NR_125896, intron 1 of 4)	intron (NR_125896, intron 1 of 4)	2558	NR_125896	101928509	Hs.147719	NR_125896	ENSG00000248174	LINC02268	-	long intergenic non-protein coding RNA 2268	ncRNA	14.67
29	chr10	74008262	74008630	intron (NM_003373, intron 1 of 20)	intron (NM_003373, intron 1 of 20)	10332	NM_003373	7414	Hs.643896	NM_003373	ENSG00000035403	VCL	CMD1W|CMH15|HEL114|MV|MVCL	vinculin	protein-coding	14.67
42	chr11	96090725	96091045	intron (NM_032427, intron 2 of 4)	intron (NM_032427, intron 2 of 4)	-166678	NM_001243571	8898	Hs.181326	NM_016156	ENSG00000087053	MTMR2	CMT4B|CMT4B1	myotubularin related protein 2	protein-coding	14.41
55	chr12	124441388	124441716	intron (NM_001077261, intron 9 of 47)	L1MC4a|LINE|L1	-104310	NR_106940	102466204		NR_106940	ENSG00000275967	MIR6880	hsa-mir-6880	microRNA 6880	ncRNA	14.41
166	chr5	56310791	56311111	Intergenic	Intergenic	-77592	NM_024669	79722	Hs.436214	NM_024669	ENSG00000164512	ANKRD55	-	ankyrin repeat domain 55	protein-coding	14.41
90	chr17	77875039	77875359	Intergenic	Intergenic	8888	NR_028337	400624	Hs.514521	NM_001001685	ENSG00000204283	LINC01973	-	long intergenic non-protein coding RNA 1973	ncRNA	14.41
126	chr21	28283699	28284161	Intergenic	Intergenic	-55263	NR_126012	101927973	Hs.570414	NR_126012	ENSG00000236532	LINC01695	-	long intergenic non-protein coding RNA 1695	ncRNA	14.16
167	chr5	56496671	56496991	Intergenic	Plat_L3|LINE|CR1	-15062	NR_104664	102467147	Hs.650177	NR_104664	ENSG00000248727	LINC01948	-	long intergenic non-protein coding RNA 1948	ncRNA	14.16
92	chr18	61833357	61833677	intron (NM_173557, intron 1 of 1)	intron (NM_173557, intron 1 of 1)	59554	NM_173557	220441	Hs.165062	NM_173557	ENSG00000176641	RNF152	-	ring finger protein 152	protein-coding	13.91
142	chr4	53050354	53050674	intron (NM_152540, intron 5 of 8)	intron (NM_152540, intron 5 of 8)	188186	NM_023940	65997	Hs.8035	NM_023940	ENSG00000128045	RASL11B	-	RAS like family 11 member B	protein-coding	13.65
68	chr14	32491658	32491978	intron (NM_004274, intron 2 of 13)	intron (NM_004274, intron 2 of 13)	162545	NM_004274	9472	Hs.509083	NM_004274	ENSG00000151320	AKAP6	ADAP100|ADAP6|AKAP100|PRKA6|mAKAP	A-kinase anchoring protein 6	protein-coding	13.4
148	chr4	118770902	118771222	intron (NM_001318066, intron 8 of 22)	intron (NM_001318066, intron 8 of 22)	65134	NM_014822	9871	Hs.189641	NM_014822	ENSG00000150961	SEC24D	CLCRP2	SEC24 homolog D, COPII coat complex component	protein-coding	13.15
168	chr5	72133628	72133948	intron (NM_005909, intron 2 of 6)	intron (NM_005909, intron 2 of 6)	26520	NM_005909	4131	Hs.335079	NM_005909	ENSG00000131711	MAP1B	FUTSCH|MAP5|PPP1R102	microtubule associated protein 1B	protein-coding	12.9
19	chr1	201750984	201751304	intron (NM_001167738, intron 1 of 26)	UCON78|DNA|DNA	11309	NM_001167738	89796	Hs.585374	NM_020443	ENSG00000134369	NAV1	POMFIL3|STEERIN1|UNC53H1	neuron navigator 1	protein-coding	12.39
73	chr14	68168465	68168785	intron (NM_133510, intron 7 of 10)	intron (NM_133510, intron 7 of 10)	345033	NM_001321815	5890	Hs.172587	NM_002877	ENSG00000182185	RAD51B	R51H2|RAD51L1|REC2	RAD51 paralog B	protein-coding	12.39
225	chrX	40169442	40169762	intron (NM_001123383, intron 1 of 14)	intron (NM_001123383, intron 1 of 14)	7727	NM_001123384	54880	Hs.659681	NM_017745	ENSG00000183337	BCOR	ANOP2|MAA2|MCOPS2	BCL6 corepressor	protein-coding	12.14
200	chr7	70477049	70477369	intron (NM_001127231, intron 5 of 17)	intron (NM_001127231, intron 5 of 17)	-655328	NM_022479	64409	Hs.488591	NM_022479	ENSG00000185274	GALNT17	GALNACT17|GALNT16|GALNT20|GALNTL3|GalNAc-T17|GalNAc-T19|GalNAc-T5L|WBSCR17	polypeptide N-acetylgalactosaminyltransferase 17	protein-coding	12.14
163	chr5	14452710	14453030	intron (NR_134469, intron 34 of 56)	intron (NR_134469, intron 34 of 56)	-11113	NR_145815	109623458		NR_145815		SNORD170	-	small nucleolar RNA, C/D box 170	snoRNA	11.88
66	chr13	102195773	102196157	intron (NM_001321944, intron 1 of 5)	intron (NM_001321944, intron 1 of 5)	114721	NM_001321931	2259	Hs.508616	NM_004115	ENSG00000102466	FGF14	FGF-14|FHF-4|FHF4|SCA27	fibroblast growth factor 14	protein-coding	11.88
192	chr7	18940297	18940617	intron (NM_058176, intron 22 of 22)	intron (NM_058176, intron 22 of 22)	177215	NM_000474	7291	Hs.66744	NM_000474	ENSG00000122691	TWIST1	ACS3|BPES2|BPES3|CRS|CRS1|CSO|SCS|SWCOS|TWIST|bHLHa38	twist family bHLH transcription factor 1	protein-coding	11.88
144	chr4	76590830	76591150	intron (NM_020859, intron 2 of 10)	intron (NM_020859, intron 2 of 10)	15439	NR_039655	100616254		NR_039655	ENSG00000283682	MIR548AH	-	microRNA 548ah	ncRNA	11.88
178	chr6	11196444	11196764	intron (NM_001271033, intron 1 of 5)	intron (NM_001271033, intron 1 of 5)	36078	NM_006403	4739	Hs.37982	NM_006403	ENSG00000111859	NEDD9	CAS-L|CAS2|CASL|CASS2|HEF1	neural precursor cell expressed, developmentally down-regulated 9	protein-coding	11.63
97	chr2	37784296	37784616	Intergenic	MIRc|SINE|MIR	45255	NR_110011	101929559	Hs.468200	NR_110011	ENSG00000237803	LINC00211	NCRNA00211	long intergenic non-protein coding RNA 211	ncRNA	11.38
83	chr17	29692215	29692535	intron (NM_033389, intron 4 of 14)	intron (NM_033389, intron 4 of 14)	69057	NM_001282131	85464	Hs.654754	NM_033389	ENSG00000141298	SSH2	SSH-2|SSH-2L	slingshot protein phosphatase 2	protein-coding	11.38
143	chr4	76581136	76581545	intron (NM_020859, intron 2 of 10)	intron (NM_020859, intron 2 of 10)	5789	NR_039655	100616254		NR_039655	ENSG00000283682	MIR548AH	-	microRNA 548ah	ncRNA	11.13
95	chr2	9256532	9256852	intron (NM_001135191, intron 1 of 26)	Charlie15b|DNA|hAT-Charlie	49927	NM_003887	8853	Hs.555902	NM_003887	ENSG00000151693	ASAP2	AMAP2|CENTB3|DDEF2|PAG3|PAP|Pap-alpha|SHAG1	ArfGAP with SH3 domain, ankyrin repeat and PH domain 2	protein-coding	11.13
28	chr10	61761037	61761357	intron (NM_173554, intron 6 of 6)	intron (NM_173554, intron 6 of 6)	98236	NM_173554	219621	Hs.673160	NM_173554	ENSG00000183346	CABCOCO1	C10orf107|bA63A2.1	ciliary associated calcium binding coiled-coil 1	protein-coding	11.13
140	chr4	52996555	52996875	intron (NM_152540, intron 5 of 8)	intron (NM_152540, intron 5 of 8)	134387	NM_023940	65997	Hs.8035	NM_023940	ENSG00000128045	RASL11B	-	RAS like family 11 member B	protein-coding	10.87
39	chr11	72411738	72412064	intron (NM_001258394, intron 2 of 17)	intron (NM_001258394, intron 2 of 17)	22783	NM_001258394	81570	Hs.523877	NM_030813	ENSG00000162129	CLPB	ANKCLB|HSP78|MEGCANN|MGCA7|SKD3	ClpB homolog, mitochondrial AAA ATPase chaperonin	protein-coding	10.87
188	chr7	18702460	18702788	intron (NM_058176, intron 11 of 22)	intron (NM_058176, intron 11 of 22)	193351	NM_001204147	9734	Hs.196054	NM_014707	ENSG00000048052	HDAC9	HD7|HD7b|HD9|HDAC|HDAC7|HDAC7B|HDAC9B|HDAC9FL|HDRP|MITR	histone deacetylase 9	protein-coding	10.87
59	chr13	59463081	59463401	Intergenic	MIRc|SINE|MIR	-549477	NR_109838	100874195	Hs.664101	NR_046539	ENSG00000227528	DIAPH3-AS1	-	DIAPH3 antisense RNA 1	ncRNA	10.87
176	chr5	164578893	164579230	Intergenic	Intergenic	108782	NR_105065	102546299	Hs.437730	NR_105065	ENSG00000241956	LOC102546299	-	uncharacterized LOC102546299	ncRNA	10.87
40	chr11	78857691	78858011	intron (NM_001098816, intron 10 of 33)	intron (NM_001098816, intron 10 of 33)	-282987	NM_024678	79731	Hs.503389	NM_024678	ENSG00000137513	NARS2	DFNB94|SLM5|asnRS	asparaginyl-tRNA synthetase 2, mitochondrial	protein-coding	10.11
141	chr4	53026237	53026557	intron (NM_152540, intron 5 of 8)	L2a|LINE|L2	164069	NM_023940	65997	Hs.8035	NM_023940	ENSG00000128045	RASL11B	-	RAS like family 11 member B	protein-coding	9.86
164	chr5	51495755	51496075	Intergenic	Intergenic	-112583	NR_046243	642366	Hs.544139	NR_046243		LOC642366	-	uncharacterized LOC642366	ncRNA	9.61
215	chr8	92078455	92078775	intron (NM_175634, intron 1 of 11)	intron (NM_175634, intron 1 of 11)	-15652	NM_004349	862	Hs.368431	NM_004349	ENSG00000079102	RUNX1T1	AML1-MTG8|AML1T1|CBFA2T1|CDR|ETO|MTG8|ZMYND2	RUNX1 translocation partner 1	protein-coding	9.61
138	chr3	197171776	197172096	intron (NM_001098424, intron 5 of 25)	L2|LINE|L2	12195	NM_001204387	1739	Hs.292549	NM_004087	ENSG00000075711	DLG1	DLGH1|SAP-97|SAP97|dJ1061C18.1.1|hdlg	discs large MAGUK scaffold protein 1	protein-coding	9.36
91	chr18	55473623	55473943	intron (NM_001348217, intron 2 of 18)	intron (NM_001348217, intron 2 of 18)	-5438	NR_039754	100616290		NR_039754	ENSG00000264571	MIR4529	-	microRNA 4529	ncRNA	9.36
123	chr20	37234108	37234428	intron (NM_001324303, intron 15 of 16)	intron (NM_001324303, intron 15 of 16)	22640	NM_021081	2691	Hs.37023	NM_021081	ENSG00000118702	GHRH	GHRF|GRF|INN	growth hormone releasing hormone	protein-coding	9.1
2	chr1	60886850	60887170	Intergenic	Intergenic	-61426	NR_110628	101926964	Hs.650459	NR_110628	ENSG00000231252	LOC101926964	-	uncharacterized LOC101926964	ncRNA	9.1
54	chr12	112815625	112815945	intron (NM_001347955, intron 2 of 20)	intron (NM_001347955, intron 2 of 20)	24041	NM_001143854	22895	Hs.21239	NM_014954	ENSG00000089169	RPH3A	-	rabphilin 3A	protein-coding	9.1
35	chr11	57144565	57144888	Intergenic	Intergenic	-37021	NM_001005210	219527	Hs.199853	NM_001005210	ENSG00000183908	LRRC55	-	leucine rich repeat containing 55	protein-coding	8.6
177	chr5	169183607	169183927	intron (NM_003062, intron 4 of 35)	intron (NM_003062, intron 4 of 35)	79927	NR_030311	693170		NR_030311	ENSG00000207619	MIR585	MIRN585|hsa-mir-585|mir-585	microRNA 585	ncRNA	8.34
15	chr1	192544971	192545315	Intergenic	Intergenic	-30584	NM_002922	5996	Hs.75256	NM_002922	ENSG00000090104	RGS1	1R20|BL34|HEL-S-87|IER1|IR20	regulator of G protein signaling 1	protein-coding	8.09
175	chr5	154517288	154517608	Intergenic	Intergenic	-39184	NM_004821	9421	Hs.152531	NM_004821	ENSG00000113196	HAND1	Hxt|Thing1|bHLHa27|eHand	heart and neural crest derivatives expressed 1	protein-coding	8.09

## Sheet: GM12878
PeakID (cmd=annotatePeaks.pl GM12878_FOXM1_peaks_with_SE.st.bed hg38 -d 03_tagdir/GM12878_FOXM1_merged)	Chr	Start	End	Annotation	Detailed Annotation	Distance to TSS	Nearest PromoterID	Entrez ID	Nearest Unigene	Nearest Refseq	Nearest Ensembl	Gene Name	Gene Alias	Gene Description	Gene Type	03_tagdir/GM12878_FOXM1_merged Tag Count in given bp (50686923.0 Total, normalization factor = 0.20, effective total = 10000000)
1058	chr7	55534334	55534545	intron (NM_030796, intron 1 of 4)	intron (NM_030796, intron 1 of 4)	3255	NM_001321242	81552	Hs.488307	NM_030796	ENSG00000154978	VOPP1	ECOP|GASP|WBP1L2	VOPP1, WBP1/VOPP1 family member	protein-coding	93.71
102	chr1	235011735	235011941	Intergenic	Intergenic	-47839	NR_125945	101927851	Hs.520684	NR_125945	ENSG00000238005	LOC101927851	-	uncharacterized LOC101927851	ncRNA	91.15
787	chr3	98556303	98556509	Intergenic	Intergenic	24507	NM_005290	2838	Hs.162987	NM_005290	ENSG00000154165	GPR15	BOB	G protein-coupled receptor 15	protein-coding	90.75
286	chr13	42377659	42377946	Intergenic	Intergenic	-47090	NR_135319	105370177		NR_135319	ENSG00000283554	LINC02341	-	long intergenic non-protein coding RNA 2341	ncRNA	87.79
276	chr12	124774504	124774832	Intergenic	L1ME1|LINE|L1	89305	NM_005505	949	Hs.731377	NM_005505	ENSG00000073060	SCARB1	CD36L1|CLA-1|CLA1|HDLQTL6|SR-BI|SRB1	scavenger receptor class B member 1	protein-coding	86.81
105	chr1	235075093	235075376	Intergenic	Intergenic	-5416	NR_027454	731656	Hs.702477	NR_027454		LINC01348	-	long intergenic non-protein coding RNA 1348	ncRNA	84.64
95	chr1	221777749	221778030	Intergenic	Intergenic	-35713	NM_007207	11221	Hs.497822	NM_007207	ENSG00000143507	DUSP10	MKP-5|MKP5	dual specificity phosphatase 10	protein-coding	78.13
823	chr4	6180895	6181105	intron (NM_001099433, intron 1 of 20)	intron (NM_001099433, intron 1 of 20)	13619	NM_001306134	152789	Hs.479066	NM_144720	ENSG00000152969	JAKMIP1	Gababrbp|JAMIP1|MARLIN1	janus kinase and microtubule interacting protein 1	protein-coding	76.94
158	chr10	110356680	110356886	Intergenic	Intergenic	-51834	NM_005871	10285	Hs.632093	NM_005871	ENSG00000119953	SMNDC1	SMNR|SPF30|TDRD16C	survival motor neuron domain containing 1	protein-coding	76.35
1164	chr9	1875948	1876330	Intergenic	Intergenic	-139080	NM_003070	6595	Hs.298990	NM_003070	ENSG00000080503	SMARCA2	BAF190|BRM|NCBRS|SNF2|SNF2L2|SNF2LA|SWI2|Sth1p|hBRM|hSNF2a	SWI/SNF related, matrix associated, actin dependent regulator of chromatin, subfamily a, member 2	protein-coding	75.17
742	chr22	22935629	22935835	Intergenic	Intergenic	47952	NM_001178126	100423062	Hs.449574	NM_001178126	ENSG00000254709	IGLL5	IGL|IGLV|VL-MAR	immunoglobulin lambda like polypeptide 5	protein-coding	74.97
460	chr17	19063795	19064033	TTS (NR_003924).2	TTS (NR_003924).2	222	NR_003271	26851		NR_003271	ENSG00000265185	SNORD3B-1	RNU3A1|U3a|U3b1|U3b2	small nucleolar RNA, C/D box 3B-1	snoRNA	74.97
437	chr17	2070462	2070690	intron (NM_017575, intron 15 of 18)	intron (NM_017575, intron 15 of 18)	14266	NM_001098202	3090	Hs.72956	NM_006497	ENSG00000177374	HIC1	ZBTB29|ZNF901|hic-1	HIC ZBTB transcriptional repressor 1	protein-coding	74.38
1177	chr9	37409298	37409517	Intergenic	MIRb|SINE|MIR	-13303	NM_012203	9380	Hs.155742	NM_012203	ENSG00000137106	GRHPR	GLXR|GLYD|PH2	glyoxylate and hydroxypyruvate reductase	protein-coding	73.59
1150	chr8	127209864	127210247	intron (NR_108049, intron 1 of 1)	intron (NR_108049, intron 1 of 1)	9213	NR_108049	100507056	Hs.343864	NR_108049		CCAT1	CARLO5|CARLo-5|onco-lncRNA-40	colon cancer associated transcript 1 (non-protein coding)	ncRNA	72.6
308	chr14	22556348	22556560	non-coding (NR_146543, exon 3 of 3)	non-coding (NR_146543, exon 3 of 3)	608	NR_146543	105370400		NR_146543	ENSG00000259054	LINC02332	-	long intergenic non-protein coding RNA 2332	ncRNA	71.22
1057	chr7	55533432	55533641	intron (NM_030796, intron 1 of 4)	intron (NM_030796, intron 1 of 4)	4158	NM_001321242	81552	Hs.488307	NM_030796	ENSG00000154978	VOPP1	ECOP|GASP|WBP1L2	VOPP1, WBP1/VOPP1 family member	protein-coding	70.83
358	chr14	105862061	105862276	Intergenic	Intergenic	-2615	NR_130466	100616422		NR_130466	ENSG00000264781	MIR4537	-	microRNA 4537	ncRNA	69.84
241	chr12	92539346	92539552	Intergenic	Intergenic	72770	NR_144532	100507616	Hs.339918	NR_144532		LINC02397	-	long intergenic non-protein coding RNA 2397	ncRNA	69.84
713	chr20	48738956	48739179	intron (NM_020820, intron 3 of 39)	L2a|LINE|L2	88816	NM_020820	57580	Hs.153310	NM_020820	ENSG00000124126	PREX1	P-REX1	phosphatidylinositol-3,4,5-trisphosphate dependent Rac exchange factor 1	protein-coding	69.64
764	chr3	15361494	15361788	Intergenic	Intergenic	-20247	NM_001018009	9467	Hs.257761	NM_004844	ENSG00000131370	SH3BP5	SAB|SH3BP-5	SH3 domain binding protein 5	protein-coding	69.25
894	chr5	119397658	119397946	Intergenic	Intergenic	41982	NM_014350	25816	Hs.618488	NM_014350	ENSG00000145779	TNFAIP8	GG2-1|MDC-3.13|NDED|SCC-S2|SCCS2	TNF alpha induced protein 8	protein-coding	68.06
826	chr4	38132388	38132646	intron (NM_015173, intron 18 of 19)	intron (NM_015173, intron 18 of 19)	12563	NM_001253915	23216	Hs.176503	NM_015173	ENSG00000065882	TBC1D1	TBC|TBC1	TBC1 domain family member 1	protein-coding	68.06
1031	chr6	156698359	156698598	Intergenic	MIRc|SINE|MIR	-79377	NM_001346813	57492	Hs.291587	NM_017519	ENSG00000049618	ARID1B	6A3-5|BAF250B|BRIGHT|CSS1|DAN15|ELD/OSA1|MRD12|OSA2|P250R	AT-rich interaction domain 1B	protein-coding	68.06
1195	chr9	120931602	120931941	Intergenic	Intergenic	-2598	NM_001190945	7185	Hs.531251	NM_005658	ENSG00000056558	TRAF1	EBI6|MGC:10353	TNF receptor associated factor 1	protein-coding	67.67
461	chr17	19112297	19112503	TTS (NR_006882)	TTS (NR_006882)	236	NR_006882	780854		NR_006882	ENSG00000281000	SNORD3D	RNU3-4|U3-4	small nucleolar RNA, C/D box 3D	snoRNA	65.89
353	chr14	105575148	105575355	Intergenic	Intergenic	43396	NR_135205	105370697	Hs.148580	NR_135205		LOC105370697	-	uncharacterized LOC105370697	ncRNA	65.3
378	chr15	67102214	67102497	intron (NM_005902, intron 1 of 8)	intron (NM_005902, intron 1 of 8)	-23361	NM_001145102	4088	Hs.727986	NM_005902	ENSG00000166949	SMAD3	HSPC193|HsT17436|JV15-2|LDS1C|LDS3|MADH3	SMAD family member 3	protein-coding	65.3
443	chr17	4375165	4375404	Intergenic	L2a|LINE|L2	-8610	NM_003342	7326	Hs.741319	NM_003342	ENSG00000132388	UBE2G1	E217K|UBC7|UBE2G	ubiquitin conjugating enzyme E2 G1	protein-coding	65.11
1185	chr9	109974474	109974682	intron (NM_147150, intron 6 of 9)	intron (NM_147150, intron 6 of 9)	-74020	NM_001198656	11217	Hs.591908	NM_001004065	ENSG00000241978	AKAP2	AKAP-2|AKAPKL|MISP2|PRKA2	A-kinase anchoring protein 2	protein-coding	64.12
729	chr21	25457487	25457693	Intergenic	Intergenic	-25889	NR_024027	54072	Hs.234016	NM_058184	ENSG00000185433	LINC00158	C21orf42|NCRNA00158	long intergenic non-protein coding RNA 158	ncRNA	63.92
171	chr11	59216963	59217169	Intergenic	Intergenic	-4045	NM_001039396	219972	Hs.744920	NM_001039396	ENSG00000197629	MPEG1	MPG1|MPS1|Mpg-1	macrophage expressed 1	protein-coding	63.92
356	chr14	105696446	105696666	Intergenic	Intergenic	-23749	NR_046211	2003	Hs.744419	NR_046211		ELK2AP	ELK2|ELK2.1|ELK2P1	ELK2A, member of ETS oncogene family, pseudogene	pseudo	63.92
1025	chr6	137927715	137928073	Intergenic	Intergenic	17906	NR_149097	105378020	Hs.520420	NR_149097	ENSG00000226004	LINC02528	-	long intergenic non-protein coding RNA 2528	ncRNA	63.33
786	chr3	98536616	98536822	Intergenic	Intergenic	4820	NM_005290	2838	Hs.162987	NM_005290	ENSG00000154165	GPR15	BOB	G protein-coupled receptor 15	protein-coding	63.33
520	chr17	78706352	78706558	intron (NM_004762, intron 3 of 12)	L1ME2|LINE|L1	10577	NM_001292019	9267	Hs.191215	NM_004762	ENSG00000108669	CYTH1	B2-1|CYTOHESIN-1|D17S811E|PSCD1|SEC7	cytohesin 1	protein-coding	62.74
41	chr1	111221754	111222000	Intergenic	Intergenic	-5782	NM_001025197	1117	Hs.514840	NM_004000	ENSG00000064886	CHI3L2	CHIL2|YKL-39|YKL39	chitinase 3 like 2	protein-coding	62.15
194	chr11	115925088	115925335	Intergenic	Intergenic	-165011	NR_034148	283143	Hs.130499	NR_034148		LINC00900	-	long intergenic non-protein coding RNA 900	ncRNA	62.15
459	chr17	19062000	19062209	TTS (NR_003924)	TTS (NR_003924)	192	NR_003271	26851		NR_003271	ENSG00000265185	SNORD3B-1	RNU3A1|U3a|U3b1|U3b2	small nucleolar RNA, C/D box 3B-1	snoRNA	61.36
869	chr5	10632150	10632356	intron (NM_001164440, intron 2 of 3)	intron (NM_001164440, intron 2 of 3)	67930	NM_001164440	651746	Hs.26039	NM_001164440	ENSG00000164236	ANKRD33B	-	ankyrin repeat domain 33B	protein-coding	61.36
328	chr14	68401842	68402048	intron (NM_133510, intron 8 of 10)	intron (NM_133510, intron 8 of 10)	226842	NR_135816	100996664		NR_135816		LOC100996664	-	uncharacterized LOC100996664	ncRNA	60.96
1093	chr7	142808870	142809108	Intergenic	Intergenic	38046	NM_001303414	5645	Hs.449281	NM_002770	ENSG00000275896	PRSS2	TRY2|TRY8|TRYP2	serine protease 2	protein-coding	60.96
497	chr17	58329553	58329808	promoter-TSS (NM_024418)	promoter-TSS (NM_024418)	75	NR_038413	100506779	Hs.718477	NR_038410	ENSG00000265148	TSPOAP1-AS1	BZRAP1-AS1	TSPOAP1 antisense RNA 1	ncRNA	60.77
919	chr5	157611650	157611930	Intergenic	Intergenic	-35967	NM_033274	8728	Hs.483944	NM_023038	ENSG00000135074	ADAM19	FKSG34|MADDAM|MLTNB	ADAM metallopeptidase domain 19	protein-coding	60.57
849	chr4	184283245	184283553	Intergenic	Intergenic	-65438	NM_153343	133121	Hs.297814	NM_153343	ENSG00000164303	ENPP6	NPP6	ectonucleotide pyrophosphatase/phosphodiesterase 6	protein-coding	60.37
1154	chr8	127302831	127303068	intron (NR_117100, intron 5 of 5)	intron (NR_117100, intron 5 of 5)	58312	NR_117099	103021164	Hs.571531	NR_117099		CASC21	CARLO2|CARLo-2|LINC01244	cancer susceptibility 21 (non-protein coding)	ncRNA	60.37
421	chr16	30458778	30458998	Intergenic	Intergenic	-12913	NM_012248	22928	Hs.118725	NM_012248	ENSG00000179918	SEPHS2	SPS2	selenophosphate synthetase 2	protein-coding	59.98
694	chr2	230984511	230984743	non-coding (NR_033879, exon 6 of 6)	non-coding (NR_033879, exon 6 of 6)	11405	NR_033879	348761	Hs.404807	NR_033879	ENSG00000238062	SPATA3-AS1	-	SPATA3 antisense RNA 1 (head to head)	ncRNA	59.58
15	chr1	30765283	30765557	Intergenic	Intergenic	-7584	NM_006762	7805	Hs.371021	NM_006762	ENSG00000162511	LAPTM5	CLAST6	lysosomal protein transmembrane 5	protein-coding	59.58
952	chr6	16474982	16475206	intron (NM_000332, intron 7 of 8)	intron (NM_000332, intron 7 of 8)	236514	NM_006877	2766	Hs.484741	NM_006877	ENSG00000137198	GMPR	GMPR 1|GMPR1	guanosine monophosphate reductase	protein-coding	59.19
942	chr6	11834361	11834567	Intergenic	Intergenic	-55417	NM_001143948	84830	Hs.126409	NM_032744	ENSG00000111863	ADTRP	AIG1L|C6orf105|dJ413H6.1	androgen dependent TFPI regulating protein	protein-coding	59.19
600	chr19	48875261	48875495	intron (NM_014330, intron 2 of 2)	intron (NM_014330, intron 2 of 2)	2986	NM_014330	23645	Hs.631593	NM_014330	ENSG00000087074	PPP1R15A	GADD34	protein phosphatase 1 regulatory subunit 15A	protein-coding	58.79
1047	chr7	35730449	35730658	Intergenic	Intergenic	14116	NR_108082	100506725	Hs.304253	NR_108082	ENSG00000227544	LOC100506725	-	uncharacterized LOC100506725	ncRNA	58.79
168	chr11	58577590	58577812	intron (NM_001143995, intron 1 of 8)	intron (NM_001143995, intron 1 of 8)	538	NM_001143995	9404	Hs.125474	NM_004811	ENSG00000110031	LPXN	LDPL	leupaxin	protein-coding	58.4
941	chr6	11732195	11732435	intron (NM_032744, intron 4 of 5)	intron (NM_032744, intron 4 of 5)	46732	NM_032744	84830	Hs.126409	NM_032744	ENSG00000111863	ADTRP	AIG1L|C6orf105|dJ413H6.1	androgen dependent TFPI regulating protein	protein-coding	58.4
351	chr14	105070131	105070350	Intergenic	LTR103_Mam|LTR|ERV1?	-4690	NM_001278696	29933	Hs.532504	NM_013345	ENSG00000183484	GPR132	G2A	G protein-coupled receptor 132	protein-coding	58.4
438	chr17	2087675	2087898	5' UTR (NM_001282326, exon 1 of 7)	5' UTR (NM_001282326, exon 1 of 7)	975	NM_001282326	23293	Hs.448342	NM_017575	ENSG00000070366	SMG6	C17orf31|EST1A|SMG-6|hSMG5/7a	SMG6, nonsense mediated mRNA decay factor	protein-coding	58.2
181	chr11	65507118	65507469	TTS (NR_002819)	TTS (NR_002819)	139	NR_145459	109136579	Hs.621695	NR_145459		TALAM1	-	MALAT1 antisense transcript	ncRNA	58
771	chr3	16511952	16512158	intron (NM_015150, intron 1 of 9)	intron (NM_015150, intron 1 of 9)	1660	NM_015150	23180	Hs.98910	NM_015150	ENSG00000131378	RFTN1	MIG2|PIB10|PIG9|RAFTLIN	raftlin, lipid raft linker 1	protein-coding	57.41
820	chr3	196463068	196463425	Intergenic	Intergenic	-30772	NM_015562	26043	Hs.518524	NM_015562	ENSG00000163960	UBXN7	UBXD7	UBX domain protein 7	protein-coding	56.23
500	chr17	59829371	59829613	intron (NM_001329394, intron 10 of 11)	intron (NM_001329394, intron 10 of 11)	-11774	NR_029493	406991	Hs.444569	NR_029493	ENSG00000284190	MIR21	MIRN21|hsa-mir-21|miR-21|miRNA21	microRNA 21	ncRNA	55.83
80	chr1	183911402	183911610	intron (NM_015149, intron 15 of 18)	L1MEd|LINE|L1	106425	NM_001297671	23179	Hs.497148	NM_015149	ENSG00000143344	RGL1	RGL	ral guanine nucleotide dissociation stimulator like 1	protein-coding	55.44
1190	chr9	112028812	112029018	Intergenic	Intergenic	96815	NR_039814	100616114		NR_039814	ENSG00000266315	MIR4668	mir-4668	microRNA 4668	ncRNA	55.44
969	chr6	26271364	26271576	promoter-TSS (NM_003534)	promoter-TSS (NM_003534)	-86	NM_003534	8355	Hs.247813	NM_003534	ENSG00000273983	HIST1H3G	H3/h|H3FH	histone cluster 1 H3 family member g	protein-coding	55.44
1138	chr8	97631387	97631608	Intergenic	Intergenic	-12682	NM_178812	92140	Hs.377155	NM_178812	ENSG00000147649	MTDH	3D3|AEG-1|AEG1|LYRIC|LYRIC/3D3	metadherin	protein-coding	55.24
871	chr5	32573070	32573359	Intergenic	Intergenic	-12285	NM_006713	10923	Hs.229641	NM_006713	ENSG00000113387	SUB1	P15|PC4|p14	SUB1 homolog, transcriptional regulator	protein-coding	55.04
162	chr10	123392263	123392469	Intergenic	MamGypLTR2b|LTR|Gypsy	238122	NM_001007793	9184	Hs.418533	NM_004725	ENSG00000154473	BUB3	BUB3L|hBUB3	BUB3, mitotic checkpoint protein	protein-coding	55.04
882	chr5	95927913	95928119	intron (NM_012081, intron 2 of 11)	intron (NM_012081, intron 2 of 11)	-33985	NR_130776	101929710		NR_130776	ENSG00000251314	LOC101929710	-	uncharacterized LOC101929710	ncRNA	55.04
910	chr5	143213775	143214098	intron (NR_146198, intron 21 of 22)	intron (NR_146198, intron 21 of 22)	21436	NR_046816	100874372	Hs.666717	NR_046816	ENSG00000230789	ARHGAP26-IT1	-	ARHGAP26 intronic transcript 1	ncRNA	54.85
109	chr10	7472033	7472240	Intergenic	Intergenic	-60650	NM_001029880	57713	Hs.407983	NM_001018039	ENSG00000198879	SFMBT2	-	Scm like with four mbt domains 2	protein-coding	54.65
343	chr14	93959435	93959641	intron (NM_001202429, intron 2 of 9)	intron (NM_001202429, intron 2 of 9)	-2117	NM_016150	51676	Hs.510327	NM_016150	ENSG00000100628	ASB2	ASB-2	ankyrin repeat and SOCS box containing 2	protein-coding	54.65
731	chr21	25487381	25487587	Intergenic	Intergenic	-55783	NR_024027	54072	Hs.234016	NM_058184	ENSG00000185433	LINC00158	C21orf42|NCRNA00158	long intergenic non-protein coding RNA 158	ncRNA	54.25
920	chr5	160467650	160467899	promoter-TSS (NR_132748)	promoter-TSS (NR_132748)	-477	NR_132748	107075116	Hs.735831	NR_132748	ENSG00000253522	MIR3142HG	-	MIR3142 host gene	ncRNA	54.06
468	chr17	35063521	35063883	promoter-TSS (NM_001017368)	promoter-TSS (NM_001017368)	38	NM_001017368	117584	Hs.13680	NM_057178	ENSG00000092871	RFFL	CARP-2|CARP2|FRING|RIFIFYLIN|RNF189|RNF34L	ring finger and FYVE like domain containing E3 ubiquitin protein ligase	protein-coding	53.66
1080	chr7	129123160	129123366	Intergenic	Intergenic	-3008	NR_002144	407835	Hs.592273	NR_002144		LOC407835	-	mitogen-activated protein kinase kinase 2 pseudogene	pseudo	53.66
568	chr19	2597954	2598163	intron (NM_052847, intron 2 of 4)	intron (NM_052847, intron 2 of 4)	-32657	NR_107004	102465838		NR_107004	ENSG00000277904	MIR7850	hsa-mir-7850	microRNA 7850	ncRNA	53.47
163	chr10	123398248	123398482	Intergenic	Intergenic	244121	NM_001007793	9184	Hs.418533	NM_004725	ENSG00000154473	BUB3	BUB3L|hBUB3	BUB3, mitotic checkpoint protein	protein-coding	53.47
1203	chr9	129888561	129888786	3' UTR (NM_015033, exon 17 of 17)	3' UTR (NM_015033, exon 17 of 17)	19068	NR_106914	102466750		NR_106914	ENSG00000276124	MIR6855	hsa-mir-6855	microRNA 6855	ncRNA	53.47
660	chr2	98483228	98483434	intron (NM_001351427, intron 1 of 25)	intron (NM_001351427, intron 1 of 25)	37321	NM_001351426	3631	Hs.469386	NM_001566	ENSG00000040933	INPP4A	INPP4|TVAS1	inositol polyphosphate-4-phosphatase type I A	protein-coding	53.27
567	chr19	2595825	2596033	intron (NM_052847, intron 2 of 4)	intron (NM_052847, intron 2 of 4)	-34786	NR_107004	102465838		NR_107004	ENSG00000277904	MIR7850	hsa-mir-7850	microRNA 7850	ncRNA	53.27
1021	chr6	137103088	137103294	Intergenic	Intergenic	-58011	NM_014432	53832	Hs.445868	NM_014432	ENSG00000016402	IL20RA	CRF2-8|IL-20R-alpha|IL-20R1|IL-20RA	interleukin 20 receptor subunit alpha	protein-coding	53.07
863	chr5	399880	400153	intron (NM_001242412, intron 4 of 10)	intron (NM_001242412, intron 4 of 10)	43144	NR_126522	116349	Hs.446702	NM_138464	ENSG00000221990	EXOC3-AS1	C5orf55	EXOC3 antisense RNA 1	ncRNA	53.07
1077	chr7	128934572	128934778	Intergenic	MIRb|SINE|MIR	-2357	NM_001347928	3663	Hs.521181	NM_032643	ENSG00000128604	IRF5	SLEB10	interferon regulatory factor 5	protein-coding	52.68
682	chr2	213233057	213233314	Intergenic	Intergenic	51024	NM_001242575	100130451	Hs.608433	NM_001242575		LOC100130451	-	uncharacterized LOC100130451	protein-coding	52.68
319	chr14	65179940	65180151	Intergenic	Intergenic	42302	NR_103769	100128233	Hs.497323	NR_103769	ENSG00000255002	LINC02324	-	long intergenic non-protein coding RNA 2324	ncRNA	52.48
929	chr6	305943	306149	intron (NR_104474, intron 2 of 5)	UCON71_Crp|Unknown|Unknown	13989	NR_104473	56940	Hs.29106	NM_020185	ENSG00000112679	DUSP22	JKAP|JSP-1|JSP1|LMW-DSP2|LMWDSP2|MKP-x|MKPX|VHX	dual specificity phosphatase 22	protein-coding	52.28
314	chr14	50038667	50038922	intron (NR_131171, intron 6 of 8)	intron (NR_131171, intron 6 of 8)	-31274	NR_126498	283551	Hs.292580	NM_001012706	ENSG00000214900	LINC01588	C14orf182	long intergenic non-protein coding RNA 1588	ncRNA	51.89
40	chr1	101407904	101408110	Intergenic	Intergenic	84170	NR_126402	104355286	Hs.568671	NR_126402	ENSG00000231671	LINC01307	-	long intergenic non-protein coding RNA 1307	ncRNA	51.49
259	chr12	108568903	108569129	non-coding (NR_135127, exon 7 of 7)	non-coding (NR_135127, exon 7 of 7)	7553	NM_001301141	23479	Hs.615131	NM_014301	ENSG00000136003	ISCU	2310020H20Rik|HML|ISU2|NIFU|NIFUN|hnifU	iron-sulfur cluster assembly enzyme	protein-coding	51.3
664	chr2	157469486	157469692	Intergenic	Intergenic	-25497	NM_004288	9595	Hs.270	NM_004288	ENSG00000115165	CYTIP	B3-1|CASP|CYBR|CYTHIP|HE|PSCDBP	cytohesin 1 interacting protein	protein-coding	51.1
906	chr5	143020248	143020466	intron (NR_146198, intron 12 of 22)	intron (NR_146198, intron 12 of 22)	-151447	NR_046680	100874239	Hs.570896	NR_046680	ENSG00000226272	ARHGAP26-AS1	-	ARHGAP26 antisense RNA 1	ncRNA	51.1
78	chr1	182616075	182616369	non-coding (NR_036490, exon 1 of 1)	non-coding (NR_036490, exon 1 of 1)	1082	NR_036490	284648	Hs.253475	NR_036490	ENSG00000261504	LINC01686	-	long intergenic non-protein coding RNA 1686	ncRNA	50.9
51	chr1	150562817	150563057	intron (NR_104133, intron 3 of 3)	intron (NR_104133, intron 3 of 3)	11008	NR_036211	100422997		NR_036211	ENSG00000264553	MIR4257	-	microRNA 4257	ncRNA	50.9
530	chr18	23231431	23231637	intron (NR_023359, intron 4 of 6)	intron (NR_023359, intron 4 of 6)	75709	NM_138375	91768	Hs.11108	NM_138375	ENSG00000134508	CABLES1	CABL1|CABLES|HsT2563|IK3-1	Cdk5 and Abl enzyme substrate 1	protein-coding	50.7
1032	chr6	156699103	156699309	Intergenic	Intergenic	-78649	NM_001346813	57492	Hs.291587	NM_017519	ENSG00000049618	ARID1B	6A3-5|BAF250B|BRIGHT|CSS1|DAN15|ELD/OSA1|MRD12|OSA2|P250R	AT-rich interaction domain 1B	protein-coding	50.51
466	chr17	32523333	32523545	intron (NM_015194, intron 21 of 21)	intron (NM_015194, intron 21 of 21)	36352	NM_003885	8851	Hs.500015	NM_003885	ENSG00000176749	CDK5R1	CDK5P35|CDK5R|NCK5A|p23|p25|p35|p35nck5a	cyclin dependent kinase 5 regulatory subunit 1	protein-coding	50.31
1109	chr8	11492026	11492262	Intergenic	Intergenic	-1848	NM_001330465	640	Hs.146591	NM_001715	ENSG00000136573	BLK	MODY11	BLK proto-oncogene, Src family tyrosine kinase	protein-coding	50.31
614	chr2	25419723	25419930	intron (NM_183360, intron 15 of 19)	MIR3|SINE|MIR	-77236	NM_175629	1788	Hs.515840	NM_022552	ENSG00000119772	DNMT3A	DNMT3A2|M.HsaIIIA|TBRS	DNA methyltransferase 3 alpha	protein-coding	50.11
220	chr12	12582943	12583158	Intergenic	Intergenic	-20536	NM_030640	80824	Hs.536535	NM_030640	ENSG00000111266	DUSP16	MKP-7|MKP7	dual specificity phosphatase 16	protein-coding	50.11
861	chr5	368657	368863	intron (NM_001242412, intron 3 of 10)	intron (NM_001242412, intron 3 of 10)	64584	NM_020731	57491	Hs.50823	NM_020731	ENSG00000063438	AHRR	AHH|AHHR|bHLHe77	aryl-hydrocarbon receptor repressor	protein-coding	49.91
496	chr17	58328900	58329110	promoter-TSS (NM_024418)	promoter-TSS (NM_024418)	67	NR_038412	100506779	Hs.718477	NR_038410	ENSG00000265148	TSPOAP1-AS1	BZRAP1-AS1	TSPOAP1 antisense RNA 1	ncRNA	49.91
672	chr2	191020279	191020493	Intergenic	CpG	-1140	NR_136318	105373805	Hs.570280	NR_136318	ENSG00000231858	LOC105373805	-	uncharacterized LOC105373805	ncRNA	49.72
817	chr3	195129637	195129855	intron (NM_152531, intron 3 of 3)	L1M4|LINE|L1	4834	NR_036089	100422926		NR_036089	ENSG00000265333	MIR3137	-	microRNA 3137	ncRNA	49.72
992	chr6	43383746	43383958	Intergenic	Intergenic	-14409	NM_014345	24149	Hs.509718	NM_014345	ENSG00000171467	ZNF318	HRIHFB2436|TZF|ZFP318	zinc finger protein 318	protein-coding	49.52
405	chr16	10965559	10965765	intron (NM_001243403, intron 3 of 20)	intron (NM_001243403, intron 3 of 20)	21174	NM_001243403	23274	Hs.35490	NM_015226	ENSG00000038532	CLEC16A	Gop-1|KIAA0350	C-type lectin domain containing 16A	protein-coding	49.32
880	chr5	89313878	89314084	intron (NR_136219, intron 7 of 9)	intron (NR_136219, intron 7 of 9)	-409876	NM_001131005	4208	Hs.649965	NM_002397	ENSG00000081189	MEF2C	C5DELq14.3|DEL5q14.3	myocyte enhancer factor 2C	protein-coding	49.32
770	chr3	16510208	16510414	intron (NM_015150, intron 1 of 9)	intron (NM_015150, intron 1 of 9)	3404	NM_015150	23180	Hs.98910	NM_015150	ENSG00000131378	RFTN1	MIG2|PIB10|PIG9|RAFTLIN	raftlin, lipid raft linker 1	protein-coding	49.13
1183	chr9	109918417	109918651	intron (NM_001037293, intron 4 of 6)	intron (NM_001037293, intron 4 of 6)	-130064	NM_001198656	11217	Hs.591908	NM_001004065	ENSG00000241978	AKAP2	AKAP-2|AKAPKL|MISP2|PRKA2	A-kinase anchoring protein 2	protein-coding	49.13
83	chr1	192559550	192559816	Intergenic	Tigger1|DNA|TcMar-Tigger	-16044	NM_002922	5996	Hs.75256	NM_002922	ENSG00000090104	RGS1	1R20|BL34|HEL-S-87|IER1|IR20	regulator of G protein signaling 1	protein-coding	48.93
879	chr5	89308651	89308894	intron (NR_136219, intron 7 of 9)	intron (NR_136219, intron 7 of 9)	-404667	NM_001131005	4208	Hs.649965	NM_002397	ENSG00000081189	MEF2C	C5DELq14.3|DEL5q14.3	myocyte enhancer factor 2C	protein-coding	48.93
129	chr10	35149520	35149726	intron (NM_001352467, intron 2 of 3)	intron (NM_001352467, intron 2 of 3)	11841	NM_183012	1390	Hs.200250	NM_001881	ENSG00000095794	CREM	CREM-2|ICER|hCREM-2	cAMP responsive element modulator	protein-coding	48.93
1176	chr9	37403116	37403322	Intergenic	Intergenic	-19491	NM_012203	9380	Hs.155742	NM_012203	ENSG00000137106	GRHPR	GLXR|GLYD|PH2	glyoxylate and hydroxypyruvate reductase	protein-coding	48.93
931	chr6	328342	328548	intron (NR_104473, intron 3 of 5)	intron (NR_104473, intron 3 of 5)	36388	NR_104473	56940	Hs.29106	NM_020185	ENSG00000112679	DUSP22	JKAP|JSP-1|JSP1|LMW-DSP2|LMWDSP2|MKP-x|MKPX|VHX	dual specificity phosphatase 22	protein-coding	48.93
136	chr10	72297261	72297481	Intergenic	Intergenic	23452	NM_019058	54541	Hs.744875	NM_019058	ENSG00000168209	DDIT4	Dig2|REDD-1|REDD1	DNA damage inducible transcript 4	protein-coding	48.73
1064	chr7	74272660	74272866	Intergenic	Intergenic	-16712	NM_032421	7461	Hs.647018	NM_003388	ENSG00000106665	CLIP2	CLIP|CLIP-115|CYLN2|WBSCR3|WBSCR4|WSCR3|WSCR4	CAP-Gly domain containing linker protein 2	protein-coding	48.34
909	chr5	143206359	143206690	intron (NM_001349547, intron 20 of 21)	intron (NM_001349547, intron 20 of 21)	14024	NR_046816	100874372	Hs.666717	NR_046816	ENSG00000230789	ARHGAP26-IT1	-	ARHGAP26 intronic transcript 1	ncRNA	48.34
658	chr2	98464978	98465184	intron (NM_001351427, intron 1 of 25)	MIRb|SINE|MIR	19071	NM_001351426	3631	Hs.469386	NM_001566	ENSG00000040933	INPP4A	INPP4|TVAS1	inositol polyphosphate-4-phosphatase type I A	protein-coding	48.14
175	chr11	62841512	62841718	Intergenic	Intergenic	-1459	NM_018093	54663	Hs.654620	NM_018093	ENSG00000133316	WDR74	-	WD repeat domain 74	protein-coding	48.14
199	chr11	121590176	121590426	intron (NM_003105, intron 30 of 47)	intron (NM_003105, intron 30 of 47)	138098	NM_003105	6653	Hs.368592	NM_003105	ENSG00000137642	SORL1	C11orf32|LR11|LRP9|SORLA|SorLA-1|gp250	sortilin related receptor 1	protein-coding	48.14
554	chr18	59927225	59927474	Intergenic	Intergenic	27389	NM_021127	5366	Hs.96	NM_021127	ENSG00000141682	PMAIP1	APR|NOXA	phorbol-12-myristate-13-acetate-induced protein 1	protein-coding	48.14
772	chr3	16521200	16521436	Intergenic	Intergenic	-7603	NM_015150	23180	Hs.98910	NM_015150	ENSG00000131378	RFTN1	MIG2|PIB10|PIG9|RAFTLIN	raftlin, lipid raft linker 1	protein-coding	47.74
1122	chr8	42292771	42292977	intron (NM_001190720, intron 3 of 20)	MIRb|SINE|MIR	21572	NR_033819	3551	Hs.597664	NM_001556	ENSG00000104365	IKBKB	IKK-beta|IKK2|IKKB|IMD15|NFKBIKB	inhibitor of nuclear factor kappa B kinase subunit beta	protein-coding	47.74
1140	chr8	100438048	100438257	Intergenic	Intergenic	55389	NR_039681	100616451		NR_039681	ENSG00000265599	MIR4471	-	microRNA 4471	ncRNA	47.35
625	chr2	43402017	43402223	intron (NM_001083953, intron 28 of 37)	intron (NM_001083953, intron 28 of 37)	174909	NR_027251	100129726	Hs.194480	NM_178529	ENSG00000279873	LINC01126	-	long intergenic non-protein coding RNA 1126	ncRNA	47.35
1071	chr7	105012528	105012769	non-coding (NR_024586, exon 1 of 1)	non-coding (NR_024586, exon 1 of 1)	1493	NR_024586	100216545	Hs.631150	NR_024586		KMT2E-AS1	-	KMT2E antisense RNA 1	ncRNA	47.35
1030	chr6	149032722	149032959	promoter-TSS (NR_134599)	promoter-TSS (NR_134599)	-179	NR_134599	105378047	Hs.659484	NR_134599		LOC105378047	-	uncharacterized LOC105378047	ncRNA	47.35
812	chr3	178514140	178514371	Intergenic	Intergenic	-22043	NM_181361	10242	Hs.478368	NM_005832	ENSG00000197584	KCNMB2	-	potassium calcium-activated channel subfamily M regulatory beta subunit 2	protein-coding	47.35
679	chr2	213015836	213016042	intron (NM_001079526, intron 7 of 8)	intron (NM_001079526, intron 7 of 8)	-89603	NR_039936	100616472		NR_039936	ENSG00000283637	MIR4776-2	mir-4776-2	microRNA 4776-2	ncRNA	47.15
708	chr20	38875528	38875748	intron (NM_015568, intron 2 of 10)	intron (NM_015568, intron 2 of 10)	-50674	NM_030919	81610	Hs.726442	NM_030919	ENSG00000101447	FAM83D	C20orf129|CHICA|dJ616B8.3	family with sequence similarity 83 member D	protein-coding	47.15
240	chr12	92503010	92503241	Intergenic	Intergenic	36446	NR_144532	100507616	Hs.339918	NR_144532		LINC02397	-	long intergenic non-protein coding RNA 2397	ncRNA	47.15
1188	chr9	112012479	112012702	Intergenic	Intergenic	80490	NR_039814	100616114		NR_039814	ENSG00000266315	MIR4668	mir-4668	microRNA 4668	ncRNA	46.95
893	chr5	119367584	119367814	intron (NM_014350, intron 1 of 1)	intron (NM_014350, intron 1 of 1)	11879	NM_014350	25816	Hs.618488	NM_014350	ENSG00000145779	TNFAIP8	GG2-1|MDC-3.13|NDED|SCC-S2|SCCS2	TNF alpha induced protein 8	protein-coding	46.95
14	chr1	30754744	30754986	intron (NM_006762, intron 1 of 7)	intron (NM_006762, intron 1 of 7)	2971	NM_006762	7805	Hs.371021	NM_006762	ENSG00000162511	LAPTM5	CLAST6	lysosomal protein transmembrane 5	protein-coding	46.76
1126	chr8	60904295	60904501	Intergenic	Intergenic	63350	NR_034003	100130298	Hs.636194	NR_034003		LOC100130298	-	hCG1816373-like	ncRNA	46.76
805	chr3	169945461	169945667	non-coding (NR_027622, exon 2 of 2)	non-coding (NR_027622, exon 2 of 2)	21170	NR_024409	100128164	Hs.633070	NR_024409	ENSG00000239219	LOC100128164	-	four and a half LIM domains 1 pseudogene	pseudo	46.76
818	chr3	196179718	196180025	Intergenic	Tigger15a|DNA|TcMar-Tigger	31558	NM_001039617	131540	Hs.111591	NM_001039617	ENSG00000163958	ZDHHC19	DHHC19	zinc finger DHHC-type containing 19	protein-coding	46.56
666	chr2	171319142	171319370	non-coding (NR_135568, exon 7 of 7)	non-coding (NR_135568, exon 7 of 7)	-87942	NM_001136554	9874	Hs.744917	NM_012290	ENSG00000198586	TLK1	PKU-beta	tousled like kinase 1	protein-coding	46.56
1155	chr8	127307723	127307929	intron (NR_117100, intron 5 of 5)	intron (NR_117100, intron 5 of 5)	63189	NR_117099	103021164	Hs.571531	NR_117099		CASC21	CARLO2|CARLo-2|LINC01244	cancer susceptibility 21 (non-protein coding)	ncRNA	46.36
1104	chr8	8346568	8346774	intron (NM_001080826, intron 2 of 4)	intron (NM_001080826, intron 2 of 4)	35163	NM_001080826	157285	Hs.583863	NM_001080826	ENSG00000275342	PRAG1	NACK|PEAK2|PRAGMIN|SGK223	PEAK1 related, kinase-activating pseudokinase 1	protein-coding	46.36
569	chr19	2608096	2608315	intron (NM_052847, intron 2 of 4)	intron (NM_052847, intron 2 of 4)	-22510	NR_107004	102465838		NR_107004	ENSG00000277904	MIR7850	hsa-mir-7850	microRNA 7850	ncRNA	46.17
409	chr16	11328631	11328866	Intergenic	Intergenic	16464	NR_135174	105371083	Hs.737495	NR_135174	ENSG00000263080	LOC105371083	-	uncharacterized LOC105371083	ncRNA	46.17
1086	chr7	131031587	131031828	intron (NR_109850, intron 3 of 5)	intron (NR_109850, intron 3 of 5)	75323	NR_024153	378805	Hs.150556	NM_001085379	ENSG00000231721	LINC-PINT	LincRNA-Pint|MKLN1-AS1|PINT	long intergenic non-protein coding RNA, p53 induced transcript	ncRNA	46.17
487	chr17	43299973	43300179	TTS (NR_002716).10	TTS (NR_002716).10	155	NR_002716	6066		NR_002716	ENSG00000274585	RNU2-1	RNU2|U2	RNA, U2 small nuclear 1	snRNA	45.97
1221	chrX	13005676	13005936	Intergenic	Intergenic	30699	NM_021109	7114	Hs.437277	NM_021109	ENSG00000205542	TMSB4X	FX|PTMB4|TB4X|TMSB4	thymosin beta 4, X-linked	protein-coding	45.97
878	chr5	89301642	89301876	intron (NR_136219, intron 7 of 9)	intron (NR_136219, intron 7 of 9)	-397654	NM_001131005	4208	Hs.649965	NM_002397	ENSG00000081189	MEF2C	C5DELq14.3|DEL5q14.3	myocyte enhancer factor 2C	protein-coding	45.97
480	chr17	43266554	43266800	TTS (NR_002716).6	TTS (NR_002716).6	146	NR_002716	6066		NR_002716	ENSG00000274585	RNU2-1	RNU2|U2	RNA, U2 small nuclear 1	snRNA	45.97
872	chr5	33850141	33850347	intron (NM_030955, intron 2 of 23)	intron (NM_030955, intron 2 of 23)	41948	NM_001324512	81792	Hs.12680	NM_030955	ENSG00000151388	ADAMTS12	PRO4389	ADAM metallopeptidase with thrombospondin type 1 motif 12	protein-coding	45.77
1197	chr9	124202494	124202759	Intergenic	Intergenic	-54980	NM_001166167	10783	Hs.197071	NM_014397	ENSG00000119408	NEK6	SID6-1512	NIMA related kinase 6	protein-coding	45.77
874	chr5	72465702	72465929	intron (NM_152625, intron 1 of 4)	MIRb|SINE|MIR	41607	NM_152625	167465	Hs.224794	NM_152625	ENSG00000178175	ZNF366	DC-SCRIPT|DCSCRIPT	zinc finger protein 366	protein-coding	45.77
282	chr13	23794678	23794921	intron (NM_005932, intron 16 of 18)	intron (NM_005932, intron 16 of 18)	-94088	NM_001014442	542767	Hs.642624	NM_001014442		PCOTH	C1QTNF9B-AS1	Pro-X-Gly collagen triple helix like repeat containing	protein-coding	45.57
509	chr17	75295760	75295966	Intergenic	Intergenic	-6414	NM_001126121	60386	Hs.514470	NM_021734	ENSG00000125454	SLC25A19	DNC|MCPHA|MUP1|THMD3|THMD4|TPC	solute carrier family 25 member 19	protein-coding	45.57
354	chr14	105582033	105582239	Intergenic	Intergenic	-38980	NR_107038	102465871		NR_107038	ENSG00000274172	MIR8071-1	hsa-mir-8071-1	microRNA 8071-1	ncRNA	45.57
333	chr14	76961822	76962029	intron (NR_133913, intron 1 of 2)	intron (NR_133913, intron 1 of 2)	2287	NR_133913	105370578	Hs.574184	NR_133913	ENSG00000258602	LINC01629	linc-KIAA1737-2	long intergenic non-protein coding RNA 1629	ncRNA	45.38
690	chr2	230926040	230926286	promoter-TSS (NM_005683)	promoter-TSS (NM_005683)	-937	NM_005683	9290	Hs.114545	NM_005683	ENSG00000135898	GPR55	LPIR1	G protein-coupled receptor 55	protein-coding	45.38
556	chr18	69949002	69949208	intron (NM_006566, intron 1 of 6)	intron (NM_006566, intron 1 of 6)	-1252	NM_001303618	10666	Hs.660130	NM_006566	ENSG00000150637	CD226	DNAM-1|DNAM1|PTA1|TLiSA1	CD226 molecule	protein-coding	45.18
357	chr14	105700963	105701169	Intergenic	Intergenic	-28259	NR_046211	2003	Hs.744419	NR_046211		ELK2AP	ELK2|ELK2.1|ELK2P1	ELK2A, member of ETS oncogene family, pseudogene	pseudo	45.18
814	chr3	187000709	187000915	intron (NM_173217, intron 2 of 6)	intron (NM_173217, intron 2 of 6)	-21065	NM_003032	6480	Hs.207459	NM_003032	ENSG00000073849	ST6GAL1	SIAT1|ST6GalI|ST6N	ST6 beta-galactoside alpha-2,6-sialyltransferase 1	protein-coding	45.18
439	chr17	2089503	2089741	promoter-TSS (NM_001282326)	promoter-TSS (NM_001282326)	-861	NM_001282326	23293	Hs.448342	NM_017575	ENSG00000070366	SMG6	C17orf31|EST1A|SMG-6|hSMG5/7a	SMG6, nonsense mediated mRNA decay factor	protein-coding	45.18
801	chr3	141379559	141379800	intron (NM_001080412, intron 3 of 7)	intron (NM_001080412, intron 3 of 7)	-6767	NM_001350099	253461	Hs.518301	NM_152535	ENSG00000177311	ZBTB38	CIBZ|PPP1R171|ZNF921	zinc finger and BTB domain containing 38	protein-coding	44.98
579	chr19	7705723	7705943	Intergenic	Intergenic	-3687	NM_001220500	2208	Hs.465778	NM_002002	ENSG00000104921	FCER2	BLAST-2|CD23|CD23A|CLEC4J|FCE2|IGEBF	Fc fragment of IgE receptor II	protein-coding	44.78
352	chr14	105566331	105566537	Intergenic	Intergenic	34579	NR_135205	105370697	Hs.148580	NR_135205		LOC105370697	-	uncharacterized LOC105370697	ncRNA	44.78
1201	chr9	125650282	125650510	intron (NM_001006617, intron 4 of 11)	L2b|LINE|L2	56838	NM_001006619	79109	Hs.495138	NM_024117	ENSG00000119487	MAPKAP1	JC310|MIP1|SIN1|SIN1b|SIN1g	mitogen-activated protein kinase associated protein 1	protein-coding	44.78
26	chr1	44819656	44819948	TTS (NM_001166292)	TTS (NM_001166292)	11320	NM_001136537	149478	Hs.632400	NM_001136537	ENSG00000222009	BTBD19	-	BTB domain containing 19	protein-coding	44.59
767	chr3	15805847	15806063	intron (NM_015199, intron 1 of 27)	intron (NM_015199, intron 1 of 27)	-7771	NR_146112	23243	Hs.335239	NM_015199	ENSG00000206560	ANKRD28	PITK|PPP1R65	ankyrin repeat domain 28	protein-coding	44.39
398	chr15	90661371	90661577	non-coding (NR_120371, exon 2 of 3)	non-coding (NR_120371, exon 2 of 3)	1240	NR_120371	101929765	Hs.615348	NR_120371	ENSG00000245479	LINC01585	-	long intergenic non-protein coding RNA 1585	ncRNA	44.39
84	chr1	203289587	203289820	TTS (NR_117097)	TTS (NR_117097)	2003	NR_117098	100506775	Hs.443859	NR_117097	ENSG00000231507	LINC01353	-	long intergenic non-protein coding RNA 1353	ncRNA	44.39
512	chr17	76264767	76264973	promoter-TSS (NM_182565)	promoter-TSS (NM_182565)	-335	NM_182565	283991	Hs.744981	NM_182565	ENSG00000185262	UBALD2	FAM100B	UBA like domain containing 2	protein-coding	44.39
684	chr2	218896527	218896733	Intergenic	Intergenic	16097	NM_025216	80326	Hs.121540	NM_025216	ENSG00000135925	WNT10A	OODD|SSPS|STHAG4	Wnt family member 10A	protein-coding	44.39
864	chr5	402914	403133	intron (NM_001242412, intron 4 of 10)	L1MA8|LINE|L1	40137	NR_126522	116349	Hs.446702	NM_138464	ENSG00000221990	EXOC3-AS1	C5orf55	EXOC3 antisense RNA 1	ncRNA	44.39
100	chr1	234963216	234963428	intron (NR_125945, intron 1 of 3)	intron (NR_125945, intron 1 of 3)	677	NR_125945	101927851	Hs.520684	NR_125945	ENSG00000238005	LOC101927851	-	uncharacterized LOC101927851	ncRNA	44.19
498	chr17	58338047	58338263	intron (NR_038418, intron 2 of 3)	intron (NR_038418, intron 2 of 3)	953	NR_038417	100506779	Hs.718477	NR_038410	ENSG00000265148	TSPOAP1-AS1	BZRAP1-AS1	TSPOAP1 antisense RNA 1	ncRNA	44.19
185	chr11	73152993	73153199	Intergenic	Intergenic	-10998	NM_014824	9873	Hs.744959	NM_014824	ENSG00000137478	FCHSD2	NWK|SH3MD3	FCH and double SH3 domains 2	protein-coding	44.19
383	chr15	75043091	75043312	promoter-TSS (NM_001301104)	promoter-TSS (NM_001301104)	-68	NM_001301104	60490	Hs.458922	NM_021823	ENSG00000138621	PPCDC	MDS018|PPC-DC|coaC	phosphopantothenoylcysteine decarboxylase	protein-coding	44.19
693	chr2	230974226	230974461	Intergenic	Intergenic	21689	NR_033879	348761	Hs.404807	NR_033879	ENSG00000238062	SPATA3-AS1	-	SPATA3 antisense RNA 1 (head to head)	ncRNA	44.19
850	chr4	184288522	184288856	Intergenic	Intergenic	65288	NR_040108	728175	Hs.590107	NR_040108	ENSG00000180712	LINC02363	-	long intergenic non-protein coding RNA 2363	ncRNA	44
555	chr18	63161845	63162058	intron (NM_000633, intron 2 of 2)	intron (NM_000633, intron 2 of 2)	157429	NM_000657	596	Hs.150749	NM_000633	ENSG00000171791	BCL2	Bcl-2|PPP1R50	BCL2, apoptosis regulator	protein-coding	44
23	chr1	41751385	41751591	intron (NM_024503, intron 1 of 8)	intron (NM_024503, intron 1 of 8)	167219	NM_001127714	59269	Hs.403972	NM_024503	ENSG00000127124	HIVEP3	KBP-1|KBP1|KRC|SHN3|Schnurri-3|ZAS3|ZNF40C	human immunodeficiency virus type I enhancer binding protein 3	protein-coding	44
447	chr17	8855847	8856097	intron (NM_001010855, intron 1 of 19)	L1ME1|LINE|L1	11705	NM_001010855	146850	Hs.255809	NM_001010855	ENSG00000276231	PIK3R6	C17orf38|HsT41028|p84 PIKAP|p87(PIKAP)|p87PIKAP	phosphoinositide-3-kinase regulatory subunit 6	protein-coding	43.6
402	chr15	99512150	99512356	Intergenic	Intergenic	-53348	NM_001352617	4205	Hs.268675	NM_005587	ENSG00000068305	MEF2A	ADCAD1|RSRFC4|RSRFC9|mef2	myocyte enhancer factor 2A	protein-coding	43.6
20	chr1	40385690	40385896	intron (NM_001198978, intron 1 of 9)	intron (NM_001198978, intron 1 of 9)	-7552	NM_001198979	64744	Hs.15200	NM_022733	ENSG00000084070	SMAP2	SMAP1L	small ArfGAP2	protein-coding	43.6
355	chr14	105686182	105686392	Intergenic	Intergenic	-13480	NR_046211	2003	Hs.744419	NR_046211		ELK2AP	ELK2|ELK2.1|ELK2P1	ELK2A, member of ETS oncogene family, pseudogene	pseudo	43.4
268	chr12	111444409	111444622	intron (NM_001291424, intron 1 of 6)	intron (NM_001291424, intron 1 of 6)	9653	NM_001291424	10019	Hs.506784	NM_005475	ENSG00000111252	SH2B3	IDDM20|LNK	SH2B adaptor protein 3	protein-coding	43.4
448	chr17	8858023	8858229	intron (NM_001010855, intron 1 of 19)	intron (NM_001010855, intron 1 of 19)	9551	NM_001010855	146850	Hs.255809	NM_001010855	ENSG00000276231	PIK3R6	C17orf38|HsT41028|p84 PIKAP|p87(PIKAP)|p87PIKAP	phosphoinositide-3-kinase regulatory subunit 6	protein-coding	43.21
1200	chr9	125632442	125632648	intron (NM_001006617, intron 4 of 11)	L3b|LINE|CR1	74689	NM_001006619	79109	Hs.495138	NM_024117	ENSG00000119487	MAPKAP1	JC310|MIP1|SIN1|SIN1b|SIN1g	mitogen-activated protein kinase associated protein 1	protein-coding	43.21
890	chr5	111254775	111254989	intron (NM_001744, intron 1 of 10)	intron (NM_001744, intron 1 of 10)	30340	NM_001323377	814	Hs.438801	NM_001744	ENSG00000152495	CAMK4	CaMK IV|CaMK-GR|caMK	calcium/calmodulin dependent protein kinase IV	protein-coding	43.01
506	chr17	67650885	67651098	intron (NM_181671, intron 6 of 9)	intron (NM_181671, intron 6 of 9)	-66842	NM_001303272	25926	Hs.463936	NM_015462	ENSG00000130935	NOL11	-	nucleolar protein 11	protein-coding	43.01
177	chr11	64859574	64859780	intron (NM_001282444, intron 5 of 6)	intron (NM_001282444, intron 5 of 6)	-15108	NM_017525	55561	Hs.293590	NM_017525	ENSG00000171219	CDC42BPG	DMPK2|HSMDPKIN|KAPPA-200|MRCKG|MRCKgamma	CDC42 binding protein kinase gamma	protein-coding	43.01
930	chr6	319795	320012	intron (NR_104473, intron 3 of 5)	intron (NR_104473, intron 3 of 5)	27846	NR_104473	56940	Hs.29106	NM_020185	ENSG00000112679	DUSP22	JKAP|JSP-1|JSP1|LMW-DSP2|LMWDSP2|MKP-x|MKPX|VHX	dual specificity phosphatase 22	protein-coding	42.81
797	chr3	125141523	125141745	intron (NM_024628, intron 5 of 13)	intron (NM_024628, intron 5 of 13)	9918	NR_049815	100847039		NR_049815	ENSG00000264986	MIR5092	-	microRNA 5092	ncRNA	42.81
288	chr13	42412809	42413029	Intergenic	Intergenic	-11973	NR_135319	105370177		NR_135319	ENSG00000283554	LINC02341	-	long intergenic non-protein coding RNA 2341	ncRNA	42.61
1152	chr8	127288233	127288500	intron (NR_117099, intron 1 of 3)	intron (NR_117099, intron 1 of 3)	43729	NR_117099	103021164	Hs.571531	NR_117099		CASC21	CARLO2|CARLo-2|LINC01244	cancer susceptibility 21 (non-protein coding)	ncRNA	42.61
735	chr21	36535669	36535940	intron (NM_001146077, intron 1 of 2)	intron (NM_001146077, intron 1 of 2)	7015	NM_001146078	23562	Hs.660278	NM_012130	ENSG00000159261	CLDN14	DFNB29	claudin 14	protein-coding	42.61
38	chr1	101293491	101293705	Intergenic	Intergenic	-30239	NR_126402	104355286	Hs.568671	NR_126402	ENSG00000231671	LINC01307	-	long intergenic non-protein coding RNA 1307	ncRNA	42.42
446	chr17	8173314	8173541	TTS (NR_033294)	TTS (NR_033294)	161	NR_033294	727676		NR_033294	ENSG00000200463	SNORD118	LCC|U8	small nucleolar RNA, C/D box 118	snoRNA	42.42
263	chr12	110619540	110619806	intron (NM_001173976, intron 2 of 14)	intron (NM_001173976, intron 2 of 14)	5646	NM_001319682	79600	Hs.211511	NM_024549	ENSG00000204852	TCTN1	JBTS13|TECT1	tectonic family member 1	protein-coding	42.22
1204	chr9	129992175	129992381	intron (NM_015033, intron 2 of 16)	intron (NM_015033, intron 2 of 16)	50916	NM_015033	23048	Hs.189409	NM_015033	ENSG00000187239	FNBP1	FBP17	formin binding protein 1	protein-coding	42.22
200	chr11	123381956	123382162	promoter-TSS (NR_039714)	promoter-TSS (NR_039714)	-547	NR_039714	100616319		NR_039714	ENSG00000265357	MIR4493	-	microRNA 4493	ncRNA	42.22
1184	chr9	109967716	109967925	intron (NM_147150, intron 6 of 9)	intron (NM_147150, intron 6 of 9)	-80778	NM_001198656	11217	Hs.591908	NM_001004065	ENSG00000241978	AKAP2	AKAP-2|AKAPKL|MISP2|PRKA2	A-kinase anchoring protein 2	protein-coding	42.22
851	chr4	184314205	184314415	Intergenic	Intergenic	39667	NR_040108	728175	Hs.590107	NR_040108	ENSG00000180712	LINC02363	-	long intergenic non-protein coding RNA 2363	ncRNA	42.02
332	chr14	76194416	76194622	intron (NM_001322030, intron 8 of 9)	(TGCA)n|Simple_repeat|Simple_repeat	40165	NM_017972	55668	Hs.410231	NM_017926	ENSG00000089916	GPATCH2L	C14orf118	G-patch domain containing 2 like	protein-coding	42.02
375	chr15	67085929	67086135	intron (NM_005902, intron 1 of 8)	intron (NM_005902, intron 1 of 8)	20175	NM_005902	4088	Hs.727986	NM_005902	ENSG00000166949	SMAD3	HSPC193|HsT17436|JV15-2|LDS1C|LDS3|MADH3	SMAD family member 3	protein-coding	42.02
138	chr10	88064857	88065082	Intergenic	Intergenic	201531	NM_001304718	5728	Hs.500466	NM_000314	ENSG00000171862	PTEN	10q23del|BZS|CWS1|DEC|GLM2|MHAM|MMAC1|PTEN1|PTENbeta|TEP1	phosphatase and tensin homolog	protein-coding	41.83
486	chr17	43296360	43296567	TTS (NR_002716).9	TTS (NR_002716).9	152	NR_002716	6066		NR_002716	ENSG00000274585	RNU2-1	RNU2|U2	RNA, U2 small nuclear 1	snRNA	41.83
345	chr14	93978359	93978571	Intergenic	MLT1H1|LTR|ERVL-MaLR	-1735	NM_001202429	51676	Hs.510327	NM_016150	ENSG00000100628	ASB2	ASB-2	ankyrin repeat and SOCS box containing 2	protein-coding	41.83
1117	chr8	38770306	38770603	intron (NM_001352804, intron 1 of 10)	intron (NM_001352804, intron 1 of 10)	13215	NM_001352797	6867	Hs.279245	NM_006283	ENSG00000147526	TACC1	Ga55	transforming acidic coiled-coil containing protein 1	protein-coding	41.83
478	chr17	43241094	43241300	TTS (NR_002716).3	TTS (NR_002716).3	173	NR_002716	6066		NR_002716	ENSG00000274585	RNU2-1	RNU2|U2	RNA, U2 small nuclear 1	snRNA	41.63
1044	chr7	20219952	20220203	intron (NR_134569, intron 3 of 3)	MLT1N2|LTR|ERVL-MaLR	2500	NR_134569	100506098	Hs.59203	NR_134567	ENSG00000233834	LOC100506098	-	uncharacterized LOC100506098	ncRNA	41.63
546	chr18	58535372	58535578	exon (NM_052947, exon 5 of 13)	exon (NM_052947, exon 5 of 13)	-65145	NR_132963	106635543		NR_132963		SNORA108	-	small nucleolar RNA, H/ACA box 108	snoRNA	41.63
1153	chr8	127300773	127301024	intron (NR_117100, intron 5 of 5)	intron (NR_117100, intron 5 of 5)	56261	NR_117099	103021164	Hs.571531	NR_117099		CASC21	CARLO2|CARLo-2|LINC01244	cancer susceptibility 21 (non-protein coding)	ncRNA	41.63
1179	chr9	87560389	87560625	intron (NM_001288730, intron 2 of 25)	L1MB2|LINE|L1	7053	NR_146781	100506897	Hs.656160	NR_146781	ENSG00000236709	DAPK1-IT1	-	DAPK1 intronic transcript 1	ncRNA	41.43
895	chr5	126748136	126748369	Intergenic	Intergenic	28234	NR_134485	102723557	Hs.582207	NR_134485	ENSG00000251072	LMNB1-DT	-	LMNB1 divergent transcript	ncRNA	41.43
544	chr18	54285085	54285291	intron (NR_147257, intron 8 of 9)	intron (NR_147257, intron 8 of 9)	15709	NM_001351611	11201	Hs.438533	NM_007195	ENSG00000101751	POLI	RAD30B|RAD3OB|eta2	DNA polymerase iota	protein-coding	41.43
862	chr5	373794	374000	intron (NM_001242412, intron 3 of 10)	CpG	69263	NR_126522	116349	Hs.446702	NM_138464	ENSG00000221990	EXOC3-AS1	C5orf55	EXOC3 antisense RNA 1	ncRNA	41.43
485	chr17	43290228	43290434	Intergenic	U2|snRNA|snRNA	-6002	NR_002716	6066		NR_002716	ENSG00000274585	RNU2-1	RNU2|U2	RNA, U2 small nuclear 1	snRNA	41.23
1194	chr9	120892782	120892988	intron (NM_001286840, intron 1 of 14)	L2b|LINE|L2	2011	NM_001286840	26147	Hs.460124	NM_015651	ENSG00000119403	PHF19	MTF2L1|PCL3|TDRD19B	PHD finger protein 19	protein-coding	41.23
837	chr4	42638984	42639226	intron (NM_001105529, intron 1 of 35)	L3|LINE|CR1	18000	NM_006095	10396	Hs.435052	NM_006095	ENSG00000124406	ATP8A1	ATPASEII|ATPIA|ATPP2	ATPase phospholipid transporting 8A1	protein-coding	41.23
1108	chr8	11483866	11484082	Intergenic	Intergenic	-10018	NM_001330465	640	Hs.146591	NM_001715	ENSG00000136573	BLK	MODY11	BLK proto-oncogene, Src family tyrosine kinase	protein-coding	41.23
325	chr14	68279948	68280175	intron (NM_133510, intron 7 of 10)	intron (NM_133510, intron 7 of 10)	348726	NR_135816	100996664		NR_135816		LOC100996664	-	uncharacterized LOC100996664	ncRNA	41.23
1001	chr6	89387541	89387747	intron (NM_021244, intron 1 of 6)	intron (NM_021244, intron 1 of 6)	24632	NM_021244	58528	Hs.31712	NM_021244	ENSG00000025039	RRAGD	RAGD|bA11D8.2.1	Ras related GTP binding D	protein-coding	41.23
477	chr17	43239830	43240045	TTS (NR_002716).2	TTS (NR_002716).2	174	NR_002716	6066		NR_002716	ENSG00000274585	RNU2-1	RNU2|U2	RNA, U2 small nuclear 1	snRNA	41.23
482	chr17	43273022	43273248	Intergenic	U2|snRNA|snRNA	5033	NR_002716	6066		NR_002716	ENSG00000274585	RNU2-1	RNU2|U2	RNA, U2 small nuclear 1	snRNA	41.23
578	chr19	7337831	7338048	Intergenic	Intergenic	-43637	NM_000208	3643	Hs.465744	NM_000208	ENSG00000171105	INSR	CD220|HHF5	insulin receptor	protein-coding	41.23
1141	chr8	100472940	100473220	Intergenic	Intergenic	86631	NM_001270378	157567	Hs.530199	NM_198401	ENSG00000186106	ANKRD46	ANK-S|GENX-115279	ankyrin repeat domain 46	protein-coding	41.04
616	chr2	33497275	33497484	intron (NM_001349977, intron 2 of 18)	intron (NM_001349977, intron 2 of 18)	-16496	NM_015376	25780	Hs.143674	NM_015376	ENSG00000152689	RASGRP3	GRP3	RAS guanyl releasing protein 3	protein-coding	41.04
745	chr22	35127135	35127346	intron (NR_126356, intron 4 of 5)	intron (NR_126356, intron 4 of 5)	61104	NM_001303508	91464	Hs.567637	NM_001008494	ENSG00000175329	ISX	Pix-1|RAXLX	intestine specific homeobox	protein-coding	41.04
42	chr1	111592878	111593136	Intergenic	(AG)n|Simple_repeat|Simple_repeat	15311	NR_034126	100129269	Hs.689728	NR_034126		LINC01160	-	long intergenic non-protein coding RNA 1160	ncRNA	41.04
62	chr1	156127219	156127455	intron (NM_001282624, intron 2 of 10)	intron (NM_001282624, intron 2 of 10)	1220	NM_001282624	4000	Hs.594444	NM_005572	ENSG00000160789	LMNA	CDCD1|CDDC|CMD1A|CMT2B1|EMD2|FPL|FPLD|FPLD2|HGPS|IDC|LDP1|LFP|LGMD1B|LMN1|LMNC|LMNL1|MADA|PRO1	lamin A/C	protein-coding	41.04
566	chr19	2085346	2085567	intron (NM_130807, intron 1 of 4)	intron (NM_130807, intron 1 of 4)	10814	NM_130807	126308	Hs.744938	NM_130807	ENSG00000172081	MOB3A	MOB-LAK|MOB1C|MOBKL2A|moblak	MOB kinase activator 3A	protein-coding	41.04
822	chr4	3077901	3078107	intron (NM_002111, intron 1 of 66)	intron (NM_002111, intron 1 of 66)	3323	NM_002111	3064	Hs.518450	NM_002111	ENSG00000197386	HTT	HD|IT15|LOMARS	huntingtin	protein-coding	40.84
452	chr17	8939962	8940168	intron (NM_001142633, intron 1 of 18)	intron (NM_001142633, intron 1 of 18)	25647	NM_001251855	23533	Hs.278901	NM_014308	ENSG00000141506	PIK3R5	F730038I15Rik|FOAP-2|P101-PI3K|p101	phosphoinositide-3-kinase regulatory subunit 5	protein-coding	40.84
597	chr19	43765554	43765760	TTS (NM_002250)	TTS (NM_002250)	-10621	NM_019108	56006	Hs.466875	NM_019108	ENSG00000105771	SMG9	C19orf61|F17127_1|HBMS	SMG9, nonsense mediated mRNA decay factor	protein-coding	40.84
780	chr3	44045956	44046222	Intergenic	Intergenic	-68123	NR_029700	406929		NR_029700	ENSG00000207954	MIR138-1	MIRN138-1|mir-138-1	microRNA 138-1	ncRNA	40.84
483	chr17	43277910	43278116	TTS (NR_002716).7	TTS (NR_002716).7	155	NR_002716	6066		NR_002716	ENSG00000274585	RNU2-1	RNU2|U2	RNA, U2 small nuclear 1	snRNA	40.84
901	chr5	134132472	134132719	intron (NR_033449, intron 1 of 7)	intron (NR_033449, intron 1 of 7)	17032	NR_033449	6932	Hs.573153	NM_003202	ENSG00000081059	TCF7	TCF-1	transcription factor 7	protein-coding	40.84
1167	chr9	5594006	5594227	Intergenic	Intergenic	-35003	NM_020829	57589	Hs.211520	NM_020829	ENSG00000107036	RIC1	CIP150|KIAA1432|bA207C16.1	RIC1 homolog, RAB6A GEF complex partner 1	protein-coding	40.64
1050	chr7	43648694	43648964	intron (NR_146945, intron 1 of 6)	intron (NR_146945, intron 1 of 6)	65736	NM_004760	9263	Hs.709489	NM_004760	ENSG00000164543	STK17A	DRAK1	serine/threonine kinase 17a	protein-coding	40.64
476	chr17	43233719	43233925	TTS (NR_002716)	TTS (NR_002716)	155	NR_002716	6066		NR_002716	ENSG00000274585	RNU2-1	RNU2|U2	RNA, U2 small nuclear 1	snRNA	40.64
760	chr3	5011773	5012030	Intergenic	Intergenic	-31940	NR_125916	100507582	Hs.434505	NR_037903	ENSG00000235831	BHLHE40-AS1	-	BHLHE40 antisense RNA 1	ncRNA	40.64
464	chr17	32503574	32503958	intron (NM_015194, intron 21 of 21)	intron (NM_015194, intron 21 of 21)	16679	NM_003885	8851	Hs.500015	NM_003885	ENSG00000176749	CDK5R1	CDK5P35|CDK5R|NCK5A|p23|p25|p35|p35nck5a	cyclin dependent kinase 5 regulatory subunit 1	protein-coding	40.44
242	chr12	92551958	92552224	Intergenic	Intergenic	85412	NR_144532	100507616	Hs.339918	NR_144532		LINC02397	-	long intergenic non-protein coding RNA 2397	ncRNA	40.44
116	chr10	11678196	11678433	Intergenic	MER58B|DNA|hAT-Charlie	-64043	NM_024693	79746	Hs.22242	NM_024693	ENSG00000134463	ECHDC3	-	enoyl-CoA hydratase domain containing 3	protein-coding	40.44
540	chr18	54209967	54210187	intron (NM_003927, intron 1 of 6)	intron (NM_003927, intron 1 of 6)	12335	NR_002970	677819	Hs.655869	NR_002970	ENSG00000207233	SNORA37	ACA37	small nucleolar RNA, H/ACA box 37	snoRNA	40.44
617	chr2	37570863	37571138	Intergenic	Intergenic	101199	NM_001270437	10602	Hs.369574	NM_006449	ENSG00000163171	CDC42EP3	BORG2|CEP3|UB1	CDC42 effector protein 3	protein-coding	40.44
915	chr5	149805869	149806100	intron (NM_001172699, intron 1 of 10)	intron (NM_001172699, intron 1 of 10)	34044	NM_001172699	133522	Hs.483816	NM_133263	ENSG00000155846	PPARGC1B	ERRL1|PERC|PGC-1(beta)|PGC1B	PPARG coactivator 1 beta	protein-coding	40.44
1151	chr8	127210734	127210940	intron (NR_108049, intron 1 of 1)	intron (NR_108049, intron 1 of 1)	8431	NR_108049	100507056	Hs.343864	NR_108049		CCAT1	CARLO5|CARLo-5|onco-lncRNA-40	colon cancer associated transcript 1 (non-protein coding)	ncRNA	40.25
692	chr2	230950469	230950691	Intergenic	Intergenic	-25354	NM_005683	9290	Hs.114545	NM_005683	ENSG00000135898	GPR55	LPIR1	G protein-coupled receptor 55	protein-coding	40.25
309	chr14	22570306	22570512	intron (NM_001344, intron 2 of 2)	intron (NM_001344, intron 2 of 2)	-13347	NR_146543	105370400		NR_146543	ENSG00000259054	LINC02332	-	long intergenic non-protein coding RNA 2332	ncRNA	40.25
757	chr3	4977469	4977703	intron (NR_125915, intron 1 of 3)	intron (NR_125915, intron 1 of 3)	-1826	NM_003670	8553	Hs.744856	NM_003670	ENSG00000134107	BHLHE40	BHLHB2|Clast5|DEC1|HLHB2|SHARP-2|SHARP2|STRA13|Stra14	basic helix-loop-helix family member e40	protein-coding	40.25
928	chr6	229342	229566	Intergenic	Intergenic	-23970	NR_126020	285766	Hs.657946	NR_126020	ENSG00000263667	LOC285766	-	uncharacterized LOC285766	ncRNA	40.25
705	chr20	37291824	37292097	intron (NM_001003897, intron 1 of 2)	THE1B|LTR|ERVL-MaLR	2312	NM_022077	63905	Hs.6126	NM_022077	ENSG00000101363	MANBAL	-	mannosidase beta like	protein-coding	40.05
321	chr14	65206399	65206645	Intergenic	Intergenic	15825	NR_103769	100128233	Hs.497323	NR_103769	ENSG00000255002	LINC02324	-	long intergenic non-protein coding RNA 2324	ncRNA	40.05
1227	chrX	46713761	46713968	intron (NM_001257291, intron 1 of 16)	intron (NM_001257291, intron 1 of 16)	45308	NM_032591	84679	Hs.91389	NM_032591	ENSG00000065923	SLC9A7	NHE-7|NHE7|SLC9A6	solute carrier family 9 member A7	protein-coding	40.05
361	chr15	40098852	40099100	intron (NM_001003943, intron 3 of 3)	intron (NM_001003943, intron 3 of 3)	7110	NM_001003942	90427	Hs.591104	NM_033503	ENSG00000104081	BMF	-	Bcl2 modifying factor	protein-coding	40.05
44	chr1	116544895	116545101	intron (NM_001144822, intron 1 of 4)	intron (NM_001144822, intron 1 of 4)	15113	NR_039621	100616384		NR_039621	ENSG00000264419	MIR548AC	-	microRNA 548ac	ncRNA	39.85
399	chr15	90686564	90686770	intron (NR_120372, intron 2 of 3)	intron (NR_120372, intron 2 of 3)	26433	NR_120371	101929765	Hs.615348	NR_120371	ENSG00000245479	LINC01585	-	long intergenic non-protein coding RNA 1585	ncRNA	39.85
87	chr1	206050828	206051034	Intergenic	Intergenic	-1792	NM_001007544	440712	Hs.662248	NM_001007544	ENSG00000263961	RHEX	C1orf186	regulator of hemoglobinization and erythroid cell expansion	protein-coding	39.85
1048	chr7	43591029	43591235	intron (NM_004760, intron 1 of 6)	intron (NM_004760, intron 1 of 6)	8039	NM_004760	9263	Hs.709489	NM_004760	ENSG00000164543	STK17A	DRAK1	serine/threonine kinase 17a	protein-coding	39.85
208	chr12	6943847	6944083	TTS (NR_023317)	TTS (NR_023317)	148	NM_001301838	113246	Hs.405913	NM_138425	ENSG00000111678	C12orf57	C10|GRCC10	chromosome 12 open reading frame 57	protein-coding	39.85
1169	chr9	36993943	36994181	intron (NM_001280553, intron 4 of 7)	intron (NM_001280553, intron 4 of 7)	40417	NM_001280550	5079	Hs.654464	NM_016734	ENSG00000196092	PAX5	ALL3|BSAP	paired box 5	protein-coding	39.85
1160	chr8	129552559	129552768	intron (NR_130917, intron 1 of 3)	intron (NR_130917, intron 1 of 3)	22355	NR_130919	137196	Hs.679457	NR_130917	ENSG00000229140	CCDC26	RAM	CCDC26 long non-coding RNA	ncRNA	39.85
695	chr2	233082310	233082517	intron (NM_001017915, intron 2 of 26)	intron (NM_001017915, intron 2 of 26)	22446	NM_001017915	3635	Hs.262886	NM_005541	ENSG00000168918	INPP5D	SHIP|SHIP-1|SHIP1|SIP-145|hp51CN|p150Ship	inositol polyphosphate-5-phosphatase D	protein-coding	39.85
648	chr2	68441738	68441982	Intergenic	Intergenic	25457	NR_133923	554251	Hs.164117	NM_001024680	ENSG00000204923	FBXO48	-	F-box protein 48	protein-coding	39.66
484	chr17	43284041	43284261	TTS (NR_002716).8	TTS (NR_002716).8	178	NR_002716	6066		NR_002716	ENSG00000274585	RNU2-1	RNU2|U2	RNA, U2 small nuclear 1	snRNA	39.66
119	chr10	12044016	12044238	promoter-TSS (NM_080599)	promoter-TSS (NM_080599)	-957	NM_080599	26019	Hs.370689	NM_015542	ENSG00000151461	UPF2	HUPF2|RENT2|smg-3	UPF2, regulator of nonsense mediated mRNA decay	protein-coding	39.46
344	chr14	93967713	93967968	intron (NM_001202429, intron 1 of 9)	MIR3|SINE|MIR	8890	NM_001202429	51676	Hs.510327	NM_016150	ENSG00000100628	ASB2	ASB-2	ankyrin repeat and SOCS box containing 2	protein-coding	39.46
559	chr19	947745	947970	intron (NM_005224, intron 3 of 8)	CpG	21820	NM_005224	1820	Hs.501296	NM_005224	ENSG00000116017	ARID3A	BRIGHT|DRIL1|DRIL3|E2FBP1	AT-rich interaction domain 3A	protein-coding	39.46
284	chr13	33728772	33729008	Intergenic	Intergenic	-52055	NM_001243476	90627	Hs.156551	NM_052851	ENSG00000133121	STARD13	ARHGAP37|DLC2|GT650|LINC00464	StAR related lipid transfer domain containing 13	protein-coding	39.46
193	chr11	115919459	115919668	Intergenic	Intergenic	-159363	NR_034148	283143	Hs.130499	NR_034148		LINC00900	-	long intergenic non-protein coding RNA 900	ncRNA	39.46
842	chr4	145808367	145808602	intron (NM_001306215, intron 8 of 14)	intron (NM_001306215, intron 8 of 14)	128280	NM_001080531	646603		NM_001080531	ENSG00000237136	C4orf51	-	chromosome 4 open reading frame 51	protein-coding	39.26
93	chr1	221754290	221754500	Intergenic	Intergenic	-12219	NM_007207	11221	Hs.497822	NM_007207	ENSG00000143507	DUSP10	MKP-5|MKP5	dual specificity phosphatase 10	protein-coding	39.26
376	chr15	67091358	67091564	intron (NM_005902, intron 1 of 8)	intron (NM_005902, intron 1 of 8)	25604	NM_005902	4088	Hs.727986	NM_005902	ENSG00000166949	SMAD3	HSPC193|HsT17436|JV15-2|LDS1C|LDS3|MADH3	SMAD family member 3	protein-coding	39.26
279	chr12	128830477	128830735	Intergenic	Intergenic	-6610	NM_145648	121260	Hs.507260	NM_145648	ENSG00000139370	SLC15A4	FP12591|PHT1|PTR4	solute carrier family 15 member 4	protein-coding	39.26
813	chr3	178519178	178519384	Intergenic	Intergenic	-17017	NM_181361	10242	Hs.478368	NM_005832	ENSG00000197584	KCNMB2	-	potassium calcium-activated channel subfamily M regulatory beta subunit 2	protein-coding	39.26
363	chr15	44719585	44719928	Intergenic	MER57B2|LTR|ERV1	8269	NM_004048	567	Hs.534255	NM_004048	ENSG00000166710	B2M	IMD43	beta-2-microglobulin	protein-coding	39.26
153	chr10	95832413	95832635	intron (NM_001164183, intron 2 of 7)	intron (NM_001164183, intron 2 of 7)	-75441	NM_001349008	387707	Hs.652240	NM_001001732	ENSG00000188649	CC2D2B	C10orf130|C10orf131	coiled-coil and C2 domain containing 2B	protein-coding	39.26
227	chr12	27221712	27221918	Intergenic	Intergenic	-22330	NM_015000	23012	Hs.184523	NM_015000	ENSG00000211455	STK38L	NDR2	serine/threonine kinase 38 like	protein-coding	39.26
45	chr1	116558197	116558403	intron (NM_001144822, intron 1 of 4)	intron (NM_001144822, intron 1 of 4)	1811	NR_039621	100616384		NR_039621	ENSG00000264419	MIR548AC	-	microRNA 548ac	ncRNA	39.26
139	chr10	88070165	88070383	Intergenic	Intergenic	206836	NM_001304718	5728	Hs.500466	NM_000314	ENSG00000171862	PTEN	10q23del|BZS|CWS1|DEC|GLM2|MHAM|MMAC1|PTEN1|PTENbeta|TEP1	phosphatase and tensin homolog	protein-coding	39.06
494	chr17	57455180	57455399	intron (NM_001322250, intron 6 of 13)	intron (NM_001322250, intron 6 of 13)	68308	NR_110808	101927557	Hs.639984	NR_110808	ENSG00000266100	LOC101927557	-	uncharacterized LOC101927557	ncRNA	39.06
881	chr5	95926024	95926261	intron (NM_012081, intron 2 of 11)	intron (NM_012081, intron 2 of 11)	-35859	NR_130776	101929710		NR_130776	ENSG00000251314	LOC101929710	-	uncharacterized LOC101929710	ncRNA	39.06
543	chr18	54263979	54264185	Intergenic	Intergenic	-5397	NM_001351632	11201	Hs.438533	NM_007195	ENSG00000101751	POLI	RAD30B|RAD3OB|eta2	DNA polymerase iota	protein-coding	39.06
1088	chr7	137981715	137981921	intron (NM_194071, intron 1 of 11)	intron (NM_194071, intron 1 of 11)	20283	NM_001253775	64764	Hs.490273	NM_194071	ENSG00000182158	CREB3L2	BBF2H7	cAMP responsive element binding protein 3 like 2	protein-coding	39.06
791	chr3	112460683	112460889	Intergenic	Intergenic	38775	NM_001085357	151888	Hs.445162	NM_181780	ENSG00000186265	BTLA	BTLA1|CD272	B and T lymphocyte associated	protein-coding	38.87
834	chr4	40228662	40228983	intron (NM_001278360, intron 2 of 3)	intron (NM_001278360, intron 2 of 3)	31915	NM_004310	399	Hs.654594	NM_004310	ENSG00000168421	RHOH	ARHH|TTF	ras homolog family member H	protein-coding	38.87
825	chr4	38128984	38129201	intron (NM_015173, intron 18 of 19)	MER5A1|DNA|hAT-Charlie	9138	NM_001253915	23216	Hs.176503	NM_015173	ENSG00000065882	TBC1D1	TBC|TBC1	TBC1 domain family member 1	protein-coding	38.87
848	chr4	153488032	153488301	intron (NM_015196, intron 3 of 34)	intron (NM_015196, intron 3 of 34)	21820	NM_015196	23240	Hs.732450	NM_015196	ENSG00000121210	TMEM131L	KIAA0922	transmembrane 131 like	protein-coding	38.87
1120	chr8	42182810	42183016	intron (NM_001319189, intron 5 of 11)	intron (NM_001319189, intron 5 of 11)	24811	NM_033011	5327	Hs.491582	NM_000930	ENSG00000104368	PLAT	T-PA|TPA	plasminogen activator, tissue type	protein-coding	38.87
1004	chr6	106182559	106182775	Intergenic	Intergenic	83805	NM_182907	639	Hs.436023	NM_001198	ENSG00000057657	PRDM1	BLIMP1|PRDI-BF1	PR/SET domain 1	protein-coding	38.87
79	chr1	183842569	183842790	intron (NM_015149, intron 3 of 18)	intron (NM_015149, intron 3 of 18)	37598	NM_001297671	23179	Hs.497148	NM_015149	ENSG00000143344	RGL1	RGL	ral guanine nucleotide dissociation stimulator like 1	protein-coding	38.67
726	chr20	64011858	64012246	intron (NM_012469, intron 11 of 20)	intron (NM_012469, intron 11 of 20)	-21675	NM_001348090	284739	Hs.97840	NM_207349	ENSG00000196421	C20orf204	LINC00176|NCRNA00176|PRR17	chromosome 20 open reading frame 204	protein-coding	38.67
676	chr2	201118399	201118647	promoter-TSS (NM_001351591)	promoter-TSS (NM_001351591)	32	NM_001127183	8837	Hs.390736	NM_003879	ENSG00000003402	CFLAR	CASH|CASP8AP1|CLARP|Casper|FLAME|FLAME-1|FLAME1|FLIP|I-FLICE|MRIT|c-FLIP|c-FLIPL|c-FLIPR|c-FLIPS	CASP8 and FADD like apoptosis regulator	protein-coding	38.67
110	chr10	11178824	11179030	intron (NM_001326339, intron 2 of 11)	intron (NM_001326339, intron 2 of 11)	13897	NM_001025076	10659	Hs.309288	NM_006561	ENSG00000048740	CELF2	BRUNOL3|CELF-2|CUG-BP2|CUGBP2|ETR-3|ETR3|NAPOR	CUGBP Elav-like family member 2	protein-coding	38.67
1142	chr8	100494547	100494791	Intergenic	Intergenic	65042	NM_001270378	157567	Hs.530199	NM_198401	ENSG00000186106	ANKRD46	ANK-S|GENX-115279	ankyrin repeat domain 46	protein-coding	38.47
917	chr5	151124357	151124563	intron (NM_001193544, intron 13 of 24)	intron (NM_001193544, intron 13 of 24)	17195	NM_001193544	309	Hs.412117	NM_001155	ENSG00000197043	ANXA6	ANX6|CBP68	annexin A6	protein-coding	38.47
250	chr12	101929529	101929813	Intergenic	THE1C|LTR|ERVL-MaLR	52344	NM_018370	55332	Hs.525634	NM_018370	ENSG00000136048	DRAM1	DRAM	DNA damage regulated autophagy modulator 1	protein-coding	38.47
251	chr12	101931954	101932169	Intergenic	Intergenic	54734	NM_018370	55332	Hs.525634	NM_018370	ENSG00000136048	DRAM1	DRAM	DNA damage regulated autophagy modulator 1	protein-coding	38.47
218	chr12	11836433	11836649	intron (NM_001987, intron 2 of 7)	intron (NM_001987, intron 2 of 7)	186687	NM_001987	2120	Hs.504765	NM_001987	ENSG00000139083	ETV6	TEL|TEL/ABL|THC5	ETS variant 6	protein-coding	38.47
154	chr10	95837875	95838083	intron (NM_001164183, intron 2 of 7)	(CA)n|Simple_repeat|Simple_repeat	-69986	NM_001349008	387707	Hs.652240	NM_001001732	ENSG00000188649	CC2D2B	C10orf130|C10orf131	coiled-coil and C2 domain containing 2B	protein-coding	38.47
382	chr15	74870135	74870341	intron (NM_001320778, intron 1 of 9)	intron (NM_001320778, intron 1 of 9)	3141	NM_001320778	10066	Hs.458917	NM_005697	ENSG00000140497	SCAMP2	-	secretory carrier membrane protein 2	protein-coding	38.47
996	chr6	87905314	87905520	intron (NR_110869, intron 2 of 4)	intron (NR_110869, intron 2 of 4)	120557	NR_110869	101928911	Hs.571178	NR_110869		LOC101928911	-	uncharacterized LOC101928911	ncRNA	38.47
774	chr3	16912492	16912707	intron (NM_001144382, intron 1 of 5)	MIR1_Amn|SINE|MIR	-20491	NM_015184	23228	Hs.202010	NM_015184	ENSG00000154822	PLCL2	PLCE2	phospholipase C like 2	protein-coding	38.27
1067	chr7	100221268	100221485	3' UTR (NM_024070, exon 6 of 6)	3' UTR (NM_024070, exon 6 of 6)	2128	NM_024070	79037	Hs.729356	NM_024070	ENSG00000213413	PVRIG	C7orf15|CD112R	PVR related immunoglobulin domain containing	protein-coding	38.27
389	chr15	79978897	79979240	Intergenic	Intergenic	-7767	NM_001114735	597	Hs.227817	NM_004049	ENSG00000140379	BCL2A1	ACC-1|ACC-2|ACC1|ACC2|BCL2L5|BFL1|GRS|HBPA1	BCL2 related protein A1	protein-coding	38.27
481	chr17	43271286	43271494	Intergenic	U2|snRNA|snRNA	-4567	NR_002716	6066		NR_002716	ENSG00000274585	RNU2-1	RNU2|U2	RNA, U2 small nuclear 1	snRNA	38.27
740	chr22	22928820	22929071	Intergenic	Intergenic	41165	NM_001178126	100423062	Hs.449574	NM_001178126	ENSG00000254709	IGLL5	IGL|IGLV|VL-MAR	immunoglobulin lambda like polypeptide 5	protein-coding	38.27
479	chr17	43245589	43245795	TTS (NR_002716).4	TTS (NR_002716).4	172	NR_002716	6066		NR_002716	ENSG00000274585	RNU2-1	RNU2|U2	RNA, U2 small nuclear 1	snRNA	38.08
231	chr12	31749256	31749487	Intergenic	LTR8B|LTR|ERV1	-20197	NR_103522	196394	Hs.585084	NM_001113402	ENSG00000151743	AMN1	-	antagonist of mitotic exit network 1 homolog	protein-coding	38.08
287	chr13	42405852	42406058	Intergenic	Intergenic	-18937	NR_135319	105370177		NR_135319	ENSG00000283554	LINC02341	-	long intergenic non-protein coding RNA 2341	ncRNA	38.08
377	chr15	67101191	67101437	intron (NM_005902, intron 1 of 8)	intron (NM_005902, intron 1 of 8)	-24402	NM_001145102	4088	Hs.727986	NM_005902	ENSG00000166949	SMAD3	HSPC193|HsT17436|JV15-2|LDS1C|LDS3|MADH3	SMAD family member 3	protein-coding	38.08
1147	chr8	102568029	102568300	Intergenic	Intergenic	16544	NM_024410	4956	Hs.159274	NM_024410	ENSG00000155087	ODF1	CT133|HSPB10|ODF|ODF2|ODF27|ODFP|ODFPG|ODFPGA|ODFPGB|RT7|SODF	outer dense fiber of sperm tails 1	protein-coding	37.88
324	chr14	68268278	68268489	intron (NM_133510, intron 7 of 10)	intron (NM_133510, intron 7 of 10)	360404	NR_135816	100996664		NR_135816		LOC100996664	-	uncharacterized LOC100996664	ncRNA	37.88
471	chr17	40322577	40322783	intron (NM_001145302, intron 1 of 6)	intron (NM_001145302, intron 1 of 6)	4459	NM_001145301	5914	Hs.654583	NM_000964	ENSG00000131759	RARA	NR1B1|RAR	retinoic acid receptor alpha	protein-coding	37.88
214	chr12	11568888	11569094	Intergenic	L1MC4|LINE|L1	20961	NR_033890	338817	Hs.733066	NR_033890	ENSG00000247157	LINC01252	-	long intergenic non-protein coding RNA 1252	ncRNA	37.88
114	chr10	11272946	11273171	intron (NM_001025077, intron 7 of 12)	intron (NM_001025077, intron 7 of 12)	71616	NR_126062	414196	Hs.729598	NM_001012713		CELF2-AS1	C10orf31	CELF2 antisense RNA 1	ncRNA	37.88
886	chr5	96921670	96921937	Intergenic	Intergenic	-13839	NM_005575	4012	Hs.527199	NM_005575	ENSG00000113441	LNPEP	CAP|IRAP|P-LAP|PLAP	leucyl and cystinyl aminopeptidase	protein-coding	37.68
1043	chr7	8134452	8134658	intron (NM_001136020, intron 12 of 13)	intron (NM_001136020, intron 12 of 13)	127497	NM_001350824	3382	Hs.487561	NM_004968	ENSG00000003147	ICA1	ICA69|ICAp69	islet cell autoantigen 1	protein-coding	37.68
587	chr19	16118641	16118854	intron (NM_005370, intron 2 of 7)	intron (NM_005370, intron 2 of 7)	7067	NM_005370	4218	Hs.642874	NM_005370	ENSG00000167461	RAB8A	MEL|RAB8	RAB8A, member RAS oncogene family	protein-coding	37.68
209	chr12	6959150	6959356	intron (NM_002831, intron 11 of 15)	intron (NM_002831, intron 11 of 15)	-3992	NR_135032	105369635	Hs.744442	NR_135032	ENSG00000257084	MIR200CHG	U47924.27	MIR200C and MIR141 host gene	ncRNA	37.68
641	chr2	64915233	64915439	intron (NR_036586, intron 1 of 2)	MLT1F1|LTR|ERVL-MaLR	17111	NR_036586	400958	Hs.591565	NR_036586		LINC02245	-	long intergenic non-protein coding RNA 2245	ncRNA	37.68
950	chr6	16421160	16421390	intron (NM_000332, intron 7 of 8)	intron (NM_000332, intron 7 of 8)	182695	NM_006877	2766	Hs.484741	NM_006877	ENSG00000137198	GMPR	GMPR 1|GMPR1	guanosine monophosphate reductase	protein-coding	37.68
1130	chr8	60929268	60929475	Intergenic	Intergenic	38377	NR_034003	100130298	Hs.636194	NR_034003		LOC100130298	-	hCG1816373-like	ncRNA	37.68
1143	chr8	100502511	100502731	Intergenic	Intergenic	57090	NM_001270378	157567	Hs.530199	NM_198401	ENSG00000186106	ANKRD46	ANK-S|GENX-115279	ankyrin repeat domain 46	protein-coding	37.49
1042	chr7	8115793	8116023	intron (NR_146928, intron 13 of 14)	intron (NR_146928, intron 13 of 14)	146144	NM_001350824	3382	Hs.487561	NM_004968	ENSG00000003147	ICA1	ICA69|ICAp69	islet cell autoantigen 1	protein-coding	37.29
372	chr15	65792625	65792848	promoter-TSS (NM_001144823)	promoter-TSS (NM_001144823)	-443	NM_001144823	10260	Hs.654567	NM_005848	ENSG00000174485	DENND4A	IRLB|MYCPBP	DENN domain containing 4A	protein-coding	37.29
613	chr2	25301534	25301742	intron (NM_022552, intron 2 of 22)	intron (NM_022552, intron 2 of 22)	27083	NR_031570	100302246		NR_031570	ENSG00000221445	MIR1301	MIRN1301|hsa-mir-1301|mir-1301	microRNA 1301	ncRNA	37.29
830	chr4	39609518	39609771	intron (NM_174921, intron 1 of 4)	L2b|LINE|L2	17453	NM_001317897	201895	Hs.205952	NM_174921	ENSG00000163683	SMIM14	C4orf34	small integral membrane protein 14	protein-coding	37.29
631	chr2	54571085	54571316	intron (NM_178313, intron 1 of 30)	intron (NM_178313, intron 1 of 30)	12806	NM_178313	6711	Hs.503178	NM_003128	ENSG00000115306	SPTBN1	ELF|HEL102|SPTB2|betaSpII	spectrin beta, non-erythrocytic 1	protein-coding	37.29
691	chr2	230944332	230944638	Intergenic	Intergenic	-19259	NM_005683	9290	Hs.114545	NM_005683	ENSG00000135898	GPR55	LPIR1	G protein-coupled receptor 55	protein-coding	37.29
1128	chr8	60916536	60916778	Intergenic	L2c|LINE|L2	51091	NR_034003	100130298	Hs.636194	NR_034003		LOC100130298	-	hCG1816373-like	ncRNA	37.29
43	chr1	111600882	111601092	intron (NR_034126, intron 4 of 4)	intron (NR_034126, intron 4 of 4)	7331	NR_034126	100129269	Hs.689728	NR_034126		LINC01160	-	long intergenic non-protein coding RNA 1160	ncRNA	37.09
3	chr1	3677066	3677276	intron (NM_001204188, intron 1 of 11)	intron (NM_001204188, intron 1 of 11)	-13501	NM_001204191	7161	Hs.192132	NM_005427	ENSG00000078900	TP73	P73	tumor protein p73	protein-coding	37.09
759	chr3	5006781	5006995	Intergenic	Intergenic	-26927	NR_125916	100507582	Hs.434505	NR_037903	ENSG00000235831	BHLHE40-AS1	-	BHLHE40 antisense RNA 1	ncRNA	37.09
1026	chr6	142842900	142843121	intron (NM_006734, intron 1 of 9)	intron (NM_006734, intron 1 of 9)	102191	NM_006734	3097	Hs.510172	NM_006734	ENSG00000010818	HIVEP2	HIV-EP2|MBP-2|MIBP1|MRD43|SHN2|ZAS2|ZNF40B	human immunodeficiency virus type I enhancer binding protein 2	protein-coding	37.09
170	chr11	59208033	59208389	TTS (NM_001039396)	TTS (NM_001039396)	4810	NM_001039396	219972	Hs.744920	NM_001039396	ENSG00000197629	MPEG1	MPG1|MPS1|Mpg-1	macrophage expressed 1	protein-coding	37.09
854	chr4	184384315	184384531	Intergenic	Intergenic	-2117	NR_125933	102723766	Hs.432281	NR_125933	ENSG00000249096	LINC02362	-	long intergenic non-protein coding RNA 2362	ncRNA	36.7
527	chr18	10950996	10951202	intron (NM_022068, intron 3 of 51)	MER65C|LTR|ERV1	-191450	NR_106846	102466735		NR_106846	ENSG00000274838	MIR6788	hsa-mir-6788	microRNA 6788	ncRNA	36.7
101	chr1	234978442	234978666	Intergenic	Intergenic	-14555	NR_125945	101927851	Hs.520684	NR_125945	ENSG00000238005	LOC101927851	-	uncharacterized LOC101927851	ncRNA	36.7
710	chr20	47468330	47468640	Intergenic	Intergenic	-33372	NM_001174087	8202	Hs.592142	NM_006534	ENSG00000124151	NCOA3	ACTR|AIB-1|AIB1|CAGH16|CTG26|KAT13B|RAC3|SRC-3|SRC3|TNRC14|TNRC16|TRAM-1|bHLHe42|pCIP	nuclear receptor coactivator 3	protein-coding	36.7
164	chr10	123402648	123402913	Intergenic	Intergenic	248536	NM_001007793	9184	Hs.418533	NM_004725	ENSG00000154473	BUB3	BUB3L|hBUB3	BUB3, mitotic checkpoint protein	protein-coding	36.7
337	chr14	89365591	89365803	intron (NM_001085471, intron 2 of 6)	intron (NM_001085471, intron 2 of 6)	51413	NM_005197	1112	Hs.434286	NM_005197	ENSG00000053254	FOXN3	C14orf116|CHES1|PRO1635	forkhead box N3	protein-coding	36.5
216	chr12	11746187	11746404	intron (NM_001987, intron 1 of 7)	intron (NM_001987, intron 1 of 7)	96441	NM_001987	2120	Hs.504765	NM_001987	ENSG00000139083	ETV6	TEL|TEL/ABL|THC5	ETS variant 6	protein-coding	36.5
958	chr6	26027203	26027424	promoter-TSS (NM_003544)	promoter-TSS (NM_003544)	-61	NM_003544	8366	Hs.143080	NM_003544	ENSG00000278705	HIST1H4B	H4/I|H4FI	histone cluster 1 H4 family member b	protein-coding	36.5
715	chr20	49675708	49675977	intron (NM_004776, intron 1 of 8)	intron (NM_004776, intron 1 of 8)	38042	NM_004776	9334	Hs.370487	NM_004776	ENSG00000158470	B4GALT5	B4Gal-T5|BETA4-GALT-IV|beta4Gal-T5|beta4GalT-V|gt-V	beta-1,4-galactosyltransferase 5	protein-coding	36.5
420	chr16	27405696	27405902	intron (NM_181079, intron 2 of 9)	intron (NM_181079, intron 2 of 9)	3637	NM_181079	50615	Hs.210546	NM_021798	ENSG00000103522	IL21R	CD360|IMD56|NILR	interleukin 21 receptor	protein-coding	36.5
806	chr3	170056839	170057045	intron (NM_014373, intron 2 of 3)	intron (NM_014373, intron 2 of 3)	18995	NM_014373	26996	Hs.231320	NM_014373	ENSG00000173890	GPR160	GPCR1|GPCR150	G protein-coupled receptor 160	protein-coding	36.3
1065	chr7	87216744	87216973	intron (NR_138030, intron 1 of 3)	intron (NR_138030, intron 1 of 3)	3140	NM_024315	79161	Hs.619593	NM_024315	ENSG00000135185	TMEM243	C7orf23|MM-TRAG|MMTRAG	transmembrane protein 243	protein-coding	36.3
537	chr18	31658444	31658676	intron (NM_001330570, intron 1 of 7)	intron (NM_001330570, intron 1 of 7)	26163	NM_004775	9331	Hs.591063	NM_004775	ENSG00000118276	B4GALT6	B4Gal-T6|beta4Gal-T6	beta-1,4-galactosyltransferase 6	protein-coding	36.3
1125	chr8	60903529	60903779	Intergenic	Intergenic	64094	NR_034003	100130298	Hs.636194	NR_034003		LOC100130298	-	hCG1816373-like	ncRNA	36.3
902	chr5	134138425	134138655	intron (NM_001134851, intron 3 of 8)	intron (NM_001134851, intron 3 of 8)	22977	NR_033449	6932	Hs.573153	NM_003202	ENSG00000081059	TCF7	TCF-1	transcription factor 7	protein-coding	36.1
5	chr1	10510954	10511217	intron (NM_004565, intron 2 of 8)	intron (NM_004565, intron 2 of 8)	36139	NM_004565	5195	Hs.149983	NM_004565	ENSG00000142655	PEX14	NAPP2|PBD13A|Pex14p|dJ734G22.2	peroxisomal biogenesis factor 14	protein-coding	36.1
373	chr15	65818957	65819166	Intergenic	Intergenic	-26768	NM_001144823	10260	Hs.654567	NM_005848	ENSG00000174485	DENND4A	IRLB|MYCPBP	DENN domain containing 4A	protein-coding	36.1
146	chr10	90993459	90993665	Intergenic	L1MEd|LINE|L1	-39604	NR_134319	105378430	Hs.512240	NR_134319		LOC105378430	-	uncharacterized LOC105378430	ncRNA	36.1
327	chr14	68312927	68313142	intron (NM_133510, intron 8 of 10)	intron (NM_133510, intron 8 of 10)	315753	NR_135816	100996664		NR_135816		LOC100996664	-	uncharacterized LOC100996664	ncRNA	36.1
265	chr12	110670175	110670467	intron (NM_001256413, intron 2 of 6)	intron (NM_001256413, intron 2 of 6)	18836	NM_032369	84329	Hs.211511	NM_032369	ENSG00000122986	HVCN1	HV1|VSOP	hydrogen voltage gated channel 1	protein-coding	35.71
977	chr6	27831484	27831702	promoter-TSS (NM_003541)	promoter-TSS (NM_003541)	-66	NM_003541	8362	Hs.528055	NM_003541	ENSG00000273542	HIST1H4K	H4/d|H4F2iii|H4FD|dJ160A22.1	histone cluster 1 H4 family member k	protein-coding	35.71
538	chr18	48801454	48801673	intron (NM_014772, intron 9 of 11)	intron (NM_014772, intron 9 of 11)	130963	NR_039897	100616366		NR_039897	ENSG00000266276	MIR4743	-	microRNA 4743	ncRNA	35.71
165	chr11	329507	329713	Intergenic	LTR71B|LTR|ERV1	-8696	NR_049759	10410	Hs.374650	NM_021034	ENSG00000142089	IFITM3	1-8U|DSPA2b|IP15	interferon induced transmembrane protein 3	protein-coding	35.71
103	chr1	235048183	235048389	Intergenic	Intergenic	21532	NR_027454	731656	Hs.702477	NR_027454		LINC01348	-	long intergenic non-protein coding RNA 1348	ncRNA	35.71
981	chr6	31559087	31559293	TTS (NM_001144961)	TTS (NM_001144961)	11614	NM_001144961	4795	Hs.2764	NM_005007	ENSG00000204498	NFKBIL1	IKBL|LST1|NFKBIL	NFKB inhibitor like 1	protein-coding	35.71
976	chr6	27823948	27824163	promoter-TSS (NM_021968)	promoter-TSS (NM_021968)	-70	NM_021968	8363	Hs.278483	NM_021968	ENSG00000197238	HIST1H4J	H4/e|H4F2iv|H4FE|dJ160A22.2	histone cluster 1 H4 family member j	protein-coding	35.51
963	chr6	26189018	26189230	promoter-TSS (NM_003539)	promoter-TSS (NM_003539)	-48	NM_003539	8360	Hs.248179	NM_003539	ENSG00000277157	HIST1H4D	H4/b|H4FB|dJ221C16.9	histone cluster 1 H4 family member d	protein-coding	35.51
1145	chr8	102534647	102534864	Intergenic	MER73|LTR|ERVL	-16865	NM_024410	4956	Hs.159274	NM_024410	ENSG00000155087	ODF1	CT133|HSPB10|ODF|ODF2|ODF27|ODFP|ODFPG|ODFPGA|ODFPGB|RT7|SODF	outer dense fiber of sperm tails 1	protein-coding	35.51
1208	chr9	131630435	131630641	intron (NM_198679, intron 5 of 23)	intron (NM_198679, intron 5 of 23)	79304	NM_198679	2889	Hs.127897	NM_005312	ENSG00000107263	RAPGEF1	C3G|GRF2	Rap guanine nucleotide exchange factor 1	protein-coding	35.51
1181	chr9	99253878	99254084	Intergenic	Intergenic	31693	NM_006808	10952	Hs.191887	NM_006808	ENSG00000106803	SEC61B	-	Sec61 translocon beta subunit	protein-coding	35.51
462	chr17	27471787	27472001	promoter-TSS (NM_014238)	promoter-TSS (NM_014238)	-116	NM_014238	8844	Hs.133534	NM_014238	ENSG00000141068	KSR1	KSR|RSU2	kinase suppressor of ras 1	protein-coding	35.51
256	chr12	104671716	104671943	intron (NM_001173982, intron 2 of 2)	intron (NM_001173982, intron 2 of 2)	80196	NR_037487	100500843		NR_037487	ENSG00000264295	MIR3922	-	microRNA 3922	ncRNA	35.31
427	chr16	81481416	81481658	intron (NM_198390, intron 1 of 20)	intron (NM_198390, intron 1 of 20)	-13812	NM_030629	80790	Hs.594095	NM_030629	ENSG00000153815	CMIP	TCMIP	c-Maf inducing protein	protein-coding	35.31
665	chr2	159879195	159879518	exon (NM_002349, exon 9 of 35)	exon (NM_002349, exon 9 of 35)	25400	NM_002349	4065	Hs.153563	NM_002349	ENSG00000054219	LY75	CD205|CLEC13B|DEC-205|GP200-MR6|LY-75	lymphocyte antigen 75	protein-coding	35.31
397	chr15	90657887	90658104	intron (NR_120372, intron 2 of 3)	MER44A|DNA|TcMar-Tigger	-2239	NR_120371	101929765	Hs.615348	NR_120371	ENSG00000245479	LINC01585	-	long intergenic non-protein coding RNA 1585	ncRNA	35.31
285	chr13	41004930	41005136	intron (NM_172373, intron 1 of 8)	intron (NM_172373, intron 1 of 8)	14339	NM_172373	1997	Hs.135646	NM_172373	ENSG00000120690	ELF1	EFTUD1|RIA1	E74 like ETS transcription factor 1	protein-coding	35.31
1100	chr8	6690424	6690677	intron (NR_125386, intron 1 of 4)	L1MEf|LINE|L1	17659	NR_125386	100507530	Hs.490892	NR_125386		MCPH1-AS1	-	MCPH1 antisense RNA 1	ncRNA	35.31
261	chr12	108617465	108617671	Intergenic	Intergenic	14510	NM_001206609	6404	Hs.591014	NM_003006	ENSG00000110876	SELPLG	CD162|CLA|PSGL-1|PSGL1	selectin P ligand	protein-coding	35.31
719	chr20	53893335	53893564	Intergenic	Intergenic	-17740	NR_002189	391257	Hs.449977	NR_002189		SUMO1P1	PIC1L|UBL2|UBL6	SUMO1 pseudogene 1	pseudo	35.31
829	chr4	38804166	38804449	5' UTR (NM_003263, exon 2 of 4)	5' UTR (NM_003263, exon 2 of 4)	484	NM_003263	7096	Hs.621817	NM_003263	ENSG00000174125	TLR1	CD281|TIL|TIL. LPRS5|rsc786	toll like receptor 1	protein-coding	35.31
1066	chr7	92813371	92813577	intron (NM_001259, intron 2 of 7)	intron (NM_001259, intron 2 of 7)	20476	NM_001259	1021	Hs.119882	NM_001259	ENSG00000105810	CDK6	MCPH12|PLSTIRE	cyclin dependent kinase 6	protein-coding	35.12
999	chr6	87925728	87925934	Intergenic	MIRb|SINE|MIR	-121958	NM_030960	81833	Hs.161241	NM_030960	ENSG00000118434	SPACA1	SAMP32	sperm acrosome associated 1	protein-coding	35.12
303	chr13	99322293	99322507	intron (NM_177967, intron 4 of 6)	intron (NM_177967, intron 4 of 6)	-14905	NM_004951	1880	Hs.784	NM_004951	ENSG00000169508	GPR183	EBI2|hEBI2	G protein-coupled receptor 183	protein-coding	35.12
594	chr19	41535015	41535352	promoter-TSS (NR_110724)	promoter-TSS (NR_110724)	-315	NR_110724	101927931	Hs.158951	NR_110724	ENSG00000270164	LINC01480	-	long intergenic non-protein coding RNA 1480	ncRNA	35.12
159	chr10	110414590	110414812	Intergenic	Intergenic	-83166	NM_004419	1847	Hs.2128	NM_004419	ENSG00000138166	DUSP5	DUSP|HVH3	dual specificity phosphatase 5	protein-coding	35.12
451	chr17	8939538	8939750	intron (NM_001142633, intron 1 of 18)	Charlie4a|DNA|hAT-Charlie	26068	NM_001251855	23533	Hs.278901	NM_014308	ENSG00000141506	PIK3R5	F730038I15Rik|FOAP-2|P101-PI3K|p101	phosphoinositide-3-kinase regulatory subunit 5	protein-coding	34.92
983	chr6	32944318	32944628	Intergenic	Intergenic	-3403	NM_002118	3109	Hs.351279	NM_002118	ENSG00000242574	HLA-DMB	D6S221E|RING7	major histocompatibility complex, class II, DM beta	protein-coding	34.92
393	chr15	85710590	85710822	intron (NM_007200, intron 19 of 36)	intron (NM_007200, intron 19 of 36)	48019	NR_120366	101929679	Hs.513112	NR_120366		LOC101929679	-	uncharacterized LOC101929679	ncRNA	34.92
732	chr21	33215983	33216326	Intergenic	Intergenic	-13741	NM_001289128	3455	Hs.708195	NM_000874	ENSG00000159110	IFNAR2	IFN-R|IFN-alpha-REC|IFNABR|IFNARB|IMD45	interferon alpha and beta receptor subunit 2	protein-coding	34.92
226	chr12	27208124	27208330	Intergenic	LTR33B|LTR|ERVL	-35918	NM_015000	23012	Hs.184523	NM_015000	ENSG00000211455	STK38L	NDR2	serine/threonine kinase 38 like	protein-coding	34.92
6	chr1	12047348	12047554	Intergenic	Intergenic	-15926	NM_001281430	943	Hs.1314	NM_001243	ENSG00000120949	TNFRSF8	CD30|D1S166E|Ki-1	TNF receptor superfamily member 8	protein-coding	34.92
152	chr10	95783836	95784053	intron (NR_038444, intron 5 of 5)	intron (NR_038444, intron 5 of 5)	28028	NM_001164182	953	Hs.576612	NM_001776	ENSG00000138185	ENTPD1	ATPDase|CD39|NTPDase-1|SPG64	ectonucleoside triphosphate diphosphohydrolase 1	protein-coding	34.92
630	chr2	54560377	54560764	intron (NM_178313, intron 1 of 30)	intron (NM_178313, intron 1 of 30)	2176	NM_178313	6711	Hs.503178	NM_003128	ENSG00000115306	SPTBN1	ELF|HEL102|SPTB2|betaSpII	spectrin beta, non-erythrocytic 1	protein-coding	34.72
1010	chr6	113631241	113631459	intron (NR_125844, intron 1 of 2)	intron (NR_125844, intron 1 of 2)	18725	NR_125844	101927686	Hs.402044	NR_125844	ENSG00000230943	LINC02541	-	long intergenic non-protein coding RNA 2541	ncRNA	34.72
75	chr1	174157231	174157488	intron (NR_121197, intron 2 of 3)	intron (NR_121197, intron 2 of 3)	1928	NR_121197	102724601	Hs.563791	NR_121197	ENSG00000227373	LOC102724601	-	uncharacterized LOC102724601	ncRNA	34.72
50	chr1	150160529	150160735	promoter-TSS (NR_135098)	promoter-TSS (NR_135098)	-96	NR_135098	105371433	Hs.599366	NR_135098		LOC105371433	-	uncharacterized LOC105371433	ncRNA	34.72
180	chr11	65498910	65499128	TTS (NR_145459)	TTS (NR_145459)	1281	NR_144567	378938	Hs.621695	NR_002819	ENSG00000251562	MALAT1	HCN|LINC00047|NCRNA00047|NEAT2|PRO2853	metastasis associated lung adenocarcinoma transcript 1 (non-protein coding)	ncRNA	34.53
1192	chr9	112037564	112037792	Intergenic	Intergenic	105578	NR_039814	100616114		NR_039814	ENSG00000266315	MIR4668	mir-4668	microRNA 4668	ncRNA	34.53
98	chr1	234926890	234927113	Intergenic	Intergenic	36998	NR_125945	101927851	Hs.520684	NR_125945	ENSG00000238005	LOC101927851	-	uncharacterized LOC101927851	ncRNA	34.53
725	chr20	63730882	63731096	intron (NM_001083113, intron 2 of 6)	(GT)n|Simple_repeat|Simple_repeat	-4712	NM_001305654	54923	Hs.233220	NM_017806	ENSG00000203896	LIME1	LIME|dJ583P15.4	Lck interacting transmembrane adaptor 1	protein-coding	34.33
341	chr14	91364236	91364442	intron (NM_001080414, intron 3 of 29)	intron (NM_001080414, intron 3 of 29)	53505	NM_001080414	440193	Hs.525536	NM_001080414	ENSG00000015133	CCDC88C	DAPLE|HKRP2|KIAA1509|SCA40	coiled-coil domain containing 88C	protein-coding	34.33
911	chr5	143229993	143230220	Intergenic	Intergenic	37606	NR_046816	100874372	Hs.666717	NR_046816	ENSG00000230789	ARHGAP26-IT1	-	ARHGAP26 intronic transcript 1	ncRNA	34.33
18	chr1	31956117	31956330	Intergenic	Intergenic	-17836	NM_080391	8073	Hs.470477	NM_003479	ENSG00000184007	PTP4A2	HH13|HH7-2|HU-PP-1|OV-1|PRL-2|PRL2|PTP4A|PTPCAAX2|ptp-IV1a|ptp-IV1b	protein tyrosine phosphatase type IVA, member 2	protein-coding	34.33
411	chr16	11964956	11965170	promoter-TSS (NM_001192)	promoter-TSS (NM_001192)	-44	NM_001192	608	Hs.2556	NM_001192	ENSG00000048462	TNFRSF17	BCM|BCMA|CD269|TNFRSF13A	TNF receptor superfamily member 17	protein-coding	34.33
833	chr4	40227330	40227583	intron (NM_001278360, intron 2 of 3)	intron (NM_001278360, intron 2 of 3)	30549	NM_004310	399	Hs.654594	NM_004310	ENSG00000168421	RHOH	ARHH|TTF	ras homolog family member H	protein-coding	34.13
157	chr10	101969070	101969284	intron (NM_024541, intron 20 of 25)	intron (NM_024541, intron 20 of 25)	86998	NM_024541	79591	Hs.16004	NM_024541	ENSG00000120029	ARMH3	C10orf76	armadillo-like helical domain containing 3	protein-coding	34.13
668	chr2	181312511	181312764	intron (NR_130784, intron 3 of 4)	intron (NR_130784, intron 3 of 4)	-6985	NR_039637	100616213		NR_039637	ENSG00000266705	MIR4437	mir-4437	microRNA 4437	ncRNA	34.13
465	chr17	32515717	32516048	intron (NM_015194, intron 21 of 21)	intron (NM_015194, intron 21 of 21)	28795	NM_003885	8851	Hs.500015	NM_003885	ENSG00000176749	CDK5R1	CDK5P35|CDK5R|NCK5A|p23|p25|p35|p35nck5a	cyclin dependent kinase 5 regulatory subunit 1	protein-coding	34.13
758	chr3	4984106	4984359	3' UTR (NM_003670, exon 5 of 5)	3' UTR (NM_003670, exon 5 of 5)	-4271	NR_125916	100507582	Hs.434505	NR_037903	ENSG00000235831	BHLHE40-AS1	-	BHLHE40 antisense RNA 1	ncRNA	34.13
422	chr16	30471109	30471331	Intergenic	L1MB7|LINE|L1	-1442	NM_002209	3683	Hs.174103	NM_002209	ENSG00000005844	ITGAL	CD11A|LFA-1|LFA1A	integrin subunit alpha L	protein-coding	34.13
687	chr2	230589620	230589836	Intergenic	Intergenic	110801	NR_040038	151475	Hs.528154	NR_040038	ENSG00000226125	LINC01907	-	long intergenic non-protein coding RNA 1907	ncRNA	34.13
65	chr1	160454508	160454714	Intergenic	Intergenic	54037	NM_020335	57216	Hs.99477	NM_020335	ENSG00000162738	VANGL2	LPP1|LTAP|STB1|STBM|STBM1	VANGL planar cell polarity protein 2	protein-coding	34.13
982	chr6	32941530	32941744	promoter-TSS (NM_002118).2	promoter-TSS (NM_002118).2	-567	NM_002118	3109	Hs.351279	NM_002118	ENSG00000242574	HLA-DMB	D6S221E|RING7	major histocompatibility complex, class II, DM beta	protein-coding	34.13
741	chr22	22931945	22932154	Intergenic	Intergenic	44269	NM_001178126	100423062	Hs.449574	NM_001178126	ENSG00000254709	IGLL5	IGL|IGLV|VL-MAR	immunoglobulin lambda like polypeptide 5	protein-coding	34.13
877	chr5	88827275	88827481	intron (NM_001131005, intron 2 of 10)	intron (NM_001131005, intron 2 of 10)	-3451	NM_001193349	4208	Hs.649965	NM_002397	ENSG00000081189	MEF2C	C5DELq14.3|DEL5q14.3	myocyte enhancer factor 2C	protein-coding	34.13
430	chr16	84515005	84515225	Intergenic	Intergenic	-10433	NM_020947	57707	Hs.288274	NM_020947	ENSG00000140950	TLDC1	KIAA1609	TBC/LysM-associated domain containing 1	protein-coding	33.93
898	chr5	131224650	131224856	Intergenic	Intergenic	-39256	NM_001038702	56990	Hs.508829	NM_020240	ENSG00000158985	CDC42SE2	SPEC2	CDC42 small effector 2	protein-coding	33.93
203	chr11	128732642	128732848	intron (NM_002017, intron 1 of 8)	intron (NM_002017, intron 1 of 8)	-36722	NR_038908	100507392	Hs.657715	NR_038908	ENSG00000254703	SENCR	FLI1-AS1|lncRNA9	smooth muscle and endothelial cell enriched migration/differentiation-associated lncRNA	ncRNA	33.93
454	chr17	8981519	8981725	Intergenic	L1M5|LINE|L1	-15910	NM_001251852	23533	Hs.278901	NM_014308	ENSG00000141506	PIK3R5	F730038I15Rik|FOAP-2|P101-PI3K|p101	phosphoinositide-3-kinase regulatory subunit 5	protein-coding	33.74
196	chr11	119095558	119095779	promoter-TSS (NM_002105)	promoter-TSS (NM_002105)	-201	NM_002105	3014	Hs.477879	NM_002105	ENSG00000188486	H2AFX	H2A.X|H2A/X|H2AX	H2A histone family member X	protein-coding	33.74
60	chr1	156097911	156098121	intron (NM_001282625, intron 3 of 12)	intron (NM_001282625, intron 3 of 12)	15470	NM_001282625	4000	Hs.594444	NM_005572	ENSG00000160789	LMNA	CDCD1|CDDC|CMD1A|CMT2B1|EMD2|FPL|FPLD|FPLD2|HGPS|IDC|LDP1|LFP|LGMD1B|LMN1|LMNC|LMNL1|MADA|PRO1	lamin A/C	protein-coding	33.74
782	chr3	46927248	46927508	intron (NM_144716, intron 3 of 7)	intron (NM_144716, intron 3 of 7)	45129	NM_001184744	5745	Hs.1019	NM_000316	ENSG00000160801	PTH1R	PFE|PTHR|PTHR1	parathyroid hormone 1 receptor	protein-coding	33.74
738	chr22	17798267	17798517	intron (NM_015241, intron 29 of 31)	intron (NM_015241, intron 29 of 31)	21102	NR_103718	200298	Hs.517397	NR_103718	ENSG00000269220	LINC00528	C22orf37	long intergenic non-protein coding RNA 528	ncRNA	33.74
198	chr11	121570034	121570265	intron (NM_003105, intron 22 of 47)	intron (NM_003105, intron 22 of 47)	117946	NM_003105	6653	Hs.368592	NM_003105	ENSG00000137642	SORL1	C11orf32|LR11|LRP9|SORLA|SorLA-1|gp250	sortilin related receptor 1	protein-coding	33.74
1040	chr7	5231893	5232156	3' UTR (NM_016003, exon 12 of 12)	3' UTR (NM_016003, exon 12 of 12)	17755	NM_001033520	26100	Hs.122363	NM_015610	ENSG00000157954	WIPI2	ATG18B|Atg21|CGI-50|WIPI-2	WD repeat domain, phosphoinositide interacting 2	protein-coding	33.74
548	chr18	58552068	58552315	intron (NM_052947, intron 4 of 12)	intron (NM_052947, intron 4 of 12)	-48429	NR_132963	106635543		NR_132963		SNORA108	-	small nucleolar RNA, H/ACA box 108	snoRNA	33.74
306	chr13	99432863	99433073	Intergenic	Intergenic	66338	NR_110731	102725509	Hs.648968	NR_110731		LINC01232	TCONS_00021520	long intergenic non-protein coding RNA 1232	ncRNA	33.54
646	chr2	68424042	68424365	Intergenic	L2|LINE|L2	43114	NR_133923	554251	Hs.164117	NM_001024680	ENSG00000204923	FBXO48	-	F-box protein 48	protein-coding	33.54
962	chr6	26156270	26156541	promoter-TSS (NM_005321)	promoter-TSS (NM_005321)	74	NM_005321	3008	Hs.248133	NM_005321	ENSG00000168298	HIST1H1E	H1.4|H1E|H1F4|H1s-4|RMNS|dJ221C16.5	histone cluster 1 H1 family member e	protein-coding	33.54
1196	chr9	123339289	123339495	Intergenic	Intergenic	-16775	NM_173689	286204	Hs.568340	NM_173689	ENSG00000148204	CRB2	FSGS9|VMCKD	crumbs 2, cell polarity complex component	protein-coding	33.54
219	chr12	12007136	12007385	Intergenic	Intergenic	-63684	NM_138723	79370	Hs.210343	NM_030766	ENSG00000121380	BCL2L14	BCLG	BCL2 like 14	protein-coding	33.54
232	chr12	64877410	64877620	3' UTR (NM_015279, exon 12 of 12)	3' UTR (NM_015279, exon 12 of 12)	-6259	NR_033988	400046	Hs.591032	NR_033988	ENSG00000255693	LINC02389	-	long intergenic non-protein coding RNA 2389	ncRNA	33.34
133	chr10	62000293	62000499	intron (NM_032199, intron 4 of 9)	intron (NM_032199, intron 4 of 9)	-48815	NM_001244638	84159	Hs.535297	NM_032199	ENSG00000150347	ARID5B	DESRT|MRF-2|MRF2	AT-rich interaction domain 5B	protein-coding	33.34
117	chr10	11685138	11685467	Intergenic	Intergenic	-57055	NM_024693	79746	Hs.22242	NM_024693	ENSG00000134463	ECHDC3	-	enoyl-CoA hydratase domain containing 3	protein-coding	33.34
246	chr12	94818067	94818273	Intergenic	Intergenic	-16228	NR_030171	574449		NR_030171	ENSG00000283998	MIR492	MIRN492|hsa-mir-492	microRNA 492	ncRNA	33.14
799	chr3	133475622	133475896	TTS (NM_003571)	TTS (NM_003571)	15387	NR_135276	85003	Hs.659202	NR_135276	ENSG00000249993	BFSP2-AS1	-	BFSP2 antisense RNA 1	ncRNA	33.14
1180	chr9	99235962	99236173	Intergenic	Intergenic	13779	NM_006808	10952	Hs.191887	NM_006808	ENSG00000106803	SEC61B	-	Sec61 translocon beta subunit	protein-coding	33.14
106	chr1	236156803	236157016	intron (NM_003272, intron 1 of 6)	intron (NM_003272, intron 1 of 6)	14377	NM_003272	7107	Hs.498160	NM_003272	ENSG00000077585	GPR137B	TM7SF1	G protein-coupled receptor 137B	protein-coding	33.14
335	chr14	89331579	89331785	intron (NM_001085471, intron 3 of 6)	MER112|DNA|hAT-Charlie	85428	NM_005197	1112	Hs.434286	NM_005197	ENSG00000053254	FOXN3	C14orf116|CHES1|PRO1635	forkhead box N3	protein-coding	32.95
720	chr20	53907195	53907419	Intergenic	Intergenic	-31598	NR_002189	391257	Hs.449977	NR_002189		SUMO1P1	PIC1L|UBL2|UBL6	SUMO1 pseudogene 1	pseudo	32.95
22	chr1	41728815	41729076	intron (NM_024503, intron 1 of 8)	intron (NM_024503, intron 1 of 8)	189762	NM_001127714	59269	Hs.403972	NM_024503	ENSG00000127124	HIVEP3	KBP-1|KBP1|KRC|SHN3|Schnurri-3|ZAS3|ZNF40C	human immunodeficiency virus type I enhancer binding protein 3	protein-coding	32.95
1191	chr9	112035928	112036134	Intergenic	AluSx|SINE|Alu	103931	NR_039814	100616114		NR_039814	ENSG00000266315	MIR4668	mir-4668	microRNA 4668	ncRNA	32.95
637	chr2	64214686	64214910	Intergenic	Intergenic	-9313	NR_033837	150992	Hs.272318	NR_033837	ENSG00000230923	LINC00309	NCRNA00309	long intergenic non-protein coding RNA 309	ncRNA	32.95
17	chr1	31928726	31928961	intron (NM_080391, intron 1 of 5)	intron (NM_080391, intron 1 of 5)	-9185	NM_001195101	8073	Hs.470477	NM_003479	ENSG00000184007	PTP4A2	HH13|HH7-2|HU-PP-1|OV-1|PRL-2|PRL2|PTP4A|PTPCAAX2|ptp-IV1a|ptp-IV1b	protein tyrosine phosphatase type IVA, member 2	protein-coding	32.75
431	chr16	84594179	84594396	intron (NM_021149, intron 2 of 3)	intron (NM_021149, intron 2 of 3)	23809	NM_021149	23406	Hs.289092	NM_021149	ENSG00000103187	COTL1	CLP	coactosin like F-actin binding protein 1	protein-coding	32.75
970	chr6	26285434	26285664	promoter-TSS (NM_003543)	promoter-TSS (NM_003543)	-50	NM_003543	8365	Hs.591790	NM_003543	ENSG00000158406	HIST1H4H	H4/h|H4FH	histone cluster 1 H4 family member h	protein-coding	32.75
59	chr1	155946270	155946476	TTS (NM_001350111)	TTS (NM_001350111)	4684	NM_181885	339403	Hs.449914	NM_181885	ENSG00000173080	RXFP4	GPCR142|GPR100|RLN3R2|RXFPR4	relaxin family peptide/INSL5 receptor 4	protein-coding	32.75
521	chr17	78771869	78772115	intron (NM_004762, intron 1 of 12)	intron (NM_004762, intron 1 of 12)	10350	NM_017456	9267	Hs.191215	NM_004762	ENSG00000108669	CYTH1	B2-1|CYTOHESIN-1|D17S811E|PSCD1|SEC7	cytohesin 1	protein-coding	32.75
1159	chr8	129546914	129547120	intron (NR_130917, intron 1 of 3)	intron (NR_130917, intron 1 of 3)	28001	NR_130919	137196	Hs.679457	NR_130917	ENSG00000229140	CCDC26	RAM	CCDC26 long non-coding RNA	ncRNA	32.55
918	chr5	151214682	151214888	intron (NM_015621, intron 1 of 8)	intron (NM_015621, intron 1 of 8)	9308	NM_015621	26112	Hs.655336	NM_015621	ENSG00000198624	CCDC69	-	coiled-coil domain containing 69	protein-coding	32.55
627	chr2	43426466	43426675	intron (NM_001083953, intron 28 of 37)	intron (NM_001083953, intron 28 of 37)	169404	NM_001083953	63892	Hs.369592	NM_022065	ENSG00000115970	THADA	ARMC13|GITA	THADA, armadillo repeat containing	protein-coding	32.55
966	chr6	26234099	26234434	TTS (NM_005320)	TTS (NM_005320)	722	NM_005320	3007	Hs.136857	NM_005320	ENSG00000124575	HIST1H1D	H1.3|H1D|H1F3|H1s-2	histone cluster 1 H1 family member d	protein-coding	32.55
211	chr12	9741837	9742043	Intergenic	Intergenic	-8641	NM_001253750	160365	Hs.560087	NM_172004	ENSG00000184293	CLECL1	DCAL-1|DCAL1	C-type lectin like 1	protein-coding	32.55
1224	chrX	13087335	13087541	Intergenic	Intergenic	-42640	NM_174901	171484	Hs.667546	NM_174901	ENSG00000187268	FAM9C	TEX39C	family with sequence similarity 9 member C	protein-coding	32.36
673	chr2	196176195	196176410	Intergenic	MamRTE1|LINE|RTE-BovB	-4690	NM_004226	9262	Hs.88297	NM_004226	ENSG00000081320	STK17B	DRAK2	serine/threonine kinase 17b	protein-coding	32.36
348	chr14	102764274	102764550	Intergenic	Intergenic	-13067	NM_001199427	7187	Hs.510528	NM_003300	ENSG00000131323	TRAF3	CAP-1|CAP1|CD40bp|CRAF1|IIAE5|LAP1|RNF118	TNF receptor associated factor 3	protein-coding	32.36
580	chr19	10219754	10219966	Intergenic	Intergenic	-10553	NR_036206	100422925		NR_036206	ENSG00000264266	MIR4322	-	microRNA 4322	ncRNA	32.36
642	chr2	64932753	64933047	promoter-TSS (NR_036586)	promoter-TSS (NR_036586)	-453	NR_036586	400958	Hs.591565	NR_036586		LINC02245	-	long intergenic non-protein coding RNA 2245	ncRNA	32.36
700	chr2	241305499	241305736	intron (NM_005336, intron 1 of 27)	MER20|DNA|hAT-Charlie	-9570	NM_006155	4735	Hs.721234	NM_004404	ENSG00000168385	SEPT2	DIFF6|NEDD-5|NEDD5|Pnutl3|hNedd5	septin 2	protein-coding	32.36
63	chr1	156226290	156226523	intron (NM_001199654, intron 2 of 4)	intron (NM_001199654, intron 2 of 4)	13418	NM_001199663	100527963	Hs.530479	NM_001199661	ENSG00000260238	PMF1-BGLAP	PMF1	PMF1-BGLAP readthrough	protein-coding	32.16
795	chr3	122102602	122102808	intron (NM_001206924, intron 2 of 5)	intron (NM_001206924, intron 2 of 5)	24856	NM_176892	942	Hs.171182	NM_006889	ENSG00000114013	CD86	B7-2|B7.2|B70|CD28LG2|LAB72	CD86 molecule	protein-coding	32.16
1199	chr9	124870126	124870494	intron (NM_030978, intron 3 of 5)	intron (NM_030978, intron 3 of 5)	8192	NM_030978	81873	Hs.132499	NM_030978	ENSG00000136950	ARPC5L	ARC16-2	actin related protein 2/3 complex subunit 5 like	protein-coding	32.16
8	chr1	23577370	23577588	Intergenic	Intergenic	-17685	NM_002167	3399	Hs.76884	NM_002167	ENSG00000117318	ID3	HEIR-1|bHLHb25	inhibitor of DNA binding 3, HLH protein	protein-coding	32.16
511	chr17	75779000	75779208	exon (NM_005324, exon 2 of 4)	exon (NM_005324, exon 2 of 4)	831	NM_005324	3021	Hs.180877	NM_005324	ENSG00000132475	H3F3B	H3.3B	H3 histone family member 3B	protein-coding	32.16
225	chr12	26749898	26750110	intron (NM_002223, intron 2 of 56)	intron (NM_002223, intron 2 of 56)	83194	NM_002223	3709	Hs.512235	NM_002223	ENSG00000123104	ITPR2	ANHD|CFAP48|INSP3R2|IP3R2	inositol 1,4,5-trisphosphate receptor type 2	protein-coding	32.16
450	chr17	8900782	8901000	intron (NM_001251852, intron 4 of 17)	intron (NM_001251852, intron 4 of 17)	11626	NM_014308	23533	Hs.278901	NM_014308	ENSG00000141506	PIK3R5	F730038I15Rik|FOAP-2|P101-PI3K|p101	phosphoinositide-3-kinase regulatory subunit 5	protein-coding	32.16
876	chr5	88734323	88734529	intron (NM_001193350, intron 6 of 10)	intron (NM_001193350, intron 6 of 10)	-43385	NR_152233	645323	Hs.12827	NR_015436	ENSG00000245526	LINC00461	ECONEXIN|EyeLinc1|VISC	long intergenic non-protein coding RNA 461	ncRNA	32.16
149	chr10	95295222	95295509	Intergenic	Intergenic	-4217	NM_020992	9124	Hs.368525	NM_020992	ENSG00000107438	PDLIM1	CLIM1|CLP-36|CLP36|HEL-S-112|hCLIM1	PDZ and LIM domain 1	protein-coding	32.16
1219	chrX	12978230	12978444	Intergenic	Intergenic	3230	NM_021109	7114	Hs.437277	NM_021109	ENSG00000205542	TMSB4X	FX|PTMB4|TB4X|TMSB4	thymosin beta 4, X-linked	protein-coding	32.16
535	chr18	24019689	24019898	intron (NM_001135993, intron 1 of 13)	MER58A|DNA|hAT-Charlie	-4333	NR_110796	102724246	Hs.569872	NR_110796	ENSG00000264745	TTC39C-AS1	-	TTC39C antisense RNA 1	ncRNA	31.96
247	chr12	94831128	94831351	Intergenic	Intergenic	-3159	NR_030171	574449		NR_030171	ENSG00000283998	MIR492	MIRN492|hsa-mir-492	microRNA 492	ncRNA	31.96
97	chr1	221794315	221794526	Intergenic	Intergenic	46246	NR_125989	101929771	Hs.557001	NR_125989	ENSG00000227925	LINC01655	-	long intergenic non-protein coding RNA 1655	ncRNA	31.96
681	chr2	213227522	213227728	Intergenic	Intergenic	56584	NM_001242575	100130451	Hs.608433	NM_001242575		LOC100130451	-	uncharacterized LOC100130451	protein-coding	31.96
429	chr16	81798599	81798806	intron (NM_002661, intron 2 of 32)	intron (NM_002661, intron 2 of 32)	19444	NM_002661	5336	Hs.372303	NM_002661	ENSG00000197943	PLCG2	APLAID|FCAS3|PLC-IV|PLC-gamma-2	phospholipase C gamma 2	protein-coding	31.96
305	chr13	99425667	99425934	Intergenic	Intergenic	69669	NR_030353	693208		NR_030353	ENSG00000207719	MIR623	MIRN623|hsa-mir-623	microRNA 623	ncRNA	31.96
867	chr5	10562539	10562745	Intergenic	Intergenic	-1681	NM_001164440	651746	Hs.26039	NM_001164440	ENSG00000164236	ANKRD33B	-	ankyrin repeat domain 33B	protein-coding	31.76
1073	chr7	117011991	117012197	intron (NM_018412, intron 1 of 14)	intron (NM_018412, intron 1 of 14)	-8117	NR_106748	102466616		NR_106748	ENSG00000283923	MIR6132	hsa-mir-6132	microRNA 6132	ncRNA	31.76
435	chr17	1183653	1183881	intron (NM_001322841, intron 1 of 22)	intron (NM_001322841, intron 1 of 22)	3555	NM_001159746	29	Hs.159306	NM_001092	ENSG00000159842	ABR	MDB	ABR, RhoGEF and GTPase activating protein	protein-coding	31.76
223	chr12	26728159	26728432	intron (NM_002223, intron 2 of 56)	intron (NM_002223, intron 2 of 56)	104903	NM_002223	3709	Hs.512235	NM_002223	ENSG00000123104	ITPR2	ANHD|CFAP48|INSP3R2|IP3R2	inositol 1,4,5-trisphosphate receptor type 2	protein-coding	31.76
297	chr13	95260204	95260431	intron (NM_001105515, intron 1 of 20)	intron (NM_001105515, intron 1 of 20)	41129	NM_005845	10257	Hs.508423	NM_005845	ENSG00000125257	ABCC4	MOAT-B|MOATB|MRP4	ATP binding cassette subfamily C member 4	protein-coding	31.76
169	chr11	59199933	59200165	intron (NM_001300727, intron 8 of 8)	THE1B|LTR|ERVL-MaLR	12972	NM_001039396	219972	Hs.744920	NM_001039396	ENSG00000197629	MPEG1	MPG1|MPS1|Mpg-1	macrophage expressed 1	protein-coding	31.57
416	chr16	18801524	18801730	promoter-TSS (NM_015161)	promoter-TSS (NM_015161)	51	NM_015161	23204	Hs.634882	NM_015161	ENSG00000170540	ARL6IP1	AIP1|ARL6IP|ARMER|SPG61	ADP ribosylation factor like GTPase 6 interacting protein 1	protein-coding	31.57
827	chr4	38761643	38761928	Intergenic	Intergenic	21205	NM_030956	81793	Hs.120551	NM_030956	ENSG00000174123	TLR10	CD290	toll like receptor 10	protein-coding	31.57
150	chr10	95758043	95758249	intron (NR_038444, intron 5 of 5)	intron (NR_038444, intron 5 of 5)	2230	NM_001164182	953	Hs.576612	NM_001776	ENSG00000138185	ENTPD1	ATPDase|CD39|NTPDase-1|SPG64	ectonucleoside triphosphate diphosphohydrolase 1	protein-coding	31.57
176	chr11	64851299	64851525	Intergenic	Intergenic	-6843	NM_017525	55561	Hs.293590	NM_017525	ENSG00000171219	CDC42BPG	DMPK2|HSMDPKIN|KAPPA-200|MRCKG|MRCKgamma	CDC42 binding protein kinase gamma	protein-coding	31.57
1213	chrX	1521699	1521919	intron (NM_178129, intron 1 of 1).2	intron (NM_178129, intron 1 of 1).2	15335	NM_178129	286530	Hs.111377	NM_178129	ENSG00000182162	P2RY8	P2Y8	P2Y receptor family member 8	protein-coding	31.57
988	chr6	37562203	37562409	Intergenic	Intergenic	-6884	NR_039669	100616413		NR_039669	ENSG00000263926	MIR4462	-	microRNA 4462	ncRNA	31.57
674	chr2	196377587	196377793	intron (NM_001348768, intron 2 of 28)	intron (NM_001348768, intron 2 of 28)	-15468	NM_001304840	57520	Hs.633212	NM_020760	ENSG00000138411	HECW2	NDHSAL|NEDL2	HECT, C2 and WW domain containing E3 ubiquitin protein ligase 2	protein-coding	31.37
1038	chr7	930139	930347	intron (NM_001284308, intron 2 of 10)	intron (NM_001284308, intron 2 of 10)	-3027	NM_001284310	11033	Hs.602573	NM_006869	ENSG00000105963	ADAP1	CENTA1|GCS1L|p42IP4	ArfGAP with dual PH domains 1	protein-coding	31.37
307	chr14	22550453	22550740	Intergenic	Intergenic	6466	NR_146543	105370400		NR_146543	ENSG00000259054	LINC02332	-	long intergenic non-protein coding RNA 2332	ncRNA	31.17
224	chr12	26748835	26749041	intron (NM_002223, intron 2 of 56)	intron (NM_002223, intron 2 of 56)	84260	NM_002223	3709	Hs.512235	NM_002223	ENSG00000123104	ITPR2	ANHD|CFAP48|INSP3R2|IP3R2	inositol 1,4,5-trisphosphate receptor type 2	protein-coding	31.17
1074	chr7	120402448	120402708	intron (NM_012281, intron 1 of 5)	intron (NM_012281, intron 1 of 5)	128910	NM_012281	3751	Hs.654739	NM_012281	ENSG00000184408	KCND2	KV4.2|RK5	potassium voltage-gated channel subfamily D member 2	protein-coding	31.17
561	chr19	1648478	1648808	intron (NM_001136139, intron 1 of 18)	intron (NM_001136139, intron 1 of 18)	1644	NM_001136139	6929	Hs.371282	NM_003200	ENSG00000071564	TCF3	AGM8|E2A|E47|ITF1|TCF-3|VDIR|bHLHb21|p75	transcription factor 3	protein-coding	31.17
790	chr3	112115294	112115583	intron (NM_024616, intron 5 of 5)	intron (NM_024616, intron 5 of 5)	2637	NR_030292	693152		NR_030292	ENSG00000207940	MIR567	MIRN567|hsa-mir-567	microRNA 567	ncRNA	31.17
440	chr17	2254030	2254236	intron (NM_017575, intron 8 of 18)	intron (NM_017575, intron 8 of 18)	12066	NM_001256827	23293	Hs.448342	NM_017575	ENSG00000070366	SMG6	C17orf31|EST1A|SMG-6|hSMG5/7a	SMG6, nonsense mediated mRNA decay factor	protein-coding	31.17
374	chr15	67085358	67085578	intron (NM_005902, intron 1 of 8)	intron (NM_005902, intron 1 of 8)	19611	NM_005902	4088	Hs.727986	NM_005902	ENSG00000166949	SMAD3	HSPC193|HsT17436|JV15-2|LDS1C|LDS3|MADH3	SMAD family member 3	protein-coding	31.17
499	chr17	58344476	58344710	TTS (NR_073470)	TTS (NR_073470)	7391	NR_038417	100506779	Hs.718477	NR_038410	ENSG00000265148	TSPOAP1-AS1	BZRAP1-AS1	TSPOAP1 antisense RNA 1	ncRNA	31.17
845	chr4	147799987	147800193	intron (NM_024605, intron 1 of 22)	L1MDb|LINE|L1	17495	NR_039962	100616246		NR_039962	ENSG00000264274	MIR4799	-	microRNA 4799	ncRNA	30.97
39	chr1	101371283	101371489	intron (NR_126402, intron 4 of 4)	intron (NR_126402, intron 4 of 4)	47549	NR_126402	104355286	Hs.568671	NR_126402	ENSG00000231671	LINC01307	-	long intergenic non-protein coding RNA 1307	ncRNA	30.97
788	chr3	101827669	101827876	promoter-TSS (NM_001005474)	promoter-TSS (NM_001005474)	-218	NM_001005474	64332	Hs.319171	NM_031419	ENSG00000144802	NFKBIZ	IKBZ|INAP|MAIL	NFKB inhibitor zeta	protein-coding	30.97
298	chr13	98501040	98501246	intron (NM_001032296, intron 2 of 10)	intron (NM_001032296, intron 2 of 10)	20982	NM_003576	8428	Hs.508514	NM_003576	ENSG00000102572	STK24	HEL-S-95|MST3|MST3B|STE20|STK3	serine/threonine kinase 24	protein-coding	30.97
248	chr12	98516441	98516661	promoter-TSS (NR_027157)	promoter-TSS (NR_027157)	-325	NR_027157	100128191	Hs.594042	NR_027157	ENSG00000257167	TMPO-AS1	-	TMPO antisense RNA 1	ncRNA	30.97
322	chr14	65210133	65210339	Intergenic	LOR1b|LTR|ERV1	12111	NR_103769	100128233	Hs.497323	NR_103769	ENSG00000255002	LINC02324	-	long intergenic non-protein coding RNA 2324	ncRNA	30.97
739	chr22	17800923	17801129	intron (NM_015241, intron 29 of 31)	intron (NM_015241, intron 29 of 31)	23736	NR_103718	200298	Hs.517397	NR_103718	ENSG00000269220	LINC00528	C22orf37	long intergenic non-protein coding RNA 528	ncRNA	30.78
934	chr6	6588453	6588672	promoter-TSS (NM_004271)	promoter-TSS (NM_004271)	-139	NM_004271	9450	Hs.653138	NM_004271	ENSG00000112799	LY86	MD-1|MD1|MMD-1|dJ80N2.1	lymphocyte antigen 86	protein-coding	30.78
2	chr1	3656813	3657019	intron (NM_001204188, intron 1 of 11)	Charlie4a|DNA|hAT-Charlie	4351	NM_005427	7161	Hs.192132	NM_005427	ENSG00000078900	TP73	P73	tumor protein p73	protein-coding	30.78
161	chr10	110843150	110843366	Intergenic	Intergenic	27646	NR_026932	282997	Hs.599931	NR_026932		PDCD4-AS1	-	PDCD4 antisense RNA 1	ncRNA	30.78
412	chr16	12536180	12536386	intron (NM_032167, intron 20 of 20)	intron (NM_032167, intron 20 of 20)	-184038	NR_039869	100616195		NR_039869	ENSG00000264733	MIR4718	-	microRNA 4718	ncRNA	30.58
310	chr14	22796130	22796336	intron (NM_001126105, intron 3 of 10)	intron (NM_001126105, intron 3 of 10)	19659	NR_040448	9056	Hs.513147	NM_003982	ENSG00000155465	SLC7A7	LAT3|LPI|MOP-2|Y+LAT1|y+LAT-1	solute carrier family 7 member 7	protein-coding	30.58
178	chr11	65441043	65441260	non-coding (NR_131012, exon 1 of 1)	non-coding (NR_131012, exon 1 of 1)	-3307	NR_030343	693197		NR_030343	ENSG00000283791	MIR612	MIRN612|hsa-mir-612	microRNA 612	ncRNA	30.58
205	chr12	674585	674793	Intergenic	Intergenic	-10948	NM_016533	4815	Hs.655804	NM_016533	ENSG00000171840	NINJ2	-	ninjurin 2	protein-coding	30.58
896	chr5	126776581	126776805	promoter-TSS (NM_001198557)	promoter-TSS (NM_001198557)	70	NR_134488	4001	Hs.89497	NM_005573	ENSG00000113368	LMNB1	ADLD|LMN|LMN2|LMNB	lamin B1	protein-coding	30.58
835	chr4	40621760	40621966	intron (NM_001098634, intron 1 of 6)	intron (NM_001098634, intron 1 of 6)	8003	NM_001098634	54502	Hs.518727	NM_019027	ENSG00000163694	RBM47	NET18	RNA binding motif protein 47	protein-coding	30.58
513	chr17	76272035	76272264	TTS (NM_182565)	TTS (NM_182565)	6944	NM_182565	283991	Hs.744981	NM_182565	ENSG00000185262	UBALD2	FAM100B	UBA like domain containing 2	protein-coding	30.38
960	chr6	26045369	26045715	exon (NM_003531, exon 1 of 1)	exon (NM_003531, exon 1 of 1)	131	NM_003531	8352	Hs.248176	NM_003531	ENSG00000278272	HIST1H3C	H3.1|H3/c|H3FC	histone cluster 1 H3 family member c	protein-coding	30.38
1114	chr8	22704949	22705155	Intergenic	Intergenic	-11750	NM_004430	1960	Hs.534313	NM_004430	ENSG00000179388	EGR3	EGR-3|PILOT	early growth response 3	protein-coding	30.38
55	chr1	154863706	154863952	intron (NM_002249, intron 1 of 7)	intron (NM_002249, intron 1 of 7)	-3967	NM_170782	3782	Hs.490765	NM_002249	ENSG00000143603	KCNN3	KCa2.3|SK3|SKCA3|hSK3	potassium calcium-activated channel subfamily N member 3	protein-coding	30.38
640	chr2	64727123	64727353	Intergenic	Intergenic	-73326	NM_014755	9792	Hs.591569	NM_014755	ENSG00000179833	SERTAD2	Sei-2|TRIP-Br2|TRIPBR2	SERTA domain containing 2	protein-coding	30.38
121	chr10	13757518	13757724	intron (NM_001318337, intron 7 of 23)	intron (NM_001318337, intron 7 of 23)	-50054	NM_001318338	55691	Hs.330463	NM_018027	ENSG00000151474	FRMD4A	CCAFCA|FRMD4|bA295P9.4	FERM domain containing 4A	protein-coding	30.38
571	chr19	4840996	4841239	intron (NM_005817, intron 7 of 7)	L1MB7|LINE|L1	-9375	NM_182919	148022	Hs.29344	NM_014261	ENSG00000127666	TICAM1	IIAE6|MyD88-3|PRVTIRB|TICAM-1|TRIF	toll like receptor adaptor molecule 1	protein-coding	30.38
570	chr19	2610735	2610942	intron (NM_052847, intron 2 of 4)	intron (NM_052847, intron 2 of 4)	-19877	NR_107004	102465838		NR_107004	ENSG00000277904	MIR7850	hsa-mir-7850	microRNA 7850	ncRNA	30.19
384	chr15	75047162	75047377	intron (NM_001301102, intron 3 of 4)	intron (NM_001301102, intron 3 of 4)	4000	NM_001301105	60490	Hs.458922	NM_021823	ENSG00000138621	PPCDC	MDS018|PPC-DC|coaC	phosphopantothenoylcysteine decarboxylase	protein-coding	30.19
768	chr3	16378974	16379248	intron (NM_015150, intron 4 of 9)	intron (NM_015150, intron 4 of 9)	114033	NM_001352981	92106	Hs.655449	NM_138381	ENSG00000154814	OXNAD1	-	oxidoreductase NAD binding domain containing 1	protein-coding	30.19
1211	chr9	134391371	134391577	intron (NM_001291920, intron 1 of 9)	intron (NM_001291920, intron 1 of 9)	12063	NR_039816	100616236		NR_039816	ENSG00000263897	MIR4669	-	microRNA 4669	ncRNA	30.19
943	chr6	12010966	12011258	Intergenic	Intergenic	-1379	NM_002114	3096	Hs.567284	NM_002114	ENSG00000095951	HIVEP1	CIRIP|CRYBP1|GAAP|MBP-1|PRDII-BF1|Schnurri-1|ZAS1|ZNF40|ZNF40A	human immunodeficiency virus type I enhancer binding protein 1	protein-coding	30.19
64	chr1	160453533	160453739	Intergenic	L3|LINE|CR1	53062	NM_020335	57216	Hs.99477	NM_020335	ENSG00000162738	VANGL2	LPP1|LTAP|STB1|STBM|STBM1	VANGL planar cell polarity protein 2	protein-coding	29.99
391	chr15	81301892	81302135	intron (NR_148035, intron 15 of 18)	intron (NR_148035, intron 15 of 18)	5100	NM_004513	3603	Hs.459095	NM_004513	ENSG00000172349	IL16	LCF|NIL16|PRIL16|prIL-16	interleukin 16	protein-coding	29.99
407	chr16	11298942	11299151	Intergenic	Intergenic	7481	NR_031678	100313773		NR_031678	ENSG00000221801	MIR548H2	MIR548H-2|MIRN548H2	microRNA 548h-2	ncRNA	29.99
52	chr1	150567389	150567614	intron (NR_104133, intron 2 of 3)	intron (NR_104133, intron 2 of 3)	7051	NR_104133	574406	Hs.516243	NM_001025493	ENSG00000203804	ADAMTSL4-AS1	C1orf138	ADAMTSL4 antisense RNA 1	ncRNA	29.99
586	chr19	16078847	16079169	intron (NM_003290, intron 1 of 7)	intron (NM_003290, intron 1 of 7)	2683	NM_003290	7171	Hs.631618	NM_003290	ENSG00000167460	TPM4	HEL-S-108	tropomyosin 4	protein-coding	29.99
179	chr11	65493113	65493398	Intergenic	Intergenic	-4483	NR_144568	378938	Hs.621695	NR_002819	ENSG00000251562	MALAT1	HCN|LINC00047|NCRNA00047|NEAT2|PRO2853	metastasis associated lung adenocarcinoma transcript 1 (non-protein coding)	ncRNA	29.99
1075	chr7	120404128	120404334	intron (NM_012281, intron 1 of 5)	intron (NM_012281, intron 1 of 5)	130563	NM_012281	3751	Hs.654739	NM_012281	ENSG00000184408	KCND2	KV4.2|RK5	potassium voltage-gated channel subfamily D member 2	protein-coding	29.99
89	chr1	206784493	206784734	Intergenic	Intergenic	-12119	NM_000572	3586	Hs.193717	NM_000572	ENSG00000136634	IL10	CSIF|GVHDS|IL-10|IL10A|TGIF	interleukin 10	protein-coding	29.99
972	chr6	27132916	27133122	promoter-TSS (NM_021064)	promoter-TSS (NM_021064)	-19	NM_021064	8969	Hs.51011	NM_021064	ENSG00000196787	HIST1H2AG	H2A.1b|H2A/p|H2AFP|H2AG|pH2A/f	histone cluster 1 H2A family member g	protein-coding	29.99
944	chr6	12051889	12052095	intron (NM_002114, intron 2 of 8)	intron (NM_002114, intron 2 of 8)	39501	NM_002114	3096	Hs.567284	NM_002114	ENSG00000095951	HIVEP1	CIRIP|CRYBP1|GAAP|MBP-1|PRDII-BF1|Schnurri-1|ZAS1|ZNF40|ZNF40A	human immunodeficiency virus type I enhancer binding protein 1	protein-coding	29.79
662	chr2	134283114	134283341	intron (NM_002410, intron 2 of 15)	MIRb|SINE|MIR	28968	NM_002410	4249	Hs.4988	NM_002410	ENSG00000152127	MGAT5	GNT-V|GNT-VA	mannosyl (alpha-1,6-)-glycoprotein beta-1,6-N-acetyl-glucosaminyltransferase	protein-coding	29.79
891	chr5	119340569	119340806	intron (NM_001286814, intron 1 of 1)	intron (NM_001286814, intron 1 of 1)	7512	NM_001286814	25816	Hs.618488	NM_014350	ENSG00000145779	TNFAIP8	GG2-1|MDC-3.13|NDED|SCC-S2|SCCS2	TNF alpha induced protein 8	protein-coding	29.79
621	chr2	37653832	37654039	intron (NM_001270436, intron 1 of 1)	intron (NM_001270436, intron 1 of 1)	18264	NM_001270437	10602	Hs.369574	NM_006449	ENSG00000163171	CDC42EP3	BORG2|CEP3|UB1	CDC42 effector protein 3	protein-coding	29.79
339	chr14	91243585	91243792	intron (NM_001348437, intron 1 of 2)	intron (NM_001348437, intron 1 of 2)	820	NM_001177676	8111	Hs.8882	NM_003485	ENSG00000119714	GPR68	AI2A6|GPR12A|OGR1	G protein-coupled receptor 68	protein-coding	29.79
91	chr1	206930544	206930778	intron (NM_002644, intron 10 of 10)	intron (NM_002644, intron 10 of 10)	-8628	NM_001142473	9214	Hs.58831	NM_005449	ENSG00000162894	FCMR	FAIM3|TOSO	Fc fragment of IgM receptor	protein-coding	29.79
424	chr16	53061965	53062181	intron (NM_025134, intron 1 of 38)	intron (NM_025134, intron 1 of 38)	7080	NM_025134	80205	Hs.59159	NM_015287	ENSG00000177200	CHD9	AD013|CHD-9|CReMM|KISH2|PRIC320	chromodomain helicase DNA binding protein 9	protein-coding	29.59
748	chr22	37633147	37633401	3' UTR (NM_001172687, exon 17 of 17)	3' UTR (NM_001172687, exon 17 of 17)	-6201	NM_018957	23616	Hs.601143	NM_018957	ENSG00000100092	SH3BP1	ARHGAP43	SH3 domain binding protein 1	protein-coding	29.59
650	chr2	71064945	71065151	Intergenic	Intergenic	-3230	NM_017567	55577	Hs.7036	NM_017567	ENSG00000124357	NAGK	GNK|HSA242910	N-acetylglucosamine kinase	protein-coding	29.59
1198	chr9	124254383	124254589	Intergenic	Intergenic	-3120	NM_001166167	10783	Hs.197071	NM_014397	ENSG00000119408	NEK6	SID6-1512	NIMA related kinase 6	protein-coding	29.59
362	chr15	40543975	40544181	intron (NM_001289132, intron 3 of 3)	intron (NM_001289132, intron 3 of 3)	-11528	NR_002208	359821	Hs.678598	NR_002208		MRPL42P5	-	mitochondrial ribosomal protein L42 pseudogene 5	pseudo	29.59
959	chr6	26032059	26032284	promoter-TSS (NM_003537)	promoter-TSS (NM_003537)	-111	NM_003537	8358	Hs.533292	NM_003537	ENSG00000274267	HIST1H3B	H3/l|H3FL	histone cluster 1 H3 family member b	protein-coding	29.59
1163	chr8	134601882	134602090	exon (NM_001174157, exon 5 of 15)	exon (NM_001174157, exon 5 of 15)	3915	NR_002438	594840	Hs.626298	NR_002438	ENSG00000248492	ZFAT-AS1	NCRNA00070|SAS-ZFAT|ZFAT-AS|ZFATAS	ZFAT antisense RNA 1	ncRNA	29.59
926	chr6	193785	194020	intron (NR_126020, intron 2 of 7)	intron (NR_126020, intron 2 of 7)	11582	NR_126020	285766	Hs.657946	NR_126020	ENSG00000263667	LOC285766	-	uncharacterized LOC285766	ncRNA	29.59
973	chr6	27139126	27139332	promoter-TSS (NM_003495)	promoter-TSS (NM_003495)	-80	NM_003495	8294	Hs.248172	NM_003495	ENSG00000276180	HIST1H4I	H4/m|H4FM|H4M	histone cluster 1 H4 family member i	protein-coding	29.59
1083	chr7	130961352	130961558	intron (NR_109852, intron 4 of 5)	intron (NR_109852, intron 4 of 5)	47991	NR_109780	100506860	Hs.635013	NR_109780		LINC00513	-	long intergenic non-protein coding RNA 513	ncRNA	29.59
94	chr1	221776821	221777032	Intergenic	MIRc|SINE|MIR	-34750	NM_007207	11221	Hs.497822	NM_007207	ENSG00000143507	DUSP10	MKP-5|MKP5	dual specificity phosphatase 10	protein-coding	29.59
645	chr2	68387710	68387917	intron (NM_002664, intron 5 of 8)	intron (NM_002664, intron 5 of 8)	22623	NM_002664	5341	Hs.468840	NM_002664	ENSG00000115956	PLEK	P47	pleckstrin	protein-coding	29.59
932	chr6	2857632	2857855	intron (NR_033851, intron 1 of 1)	intron (NR_033851, intron 1 of 1)	-3636	NR_039788	100616285		NR_039788	ENSG00000266750	MIR4645	mir-4645	microRNA 4645	ncRNA	29.4
381	chr15	74787823	74788106	promoter-TSS (NM_001354988)	promoter-TSS (NM_001354988)	-580	NM_001354988	1445	Hs.77793	NM_004383	ENSG00000103653	CSK	-	C-terminal Src kinase	protein-coding	29.4
221	chr12	14365577	14365783	promoter-TSS (NM_018179)	promoter-TSS (NM_018179)	48	NM_018179	55729	Hs.504856	NM_018179	ENSG00000171681	ATF7IP	AM|ATF-IP|MCAF|MCAF1|p621	activating transcription factor 7 interacting protein	protein-coding	29.4
951	chr6	16473207	16473414	intron (NM_000332, intron 7 of 8)	intron (NM_000332, intron 7 of 8)	234730	NM_006877	2766	Hs.484741	NM_006877	ENSG00000137198	GMPR	GMPR 1|GMPR1	guanosine monophosphate reductase	protein-coding	29.4
661	chr2	134275339	134275585	intron (NM_002410, intron 2 of 15)	intron (NM_002410, intron 2 of 15)	21203	NM_002410	4249	Hs.4988	NM_002410	ENSG00000152127	MGAT5	GNT-V|GNT-VA	mannosyl (alpha-1,6-)-glycoprotein beta-1,6-N-acetyl-glucosaminyltransferase	protein-coding	29.4
283	chr13	33195377	33195583	intron (NM_001243476, intron 5 of 17)	intron (NM_001243476, intron 5 of 17)	-9401	NM_178007	90627	Hs.156551	NM_052851	ENSG00000133121	STARD13	ARHGAP37|DLC2|GT650|LINC00464	StAR related lipid transfer domain containing 13	protein-coding	29.4
1009	chr6	111805656	111805862	intron (NM_002037, intron 2 of 13)	intron (NM_002037, intron 2 of 13)	-46628	NM_153048	2534	Hs.390567	NM_002037	ENSG00000010810	FYN	SLK|SYN|p59-FYN	FYN proto-oncogene, Src family tyrosine kinase	protein-coding	29.2
1174	chr9	37371072	37371303	Intergenic	Intergenic	-51523	NM_012203	9380	Hs.155742	NM_012203	ENSG00000137106	GRHPR	GLXR|GLYD|PH2	glyoxylate and hydroxypyruvate reductase	protein-coding	29.2
1024	chr6	137908767	137909020	Intergenic	Intergenic	36907	NR_149097	105378020	Hs.520420	NR_149097	ENSG00000226004	LINC02528	-	long intergenic non-protein coding RNA 2528	ncRNA	29.2
49	chr1	149861044	149861281	promoter-TSS (NM_003548).2	promoter-TSS (NM_003548).2	-3	NM_001034077	554313	Hs.55468	NM_001034077	ENSG00000270276	HIST2H4B	H4/o	histone cluster 2 H4 family member b	protein-coding	29.2
1232	chrX	71622638	71622888	Intergenic	Intergenic	-4246	NM_001504	2833	Hs.198252	NM_001504	ENSG00000186810	CXCR3	CD182|CD183|CKR-L2|CMKAR3|GPR9|IP10-R|Mig-R|MigR	C-X-C motif chemokine receptor 3	protein-coding	29.2
264	chr12	110661497	110661748	intron (NM_001256413, intron 2 of 6)	intron (NM_001256413, intron 2 of 6)	27535	NM_032369	84329	Hs.211511	NM_032369	ENSG00000122986	HVCN1	HV1|VSOP	hydrogen voltage gated channel 1	protein-coding	29.2
441	chr17	2266174	2266380	promoter-TSS (NM_001256827)	promoter-TSS (NM_001256827)	-78	NM_001256827	23293	Hs.448342	NM_017575	ENSG00000070366	SMG6	C17orf31|EST1A|SMG-6|hSMG5/7a	SMG6, nonsense mediated mRNA decay factor	protein-coding	29.2
90	chr1	206803256	206803462	intron (NM_153758, intron 1 of 5)	intron (NM_153758, intron 1 of 5)	4489	NM_153758	29949	Hs.661017	NM_013371	ENSG00000142224	IL19	IL-10C|MDA1|NG.1|ZMDA1	interleukin 19	protein-coding	29.2
252	chr12	101936225	101936463	Intergenic	Intergenic	59017	NM_018370	55332	Hs.525634	NM_018370	ENSG00000136048	DRAM1	DRAM	DNA damage regulated autophagy modulator 1	protein-coding	29.2
1039	chr7	5218689	5218939	intron (NM_001033518, intron 7 of 12)	intron (NM_001033518, intron 7 of 12)	4545	NM_001033520	26100	Hs.122363	NM_015610	ENSG00000157954	WIPI2	ATG18B|Atg21|CGI-50|WIPI-2	WD repeat domain, phosphoinositide interacting 2	protein-coding	29.2
201	chr11	128472186	128472392	intron (NM_001330451, intron 5 of 6)	intron (NM_001330451, intron 5 of 6)	50021	NM_005238	2113	Hs.369438	NM_005238	ENSG00000134954	ETS1	ETS-1|EWSR2|c-ets-1|p54	ETS proto-oncogene 1, transcription factor	protein-coding	29.2
1156	chr8	127557166	127557372	Intergenic	Intergenic	-75130	NR_117100	727677	Hs.673248	NR_024393	ENSG00000246228	CASC8	CARLO1|CARLo-1|LINC00860	cancer susceptibility 8 (non-protein coding)	ncRNA	29.2
329	chr14	69615663	69615927	intron (NM_014734, intron 1 of 5)	intron (NM_014734, intron 1 of 5)	4202	NM_014734	9766	Hs.440025	NM_014734	ENSG00000100647	SUSD6	DRAGO|KIAA0247	sushi domain containing 6	protein-coding	29
793	chr3	119562628	119562849	Intergenic	Intergenic	-3104	NM_005191	941	Hs.838	NM_005191	ENSG00000121594	CD80	B7|B7-1|B7.1|BB1|CD28LG|CD28LG1|LAB7	CD80 molecule	protein-coding	29
853	chr4	184330084	184330324	Intergenic	Intergenic	23773	NR_040108	728175	Hs.590107	NR_040108	ENSG00000180712	LINC02363	-	long intergenic non-protein coding RNA 2363	ncRNA	29
66	chr1	160548259	160548484	intron (NM_001184881, intron 5 of 5)	intron (NM_001184881, intron 5 of 5)	-25109	NM_001184716	114836	Hs.492348	NM_052931	ENSG00000162739	SLAMF6	CD352|KALI|KALIb|Ly108|NTB-A|NTBA|SF2000	SLAM family member 6	protein-coding	29
470	chr17	39867665	39867871	promoter-TSS (NM_198844)	promoter-TSS (NM_198844)	-434	NM_198844	124626	Hs.367245	NM_198844	ENSG00000186075	ZPBP2	ZPBPL	zona pellucida binding protein 2	protein-coding	29
526	chr18	9117255	9117517	intron (NM_021074, intron 1 of 7)	intron (NM_021074, intron 1 of 7)	14756	NM_021074	4729	Hs.464572	NM_021074	ENSG00000178127	NDUFV2	CI-24k	NADH:ubiquinone oxidoreductase core subunit V2	protein-coding	29
145	chr10	89334093	89334301	intron (NM_001031683, intron 1 of 1)	intron (NM_001031683, intron 1 of 1)	1718	NM_001289759	3437	Hs.47338	NM_001549	ENSG00000119917	IFIT3	CIG-49|GARG-49|IFI60|IFIT4|IRG2|ISG60|P60|RIG-G|cig41	interferon induced protein with tetratricopeptide repeats 3	protein-coding	29
933	chr6	2862894	2863166	intron (NR_033851, intron 1 of 1)	intron (NR_033851, intron 1 of 1)	-8923	NR_039788	100616285		NR_039788	ENSG00000266750	MIR4645	mir-4645	microRNA 4645	ncRNA	28.8
888	chr5	100828090	100828332	intron (NM_005668, intron 4 of 4)	intron (NM_005668, intron 4 of 4)	-11646	NR_031686	100302288		NR_031686	ENSG00000221263	MIR548P	MIRN548P|hsa-mir-548p	microRNA 548p	ncRNA	28.8
19	chr1	32992645	32992894	Intergenic	Intergenic	-27956	NM_001127361	127544	Hs.591504	NM_153341	ENSG00000116514	RNF19B	IBRDC3|NKLAM	ring finger protein 19B	protein-coding	28.8
534	chr18	23995267	23995473	intron (NR_110796, intron 5 of 5)	AluSz6|SINE|Alu	2597	NM_153211	125488	Hs.128576	NM_153211	ENSG00000168234	TTC39C	C18orf17|HsT2697	tetratricopeptide repeat domain 39C	protein-coding	28.8
838	chr4	48196830	48197055	intron (NM_003215, intron 2 of 17)	intron (NM_003215, intron 2 of 17)	-62686	NM_003328	7294	Hs.479669	NM_003328	ENSG00000074966	TXK	BTKL|PSCTK5|PTK4|RLK|TKL	TXK tyrosine kinase	protein-coding	28.61
1037	chr7	924764	924981	intron (NM_001284308, intron 3 of 10)	intron (NM_001284308, intron 3 of 10)	2344	NM_001284310	11033	Hs.602573	NM_006869	ENSG00000105963	ADAP1	CENTA1|GCS1L|p42IP4	ArfGAP with dual PH domains 1	protein-coding	28.61
86	chr1	206049319	206049615	Intergenic	Charlie1b|DNA|hAT-Charlie	-3256	NM_001007544	440712	Hs.662248	NM_001007544	ENSG00000263961	RHEX	C1orf186	regulator of hemoglobinization and erythroid cell expansion	protein-coding	28.61
688	chr2	230601636	230601842	Intergenic	Intergenic	98790	NR_040038	151475	Hs.528154	NR_040038	ENSG00000226125	LINC01907	-	long intergenic non-protein coding RNA 1907	ncRNA	28.61
213	chr12	11565805	11566033	Intergenic	L1M4|LINE|L1	17889	NR_033890	338817	Hs.733066	NR_033890	ENSG00000247157	LINC01252	-	long intergenic non-protein coding RNA 1252	ncRNA	28.61
1022	chr6	137106249	137106455	Intergenic	MLT1J1|LTR|ERVL-MaLR	-61172	NM_014432	53832	Hs.445868	NM_014432	ENSG00000016402	IL20RA	CRF2-8|IL-20R-alpha|IL-20R1|IL-20RA	interleukin 20 receptor subunit alpha	protein-coding	28.41
1119	chr8	42155657	42155878	intron (NM_001134296, intron 3 of 9)	intron (NM_001134296, intron 3 of 9)	2821	NM_001134296	10947	Hs.654529	NM_006803	ENSG00000070718	AP3M2	AP47B|CLA20|P47B	adaptor related protein complex 3 subunit mu 2	protein-coding	28.41
1051	chr7	44639249	44639458	intron (NM_001003941, intron 2 of 8)	intron (NM_001003941, intron 2 of 8)	32831	NM_002541	4967	Hs.488181	NM_002541	ENSG00000105953	OGDH	AKGDH|E1k|OGDC	oxoglutarate dehydrogenase	protein-coding	28.41
47	chr1	149832504	149832736	promoter-TSS (NM_003548)	promoter-TSS (NM_003548)	-37	NM_001034077	554313	Hs.55468	NM_001034077	ENSG00000270276	HIST2H4B	H4/o	histone cluster 2 H4 family member b	protein-coding	28.41
463	chr17	28738699	28738909	intron (NM_178170, intron 9 of 14)	intron (NM_178170, intron 9 of 14)	-5201	NM_004295	9618	Hs.8375	NM_004295	ENSG00000076604	TRAF4	CART1|MLN62|RNF83	TNF receptor associated factor 4	protein-coding	28.41
659	chr2	98471062	98471271	intron (NM_001351427, intron 1 of 25)	(TGTG)n|Simple_repeat|Simple_repeat	25156	NM_001351426	3631	Hs.469386	NM_001566	ENSG00000040933	INPP4A	INPP4|TVAS1	inositol polyphosphate-4-phosphatase type I A	protein-coding	28.41
856	chr4	185307116	185307322	intron (NM_001317781, intron 6 of 18)	intron (NM_001317781, intron 6 of 18)	71779	NM_018409	55805	Hs.558513	NM_018409	ENSG00000109771	LRP2BP	-	LRP2 binding protein	protein-coding	28.41
1060	chr7	70764352	70764622	intron (NM_001127231, intron 7 of 17)	intron (NM_001127231, intron 7 of 17)	-368050	NM_022479	64409	Hs.488591	NM_022479	ENSG00000185274	GALNT17	GALNACT17|GALNT16|GALNT20|GALNTL3|GalNAc-T17|GalNAc-T19|GalNAc-T5L|WBSCR17	polypeptide N-acetylgalactosaminyltransferase 17	protein-coding	28.41
622	chr2	42102297	42102518	Intergenic	CpG	54386	NM_138370	91461	Hs.408542	NM_138370	ENSG00000162878	PKDCC	SGK493|Vlk	protein kinase domain containing, cytoplasmic	protein-coding	28.21
723	chr20	59007805	59008066	promoter-TSS (NM_001336)	promoter-TSS (NM_001336)	-681	NM_001336	1522	Hs.252549	NM_001336	ENSG00000101160	CTSZ	CTSX	cathepsin Z	protein-coding	28.21
1101	chr8	6746591	6746799	intron (NM_018361, intron 5 of 7)	intron (NM_018361, intron 5 of 7)	-1455	NR_039807	100616372		NR_039807	ENSG00000283386	MIR4659B	-	microRNA 4659b	ncRNA	28.21
655	chr2	96163845	96164054	Intergenic	Intergenic	-18509	NM_004418	1844	Hs.1183	NM_004418	ENSG00000158050	DUSP2	PAC-1|PAC1	dual specificity phosphatase 2	protein-coding	28.21
318	chr14	65169461	65169694	Intergenic	MLT1J|LTR|ERVL-MaLR	52770	NR_103769	100128233	Hs.497323	NR_103769	ENSG00000255002	LINC02324	-	long intergenic non-protein coding RNA 2324	ncRNA	28.21
192	chr11	111417782	111418007	non-coding (NR_046085, exon 1 of 4)	non-coding (NR_046085, exon 1 of 4)	292	NR_046085	100132078	Hs.672662	NR_046085	ENSG00000255428	LOC100132078	-	uncharacterized LOC100132078	ncRNA	28.21
1019	chr6	129684072	129684306	intron (NM_033515, intron 1 of 14)	intron (NM_033515, intron 1 of 14)	26036	NM_033515	93663	Hs.486458	NM_033515	ENSG00000146376	ARHGAP18	MacGAP|SENEX|bA307O14.2	Rho GTPase activating protein 18	protein-coding	28.21
907	chr5	143054508	143054714	intron (NR_146198, intron 15 of 22)	intron (NR_146198, intron 15 of 22)	-137889	NR_046816	100874372	Hs.666717	NR_046816	ENSG00000230789	ARHGAP26-IT1	-	ARHGAP26 intronic transcript 1	ncRNA	28.21
620	chr2	37635570	37635776	Intergenic	THE1C|LTR|ERVL-MaLR	36526	NM_001270437	10602	Hs.369574	NM_006449	ENSG00000163171	CDC42EP3	BORG2|CEP3|UB1	CDC42 effector protein 3	protein-coding	28.21
172	chr11	62551832	62552073	Intergenic	Intergenic	-5092	NM_024060	79026	Hs.502756	NM_001620	ENSG00000124942	AHNAK	AHNAKRS|PM227	AHNAK nucleoprotein	protein-coding	28.21
1099	chr8	6428883	6429100	intron (NR_136159, intron 3 of 6)	HAL1|LINE|L1	21838	NM_001322045	79648	Hs.593807	NM_024596	ENSG00000147316	MCPH1	BRIT1|MCT	microcephalin 1	protein-coding	28.21
195	chr11	118011021	118011254	Intergenic	Intergenic	24746	NM_001558	3587	Hs.504035	NM_001558	ENSG00000110324	IL10RA	CD210|CD210a|CDW210A|HIL-10R|IL-10R1|IL10R	interleukin 10 receptor subunit alpha	protein-coding	28.02
865	chr5	1485095	1485303	intron (NM_024830, intron 5 of 13)	intron (NM_024830, intron 5 of 13)	25657	NR_106723	102466103		NR_106723	ENSG00000273742	MIR6075	hsa-mir-6075	microRNA 6075	ncRNA	28.02
1011	chr6	113634966	113635179	intron (NR_125844, intron 1 of 2)	intron (NR_125844, intron 1 of 2)	15003	NR_125844	101927686	Hs.402044	NR_125844	ENSG00000230943	LINC02541	-	long intergenic non-protein coding RNA 2541	ncRNA	28.02
1020	chr6	136719638	136719844	intron (NM_005923, intron 2 of 29)	intron (NM_005923, intron 2 of 29)	-64306	NR_134635	101928429	Hs.672896	NR_134635		LOC101928429	-	uncharacterized LOC101928429	ncRNA	28.02
965	chr6	26216847	26217117	promoter-TSS (NM_003518)	promoter-TSS (NM_003518)	62	NM_021052	3012	Hs.121017	NM_021052	ENSG00000277075	HIST1H2AE	H2A.1|H2A.2|H2A/a|H2AFA	histone cluster 1 H2A family member e	protein-coding	28.02
584	chr19	13155965	13156189	Intergenic	CpG	5609	NM_004907	9592	Hs.501629	NM_004907	ENSG00000160888	IER2	ETR101	immediate early response 2	protein-coding	28.02
1127	chr8	60911772	60911978	Intergenic	Intergenic	55873	NR_034003	100130298	Hs.636194	NR_034003		LOC100130298	-	hCG1816373-like	ncRNA	28.02
33	chr1	66374582	66374791	TTS (NM_001297442)	TTS (NM_001297442)	20308	NM_001297442	5142	Hs.198072	NM_002600	ENSG00000184588	PDE4B	DPDE4|PDEIVB	phosphodiesterase 4B	protein-coding	27.82
1095	chr7	150668496	150668739	Intergenic	Intergenic	-17089	NM_015660	26157	Hs.647071	NM_015660	ENSG00000106560	GIMAP2	HIMAP2|IAN12|IMAP2	GTPase, IMAP family member 2	protein-coding	27.82
434	chr16	88968179	88968429	intron (NM_005187, intron 1 of 11)	intron (NM_005187, intron 1 of 11)	8792	NM_005187	863	Hs.513811	NM_005187	ENSG00000129993	CBFA2T3	ETO2|MTG16|MTGR2|RUNX1T3|ZMYND4	CBFA2/RUNX1 translocation partner 3	protein-coding	27.82
1157	chr8	127567955	127568334	Intergenic	AluJb|SINE|Alu	-86005	NR_117100	727677	Hs.673248	NR_024393	ENSG00000246228	CASC8	CARLO1|CARLo-1|LINC00860	cancer susceptibility 8 (non-protein coding)	ncRNA	27.82
143	chr10	88901743	88901957	intron (NM_020799, intron 2 of 10)	intron (NM_020799, intron 2 of 10)	21663	NM_020799	57559	Hs.16229	NM_020799	ENSG00000138134	STAMBPL1	ALMalpha|AMSH-FP|AMSH-LP|bA399O19.2	STAM binding protein like 1	protein-coding	27.82
706	chr20	37366423	37366636	intron (NM_198291, intron 2 of 13)	L1MB8|LINE|L1	20401	NM_198291	6714	Hs.195659	NM_005417	ENSG00000197122	SRC	ASV|SRC1|THC6|c-SRC|p60-Src	SRC proto-oncogene, non-receptor tyrosine kinase	protein-coding	27.82
677	chr2	201123836	201124070	intron (NR_147255, intron 1 of 4)	intron (NR_147255, intron 1 of 4)	-5376	NM_001308042	8837	Hs.390736	NM_003879	ENSG00000003402	CFLAR	CASH|CASP8AP1|CLARP|Casper|FLAME|FLAME-1|FLAME1|FLIP|I-FLICE|MRIT|c-FLIP|c-FLIPL|c-FLIPR|c-FLIPS	CASP8 and FADD like apoptosis regulator	protein-coding	27.82
523	chr18	8601695	8601952	Intergenic	Tigger6b|DNA|TcMar-Tigger	-7622	NM_001025300	201475	Hs.270074	NM_001025300	ENSG00000206418	RAB12	-	RAB12, member RAS oncogene family	protein-coding	27.62
525	chr18	9066859	9067084	Intergenic	Intergenic	-35659	NM_021074	4729	Hs.464572	NM_021074	ENSG00000178127	NDUFV2	CI-24k	NADH:ubiquinone oxidoreductase core subunit V2	protein-coding	27.62
342	chr14	91373601	91373812	intron (NM_001080414, intron 3 of 29)	intron (NM_001080414, intron 3 of 29)	44138	NM_001080414	440193	Hs.525536	NM_001080414	ENSG00000015133	CCDC88C	DAPLE|HKRP2|KIAA1509|SCA40	coiled-coil domain containing 88C	protein-coding	27.62
1214	chrX	1522321	1522534	intron (NM_178129, intron 1 of 1).2	intron (NM_178129, intron 1 of 1).2	14717	NM_178129	286530	Hs.111377	NM_178129	ENSG00000182162	P2RY8	P2Y8	P2Y receptor family member 8	protein-coding	27.62
57	chr1	154974458	154974702	promoter-TSS (NM_001826)	promoter-TSS (NM_001826)	-62	NM_001826	1163	Hs.374378	NM_001826	ENSG00000173207	CKS1B	CKS1|PNAS-16|PNAS-18|ckshs1	CDC28 protein kinase regulatory subunit 1B	protein-coding	27.62
160	chr10	110841873	110842085	Intergenic	MER5A|DNA|hAT-Charlie	28925	NR_026932	282997	Hs.599931	NR_026932		PDCD4-AS1	-	PDCD4 antisense RNA 1	ncRNA	27.62
295	chr13	77345526	77345777	Intergenic	Intergenic	-18609	NM_015057	23077	Hs.591221	NM_015057	ENSG00000005810	MYCBP2	Myc-bp2|PAM|Phr	MYC binding protein 2, E3 ubiquitin protein ligase	protein-coding	27.62
746	chr22	35128663	35128892	intron (NR_126356, intron 4 of 5)	intron (NR_126356, intron 4 of 5)	62641	NM_001303508	91464	Hs.567637	NM_001008494	ENSG00000175329	ISX	Pix-1|RAXLX	intestine specific homeobox	protein-coding	27.62
419	chr16	27387751	27387974	Intergenic	Ricksha_c|DNA|MULE-MuDR	-14300	NM_181078	50615	Hs.210546	NM_021798	ENSG00000103522	IL21R	CD360|IMD56|NILR	interleukin 21 receptor	protein-coding	27.42
417	chr16	23842315	23842521	intron (NM_212535, intron 2 of 16)	intron (NM_212535, intron 2 of 16)	6439	NM_212535	5579	Hs.460355	NM_002738	ENSG00000166501	PRKCB	PKC-beta|PKCB|PRKCB1|PRKCB2	protein kinase C beta	protein-coding	27.42
132	chr10	45461098	45461304	intron (NM_001002266, intron 5 of 6)	intron (NM_001002266, intron 5 of 6)	-8080	NR_120674	102724323	Hs.559151	NR_120674	ENSG00000231964	LOC102724323	-	uncharacterized LOC102724323	ncRNA	27.42
807	chr3	171248820	171249126	intron (NM_001161562, intron 2 of 30)	intron (NM_001161562, intron 2 of 30)	-142214	NR_030295	693154		NR_030295	ENSG00000207963	MIR569	MIRN569|hsa-mir-569	microRNA 569	ncRNA	27.23
671	chr2	191014184	191014401	promoter-TSS (NM_139266)	promoter-TSS (NM_139266)	-42	NM_139266	6772	Hs.642990	NM_007315	ENSG00000115415	STAT1	CANDF7|IMD31A|IMD31B|IMD31C|ISGF-3|STAT91	signal transducer and activator of transcription 1	protein-coding	27.23
25	chr1	42940824	42941134	intron (NM_006516, intron 2 of 9)	intron (NM_006516, intron 2 of 9)	-18070	NR_033967	440584	Hs.260928	NR_033967	ENSG00000227533	SLC2A1-AS1	-	SLC2A1 antisense RNA 1	ncRNA	27.23
804	chr3	169940534	169940751	Intergenic	Intergenic	26092	NR_024409	100128164	Hs.633070	NR_024409	ENSG00000239219	LOC100128164	-	four and a half LIM domains 1 pseudogene	pseudo	27.23
1165	chr9	2012447	2012672	Intergenic	Intergenic	-2660	NM_003070	6595	Hs.298990	NM_003070	ENSG00000080503	SMARCA2	BAF190|BRM|NCBRS|SNF2|SNF2L2|SNF2LA|SWI2|Sth1p|hBRM|hSNF2a	SWI/SNF related, matrix associated, actin dependent regulator of chromatin, subfamily a, member 2	protein-coding	27.23
623	chr2	42796710	42796916	Intergenic	Intergenic	-4202	NM_012205	23498	Hs.368805	NM_012205	ENSG00000162882	HAAO	3-HAO|HAO|VCRL1|h3HAO	3-hydroxyanthranilate 3,4-dioxygenase	protein-coding	27.23
120	chr10	13746951	13747232	intron (NM_001318337, intron 8 of 23)	intron (NM_001318337, intron 8 of 23)	-39524	NM_001318338	55691	Hs.330463	NM_018027	ENSG00000151474	FRMD4A	CCAFCA|FRMD4|bA295P9.4	FERM domain containing 4A	protein-coding	27.23
711	chr20	47487207	47487419	Intergenic	L1MEd|LINE|L1	-14544	NM_001174087	8202	Hs.592142	NM_006534	ENSG00000124151	NCOA3	ACTR|AIB-1|AIB1|CAGH16|CTG26|KAT13B|RAC3|SRC-3|SRC3|TNRC14|TNRC16|TRAM-1|bHLHe42|pCIP	nuclear receptor coactivator 3	protein-coding	27.03
331	chr14	73754213	73754419	intron (NM_001043318, intron 1 of 11)	intron (NM_001043318, intron 1 of 11)	-4431	NR_039727	100616158		NR_039727	ENSG00000264741	MIR4505	mir-4505	microRNA 4505	ncRNA	27.03
844	chr4	145829629	145829875	intron (NM_001306215, intron 7 of 14)	intron (NM_001306215, intron 7 of 14)	109208	NM_178835	152485	Hs.133916	NM_178835	ENSG00000151612	ZNF827	-	zinc finger protein 827	protein-coding	27.03
985	chr6	34662315	34662587	intron (NM_022758, intron 1 of 3)	L1MB3|LINE|L1	-33703	NR_134625	101929243	Hs.643498	NR_134625	ENSG00000272288	LOC101929243	-	uncharacterized LOC101929243	ncRNA	27.03
82	chr1	192551298	192551520	Intergenic	Intergenic	-24318	NM_002922	5996	Hs.75256	NM_002922	ENSG00000090104	RGS1	1R20|BL34|HEL-S-87|IER1|IR20	regulator of G protein signaling 1	protein-coding	27.03
728	chr21	17784639	17785008	intron (NR_038870, intron 2 of 2)	intron (NR_038870, intron 2 of 2)	7686	NR_038871	246312	Hs.473425	NR_038870	ENSG00000240770	C21orf91-OT1	D21S2089E|NCRNA00285	C21orf91 overlapping transcript 1	ncRNA	27.03
809	chr3	171347544	171347773	intron (NR_027767, intron 2 of 2)	intron (NR_027767, intron 2 of 2)	112750	NM_015028	23043	Hs.34024	NM_015028	ENSG00000154310	TNIK	MRT54	TRAF2 and NCK interacting kinase	protein-coding	26.83
709	chr20	47438921	47439138	Intergenic	Intergenic	-26885	NR_146496	102723442		NR_146494		LINC01754	-	long intergenic non-protein coding RNA 1754	ncRNA	26.83
156	chr10	100014347	100014649	Intergenic	L2a|LINE|L2	-4545	NM_015221	23268	Hs.500771	NM_015221	ENSG00000107554	DNMBP	ARHGEF36|TUBA	dynamin binding protein	protein-coding	26.83
379	chr15	67109669	67109920	intron (NM_005902, intron 1 of 8)	intron (NM_005902, intron 1 of 8)	-15922	NM_001145102	4088	Hs.727986	NM_005902	ENSG00000166949	SMAD3	HSPC193|HsT17436|JV15-2|LDS1C|LDS3|MADH3	SMAD family member 3	protein-coding	26.83
1161	chr8	134563845	134564051	intron (NM_001289394, intron 12 of 16)	LTR42|LTR|ERVL	-34123	NR_002438	594840	Hs.626298	NR_002438	ENSG00000248492	ZFAT-AS1	NCRNA00070|SAS-ZFAT|ZFAT-AS|ZFATAS	ZFAT antisense RNA 1	ncRNA	26.83
147	chr10	90999548	90999759	Intergenic	Intergenic	-33513	NR_134319	105378430	Hs.512240	NR_134319		LOC105378430	-	uncharacterized LOC105378430	ncRNA	26.83
1061	chr7	74210998	74211204	intron (NM_014146, intron 1 of 12)	intron (NM_014146, intron 1 of 12)	1344	NM_014146	7462	Hs.741249	NM_014146	ENSG00000086730	LAT2	HSPC046|LAB|NTAL|WBSCR15|WBSCR5|WSCR5	linker for activation of T cells family member 2	protein-coding	26.63
1118	chr8	42152728	42152936	promoter-TSS (NM_006803)	promoter-TSS (NM_006803)	-114	NM_006803	10947	Hs.654529	NM_006803	ENSG00000070718	AP3M2	AP47B|CLA20|P47B	adaptor related protein complex 3 subunit mu 2	protein-coding	26.63
669	chr2	190678727	190678933	intron (NM_001321315, intron 3 of 5)	intron (NM_001321315, intron 3 of 5)	19672	NM_001321314	4664	Hs.107474	NM_005966	ENSG00000138386	NAB1	-	NGFI-A binding protein 1	protein-coding	26.63
1116	chr8	28365820	28366044	intron (NM_018660, intron 1 of 9)	intron (NM_018660, intron 1 of 9)	20528	NM_018660	55893	Hs.435535	NM_018660	ENSG00000186918	ZNF395	HDBP-2|HDBP2|HDRF-2|PBF|PRF-1|PRF1|Si-1-8-14	zinc finger protein 395	protein-coding	26.63
495	chr17	57463225	57463431	intron (NM_001322250, intron 6 of 13)	intron (NM_001322250, intron 6 of 13)	60269	NR_110808	101927557	Hs.639984	NR_110808	ENSG00000266100	LOC101927557	-	uncharacterized LOC101927557	ncRNA	26.44
489	chr17	45135337	45135571	promoter-TSS (NM_001135705)	promoter-TSS (NM_001135705)	-193	NM_001135705	79777	Hs.110298	NM_024722	ENSG00000181513	ACBD4	HMFT0700	acyl-CoA binding domain containing 4	protein-coding	26.44
296	chr13	79385801	79386080	intron (NM_001286631, intron 1 of 21)	MLT1K|LTR|ERVL-MaLR	20281	NM_022118	64062	Hs.558528	NM_018605	ENSG00000139746	RBM26	ARRS2|C13orf10|PPP1R132|PRO1777|SE70-2|ZC3H17	RNA binding motif protein 26	protein-coding	26.44
269	chr12	113208586	113208795	intron (NM_001330452, intron 1 of 4)	LTR33A_|LTR|ERVL	12404	NM_138451	115811	Hs.568276	NM_138451	ENSG00000166578	IQCD	4933433C09Rik|CFAP84|DRC10	IQ motif containing D	protein-coding	26.44
722	chr20	57398373	57398664	intron (NM_001291780, intron 4 of 4)	intron (NM_001291780, intron 4 of 4)	-5462	NR_149006	100291105	Hs.638423	NR_149006	ENSG00000218018	LOC100291105	-	uncharacterized LOC100291105	ncRNA	26.44
816	chr3	192893122	192893329	intron (NM_178496, intron 1 of 1)	intron (NM_178496, intron 1 of 1)	24936	NM_178496	151963	Hs.151443	NM_178496	ENSG00000180611	MB21D2	C3orf59	Mab-21 domain containing 2	protein-coding	26.44
707	chr20	38842597	38842808	intron (NM_015568, intron 2 of 10)	Charlie15a|DNA|hAT-Charlie	37009	NM_001172735	26051	Hs.45719	NM_015568	ENSG00000101445	PPP1R16B	ANKRD4|TIMAP	protein phosphatase 1 regulatory subunit 16B	protein-coding	26.24
698	chr2	241097079	241097294	intron (NR_138463, intron 3 of 6)	intron (NR_138463, intron 3 of 6)	5146	NR_138466	130916	Hs.159556	NM_182501	ENSG00000122085	MTERF4	MTERFD2	mitochondrial transcription termination factor 4	protein-coding	26.24
514	chr17	77441531	77441755	intron (NM_001293696, intron 1 of 9)	MIRc|SINE|MIR	-8888	NM_001113496	10801	Hs.440932	NM_006640	ENSG00000184640	SEPT9	AF17q25|MSF|MSF1|NAPB|PNUTL4|SINT1|SeptD1	septin 9	protein-coding	26.24
469	chr17	39770017	39770251	intron (NM_001257413, intron 3 of 3)	intron (NM_001257413, intron 3 of 3)	8091	NM_001284516	22806	Hs.371680	NM_012481	ENSG00000161405	IKZF3	AIO|AIOLOS|ZNFN1A3	IKAROS family zinc finger 3	protein-coding	26.24
1233	chrX	119647979	119648192	intron (NM_145799, intron 5 of 10)	intron (NM_145799, intron 5 of 10)	-1237	NR_030413	768218		NR_030413	ENSG00000211578	MIR766	MIRN766|hsa-mir-766|mir-766	microRNA 766	ncRNA	26.24
857	chr4	185309865	185310072	intron (NM_001317781, intron 6 of 18)	L2b|LINE|L2	69030	NM_018409	55805	Hs.558513	NM_018409	ENSG00000109771	LRP2BP	-	LRP2 binding protein	protein-coding	26.24
474	chr17	42337526	42337732	intron (NM_139276, intron 7 of 23)	intron (NM_139276, intron 7 of 23)	49573	NM_001288719	6776	Hs.437058	NM_003152	ENSG00000126561	STAT5A	MGF|STAT5	signal transducer and activator of transcription 5A	protein-coding	26.24
[truncated: 575 more rows]
